# Supplementary material for: Contrasting Roles of Mobile Genetic Elements and Metal Resistance Genes in Shaping the Gut Resistome of Wild Fish from the Qiantang River
Source: Animals (Basel). 2026 Jun 29;16(13):2000. doi: 10.3390/ani16132000 (PMC13359678; doi:10.3390/ani16132000)
Supplement: Supplementary file 1 [file animals-16-02000-s001.zip]

Archive with 7 entries (6 files):
- animals-4347267-supplementary/Supplementary_Table_S1.xlsx
- animals-4347267-supplementary/Supplementary_Table_S2.xlsx
- animals-4347267-supplementary/Supplementary_Table_S3.xlsx
- animals-4347267-supplementary/Supplementary_Table_S4.xlsx
- animals-4347267-supplementary/Supplementary_Table_S5.xlsx
- animals-4347267-supplementary/Supplementary_Table_S6.xlsx
- animals-4347267-supplementary/
