# Supplementary material for: Contrasting Roles of Mobile Genetic Elements and Metal Resistance Genes in Shaping the Gut Resistome of Wild Fish from the Qiantang River
Source: Animals (Basel). 2026 Jun 29;16(13):2000. doi: 10.3390/ani16132000 (PMC13359678; doi:10.3390/ani16132000)
Supplement: Supplementary file 1 [file animals-16-02000-s001.zip › animals-4347267-supplementary/Supplementary_Table_S1.xlsx]

## Sheet: S1a_Antibiotics
Supplementary Table S1a. Analytical performance parameters for antibiotic quantification by HPLC‑MS/MS
Antibiotic class	Compounds included	Matrix	LOD (ng/L water; μg/kg sediment)	LOQ (ng/L water; μg/kg sediment)	Recovery (%)	Calibration method	QC measures	Reference method
Sulfonamides	Sulfathiazole,Sulfamethazine, Sulfamerazine,Sulfamethoxazole, Sulfaquinoxaline	Water	0.1–0.5	0.3–1.5	70–110	External standard, 8-point (0.2–500 ng/mL)	Method blank, duplicate injection	MOA Announcement No. 197‑10‑2019
	Sulfathiazole, Sulfamethazine, Sulfamerazine,Sulfamethoxazole, Sulfaquinoxaline	Sediment	0.5–1.5	1.5–5.0	65–110	Same as above	Same	Same
Tetracyclines	Tetracycline, Oxytetracycline, Chlortetracycline, Doxycycline	Water	0.5–1.0	1.5–3.0	65–110	Same	Same	Same
	Tetracycline, Oxytetracycline, Chlortetracycline, Doxycycline	Sediment	1.5–3.0	5.0–10.0	60–110	Same	Same	Same
Fluoroquinolones	Enrofloxacin, Norfloxacin, Levofloxacin	Water	0.1–0.3	0.3–1.0	75–110	Same	Same	Same
	Enrofloxacin, Norfloxacin, Levofloxacin	Sediment	0.3–1.0	1.0–3.0	70–110	Same	Same	Same
Macrolides	Erythromycin, Tylosin, Tilmicosin, Azithromycin, Roxithromycin	Water	0.1–0.5	0.3–1.5	70–110	Same	Same	Same
	Erythromycin, Tylosin, Tilmicosin, Azithromycin, Roxithromycin	Sediment	0.5–1.5	1.5–5.0	65–110	Same	Same	Same
β‑Lactams	Penicillin G, Amoxicillin, Ampicillin, Cefalexin, Ceftiofur, Cefquinome	Water	0.5–2.0	1.5–6.0	70–110	Same	Same	Same
	Penicillin G, Amoxicillin, Ampicillin, Cefalexin, Ceftiofur, Cefquinome	Sediment	1.5–5.0	5.0–15.0	65–110	Same	Same	Same
Table footnote: LOD, LOQ, and recovery ranges are based on the method validation parameters specified in MOA Announcement No. 197‑10‑2019 (Determination of multi‑residues of tetracyclines, sulfonamides, and quinolones in animal‑derived foods by liquid chromatography‑tandem mass spectrometry). These values represent the validated performance of the method as implemented by the testing laboratory. …

## Sheet: S1b_Heavy metals
Supplementary Table S1b. Heavy metal analytical parameters by ICP‑MS
Element	Matrix	LOD (μg/L water; mg/kg sediment)	LOQ (μg/L water; mg/kg sediment)	Recovery (%)	Calibration method	QC measures	Reference method
As	Water	0.02	0.06	85–110	Internal standard (GB 5009.268)	Method blank, CRM, duplicate	GB 5009.268‑2016
	Sediment	0.05	0.15	85–110	Same as above	Same	Same
Se	Water	0.03	0.09	85–110	Same	Same	Same
	Sediment	0.08	0.24	85–110	Same	Same	Same
Mg	Water	0.5	1.5	90–110	Same	Same	Same
	Sediment	1	3	90–110	Same	Same	Same
Al	Water	0.5	1.5	85–110	Same	Same	Same
	Sediment	1	3	85–110	Same	Same	Same
K	Water	1	3	90–110	Same	Same	Same
	Sediment	2	6	90–110	Same	Same	Same
Ca	Water	1	3	90–110	Same	Same	Same
	Sediment	2	6	90–110	Same	Same	Same
Hg	Water	0.001	0.003	80–110	Same	Same	Same
	Sediment	0.002	0.006	80–110	Same	Same	Same
Ag	Water	0.005	0.015	85–110	Same	Same	Same
	Sediment	0.01	0.03	85–110	Same	Same	Same
Cr	Water	0.01	0.03	85–110	Same	Same	Same
	Sediment	0.02	0.06	85–110	Same	Same	Same
Mn	Water	0.01	0.03	90–110	Same	Same	Same
	Sediment	0.02	0.06	90–110	Same	Same	Same
Fe	Water	0.5	1.5	90–110	Same	Same	Same
	Sediment	1	3	90–110	Same	Same	Same
Co	Water	0.005	0.015	85–110	Same	Same	Same
	Sediment	0.01	0.03	85–110	Same	Same	Same
Ni	Water	0.01	0.03	85–110	Same	Same	Same
	Sediment	0.02	0.06	85–110	Same	Same	Same
Cu	Water	0.05	0.15	85–110	Same	Same	Same
	Sediment	0.1	0.3	85–110	Same	Same	Same
Zn	Water	0.05	0.15	85–110	Same	Same	Same
	Sediment	0.1	0.3	85–110	Same	Same	Same
Sr	Water	0.02	0.06	90–110	Same	Same	Same
	Sediment	0.05	0.15	90–110	Same	Same	Same
Mo	Water	0.02	0.06	85–110	Same	Same	Same
	Sediment	0.05	0.15	85–110	Same	Same	Same
Cd	Water	0.005	0.015	85–110	Same	Same	Same
	Sediment	0.01	0.03	85–110	Same	Same	Same
Sn	Water	0.02	0.06	85–110	Same	Same	Same
	Sediment	0.05	0.15	85–110	Same	Same	Same
Pb	Water	0.01	0.03	85–110	Same	Same	Same
	Sediment	0.02	0.06	85–110	Same	Same	Same
