# Supplementary material for: Contrasting Roles of Mobile Genetic Elements and Metal Resistance Genes in Shaping the Gut Resistome of Wild Fish from the Qiantang River
Source: Animals (Basel). 2026 Jun 29;16(13):2000. doi: 10.3390/ani16132000 (PMC13359678; doi:10.3390/ani16132000)
Supplement: Supplementary file 1 [file animals-16-02000-s001.zip › animals-4347267-supplementary/Supplementary_Table_S2.xlsx]

## Sheet: antibiotics, heavy metals, etc 
Spec	Env	r	p.value	rd	pd
AN_gut_ARGs	SED-AZM	0.449764	0.001	>= 0.4	< 0.01
MT_gut_ARGs	SED-Cr	0.566768	0.002	>= 0.4	< 0.01
MT_gut_ARGs	SED-K	0.448882	0.004	>= 0.4	< 0.01
CE_gut_ARGs	W-Ni	0.382967	0.005	0.2 - 0.4	< 0.01
CE_gut_ARGs	W-Al	0.40162	0.007	>= 0.4	< 0.01
MT_gut_ARGs	SED-Al	0.43581	0.007	>= 0.4	< 0.01
MT_gut_ARGs	SED-Cu	0.567779	0.008	>= 0.4	< 0.01
MT_gut_ARGs	W-Cd	0.499799	0.008	>= 0.4	< 0.01
MT_gut_ARGs	W-Pb	0.460134	0.008	>= 0.4	< 0.01
MT_gut_ARGs	SED-As	0.412172	0.009	>= 0.4	< 0.01
AN_gut_ARGs	SED-Ca	0.33063	0.013	0.2 - 0.4	0.01 - 0.05
AN_gut_ARGs	SED-OTC	0.328842	0.013	0.2 - 0.4	0.01 - 0.05
MT_gut_ARGs	SED-Ni	0.384972	0.013	0.2 - 0.4	0.01 - 0.05
AN_gut_ARGs	W-Se	0.299925	0.014	0.2 - 0.4	0.01 - 0.05
AN_gut_ARGs	W-Ag	0.277166	0.015	0.2 - 0.4	0.01 - 0.05
MT_gut_ARGs	SED-Ag	0.389671	0.015	0.2 - 0.4	0.01 - 0.05
AN_gut_ARGs	SED-Sr	0.317769	0.018	0.2 - 0.4	0.01 - 0.05
MT_gut_ARGs	SED-Mn	0.369646	0.019	0.2 - 0.4	0.01 - 0.05
AN_gut_ARGs	SED-Mg	0.294724	0.022	0.2 - 0.4	0.01 - 0.05
MT_gut_ARGs	SED-Sn	0.364129	0.023	0.2 - 0.4	0.01 - 0.05
MT_gut_ARGs	SED-Pb	0.3393	0.026	0.2 - 0.4	0.01 - 0.05
AN_gut_ARGs	SED-Sn	0.285272	0.032	0.2 - 0.4	0.01 - 0.05
AN_gut_ARGs	SED-Cd	0.259291	0.037	0.2 - 0.4	0.01 - 0.05
AN_gut_ARGs	W-K	0.266855	0.041	0.2 - 0.4	0.01 - 0.05
MT_gut_ARGs	SED-Co	0.255767	0.045	0.2 - 0.4	0.01 - 0.05
AN_gut_ARGs	SED-Mo	0.268673	0.049	0.2 - 0.4	0.01 - 0.05
CE_gut_ARGs	SED-ROX	0.272484	0.051	0.2 - 0.4	>= 0.05
AN_gut_ARGs	W-Cd	0.264929	0.053	0.2 - 0.4	>= 0.05
AN_gut_ARGs	SED-Ag	0.239772	0.063	0.2 - 0.4	>= 0.05
AN_gut_ARGs	SED-Hg	0.240403	0.067	0.2 - 0.4	>= 0.05
AN_gut_ARGs	W-Zn	0.227725	0.067	0.2 - 0.4	>= 0.05
MT_gut_ARGs	W-Ag	0.210742	0.071	0.2 - 0.4	>= 0.05
AN_gut_ARGs	W-Pb	0.258164	0.077	0.2 - 0.4	>= 0.05
AN_gut_ARGs	SED-LVX	0.216317	0.078	0.2 - 0.4	>= 0.05
CE_gut_ARGs	Phosphate	0.232008	0.084	0.2 - 0.4	>= 0.05
MT_gut_ARGs	W-Mo	0.206389	0.098	0.2 - 0.4	>= 0.05
MT_gut_ARGs	SED-Cd	0.177982	0.105	< 0.2	>= 0.05
AN_gut_ARGs	W-Ni	0.216004	0.113	0.2 - 0.4	>= 0.05
CE_gut_ARGs	SED-CTC	0.227258	0.123	0.2 - 0.4	>= 0.05
CE_gut_ARGs	W-Co	0.176437	0.138	< 0.2	>= 0.05
AN_gut_ARGs	SED-Pb	0.174772	0.141	< 0.2	>= 0.05
AN_gut_ARGs	SED-CTC	0.191217	0.148	< 0.2	>= 0.05
CE_gut_ARGs	SED-OTC	0.108968	0.151	< 0.2	>= 0.05
MT_gut_ARGs	SED-Se	0.155072	0.156	< 0.2	>= 0.05
CE_gut_ARGs	Nitrate N	0.175004	0.158	< 0.2	>= 0.05
AN_gut_ARGs	W-Mg	0.16154	0.161	< 0.2	>= 0.05
AN_gut_ARGs	W-Cr	0.151416	0.165	< 0.2	>= 0.05
CE_gut_ARGs	W-Ca	0.148149	0.167	< 0.2	>= 0.05
CE_gut_ARGs	W-AZM	0.235328	0.167	0.2 - 0.4	>= 0.05
AN_gut_ARGs	SED-ROX	0.154307	0.167	< 0.2	>= 0.05
CE_gut_ARGs	SED-Ca	0.106149	0.168	< 0.2	>= 0.05
CE_gut_ARGs	W-Mg	0.141259	0.176	< 0.2	>= 0.05
CE_gut_ARGs	Nitrite N	0.19485	0.179	< 0.2	>= 0.05
CE_gut_ARGs	SED-Sr	0.0942453	0.181	< 0.2	>= 0.05
CE_gut_ARGs	W-Cu	0.15468	0.181	< 0.2	>= 0.05
CE_gut_ARGs	SED-Mg	0.0992016	0.182	< 0.2	>= 0.05
AN_gut_ARGs	W-Ca	0.144814	0.187	< 0.2	>= 0.05
MT_gut_ARGs	W-DOX	0.124046	0.187	< 0.2	>= 0.05
CE_gut_ARGs	W-Pb	0.181843	0.188	< 0.2	>= 0.05
CE_gut_ARGs	W-Sr	0.140515	0.191	< 0.2	>= 0.05
CE_gut_ARGs	TN	0.160682	0.191	< 0.2	>= 0.05
MT_gut_ARGs	SED-Hg	0.107526	0.196	< 0.2	>= 0.05
CE_gut_ARGs	W-As	0.134616	0.202	< 0.2	>= 0.05
AN_gut_ARGs	W-Mn	0.138267	0.205	< 0.2	>= 0.05
AN_gut_ARGs	W-Sr	0.132623	0.221	< 0.2	>= 0.05
AN_gut_ARGs	W-As	0.124719	0.223	< 0.2	>= 0.05
AN_gut_ARGs	W-DOX	0.120159	0.226	< 0.2	>= 0.05
CE_gut_ARGs	SED-Cd	0.0867303	0.23	< 0.2	>= 0.05
MT_gut_ARGs	SED-Ca	0.068656	0.231	< 0.2	>= 0.05
MT_gut_ARGs	SED-Sr	0.0695519	0.231	< 0.2	>= 0.05
CE_gut_ARGs	W-Mn	0.119071	0.232	< 0.2	>= 0.05
MT_gut_ARGs	SED-Fe	0.105282	0.234	< 0.2	>= 0.05
MT_gut_ARGs	SED-OTC	0.0705821	0.235	< 0.2	>= 0.05
AN_gut_ARGs	SED-Cu	0.107276	0.251	< 0.2	>= 0.05
MT_gut_ARGs	SED-Mo	0.0795909	0.264	< 0.2	>= 0.05
AN_gut_ARGs	W-Co	0.0956749	0.27	< 0.2	>= 0.05
CE_gut_ARGs	W-Fe	0.0996473	0.275	< 0.2	>= 0.05
CE_gut_ARGs	DO	0.128352	0.278	< 0.2	>= 0.05
AN_gut_ARGs	SED-Cr	0.0844126	0.28	< 0.2	>= 0.05
AN_gut_ARGs	W-Cu	0.0991779	0.287	< 0.2	>= 0.05
CE_gut_ARGs	W-Sn	0.0960761	0.296	< 0.2	>= 0.05
CE_gut_ARGs	SED-LVX	0.0527839	0.297	< 0.2	>= 0.05
MT_gut_ARGs	SED-Mg	0.0472916	0.308	< 0.2	>= 0.05
AN_gut_ARGs	SED-Zn	0.0823968	0.312	< 0.2	>= 0.05
AN_gut_ARGs	Nitrite N	0.087052	0.317	< 0.2	>= 0.05
CE_gut_ARGs	W-Zn	0.0689949	0.327	< 0.2	>= 0.05
CE_gut_ARGs	W-Ag	0.0340277	0.328	< 0.2	>= 0.05
CE_gut_ARGs	W-ERY	0.154132	0.337	< 0.2	>= 0.05
CE_gut_ARGs	Ammonia N	0.121807	0.34	< 0.2	>= 0.05
CE_gut_ARGs	W-TC	0.0472914	0.341	< 0.2	>= 0.05
AN_gut_ARGs	W-Al	0.0623414	0.341	< 0.2	>= 0.05
AN_gut_ARGs	SED-Co	0.0595528	0.342	< 0.2	>= 0.05
CE_gut_ARGs	W-Mo	0.0436926	0.343	< 0.2	>= 0.05
CE_gut_ARGs	W-Cd	0.0522221	0.349	< 0.2	>= 0.05
AN_gut_ARGs	W-Fe	0.0665165	0.355	< 0.2	>= 0.05
CE_gut_ARGs	SED-Mo	0.0359379	0.36	< 0.2	>= 0.05
CE_gut_ARGs	SED-Co	0.0414847	0.371	< 0.2	>= 0.05
CE_gut_ARGs	SED-Hg	0.0255572	0.382	< 0.2	>= 0.05
MT_gut_ARGs	W-Se	0.0356692	0.383	< 0.2	>= 0.05
AN_gut_ARGs	SED-Fe	0.0323159	0.384	< 0.2	>= 0.05
MT_gut_ARGs	TP	0.0316697	0.397	< 0.2	>= 0.05
AN_gut_ARGs	W-Hg	0.0103974	0.405	< 0.2	>= 0.05
MT_gut_ARGs	W-ROX	0.0254825	0.408	< 0.2	>= 0.05
AN_gut_ARGs	SED-Se	0.0140609	0.42	< 0.2	>= 0.05
AN_gut_ARGs	SED-DOX	0.012091	0.421	< 0.2	>= 0.05
AN_gut_ARGs	SED-K	0.0339019	0.422	< 0.2	>= 0.05
AN_gut_ARGs	DO	0.0304171	0.423	< 0.2	>= 0.05
AN_gut_ARGs	TN	0.0147944	0.427	< 0.2	>= 0.05
CE_gut_ARGs	SED-Sn	0.0183753	0.43	< 0.2	>= 0.05
AN_gut_ARGs	SED-Ni	0.0167538	0.436	< 0.2	>= 0.05
CE_gut_ARGs	SED-Ag	0.00256618	0.44	< 0.2	>= 0.05
AN_gut_ARGs	SED-Al	0.0199699	0.445	< 0.2	>= 0.05
CE_gut_ARGs	SED-AZM	0.0243158	0.447	< 0.2	>= 0.05
AN_gut_ARGs	TP	0.0138046	0.45	< 0.2	>= 0.05
CE_gut_ARGs	SED-Zn	-0.0140106	0.452	< 0.2	>= 0.05
AN_gut_ARGs	W-AZM	0.00627463	0.454	< 0.2	>= 0.05
MT_gut_ARGs	Nitrate N	-0.0108371	0.454	< 0.2	>= 0.05
CE_gut_ARGs	SED-DOX	-0.0310959	0.459	< 0.2	>= 0.05
AN_gut_ARGs	SED-Mn	0.00564677	0.485	< 0.2	>= 0.05
AN_gut_ARGs	Nitrate N	0.00965243	0.486	< 0.2	>= 0.05
MT_gut_ARGs	W-Al	-0.00689546	0.486	< 0.2	>= 0.05
AN_gut_ARGs	W-Sn	-0.00414179	0.494	< 0.2	>= 0.05
CE_gut_ARGs	SED-Fe	-0.0016576	0.495	< 0.2	>= 0.05
CE_gut_ARGs	pH	-0.0195284	0.507	< 0.2	>= 0.05
CE_gut_ARGs	SED-TC	-0.0563647	0.515	< 0.2	>= 0.05
AN_gut_ARGs	SED-As	-0.00497292	0.518	< 0.2	>= 0.05
AN_gut_ARGs	W-TC	-0.0158225	0.525	< 0.2	>= 0.05
AN_gut_ARGs	W-Mo	-0.0412876	0.53	< 0.2	>= 0.05
MT_gut_ARGs	W-Zn	-0.0201628	0.536	< 0.2	>= 0.05
CE_gut_ARGs	SED-Cu	-0.0515614	0.539	< 0.2	>= 0.05
CE_gut_ARGs	SED-Pb	-0.0286305	0.541	< 0.2	>= 0.05
CE_gut_ARGs	W-Hg	-0.0458098	0.545	< 0.2	>= 0.05
CE_gut_ARGs	W-CTC	-0.0668087	0.545	< 0.2	>= 0.05
CE_gut_ARGs	W-Cr	-0.029532	0.546	< 0.2	>= 0.05
MT_gut_ARGs	W-K	-0.0324705	0.559	< 0.2	>= 0.05
MT_gut_ARGs	W-Cr	-0.0467269	0.56	< 0.2	>= 0.05
AN_gut_ARGs	W-CTC	-0.0701552	0.562	< 0.2	>= 0.05
MT_gut_ARGs	SED-Zn	-0.0439688	0.563	< 0.2	>= 0.05
MT_gut_ARGs	DO	-0.0773491	0.564	< 0.2	>= 0.05
CE_gut_ARGs	W-DOX	-0.0620164	0.566	< 0.2	>= 0.05
MT_gut_ARGs	W-Hg	-0.0471746	0.567	< 0.2	>= 0.05
AN_gut_ARGs	SED-TC	-0.052479	0.569	< 0.2	>= 0.05
AN_gut_ARGs	Ammonia N	-0.0456733	0.572	< 0.2	>= 0.05
CE_gut_ARGs	SED-As	-0.0305936	0.58	< 0.2	>= 0.05
CE_gut_ARGs	W-K	-0.048146	0.584	< 0.2	>= 0.05
CE_gut_ARGs	SED-Mn	-0.0358532	0.59	< 0.2	>= 0.05
CE_gut_ARGs	SED-Al	-0.0468526	0.599	< 0.2	>= 0.05
AN_gut_ARGs	Phosphate	-0.0542921	0.602	< 0.2	>= 0.05
CE_gut_ARGs	SED-K	-0.0469588	0.616	< 0.2	>= 0.05
MT_gut_ARGs	TN	-0.0734524	0.617	< 0.2	>= 0.05
CE_gut_ARGs	SED-Cr	-0.0685411	0.623	< 0.2	>= 0.05
CE_gut_ARGs	W-Se	-0.0485327	0.63	< 0.2	>= 0.05
MT_gut_ARGs	SED-AZM	-0.0646091	0.634	< 0.2	>= 0.05
MT_gut_ARGs	W-ERY	-0.124268	0.649	< 0.2	>= 0.05
AN_gut_ARGs	pH	-0.0538028	0.65	< 0.2	>= 0.05
MT_gut_ARGs	SED-CTC	-0.0722338	0.664	< 0.2	>= 0.05
AN_gut_ARGs	W-ERY	-0.0810803	0.677	< 0.2	>= 0.05
MT_gut_ARGs	Ammonia N	-0.135886	0.681	< 0.2	>= 0.05
MT_gut_ARGs	Nitrite N	-0.114409	0.685	< 0.2	>= 0.05
CE_gut_ARGs	SED-Se	-0.0813373	0.687	< 0.2	>= 0.05
MT_gut_ARGs	Phosphate	-0.129765	0.69	< 0.2	>= 0.05
CE_gut_ARGs	SED-Ni	-0.0759775	0.697	< 0.2	>= 0.05
MT_gut_ARGs	W-Ni	-0.131924	0.709	< 0.2	>= 0.05
CE_gut_ARGs	W-ROX	-0.135232	0.719	< 0.2	>= 0.05
CE_gut_ARGs	TP	-0.122182	0.721	< 0.2	>= 0.05
MT_gut_ARGs	W-Sn	-0.141984	0.762	< 0.2	>= 0.05
MT_gut_ARGs	W-CTC	-0.12386	0.763	< 0.2	>= 0.05
MT_gut_ARGs	SED-TC	-0.127366	0.785	< 0.2	>= 0.05
MT_gut_ARGs	W-TC	-0.150929	0.799	< 0.2	>= 0.05
MT_gut_ARGs	W-Ca	-0.145675	0.807	< 0.2	>= 0.05
MT_gut_ARGs	W-AZM	-0.182843	0.81	< 0.2	>= 0.05
MT_gut_ARGs	SED-LVX	-0.130622	0.834	< 0.2	>= 0.05
MT_gut_ARGs	W-Sr	-0.172389	0.844	< 0.2	>= 0.05
MT_gut_ARGs	W-Mg	-0.189896	0.848	< 0.2	>= 0.05
MT_gut_ARGs	SED-DOX	-0.163468	0.85	< 0.2	>= 0.05
MT_gut_ARGs	W-Cu	-0.168993	0.853	< 0.2	>= 0.05
MT_gut_ARGs	pH	-0.143227	0.875	< 0.2	>= 0.05
MT_gut_ARGs	SED-ROX	-0.196499	0.886	< 0.2	>= 0.05
MT_gut_ARGs	W-Co	-0.178072	0.888	< 0.2	>= 0.05
MT_gut_ARGs	W-As	-0.216451	0.908	< 0.2	>= 0.05
MT_gut_ARGs	W-Mn	-0.235348	0.922	< 0.2	>= 0.05
MT_gut_ARGs	W-Fe	-0.254146	0.924	< 0.2	>= 0.05
AN_gut_ARGs	W-ROX	-0.233376	0.931	< 0.2	>= 0.05

## Sheet: ARGs, MGEs, and MRGs
Spec	Env	r	p.value	rd	pd
CE_gut_ARGs	W-istA	0.585078	0.002	>= 0.4	< 0.01
CE_gut_ARGs	W-MuxB	0.50027	0.004	>= 0.4	< 0.01
MT_gut_ARGs	W-bacA	0.459813	0.008	>= 0.4	< 0.01
MT_gut_ARGs	W-pstC	0.399504	0.008	0.2 - 0.4	< 0.01
MT_gut_ARGs	W-ruvB	0.326195	0.012	0.2 - 0.4	0.01 - 0.05
MT_gut_ARGs	W-integrase	0.361053	0.015	0.2 - 0.4	0.01 - 0.05
MT_gut_ARGs	W-plasmid	0.511673	0.018	>= 0.4	0.01 - 0.05
MT_gut_ARGs	W-istA3	0.303983	0.019	0.2 - 0.4	0.01 - 0.05
MT_gut_ARGs	W-dfrC	0.491047	0.024	>= 0.4	0.01 - 0.05
MT_gut_ARGs	W-pstB	0.369889	0.024	0.2 - 0.4	0.01 - 0.05
CE_gut_ARGs	W-ruvB	0.312789	0.025	0.2 - 0.4	0.01 - 0.05
MT_gut_ARGs	W-dpsA	0.356469	0.044	0.2 - 0.4	0.01 - 0.05
MT_gut_ARGs	W-linG	0.283939	0.047	0.2 - 0.4	0.01 - 0.05
MT_gut_ARGs	W-istB	0.256303	0.056	0.2 - 0.4	>= 0.05
MT_gut_ARGs	W-ugd	0.276313	0.074	0.2 - 0.4	>= 0.05
MT_gut_ARGs	W-sodB	0.282319	0.085	0.2 - 0.4	>= 0.05
AN_gut_ARGs	W-ruvB	0.206162	0.088	0.2 - 0.4	>= 0.05
CE_gut_ARGs	SED-arsB	0.198202	0.093	< 0.2	>= 0.05
CE_gut_ARGs	SED-merP	0.18632	0.102	< 0.2	>= 0.05
CE_gut_ARGs	W-pstC	0.188255	0.106	< 0.2	>= 0.05
MT_gut_ARGs	W-dnaK	0.165201	0.106	< 0.2	>= 0.05
AN_gut_ARGs	W-pstB	0.20994	0.107	0.2 - 0.4	>= 0.05
MT_gut_ARGs	SED-istA15	0.341646	0.112	0.2 - 0.4	>= 0.05
MT_gut_ARGs	SED-integrase	0.18931	0.127	< 0.2	>= 0.05
MT_gut_ARGs	SED-tniA	0.250868	0.129	0.2 - 0.4	>= 0.05
MT_gut_ARGs	SED-ereA2	0.232035	0.139	0.2 - 0.4	>= 0.05
MT_gut_ARGs	SED-qacH	0.31523	0.143	0.2 - 0.4	>= 0.05
AN_gut_ARGs	W-MuxB	0.165768	0.148	< 0.2	>= 0.05
CE_gut_ARGs	SED-qacEdelta	0.127544	0.165	< 0.2	>= 0.05
MT_gut_ARGs	SED-qacE	0.19729	0.171	< 0.2	>= 0.05
CE_gut_ARGs	W-qacE	0.213762	0.173	0.2 - 0.4	>= 0.05
AN_gut_ARGs	W-pstC	0.137269	0.174	< 0.2	>= 0.05
MT_gut_ARGs	SED-istB1	0.186555	0.182	< 0.2	>= 0.05
MT_gut_ARGs	SED-qacEdelta1	0.15944	0.183	< 0.2	>= 0.05
CE_gut_ARGs	SED-abeS	0.137693	0.186	< 0.2	>= 0.05
CE_gut_ARGs	SED-smeD	0.145299	0.192	< 0.2	>= 0.05
AN_gut_ARGs	SED-abeS	0.164473	0.192	< 0.2	>= 0.05
CE_gut_ARGs	SED-integrase	0.12119	0.205	< 0.2	>= 0.05
MT_gut_ARGs	SED-istA3	0.162102	0.205	< 0.2	>= 0.05
CE_gut_ARGs	SED-merT	0.077324	0.218	< 0.2	>= 0.05
CE_gut_ARGs	SED-dnaK	0.13527	0.218	< 0.2	>= 0.05
CE_gut_ARGs	SED-lnu(H)	0.153671	0.219	< 0.2	>= 0.05
AN_gut_ARGs	W-lnu(H)	0.124988	0.232	< 0.2	>= 0.05
AN_gut_ARGs	W-dpsA	0.14547	0.232	< 0.2	>= 0.05
CE_gut_ARGs	W-smtA	0.10328	0.242	< 0.2	>= 0.05
CE_gut_ARGs	SED-bacA	0.0933836	0.245	< 0.2	>= 0.05
AN_gut_ARGs	W-qacH	0.0989736	0.253	< 0.2	>= 0.05
CE_gut_ARGs	SED-chrA	0.0991859	0.256	< 0.2	>= 0.05
MT_gut_ARGs	SED-aadA	0.103489	0.261	< 0.2	>= 0.05
MT_gut_ARGs	W-qacH	0.0842996	0.267	< 0.2	>= 0.05
MT_gut_ARGs	W-qacEdelta1	0.0843877	0.275	< 0.2	>= 0.05
MT_gut_ARGs	W-istB1	0.100784	0.28	< 0.2	>= 0.05
CE_gut_ARGs	SED-ruvB	0.0894085	0.281	< 0.2	>= 0.05
AN_gut_ARGs	W-istA15	0.0792129	0.282	< 0.2	>= 0.05
MT_gut_ARGs	SED-chrA	0.0821833	0.29	< 0.2	>= 0.05
MT_gut_ARGs	W-abeS	0.0760098	0.297	< 0.2	>= 0.05
AN_gut_ARGs	W-linG	0.0712843	0.298	< 0.2	>= 0.05
CE_gut_ARGs	SED-dpsA	0.0780546	0.302	< 0.2	>= 0.05
CE_gut_ARGs	W-dnaK	0.0398627	0.307	< 0.2	>= 0.05
CE_gut_ARGs	SED-transposase	0.0821976	0.315	< 0.2	>= 0.05
AN_gut_ARGs	W-acn	0.0972814	0.316	< 0.2	>= 0.05
CE_gut_ARGs	SED-aadA	0.0555172	0.319	< 0.2	>= 0.05
CE_gut_ARGs	SED-linG	0.0761808	0.333	< 0.2	>= 0.05
MT_gut_ARGs	SED-linG	0.0490882	0.354	< 0.2	>= 0.05
CE_gut_ARGs	SED-pstB	0.0692979	0.357	< 0.2	>= 0.05
MT_gut_ARGs	W-lnu(H)	0.0346017	0.365	< 0.2	>= 0.05
CE_gut_ARGs	W-istB	0.0557879	0.371	< 0.2	>= 0.05
AN_gut_ARGs	W-plasmid	0.0689034	0.379	< 0.2	>= 0.05
MT_gut_ARGs	W-IS91	0.0314036	0.388	< 0.2	>= 0.05
AN_gut_ARGs	W-smtA	0.0407448	0.389	< 0.2	>= 0.05
MT_gut_ARGs	SED-arsM	0.0382527	0.39	< 0.2	>= 0.05
CE_gut_ARGs	SED-istB1	0.0167259	0.397	< 0.2	>= 0.05
MT_gut_ARGs	SED-IS91	0.037162	0.398	< 0.2	>= 0.05
MT_gut_ARGs	W-istA15	0.0176758	0.401	< 0.2	>= 0.05
AN_gut_ARGs	SED-chrA	0.0254452	0.415	< 0.2	>= 0.05
AN_gut_ARGs	W-dfrC	0.0854651	0.42	< 0.2	>= 0.05
CE_gut_ARGs	W-arsH	-0.033725	0.428	< 0.2	>= 0.05
CE_gut_ARGs	SED-istA3	0.00233394	0.434	< 0.2	>= 0.05
AN_gut_ARGs	SED-merT	0.0190771	0.435	< 0.2	>= 0.05
AN_gut_ARGs	SED-lnu(H)	0.0249614	0.436	< 0.2	>= 0.05
CE_gut_ARGs	W-abeS	0.0100078	0.439	< 0.2	>= 0.05
CE_gut_ARGs	W-pstB	-0.00290198	0.442	< 0.2	>= 0.05
AN_gut_ARGs	SED-smeD	0.0375662	0.447	< 0.2	>= 0.05
MT_gut_ARGs	W-qacEdelta	0.00842695	0.454	< 0.2	>= 0.05
MT_gut_ARGs	W-transposase	-0.0139775	0.456	< 0.2	>= 0.05
CE_gut_ARGs	W-arsC	-0.0362132	0.463	< 0.2	>= 0.05
AN_gut_ARGs	SED-arsB	0.011773	0.466	< 0.2	>= 0.05
AN_gut_ARGs	W-istA	0.00315789	0.468	< 0.2	>= 0.05
AN_gut_ARGs	SED-dpsA	0.015373	0.48	< 0.2	>= 0.05
CE_gut_ARGs	W-integrase	-0.0027039	0.495	< 0.2	>= 0.05
CE_gut_ARGs	W-acn	0.0109259	0.501	< 0.2	>= 0.05
AN_gut_ARGs	SED-IS91	-0.00222345	0.506	< 0.2	>= 0.05
CE_gut_ARGs	SED-qacE	-0.0262266	0.51	< 0.2	>= 0.05
MT_gut_ARGs	W-istA	-0.0428623	0.548	< 0.2	>= 0.05
AN_gut_ARGs	W-arsC	-0.0371634	0.554	< 0.2	>= 0.05
CE_gut_ARGs	SED-ereA2	-0.04223	0.562	< 0.2	>= 0.05
AN_gut_ARGs	SED-merP	-0.034203	0.569	< 0.2	>= 0.05
AN_gut_ARGs	W-arsH	-0.0670656	0.571	< 0.2	>= 0.05
CE_gut_ARGs	SED-IS91	-0.0361443	0.574	< 0.2	>= 0.05
CE_gut_ARGs	SED-tniA	-0.0542862	0.574	< 0.2	>= 0.05
MT_gut_ARGs	SED-sodB	-0.054559	0.575	< 0.2	>= 0.05
AN_gut_ARGs	W-integrase	-0.0380423	0.577	< 0.2	>= 0.05
CE_gut_ARGs	W-IS91	-0.0357628	0.58	< 0.2	>= 0.05
CE_gut_ARGs	SED-sodB	-0.0556684	0.582	< 0.2	>= 0.05
MT_gut_ARGs	W-MuxB	-0.0626701	0.592	< 0.2	>= 0.05
AN_gut_ARGs	W-qacE	-0.099657	0.601	< 0.2	>= 0.05
CE_gut_ARGs	SED-qacEdelta1	-0.0562825	0.602	< 0.2	>= 0.05
AN_gut_ARGs	W-bacA	-0.0499185	0.61	< 0.2	>= 0.05
CE_gut_ARGs	SED-istB	-0.0721825	0.614	< 0.2	>= 0.05
CE_gut_ARGs	W-linG	-0.0677364	0.62	< 0.2	>= 0.05
AN_gut_ARGs	SED-pstB	-0.0580561	0.63	< 0.2	>= 0.05
AN_gut_ARGs	SED-transposase	-0.0623641	0.632	< 0.2	>= 0.05
CE_gut_ARGs	SED-istA15	-0.10198	0.637	< 0.2	>= 0.05
CE_gut_ARGs	W-plasmid	-0.115457	0.64	< 0.2	>= 0.05
CE_gut_ARGs	W-istA3	-0.0700899	0.64	< 0.2	>= 0.05
CE_gut_ARGs	SED-qacH	-0.103634	0.642	< 0.2	>= 0.05
CE_gut_ARGs	W-dfrC	-0.097085	0.667	< 0.2	>= 0.05
AN_gut_ARGs	SED-dnaK	-0.10526	0.671	< 0.2	>= 0.05
MT_gut_ARGs	W-qacE	-0.132453	0.688	< 0.2	>= 0.05
MT_gut_ARGs	SED-istB	-0.119485	0.695	< 0.2	>= 0.05
AN_gut_ARGs	W-abeS	-0.0915423	0.698	< 0.2	>= 0.05
AN_gut_ARGs	SED-bacA	-0.0738653	0.702	< 0.2	>= 0.05
AN_gut_ARGs	W-qacEdelta	-0.0829629	0.705	< 0.2	>= 0.05
AN_gut_ARGs	SED-istA15	-0.146749	0.71	< 0.2	>= 0.05
AN_gut_ARGs	W-dnaK	-0.0728128	0.711	< 0.2	>= 0.05
MT_gut_ARGs	SED-lnu(H)	-0.15269	0.718	< 0.2	>= 0.05
CE_gut_ARGs	SED-istA	-0.0931878	0.722	< 0.2	>= 0.05
MT_gut_ARGs	SED-dnaK	-0.143079	0.739	< 0.2	>= 0.05
AN_gut_ARGs	SED-istA	-0.103379	0.742	< 0.2	>= 0.05
AN_gut_ARGs	SED-qacEdelta	-0.0801692	0.75	< 0.2	>= 0.05
CE_gut_ARGs	W-qacEdelta	-0.100285	0.751	< 0.2	>= 0.05
AN_gut_ARGs	SED-ruvB	-0.149444	0.788	< 0.2	>= 0.05
AN_gut_ARGs	W-ugd	-0.155616	0.799	< 0.2	>= 0.05
AN_gut_ARGs	W-istA3	-0.147379	0.808	< 0.2	>= 0.05
MT_gut_ARGs	W-arsC	-0.16404	0.809	< 0.2	>= 0.05
CE_gut_ARGs	W-bacA	-0.170795	0.813	< 0.2	>= 0.05
CE_gut_ARGs	SED-arsM	-0.166844	0.815	< 0.2	>= 0.05
CE_gut_ARGs	W-istB1	-0.174977	0.817	< 0.2	>= 0.05
AN_gut_ARGs	SED-istB	-0.168303	0.818	< 0.2	>= 0.05
AN_gut_ARGs	SED-qacH	-0.225712	0.824	< 0.2	>= 0.05
AN_gut_ARGs	W-sodB	-0.179224	0.824	< 0.2	>= 0.05
CE_gut_ARGs	W-lnu(H)	-0.146587	0.835	< 0.2	>= 0.05
AN_gut_ARGs	SED-sodB	-0.168763	0.838	< 0.2	>= 0.05
MT_gut_ARGs	SED-qacEdelta	-0.1186	0.838	< 0.2	>= 0.05
AN_gut_ARGs	W-istB	-0.156821	0.84	< 0.2	>= 0.05
MT_gut_ARGs	SED-ruvB	-0.166579	0.84	< 0.2	>= 0.05
AN_gut_ARGs	SED-arsM	-0.195864	0.842	< 0.2	>= 0.05
MT_gut_ARGs	W-smtA	-0.181729	0.848	< 0.2	>= 0.05
MT_gut_ARGs	SED-transposase	-0.173282	0.852	< 0.2	>= 0.05
CE_gut_ARGs	W-qacEdelta1	-0.164903	0.854	< 0.2	>= 0.05
MT_gut_ARGs	W-arsH	-0.180609	0.854	< 0.2	>= 0.05
CE_gut_ARGs	W-qacH	-0.151209	0.859	< 0.2	>= 0.05
CE_gut_ARGs	W-transposase	-0.197394	0.862	< 0.2	>= 0.05
CE_gut_ARGs	W-dpsA	-0.220667	0.871	< 0.2	>= 0.05
AN_gut_ARGs	SED-ereA2	-0.230225	0.88	< 0.2	>= 0.05
MT_gut_ARGs	SED-istA	-0.171376	0.884	< 0.2	>= 0.05
MT_gut_ARGs	W-acn	-0.207094	0.889	< 0.2	>= 0.05
AN_gut_ARGs	SED-istB1	-0.245459	0.896	< 0.2	>= 0.05
MT_gut_ARGs	SED-dpsA	-0.233978	0.913	< 0.2	>= 0.05
MT_gut_ARGs	SED-arsB	-0.200953	0.914	< 0.2	>= 0.05
AN_gut_ARGs	W-istB1	-0.264251	0.916	< 0.2	>= 0.05
AN_gut_ARGs	W-IS91	-0.249463	0.919	< 0.2	>= 0.05
CE_gut_ARGs	W-istA15	-0.170041	0.92	< 0.2	>= 0.05
AN_gut_ARGs	SED-istA3	-0.262727	0.921	< 0.2	>= 0.05
AN_gut_ARGs	W-transposase	-0.261864	0.924	< 0.2	>= 0.05
AN_gut_ARGs	SED-tniA	-0.282651	0.929	< 0.2	>= 0.05
AN_gut_ARGs	W-qacEdelta1	-0.240566	0.935	< 0.2	>= 0.05
MT_gut_ARGs	SED-pstB	-0.248039	0.936	< 0.2	>= 0.05
MT_gut_ARGs	SED-bacA	-0.216388	0.94	< 0.2	>= 0.05
CE_gut_ARGs	W-sodB	-0.271641	0.944	< 0.2	>= 0.05
CE_gut_ARGs	W-ugd	-0.247033	0.946	< 0.2	>= 0.05
MT_gut_ARGs	SED-merP	-0.204999	0.953	< 0.2	>= 0.05
MT_gut_ARGs	SED-smeD	-0.256942	0.964	< 0.2	>= 0.05
AN_gut_ARGs	SED-qacE	-0.268459	0.965	< 0.2	>= 0.05
AN_gut_ARGs	SED-integrase	-0.310864	0.981	< 0.2	>= 0.05
MT_gut_ARGs	SED-merT	-0.22841	0.982	< 0.2	>= 0.05
AN_gut_ARGs	SED-qacEdelta1	-0.318064	0.984	< 0.2	>= 0.05
AN_gut_ARGs	SED-aadA	-0.323805	0.99	< 0.2	>= 0.05
AN_gut_ARGs	SED-linG	-0.351556	0.992	< 0.2	>= 0.05
MT_gut_ARGs	SED-abeS	-0.335996	0.998	< 0.2	>= 0.05
