# Supplementary material for: Contrasting Roles of Mobile Genetic Elements and Metal Resistance Genes in Shaping the Gut Resistome of Wild Fish from the Qiantang River
Source: Animals (Basel). 2026 Jun 29;16(13):2000. doi: 10.3390/ani16132000 (PMC13359678; doi:10.3390/ani16132000)
Supplement: Supplementary file 1 [file animals-16-02000-s001.zip › animals-4347267-supplementary/Supplementary_Table_S3.xlsx]

## Sheet: ARGs_Bacteria_Spearman_AN
ARG	Bacteria	Spearman_rho	raw_p_value	FDR_q_value	significance
tet(C)	Acinetobacter	0.956219	1.1769e-06	0.000706141	***
ereA2	Acinetobacter	0.935203	8.06383e-06	0.00120958	**
tet(C)	Desulfovibrio	0.936643	7.22445e-06	0.00120958	**
qacEdelta1	Azonexus	0.936091	7.53741e-06	0.00120958	**
ereA2	Paludibacter	0.909091	4.19104e-05	0.00502925	**
tet(C)	Paludibacter	0.902098	5.99786e-05	0.00599786	**
abeS	Desulfovibrio	0.895254	8.30936e-05	0.00712231	**
bacA	Clostridium	0.888112	0.000114134	0.00760891	**
tet(C)	Azonexus	0.888112	0.000114134	0.00760891	**
qacEdelta1	Desulfovibrio	0.885356	0.000128283	0.00769698	**
lnu(H)	Acinetobacter	0.882718	0.000143076	0.00780412	**
linG	Acinetobacter	0.871264	0.000223466	0.0111733	*
qacEdelta1	Acinetobacter	0.862856	0.000302128	0.0139444	*
lsa(E)	Aeromonas	-0.859176	0.000342671	0.0141904	*
lsa(B)	Aeromonas	-0.858145	0.000354759	0.0141904	*
bacA	Roseomonas_B	0.854642	0.000398308	0.0149365	*
ereA2	Desulfovibrio	0.852134	0.000431967	0.0152459	*
lnu(H)	Desulfovibrio	0.848136	0.000490138	0.0163379	*
qacH	Desulfovibrio	0.843972	0.000557001	0.0175895	*
erm(F)	Acinetobacter	0.841886	0.000593043	0.0177913	*
ereA2	Rhodobacter_F	-0.837129	0.000682001	0.0194858	*
ANT(3'')-IIc	Paludibacter	0.832092	0.000787114	0.0214667	*
abeS	Acinetobacter	0.828037	0.000880488	0.0226763	*
ANT(3'')-IIc	Rhodobacter_F	-0.825215	0.00095034	0.0226763	*
mel	Aeromonas	-0.826621	0.000915011	0.0226763	*
linG	Paludibacter	0.823964	0.000982639	0.0226763	*
erm(F)	Cetobacterium_A	-0.81545	0.00122559	0.0239466	*
lnu(H)	Cetobacterium_A	-0.81879	0.00112535	0.0239466	*
qacEdelta1	Paludibacter	0.815076	0.00123724	0.0239466	*
aadA	Azonexus	0.815076	0.00123724	0.0239466	*
lnu(H)	Azonexus	0.81879	0.00112535	0.0239466	*
AAC(3)-Id	Rhodobacter_F	-0.807018	0.00150936	0.0283005	*
ereA2	Azonexus	0.804196	0.00161477	0.0293594	*
bacA	Phenylobacterium	0.802837	0.00166751	0.0294266	*
AAC(3)-Id	Paludibacter	0.795098	0.00199349	0.0332248	*
qacH	Microbacterium	0.795794	0.00196229	0.0332248	*
linG	Cetobacterium_A	-0.788752	0.00229539	0.0355879	*
linG	Desulfovibrio	0.787234	0.00237252	0.0355879	*
aadA	Paludibacter	0.790161	0.00222554	0.0355879	*
lnu(H)	Paludibacter	0.787598	0.00235387	0.0355879	*
aadA	Acinetobacter	0.782632	0.00261851	0.0365373	*
aadA	Cetobacterium_A	-0.783042	0.00259583	0.0365373	*
lnu(D)	Azonexus	0.783123	0.00259138	0.0365373	*
abeS	Azonexus	0.7798	0.00277927	0.0378992	*
lsa(E)	Rhodobacter_F	-0.776025	0.00300509	0.0396703	*
lsa(B)	Rhodobacter_F	-0.775439	0.00304139	0.0396703	*
lsa(B)	Paludibacter	0.774082	0.00312666	0.0399148	*
AAC(3)-Id	Acinetobacter	0.768421	0.00350216	0.0426914	*
tet(C)	Cetobacterium_A	-0.769231	0.00344645	0.0426914	*
linG	Azonexus	0.767625	0.00355762	0.0426914	*
ANT(3'')-IIc	Microcystis	-0.765525	0.00370706	0.0436125	*
aadA	Desulfovibrio	0.763485	0.00385671	0.0436879	*
lnu(D)	Aeromonas	-0.761369	0.00401672	0.0436879	*
mph(G)	Paludibacter	0.761369	0.00401672	0.0436879	*
lsa(E)	Paludibacter	0.760582	0.00407753	0.0436879	*
qacE	Microbacterium	0.761369	0.00401672	0.0436879	*
ANT(3'')-IIc	Acinetobacter	0.758531	0.00423927	0.0438545	*
qacE	Desulfovibrio	0.759448	0.00416639	0.0438545	*
OXA-85	Plesiomonas	0.752896	0.00470863	0.0478843	*
aadA	Rhodobacter_F	-0.748759	0.00507736	0.0507736
lnu(D)	Desulfovibrio	0.744843	0.0054462	0.0535692
qacH	Acinetobacter	0.740751	0.00585279	0.0557409
bacA	Microcystis	0.741259	0.00580115	0.0557409
erm(F)	Rhodobacter_F	-0.737692	0.00617136	0.0574271
AAC(3)-Id	Desulfovibrio	0.737224	0.00622127	0.0574271
qacE	Bradyrhizobium	0.732365	0.00675706	0.060511
abeS	Microbacterium	0.733012	0.00668381	0.060511
linG	Rhodobacter_F	-0.723114	0.00787208	0.0635702
mel	Desulfovibrio	0.723114	0.00787208	0.0635702
aadA	Aeromonas	-0.722534	0.00794628	0.0635702
erm(F)	Paludibacter	0.72808	0.00725763	0.0635702
aadA27	Plesiomonas	-0.724758	0.0076646	0.0635702
APH(3')-IIIa	Plesiomonas	-0.724758	0.0076646	0.0635702
tet(39)	Plesiomonas	-0.724758	0.0076646	0.0635702
erm(F)	Plesiomonas	-0.724758	0.0076646	0.0635702
lsa(E)	Acinetobacter	0.716059	0.00881084	0.0643407
lnu(D)	Acinetobacter	0.715489	0.00889023	0.0643407
aadA	Microcystis	-0.718975	0.00841326	0.0643407
abeS	Cetobacterium_A	-0.717416	0.00862419	0.0643407
ANT(3'')-IIc	Cetobacterium_A	-0.719759	0.00830862	0.0643407
ereA2	Cetobacterium_A	-0.72028	0.00823977	0.0643407
ceoB	Streptomyces	0.715416	0.00890047	0.0643407
qacH	Bradyrhizobium	0.718328	0.00850036	0.0643407
ereA2	Aeromonas	-0.713287	0.00920178	0.065727
lsa(E)	Microcystis	-0.711285	0.00949192	0.0669147
lnu(D)	Microbacterium	0.710612	0.0095911	0.0669147
qacEdelta1	Rhodobacter_F	-0.709539	0.00975062	0.0672457
ceoB	Mycobacterium	0.708297	0.00993769	0.067757
erm(F)	Clostridium	-0.703118	0.0107471	0.0716473
lnu(D)	Paludibacter	0.70336	0.0107081	0.0716473
lsa(E)	Desulfovibrio	0.702128	0.0109072	0.0719157
AAC(3)-Id	Microcystis	-0.700526	0.0111699	0.0728474
erm(F)	Desulfovibrio	0.699707	0.0113062	0.0729431
qacEdelta1	Microbacterium	0.697619	0.0116589	0.0744184
qacE	Mycobacterium	0.696109	0.011919	0.0744941
lnu(D)	Flavobacterium	0.696109	0.011919	0.0744941
lsa(B)	Microcystis	-0.690019	0.0130122	0.0788621
OXA-85	Cetobacterium_A	0.690501	0.0129231	0.0788621
qacEdelta1	Pseudomonas_E	0.690501	0.0129231	0.0788621
abeS	Paludibacter	0.686224	0.0137298	0.0823789
tet(C)	Microbacterium	0.685315	0.013906	0.0826097
tet(C)	Rhodobacter_F	-0.683013	0.0143594	0.0828425
lnu(H)	Rhodobacter_F	-0.683521	0.0142585	0.0828425
qacH	Mycobacterium	0.683116	0.014339	0.0828425
mel	Acinetobacter	0.680702	0.0148257	0.0831345
lsa(B)	Acinetobacter	0.680702	0.0148257	0.0831345
lnu(D)	Bradyrhizobium	0.681607	0.0146417	0.0831345
ceoB	Azonexus	0.679823	0.0150058	0.0833657
mph(G)	Desulfovibrio	0.679122	0.0151508	0.0833986
mph(G)	Acinetobacter	0.675538	0.0159075	0.086546
lnu(D)	Cetobacterium_A	-0.674356	0.0161631	0.086546
lsa(B)	Desulfovibrio	0.673731	0.0162995	0.086546
erm(F)	Aeromonas	-0.673994	0.0162419	0.086546
mel	Azonexus	0.672505	0.0165693	0.0872068
linG	Microcystis	-0.669031	0.0173522	0.0889856
lsa(E)	Cetobacterium_A	-0.669031	0.0173522	0.0889856
ANT(3'')-IIc	Aeromonas	-0.669834	0.0171688	0.0889856
qacE	Flavobacterium	0.667105	0.0177977	0.0904966
ereA2	Microcystis	-0.664336	0.0184527	0.0922636
rosA	Mycobacterium	0.664336	0.0184527	0.0922636
mel	Rhodobacter_F	-0.663158	0.0187366	0.0929089
lsa(E)	Azonexus	0.661988	0.0190217	0.0935495
mph(G)	Azonexus	0.659854	0.0195502	0.0953669
ceoB	Bradyrhizobium	0.658467	0.0198991	0.0962861
rosA	Microbacterium	0.657343	0.0201855	0.0968904
mel	Paludibacter	0.654992	0.0207937	0.0983422
ceoB	Pseudomonas_E	0.654908	0.0208158	0.0983422
tet(39)	Paludibacter	0.653192	0.0212685	0.0989232
erm(F)	Azonexus	0.653192	0.0212685	0.0989232
AAC(3)-Id	Azonexus	0.65149	0.0217247	0.100268
lnu(H)	Aeromonas	-0.647234	0.0228964	0.104075
lnu(H)	Microbacterium	0.647234	0.0228964	0.104075
erm(F)	Microcystis	-0.644871	0.0235663	0.104782
AAC(3)-Id	Aeromonas	-0.644484	0.0236773	0.104782
aadA27	Paludibacter	0.644871	0.0235663	0.104782
ceoB	Flavobacterium	0.64423	0.0237505	0.104782
bacA	Enterobacter	0.643357	0.0240032	0.105123
linG	Aeromonas	-0.640861	0.0247359	0.106773
lsa(B)	Azonexus	0.640982	0.0247	0.106773
abeS	Bradyrhizobium	0.639436	0.0251615	0.107835
mph(G)	Cetobacterium_A	-0.6381	0.0255651	0.108788
qacEdelta1	Cetobacterium_A	-0.633552	0.0269747	0.113978
qacEdelta1	Aeromonas	-0.629993	0.0281165	0.117971
qacH	Flavobacterium	0.626776	0.0291781	0.121575
qacE	Streptomyces	0.623598	0.0302549	0.124335
abeS	Aeromonas	-0.62384	0.030172	0.124335
tet(C)	Aeromonas	-0.622378	0.0306759	0.125208
ceoB	Microbacterium	0.619315	0.0317509	0.127856
qacH	Azonexus	0.619734	0.0316024	0.127856
lnu(D)	Rhodobacter_F	-0.617427	0.032427	0.129708
rosA	Streptomyces	0.615385	0.0331699	0.130078
aadA	Enterobacter	-0.615756	0.033034	0.130078
lnu(D)	Pseudomonas_E	0.616347	0.0328184	0.130078
lsa(B)	Cetobacterium_A	-0.612961	0.0340673	0.13273
aadA27	Cetobacterium_A	-0.607427	0.036181	0.137396
bacA	Streptomyces	0.608392	0.035806	0.137396
aadA27	Clostridium	-0.607427	0.036181	0.137396
ANT(3'')-IIc	Desulfovibrio	0.60753	0.0361408	0.137396
rosA	Bradyrhizobium	0.601399	0.0385885	0.144707
qacEdelta1	Mycobacterium	0.601519	0.0385394	0.144707
abeS	Pseudomonas_E	0.600446	0.0389791	0.145264
linG	Microbacterium	0.598606	0.0397413	0.146287
qacH	Pseudomonas_E	0.598606	0.0397413	0.146287
qacEdelta1	Bradyrhizobium	0.597959	0.0400118	0.146385
mel	Cetobacterium_A	-0.595447	0.0410748	0.149187
OXA-85	Enterobacter	0.5944	0.0415238	0.149187
rosA	Flavobacterium	0.594406	0.0415215	0.149187
lnu(H)	Microcystis	-0.592648	0.0422829	0.151011
mel	Microbacterium	0.591945	0.0425902	0.151208
tet(39)	Cetobacterium_A	-0.590785	0.0431005	0.15123
tet(39)	Clostridium	-0.590785	0.0431005	0.15123
lnu(D)	Streptomyces	0.587342	0.0446412	0.153935
tet(C)	Bradyrhizobium	0.587413	0.0446093	0.153935
qacE	Pseudomonas_E	0.587342	0.0446412	0.153935
mph(G)	Plesiomonas	-0.586466	0.0450393	0.15442
rosA	Phenylobacterium	0.584522	0.045932	0.154827
lsa(E)	Enterobacter	-0.584522	0.045932	0.154827
rosA	Desulfovibrio	0.584522	0.045932	0.154827
ANT(3'')-IIc	Azonexus	0.582464	0.04689	0.157173
AAC(3)-Id	Cetobacterium_A	-0.581437	0.0473736	0.157912
lnu(D)	Mycobacterium	0.580091	0.0480125	0.158283
ugd	Flavobacterium	0.58042	0.047856	0.158283
qacE	Acinetobacter	0.573844	0.0510574	0.165989
qacEdelta1	Streptomyces	0.573044	0.0514567	0.165989
tet(C)	Pseudomonas_E	0.573427	0.0512656	0.165989
rosA	Pseudomonas_E	0.573427	0.0512656	0.165989
rosA	Roseomonas_B	0.570929	0.0525236	0.168525
ANT(3'')-IIc	Clostridium	-0.569983	0.0530057	0.169167
mph(G)	Rhodobacter_F	-0.56658	0.0547654	0.171873
tetA(P)	Enterobacter	0.566434	0.0548421	0.171873
ereA2	Microbacterium	0.566434	0.0548421	0.171873
MuxB	Plesiomonas	0.565589	0.0552857	0.171873
lnu(H)	Plesiomonas	-0.566009	0.0550647	0.171873
lsa(B)	Enterobacter	-0.563924	0.0561672	0.173713
mel	Microcystis	-0.560421	0.0580535	0.176813
abeS	Mycobacterium	0.561456	0.0574918	0.176813
mel	Flavobacterium	0.560421	0.0580535	0.176813
ceoB	Aeromonas	-0.555248	0.0609196	0.183677
qacEdelta1	Flavobacterium	0.555248	0.0609196	0.183677
lnu(H)	Enterobacter	-0.553658	0.0618201	0.18514
aadA	Microbacterium	0.551689	0.0629477	0.18514
LlmA_23S_CLI	Plesiomonas	0.552052	0.0627384	0.18514
bacA	Flavobacterium	0.552448	0.0625115	0.18514
tet(C)	Flavobacterium	0.552448	0.0625115	0.18514
linG	Bradyrhizobium	0.549309	0.0643293	0.188281
ceoB	Desulfovibrio	0.548419	0.0648518	0.188889
LlmA_23S_CLI	Clostridium	0.546411	0.0660406	0.191422
lnu(H)	Pseudomonas_E	0.54586	0.0663693	0.19145
mph(G)	Aeromonas	-0.543835	0.0675871	0.193106
qacE	Azonexus	0.543835	0.0675871	0.193106
tet(39)	Acinetobacter	0.541808	0.0688222	0.19478
linG	Flavobacterium	0.542267	0.0685411	0.19478
aadA27	Microcystis	-0.54086	0.069405	0.195507
lnu(H)	Bradyrhizobium	0.538062	0.0711447	0.199471
aadA27	Acinetobacter	0.533472	0.0740629	0.206687
tet(39)	Microcystis	-0.532539	0.0746663	0.207406
bacA	Pseudomonas_E	0.531469	0.0753623	0.208375
ceoB	Sphingomonas	0.530333	0.0761056	0.209465
qacH	Streptomyces	0.528182	0.0775272	0.212403
aadA27	Rhodobacter_F	-0.525137	0.0795708	0.215056
mel	Bradyrhizobium	0.525395	0.0793962	0.215056
LlmA_23S_CLI	Flavobacterium	0.525395	0.0793962	0.215056
tetA(P)	Roseomonas_B	0.521892	0.0817882	0.220058
erm(F)	Enterobacter	-0.520057	0.0830606	0.22126
OXA-85	Aeromonas	0.519655	0.0833413	0.22126
APH(3')-IIIa	Sphingomonas	-0.520057	0.0830606	0.22126
OXA-85	Roseomonas_B	0.518783	0.083952	0.2219
ereA2	Flavobacterium	0.517483	0.0848688	0.223339
mel	Enterobacter	-0.514887	0.0867183	0.22721
tet(39)	Rhodobacter_F	-0.512634	0.088346	0.230468
abeS	Rhodobacter_F	-0.511664	0.0890526	0.231305
rosA	Clostridium	0.51049	0.0899137	0.232536
bacA	Rhodobacter_F	0.507882	0.0918458	0.236513
MuxB	Clostridium	0.503497	0.0951574	0.239893
aadA	Bradyrhizobium	0.505418	0.0936965	0.239893
ugd	Enterobacter	0.503497	0.0951574	0.239893
bacA	Mycobacterium	0.503497	0.0951574	0.239893
MuxB	Sphingomonas	0.503497	0.0951574	0.239893
abeS	Streptomyces	0.499072	0.0985791	0.247479
erm(F)	Roseomonas_B	-0.498046	0.0993837	0.248459
aadA	Pseudomonas_E	0.49474	0.102008	0.253961
lnu(D)	Microcystis	-0.493077	0.103345	0.255358
OXA-85	Clostridium	0.491181	0.104884	0.255358
lnu(H)	Clostridium	-0.491274	0.104808	0.255358
abeS	Enterobacter	-0.491274	0.104808	0.255358
linG	Enterobacter	-0.49297	0.103432	0.255358
lsa(B)	Microbacterium	0.490369	0.105548	0.255358
mel	Sphingomonas	0.490369	0.105548	0.255358
lsa(E)	Microbacterium	0.485928	0.109227	0.263198
lsa(E)	Phenylobacterium	-0.48227	0.112321	0.26957
lsa(E)	Roseomonas_B	-0.479725	0.114507	0.273094
qacH	Cetobacterium_A	-0.478885	0.115234	0.273094
aadA27	Sphingomonas	-0.478453	0.11561	0.273094
linG	Pseudomonas_E	0.478885	0.115234	0.273094
lsa(B)	Roseomonas_B	-0.477193	0.116709	0.27461
LlmA_23S_CLI	Mycobacterium	0.472855	0.120547	0.282533
tet(C)	Microcystis	-0.468531	0.124455	0.283927
OXA-85	Microcystis	0.469825	0.123277	0.283927
lsa(B)	Phenylobacterium	-0.469142	0.123898	0.283927
bacA	Bradyrhizobium	0.468531	0.124455	0.283927
tet(C)	Mycobacterium	0.468531	0.124455	0.283927
APH(3')-IIIa	Paludibacter	0.470132	0.122999	0.283927
lnu(D)	Sphingomonas	0.471324	0.121922	0.283927
abeS	Flavobacterium	0.46788	0.125051	0.284206
mel	Mycobacterium	0.46585	0.126919	0.287364
mph(G)	Enterobacter	-0.464073	0.12857	0.290007
ceoB	Acinetobacter	0.463518	0.129088	0.290086
mel	Pseudomonas_E	0.462347	0.130186	0.290377
aadA	Flavobacterium	0.462707	0.129848	0.290377
ereA2	Bradyrhizobium	0.461538	0.130948	0.290996
LlmA_23S_CLI	Streptomyces	0.458845	0.133507	0.2945
lsa(B)	Flavobacterium	0.458845	0.133507	0.2945
lsa(E)	Flavobacterium	0.457758	0.134549	0.295711
aadA	Roseomonas_B	-0.456387	0.13587	0.297526
tetB(P)	Roseomonas_B	0.455342	0.136882	0.297571
mel	Streptomyces	0.455342	0.136882	0.297571
MuxB	Mycobacterium	0.454545	0.137658	0.298176
ANT(3'')-IIc	Roseomonas_B	-0.452201	0.139956	0.299201
qacEdelta1	Microcystis	-0.452029	0.140126	0.299201
erm(F)	Microbacterium	0.45349	0.138689	0.299201
abeS	Plesiomonas	-0.452807	0.13936	0.299201
mph(G)	Microcystis	-0.449571	0.142564	0.302256
lnu(D)	Enterobacter	-0.449571	0.142564	0.302256
ugd	Roseomonas_B	0.448337	0.143798	0.303328
tetB(P)	Microcystis	0.447552	0.144586	0.303328
ereA2	Pseudomonas_E	0.447552	0.144586	0.303328
lnu(H)	Mycobacterium	0.444486	0.147694	0.308768
mph(G)	Microbacterium	0.442319	0.149915	0.312323
tetB(P)	Enterobacter	0.440559	0.151735	0.313935
bacA	Microbacterium	0.440559	0.151735	0.313935
tet(39)	Sphingomonas	-0.436848	0.155619	0.320864
tet(39)	Desulfovibrio	0.435746	0.156785	0.322161
mph(G)	Sphingomonas	-0.435068	0.157504	0.322534
AAC(3)-Id	Clostridium	-0.430824	0.162058	0.33073
qacH	Paludibacter	0.429588	0.163399	0.332336
rosA	Microcystis	0.426573	0.1667	0.3334
tet(C)	Streptomyces	0.426573	0.1667	0.3334
MuxB	Streptomyces	0.426573	0.1667	0.3334
tet(39)	Azonexus	0.428527	0.164556	0.3334
rosA	Azonexus	0.426573	0.1667	0.3334
tetA(P)	Microcystis	0.41958	0.174519	0.342482
mph(G)	Clostridium	-0.420566	0.173403	0.342482
ceoB	Rhodobacter_F	-0.418949	0.175236	0.342482
ANT(3'')-IIc	Enterobacter	-0.420206	0.17381	0.342482
ereA2	Enterobacter	-0.41958	0.174519	0.342482
aadA27	Desulfovibrio	0.418986	0.175194	0.342482
ceoB	Paludibacter	0.419995	0.174049	0.342482
linG	Mycobacterium	0.415503	0.179182	0.349056
qacE	Clostridium	0.413315	0.181717	0.350579
mph(G)	Pseudomonas_E	0.413315	0.181717	0.350579
ANT(3'')-IIc	Plesiomonas	-0.414147	0.18075	0.350579
APH(3')-IIIa	Cetobacterium_A	-0.407725	0.188292	0.359793
APH(3')-IIIa	Clostridium	-0.407725	0.188292	0.359793
aadA27	Aeromonas	-0.407725	0.188292	0.359793
abeS	Microcystis	-0.405496	0.190954	0.361427
tet(C)	Plesiomonas	-0.406064	0.190274	0.361427
lnu(H)	Flavobacterium	0.405496	0.190954	0.361427
lsa(E)	Bradyrhizobium	0.401418	0.195884	0.369593
mel	Phenylobacterium	-0.398595	0.199344	0.374941
aadA27	Azonexus	0.395244	0.203498	0.381558
ugd	Desulfovibrio	0.394376	0.204582	0.382396
AAC(3)-Id	Microbacterium	0.388792	0.211643	0.394366
AAC(3)-Id	Roseomonas_B	-0.382456	0.219832	0.399904
lnu(H)	Roseomonas_B	-0.382772	0.21942	0.399904
lnu(H)	Streptomyces	0.382102	0.220296	0.399904
LlmA_23S_CLI	Bradyrhizobium	0.381787	0.220708	0.399904
AAC(3)-Id	Enterobacter	-0.381787	0.220708	0.399904
LlmA_23S_CLI	Desulfovibrio	0.380958	0.221796	0.399904
TEM-116	Mycobacterium	-0.384615	0.21702	0.399904
aadA	Mycobacterium	0.384402	0.217296	0.399904
ereA2	Mycobacterium	0.384615	0.21702	0.399904
OXA-85	Paludibacter	-0.380843	0.221947	0.399904
lsa(B)	Pseudomonas_E	0.381787	0.220708	0.399904
lsa(E)	Sphingomonas	0.380291	0.222673	0.400012
mel	Roseomonas_B	-0.378947	0.224448	0.401996
rosA	Acinetobacter	0.378284	0.225327	0.402369
aadA27	Roseomonas_B	-0.377182	0.226793	0.402591
tetB(P)	Clostridium	0.377622	0.226206	0.402591
OXA-85	Acinetobacter	-0.37438	0.230543	0.404826
aadA	Streptomyces	0.373725	0.231425	0.404826
lsa(B)	Bradyrhizobium	0.374782	0.230003	0.404826
qacEdelta1	Enterobacter	-0.373725	0.231425	0.404826
tet(39)	Aeromonas	-0.374441	0.23046	0.404826
ANT(3'')-IIc	Phenylobacterium	-0.372898	0.232542	0.405596
LlmA_23S_CLI	Sphingomonas	0.371279	0.234737	0.408238
TEM-116	Microcystis	-0.370629	0.235621	0.408508
aadA	Clostridium	-0.370165	0.236254	0.408508
tetA(P)	Cetobacterium_A	0.363636	0.245265	0.42121
AAC(3)-Id	Phenylobacterium	-0.363321	0.245706	0.42121
rosA	Enterobacter	0.363636	0.245265	0.42121
ugd	Plesiomonas	0.362557	0.246774	0.421836
TEM-116	Roseomonas_B	-0.360771	0.249283	0.42371
lsa(B)	Sphingomonas	0.360771	0.249283	0.42371
lsa(E)	Pseudomonas_E	0.359164	0.251553	0.426361
linG	Plesiomonas	-0.357817	0.253465	0.428392
ereA2	Clostridium	-0.356643	0.255138	0.428803
MuxB	Bradyrhizobium	0.356643	0.255138	0.428803
tetB(P)	Plesiomonas	0.355306	0.257052	0.430814
OXA-85	Microbacterium	-0.352369	0.261285	0.436688
LlmA_23S_CLI	Pseudomonas_E	0.350263	0.264344	0.440574
tet(39)	Roseomonas_B	-0.348007	0.267645	0.443611
qacE	Paludibacter	0.348055	0.267576	0.443611
LlmA_23S_CLI	Microbacterium	0.346761	0.269479	0.44542
linG	Clostridium	-0.345079	0.271965	0.447066
aadA27	Enterobacter	-0.345318	0.271611	0.447066
tetB(P)	Cetobacterium_A	0.342657	0.275567	0.45175
ceoB	Enterobacter	-0.341691	0.277012	0.452881
ugd	Acinetobacter	0.339755	0.27992	0.456392
qacE	Roseomonas_B	0.337769	0.282922	0.460036
tetA(P)	Aeromonas	0.335664	0.286123	0.462732
ugd	Mycobacterium	0.335664	0.286123	0.462732
OXA-85	Rhodobacter_F	0.335159	0.286894	0.462733
LlmA_23S_CLI	Roseomonas_B	0.333333	0.289692	0.464746
aadA	Phenylobacterium	-0.333353	0.289662	0.464746
linG	Streptomyces	0.330994	0.293298	0.469277
ugd	Clostridium	0.328671	0.296904	0.471276
TEM-116	Bradyrhizobium	-0.328671	0.296904	0.471276
ugd	Microbacterium	0.328671	0.296904	0.471276
LlmA_23S_CLI	Azonexus	0.325745	0.301483	0.477281
linG	Roseomonas_B	-0.32452	0.303411	0.47907
bacA	Cetobacterium_A	0.321678	0.30791	0.483296
tetA(P)	Clostridium	0.321678	0.30791	0.483296
qacH	Plesiomonas	-0.321305	0.308504	0.483296
qacE	Cetobacterium_A	-0.31905	0.312104	0.483405
ceoB	Cetobacterium_A	-0.320335	0.310049	0.483405
lsa(B)	Streptomyces	0.31874	0.312602	0.483405
qacE	Aeromonas	-0.31905	0.312104	0.483405
tetA(P)	Plesiomonas	0.31905	0.312104	0.483405
OXA-85	Desulfovibrio	-0.31543	0.317932	0.490383
bacA	Aeromonas	0.314685	0.319139	0.490983
ANT(3'')-IIc	Microbacterium	0.312034	0.323453	0.496348
mph(G)	Roseomonas_B	-0.308714	0.328903	0.500893
ereA2	Streptomyces	0.307692	0.330589	0.500893
ugd	Paludibacter	0.307692	0.330589	0.500893
ugd	Azonexus	0.307692	0.330589	0.500893
OXA-85	Azonexus	-0.309658	0.327349	0.500893
qacE	Phenylobacterium	0.3067	0.332232	0.502114
ereA2	Roseomonas_B	-0.304729	0.335508	0.504253
lsa(E)	Streptomyces	0.302824	0.33869	0.504253
tetA(P)	Phenylobacterium	0.302824	0.33869	0.504253
lsa(E)	Mycobacterium	0.302824	0.33869	0.504253
lsa(B)	Mycobacterium	0.304729	0.335508	0.504253
tet(39)	Microbacterium	0.303714	0.337202	0.504253
MuxB	Microcystis	0.300699	0.34226	0.50456
TEM-116	Clostridium	-0.300699	0.34226	0.50456
tet(C)	Enterobacter	-0.300699	0.34226	0.50456
AAC(3)-Id	Pseudomonas_E	0.301226	0.341372	0.50456
ugd	Phenylobacterium	0.295782	0.350596	0.514041
erm(F)	Bradyrhizobium	0.295393	0.351261	0.514041
tet(39)	Enterobacter	-0.295393	0.351261	0.514041
tetB(P)	Mycobacterium	0.293706	0.354148	0.5145
MuxB	Flavobacterium	0.293706	0.354148	0.5145
AAC(3)-Id	Flavobacterium	0.294221	0.353265	0.5145
APH(3')-IIIa	Microcystis	-0.291232	0.358405	0.519428
mph(G)	Bradyrhizobium	0.290046	0.360457	0.521143
qacEdelta1	Clostridium	-0.284743	0.369701	0.531944
erm(F)	Phenylobacterium	-0.284911	0.369406	0.531944
APH(3')-IIIa	Acinetobacter	0.283407	0.372048	0.534041
ereA2	Plesiomonas	-0.282794	0.373128	0.534312
ereA2	Phenylobacterium	-0.281697	0.375065	0.535807
TEM-116	Streptomyces	-0.27972	0.378569	0.539528
qacH	Phenylobacterium	0.276596	0.38414	0.546171
APH(3')-IIIa	Rhodobacter_F	-0.275072	0.386873	0.548687
erm(F)	Pseudomonas_E	0.27459	0.387739	0.548687
qacEdelta1	Plesiomonas	-0.273109	0.390407	0.551163
TEM-116	Plesiomonas	-0.268292	0.399151	0.562184
tetA(P)	Mycobacterium	0.265734	0.403833	0.566121
ugd	Pseudomonas_E	0.265734	0.403833	0.566121
linG	Phenylobacterium	-0.262411	0.409957	0.573367
tetA(P)	Flavobacterium	0.258741	0.416775	0.581546
abeS	Roseomonas_B	-0.253879	0.425892	0.592438
qacH	Aeromonas	-0.253527	0.426556	0.592438
tetB(P)	Paludibacter	-0.251748	0.429919	0.59573
abeS	Clostridium	-0.249536	0.434119	0.598784
erm(F)	Sphingomonas	-0.249628	0.433944	0.598784
ugd	Streptomyces	0.244755	0.443262	0.608598
ugd	Bradyrhizobium	0.244755	0.443262	0.608598
lnu(D)	Roseomonas_B	-0.243339	0.445988	0.610943
lnu(D)	Phenylobacterium	-0.240979	0.45055	0.614386
APH(3')-IIIa	Aeromonas	-0.241307	0.449914	0.614386
mph(G)	Streptomyces	0.239288	0.453831	0.617457
tet(C)	Clostridium	-0.237762	0.456801	0.618923
aadA27	Microbacterium	0.237146	0.458003	0.618923
ANT(3'')-IIc	Flavobacterium	0.237146	0.458003	0.618923
OXA-85	Phenylobacterium	0.236573	0.459123	0.619042
tetB(P)	Phenylobacterium	0.2324	0.467313	0.628672
OXA-85	Bradyrhizobium	-0.231353	0.469378	0.628773
tetB(P)	Aeromonas	0.230769	0.470532	0.628773
MuxB	Pseudomonas_E	0.230769	0.470532	0.628773
MuxB	Roseomonas_B	0.227671	0.476676	0.635568
lsa(E)	Clostridium	-0.225358	0.481287	0.640294
TEM-116	Aeromonas	-0.223776	0.484452	0.643077
TEM-116	Rhodobacter_F	-0.220666	0.490702	0.648936
APH(3')-IIIa	Azonexus	0.220504	0.491028	0.648936
LlmA_23S_CLI	Acinetobacter	0.217544	0.497013	0.652873
APH(3')-IIIa	Desulfovibrio	0.217873	0.496346	0.652873
MuxB	Microbacterium	0.216783	0.498556	0.652873
erm(F)	Flavobacterium	0.216344	0.499448	0.652873
tetB(P)	Flavobacterium	0.216783	0.498556	0.652873
APH(3')-IIIa	Roseomonas_B	-0.214639	0.502917	0.653178
qacH	Roseomonas_B	0.215171	0.501834	0.653178
ceoB	Microcystis	-0.213557	0.505124	0.653178
LlmA_23S_CLI	Enterobacter	0.213661	0.504913	0.653178
OXA-85	Pseudomonas_E	-0.213557	0.505124	0.653178
TEM-116	Paludibacter	0.20979	0.512841	0.658896
rosA	Paludibacter	0.20979	0.512841	0.658896
qacE	Sphingomonas	0.210283	0.511828	0.658896
lsa(B)	Clostridium	-0.206655	0.519302	0.664353
tetB(P)	Rhodobacter_F	0.206655	0.519302	0.664353
qacEdelta1	Roseomonas_B	-0.205017	0.522692	0.667266
TEM-116	Phenylobacterium	-0.20423	0.524324	0.667929
mph(G)	Mycobacterium	0.203032	0.526814	0.668882
MuxB	Paludibacter	-0.202797	0.527302	0.668882
tet(39)	Pseudomonas_E	0.199702	0.533758	0.675643
tetB(P)	Streptomyces	0.195804	0.541936	0.679359
AAC(3)-Id	Bradyrhizobium	0.196147	0.541214	0.679359
LlmA_23S_CLI	Paludibacter	0.196147	0.541214	0.679359
tetA(P)	Paludibacter	-0.195804	0.541936	0.679359
aadA	Plesiomonas	-0.195605	0.542355	0.679359
aadA	Sphingomonas	0.192201	0.549541	0.686926
TEM-116	Pseudomonas_E	-0.188811	0.556737	0.694474
APH(3')-IIIa	Enterobacter	-0.187221	0.560126	0.695809
erm(F)	Mycobacterium	0.187221	0.560126	0.695809
tetA(P)	Rhodobacter_F	0.182137	0.571016	0.707871
bacA	Acinetobacter	-0.178634	0.578567	0.712814
AAC(3)-Id	Mycobacterium	0.178634	0.578567	0.712814
APH(3')-IIIa	Microbacterium	0.1789	0.577993	0.712814
MuxB	Cetobacterium_A	0.174825	0.586824	0.721505
qacH	Rhodobacter_F	-0.172842	0.591141	0.724042
lnu(H)	Phenylobacterium	-0.172768	0.591301	0.724042
LlmA_23S_CLI	Microcystis	0.171629	0.593787	0.725605
ANT(3'')-IIc	Pseudomonas_E	0.170579	0.596082	0.726929
LlmA_23S_CLI	Phenylobacterium	0.169315	0.598849	0.728135
linG	Sphingomonas	0.169018	0.599498	0.728135
ceoB	Roseomonas_B	-0.162231	0.614442	0.743959
MuxB	Desulfovibrio	0.161976	0.615006	0.743959
tetB(P)	Bradyrhizobium	0.160839	0.617523	0.745501
LlmA_23S_CLI	Aeromonas	-0.154116	0.632488	0.759709
tet(C)	Sphingomonas	-0.153846	0.633091	0.759709
tetB(P)	Sphingomonas	0.153846	0.633091	0.759709
mph(G)	Flavobacterium	0.152274	0.63661	0.762407
LlmA_23S_CLI	Cetobacterium_A	0.147111	0.648215	0.770846
tetA(P)	Streptomyces	0.146853	0.648796	0.770846
ceoB	Phenylobacterium	-0.146962	0.64855	0.770846
TEM-116	Desulfovibrio	-0.147891	0.646456	0.770846
APH(3')-IIIa	Mycobacterium	-0.145616	0.651588	0.772634
ANT(3'')-IIc	Sphingomonas	-0.141456	0.661008	0.782258
qacE	Microcystis	0.137772	0.669388	0.790616
ugd	Rhodobacter_F	-0.136603	0.672054	0.792205
AAC(3)-Id	Streptomyces	0.1331	0.680064	0.794472
rosA	Rhodobacter_F	0.1331	0.680064	0.794472
ANT(3'')-IIc	Bradyrhizobium	0.133135	0.679984	0.794472
TEM-116	Azonexus	-0.132867	0.680598	0.794472
aadA27	Pseudomonas_E	0.133135	0.679984	0.794472
MuxB	Rhodobacter_F	0.129597	0.688104	0.801674
ugd	Cetobacterium_A	0.125874	0.696683	0.810097
erm(F)	Streptomyces	0.124814	0.699132	0.811372
ceoB	Plesiomonas	0.121792	0.706127	0.817908
tetA(P)	Bradyrhizobium	0.118881	0.712884	0.822559
MuxB	Azonexus	0.118881	0.712884	0.822559
lnu(H)	Sphingomonas	-0.11697	0.717331	0.825486
APH(3')-IIIa	Pseudomonas_E	0.116493	0.718443	0.825486
bacA	Plesiomonas	0.116018	0.719549	0.825486
TEM-116	Cetobacterium_A	-0.111888	0.729195	0.831781
bacA	Azonexus	0.111888	0.729195	0.831781
ugd	Sphingomonas	0.111888	0.729195	0.831781
aadA27	Phenylobacterium	-0.108936	0.736111	0.838077
ceoB	Clostridium	0.106778	0.741179	0.842249
MuxB	Aeromonas	-0.104895	0.745609	0.844848
aadA27	Mycobacterium	-0.104011	0.747691	0.844848
tet(39)	Flavobacterium	0.104011	0.747691	0.844848
OXA-85	Streptomyces	-0.0996599	0.757962	0.854845
AAC(3)-Id	Plesiomonas	-0.0980619	0.761743	0.857497
TEM-116	Enterobacter	-0.0909091	0.778725	0.874972
tet(C)	Roseomonas_B	-0.0875658	0.786694	0.882274
aadA27	Streptomyces	-0.0832092	0.797106	0.88701
TEM-116	Microbacterium	-0.0839161	0.795415	0.88701
bacA	Sphingomonas	0.0839161	0.795415	0.88701
AAC(3)-Id	Sphingomonas	-0.0840632	0.795063	0.88701
lnu(D)	Plesiomonas	-0.0827068	0.798309	0.88701
mel	Clostridium	-0.0805605	0.803451	0.891073
TEM-116	Flavobacterium	-0.0769231	0.812183	0.899095
APH(3')-IIIa	Phenylobacterium	0.0754175	0.815803	0.900165
qacEdelta1	Phenylobacterium	-0.0752732	0.81615	0.900165
ugd	Microcystis	0.0699301	0.829024	0.906037
LlmA_23S_CLI	Rhodobacter_F	-0.0719298	0.824201	0.906037
tet(39)	Bradyrhizobium	0.0707278	0.827099	0.906037
MuxB	Enterobacter	0.0699301	0.829024	0.906037
bacA	Paludibacter	-0.0699301	0.829024	0.906037
TEM-116	Acinetobacter	-0.06655	0.837188	0.909987
APH(3')-IIIa	Streptomyces	-0.0665674	0.837146	0.909987
qacEdelta1	Sphingomonas	-0.0676264	0.834586	0.909987
qacH	Clostridium	0.0633819	0.844854	0.916171
ugd	Aeromonas	0.0629371	0.845931	0.916171
qacE	Rhodobacter_F	-0.0617427	0.848825	0.917578
OXA-85	Mycobacterium	-0.0605078	0.851819	0.917578
OXA-85	Sphingomonas	0.0605078	0.851819	0.917578
tet(39)	Phenylobacterium	-0.0586581	0.856306	0.92076
qacE	Enterobacter	0.0580091	0.857882	0.920803
tetA(P)	Sphingomonas	0.0559441	0.862898	0.922886
tetA(P)	Pseudomonas_E	0.0559441	0.862898	0.922886
OXA-85	Flavobacterium	-0.0533892	0.86911	0.927876
tetA(P)	Microbacterium	0.048951	0.879919	0.931131
tetB(P)	Microbacterium	0.048951	0.879919	0.931131
TEM-116	Sphingomonas	-0.048951	0.879919	0.931131
ereA2	Sphingomonas	0.048951	0.879919	0.931131
tetB(P)	Pseudomonas_E	0.048951	0.879919	0.931131
abeS	Phenylobacterium	-0.0471186	0.884387	0.932569
lsa(B)	Plesiomonas	-0.047215	0.884151	0.932569
APH(3')-IIIa	Flavobacterium	-0.0457651	0.887689	0.934409
rosA	Sphingomonas	-0.041958	0.896986	0.942542
mel	Plesiomonas	0.0399512	0.901892	0.94604
APH(3')-IIIa	Bradyrhizobium	-0.0374441	0.908024	0.949154
tet(39)	Mycobacterium	-0.0374441	0.908024	0.949154
qacH	Microcystis	-0.0352121	0.913488	0.953205
mph(G)	Phenylobacterium	-0.0292095	0.928199	0.963346
bacA	Desulfovibrio	0.0281697	0.930749	0.963346
rosA	Aeromonas	-0.027972	0.931234	0.963346
qacE	Plesiomonas	-0.0300752	0.926076	0.963346
lsa(E)	Plesiomonas	-0.0292095	0.928199	0.963346
tet(39)	Streptomyces	-0.0249628	0.938619	0.969314
lnu(D)	Clostridium	-0.0217534	0.9465	0.971505
aadA27	Bradyrhizobium	0.0208023	0.948836	0.971505
tetB(P)	Azonexus	-0.020979	0.948402	0.971505
abeS	Sphingomonas	-0.023394	0.942471	0.971505
rosA	Plesiomonas	-0.0217534	0.9465	0.971505
tetB(P)	Acinetobacter	-0.0175132	0.956919	0.978111
tetA(P)	Acinetobacter	0.0140105	0.96553	0.981895
tetA(P)	Desulfovibrio	0.0140849	0.965347	0.981895
tetB(P)	Desulfovibrio	0.0140849	0.965347	0.981895
aadA27	Flavobacterium	0.0124814	0.96929	0.984051
rosA	Cetobacterium_A	-0.00699301	0.982792	0.986079
ANT(3'')-IIc	Streptomyces	-0.00832092	0.979525	0.986079
MuxB	Phenylobacterium	0.00704243	0.98267	0.986079
qacH	Enterobacter	-0.00704243	0.98267	0.986079
ANT(3'')-IIc	Mycobacterium	0.00832092	0.979525	0.986079
tetA(P)	Azonexus	-0.00699301	0.982792	0.986079
qacH	Sphingomonas	0.00704243	0.98267	0.986079
MuxB	Acinetobacter	-0.00350263	0.99138	0.993035
tet(C)	Phenylobacterium	0	1	1

## Sheet: ARGs_Bacteria_Spearman_CN
ARG	Bacteria	Spearman_rho	raw_p_value	FDR_q_value	significance
CAT	Acinetobacter	-0.236525	0.459216	0.587354
Bbif_ileS_MUP	Acinetobacter	0.0790487	0.807078	0.858593
APH(3')-IIIa	Acinetobacter	0.0291232	0.928411	0.948452
tet(39)	Acinetobacter	0.319718	0.311035	0.441185
mph(G)	Acinetobacter	0.634496	0.0266776	0.10836
abeS	Acinetobacter	0.303714	0.337202	0.471612
qacEdelta1	Acinetobacter	0.757204	0.00434648	0.0651972
bacA	Acinetobacter	0.615385	0.0331699	0.120618
FosA3	Acinetobacter	-0.275368	0.38634	0.52379
ugd	Acinetobacter	0.444486	0.147694	0.290277
AAC(6')-Ic	Acinetobacter	-0.432688	0.160048	0.302929
tetX2	Acinetobacter	0.156042	0.628187	0.716563
tet(C)	Acinetobacter	0.650444	0.0220086	0.104116
mef(B)	Acinetobacter	0.650444	0.0220086	0.104116
vat(B)	Acinetobacter	0.650444	0.0220086	0.104116
arnA	Acinetobacter	0.517483	0.0848688	0.199691
tolC	Acinetobacter	0.482517	0.112109	0.239379
rosA	Acinetobacter	-0.0281697	0.930749	0.948452
AAC(3)-Id	Acinetobacter	0.452284	0.139875	0.280685
qacH	Acinetobacter	0.407725	0.188292	0.332946
ereA2	Acinetobacter	0.538062	0.0711447	0.18888
lnu(D)	Acinetobacter	0.650444	0.0220086	0.104116
aadA	Acinetobacter	0.650444	0.0220086	0.104116
OprM	Acinetobacter	0.287072	0.365626	0.505174
lnu(H)	Acinetobacter	0.499072	0.0985791	0.219879
acrA	Acinetobacter	-0.0956906	0.767363	0.826603
MexB	Acinetobacter	0.950728	2.10503e-06	0.00126302	**
pmrF	Acinetobacter	0.339755	0.27992	0.416085
mdtK	Acinetobacter	-0.0455342	0.888252	0.926872
mel	Acinetobacter	0.241307	0.449914	0.579289
CAT	Azonexus	0.550085	0.0638764	0.17726
Bbif_ileS_MUP	Azonexus	0.576733	0.0496331	0.153504
APH(3')-IIIa	Azonexus	0.769802	0.00340756	0.0619556
tet(39)	Azonexus	0.640235	0.0249221	0.104116
mph(G)	Azonexus	0.41524	0.179486	0.323398
abeS	Azonexus	0.415842	0.178792	0.323398
qacEdelta1	Azonexus	0.660891	0.019292	0.104116
bacA	Azonexus	0.27043	0.395258	0.527011
FosA3	Azonexus	0.33312	0.29002	0.424079
ugd	Azonexus	0.338675	0.281551	0.416085
AAC(6')-Ic	Azonexus	0.242574	0.447464	0.579289
tetX2	Azonexus	0.873756	0.000203546	0.0258937	*
tet(C)	Azonexus	0.678012	0.0153821	0.101227
mef(B)	Azonexus	0.678012	0.0153821	0.101227
vat(B)	Azonexus	0.678012	0.0153821	0.101227
arnA	Azonexus	-0.170579	0.596082	0.691777
tolC	Azonexus	0.599106	0.0395332	0.136321
rosA	Azonexus	0.0502783	0.876684	0.919599
AAC(3)-Id	Azonexus	0.589202	0.0438043	0.143621
qacH	Azonexus	0.435644	0.156893	0.298844
ereA2	Azonexus	0.890762	0.000101711	0.0203421	*
lnu(D)	Azonexus	0.678012	0.0153821	0.101227
aadA	Azonexus	0.678012	0.0153821	0.101227
OprM	Azonexus	0.415842	0.178792	0.323398
lnu(H)	Azonexus	0.338675	0.281551	0.416085
acrA	Azonexus	0.576733	0.0496331	0.153504
MexB	Azonexus	0.322619	0.306416	0.437737
pmrF	Azonexus	-0.364678	0.243814	0.382953
mdtK	Azonexus	0.24173	0.449096	0.579289
mel	Azonexus	0.769802	0.00340756	0.0619556
CAT	Streptomyces	0.392416	0.207043	0.345072
Bbif_ileS_MUP	Streptomyces	0.470132	0.122999	0.256954
APH(3')-IIIa	Streptomyces	0.619908	0.0315405	0.118043
tet(39)	Streptomyces	0.616042	0.0329296	0.120474
mph(G)	Streptomyces	0.533723	0.0739012	0.193725
abeS	Streptomyces	0.590785	0.0431005	0.14209
qacEdelta1	Streptomyces	0.524218	0.0801946	0.197328
bacA	Streptomyces	0.496503	0.100603	0.220827
FosA3	Streptomyces	0.238653	0.455066	0.583418
ugd	Streptomyces	0.569254	0.0533794	0.155712
AAC(6')-Ic	Streptomyces	0.18306	0.569032	0.678765
tetX2	Streptomyces	0.725137	0.00761729	0.0788195
tet(C)	Streptomyces	0.639693	0.0250844	0.104116
mef(B)	Streptomyces	0.639693	0.0250844	0.104116
vat(B)	Streptomyces	0.639693	0.0250844	0.104116
arnA	Streptomyces	-0.048951	0.879919	0.921381
tolC	Streptomyces	0.762238	0.00395045	0.0640613
rosA	Streptomyces	0.415503	0.179182	0.323398
AAC(3)-Id	Streptomyces	0.686224	0.0137298	0.101227
qacH	Streptomyces	0.524218	0.0801946	0.197328
ereA2	Streptomyces	0.694022	0.0122857	0.0996141
lnu(D)	Streptomyces	0.639693	0.0250844	0.104116
aadA	Streptomyces	0.639693	0.0250844	0.104116
OprM	Streptomyces	0.565822	0.0551627	0.157608
lnu(H)	Streptomyces	0.592648	0.0422829	0.140943
acrA	Streptomyces	0.445169	0.146998	0.290277
MexB	Streptomyces	0.302824	0.33869	0.472591
pmrF	Streptomyces	-0.150613	0.640335	0.724907
mdtK	Streptomyces	0.325745	0.301483	0.432362
mel	Streptomyces	0.794648	0.00201382	0.0540708
CAT	Flavobacterium	0.650444	0.0220086	0.104116
Bbif_ileS_MUP	Flavobacterium	0.291232	0.358405	0.497785
APH(3')-IIIa	Flavobacterium	0.515897	0.0859954	0.200767
tet(39)	Flavobacterium	0.452284	0.139875	0.280685
mph(G)	Flavobacterium	0.380698	0.222138	0.362182
abeS	Flavobacterium	0.116493	0.718443	0.793859
qacEdelta1	Flavobacterium	0.54086	0.069405	0.18674
bacA	Flavobacterium	0.223776	0.484452	0.61323
FosA3	Flavobacterium	0.238653	0.455066	0.583418
ugd	Flavobacterium	0.19495	0.543735	0.657744
AAC(6')-Ic	Flavobacterium	0.0707278	0.827099	0.875104
tetX2	Flavobacterium	0.660884	0.0192937	0.104116
tet(C)	Flavobacterium	0.392416	0.207043	0.345072
mef(B)	Flavobacterium	0.392416	0.207043	0.345072
vat(B)	Flavobacterium	0.392416	0.207043	0.345072
arnA	Flavobacterium	0.104895	0.745609	0.813392
tolC	Flavobacterium	0.594406	0.0415215	0.139178
rosA	Flavobacterium	0.0352121	0.913488	0.944988
AAC(3)-Id	Flavobacterium	0.343112	0.274889	0.411306
qacH	Flavobacterium	0.18306	0.569032	0.678765
ereA2	Flavobacterium	0.764204	0.00380346	0.0640613
lnu(D)	Flavobacterium	0.392416	0.207043	0.345072
aadA	Flavobacterium	0.392416	0.207043	0.345072
OprM	Flavobacterium	0.0915301	0.777247	0.835151
lnu(H)	Flavobacterium	0.202748	0.527405	0.645802
acrA	Flavobacterium	0.332837	0.290455	0.424079
MexB	Flavobacterium	0.443673	0.148525	0.290277
pmrF	Flavobacterium	0.0770579	0.811859	0.862151
mdtK	Flavobacterium	0.262697	0.409428	0.542289
mel	Flavobacterium	0.549181	0.0644046	0.17726
CAT	Microcystis	0.273126	0.390377	0.52379
Bbif_ileS_MUP	Microcystis	0.00862807	0.978769	0.985338
APH(3')-IIIa	Microcystis	0.163933	0.610681	0.703725
tet(39)	Microcystis	-0.0161717	0.960216	0.969916
mph(G)	Microcystis	-0.236076	0.460094	0.587354
abeS	Microcystis	0.444345	0.147837	0.290277
qacEdelta1	Microcystis	0.0992228	0.758996	0.81906
bacA	Microcystis	0.101516	0.753577	0.814678
FosA3	Microcystis	-0.114213	0.72376	0.798265
ugd	Microcystis	0.177889	0.58018	0.679898
AAC(6')-Ic	Microcystis	-0.0905947	0.779474	0.835151
tetX2	Microcystis	0.304569	0.335775	0.470713
tet(C)	Microcystis	0.178368	0.579143	0.679898
mef(B)	Microcystis	0.178368	0.579143	0.679898
vat(B)	Microcystis	0.178368	0.579143	0.679898
arnA	Microcystis	-0.406064	0.190274	0.333813
tolC	Microcystis	0.181278	0.572863	0.679898
rosA	Microcystis	0.102233	0.751883	0.814541
AAC(3)-Id	Microcystis	0.436635	0.155844	0.298742
qacH	Microcystis	0.634163	0.0267823	0.10836
ereA2	Microcystis	0.226404	0.4792	0.607865
lnu(D)	Microcystis	0.178368	0.579143	0.679898
aadA	Microcystis	0.178368	0.579143	0.679898
OprM	Microcystis	0.401205	0.196144	0.342112
lnu(H)	Microcystis	0.19406	0.545612	0.658686
acrA	Microcystis	0.0258842	0.936357	0.952228
MexB	Microcystis	-0.204467	0.523834	0.644058
pmrF	Microcystis	-0.399512	0.198216	0.344724
mdtK	Microcystis	0.18886	0.556633	0.669298
mel	Microcystis	0.496114	0.100912	0.220827
CAT	Pseudomonas_E	0.393104	0.206177	0.345072
Bbif_ileS_MUP	Pseudomonas_E	0.595989	0.0408442	0.137677
APH(3')-IIIa	Pseudomonas_E	0.696015	0.0119355	0.0980999
tet(39)	Pseudomonas_E	0.742108	0.0057155	0.0719038
mph(G)	Pseudomonas_E	0.624392	0.0299833	0.116191
abeS	Pseudomonas_E	0.395936	0.202635	0.345072
qacEdelta1	Pseudomonas_E	0.581401	0.0473904	0.149654
bacA	Pseudomonas_E	0.612961	0.0340673	0.123135
FosA3	Pseudomonas_E	0.367802	0.239493	0.379145
ugd	Pseudomonas_E	0.632745	0.0272307	0.10836
AAC(6')-Ic	Pseudomonas_E	0.158375	0.622994	0.711993
tetX2	Pseudomonas_E	0.726408	0.00746039	0.0788195
tet(C)	Pseudomonas_E	0.640814	0.0247499	0.104116
mef(B)	Pseudomonas_E	0.640814	0.0247499	0.104116
vat(B)	Pseudomonas_E	0.640814	0.0247499	0.104116
arnA	Pseudomonas_E	0.178634	0.578567	0.679898
tolC	Pseudomonas_E	0.86515	0.000278812	0.0278812	*
rosA	Pseudomonas_E	0.31041	0.326113	0.461481
AAC(3)-Id	Pseudomonas_E	0.499947	0.0978962	0.219203
qacH	Pseudomonas_E	0.498046	0.0993837	0.220827
ereA2	Pseudomonas_E	0.742108	0.0057155	0.0719038
lnu(D)	Pseudomonas_E	0.640814	0.0247499	0.104116
aadA	Pseudomonas_E	0.640814	0.0247499	0.104116
OprM	Pseudomonas_E	0.345923	0.270715	0.409997
lnu(H)	Pseudomonas_E	0.453077	0.139095	0.280685
acrA	Pseudomonas_E	0.570982	0.0524967	0.155712
MexB	Pseudomonas_E	0.469142	0.123898	0.256954
pmrF	Pseudomonas_E	0.0701754	0.828432	0.875104
mdtK	Pseudomonas_E	0.508772	0.0911831	0.211756
mel	Pseudomonas_E	0.758531	0.00423927	0.0651972
CAT	Mycobacterium	0.134389	0.677112	0.752347
Bbif_ileS_MUP	Mycobacterium	0.208023	0.516479	0.637628
APH(3')-IIIa	Mycobacterium	0.382762	0.219432	0.36071
tet(39)	Mycobacterium	0.366506	0.24128	0.380968
mph(G)	Mycobacterium	0.261263	0.412084	0.543408
abeS	Mycobacterium	0.823771	0.0009877	0.0448036	*
qacEdelta1	Mycobacterium	0.507576	0.092074	0.212479
bacA	Mycobacterium	0.286713	0.366251	0.505174
FosA3	Mycobacterium	-0.0642526	0.842745	0.885547
ugd	Mycobacterium	0.46788	0.125051	0.256954
AAC(6')-Ic	Mycobacterium	0.0748883	0.817076	0.866158
tetX2	Mycobacterium	0.596632	0.0405712	0.137669
tet(C)	Mycobacterium	0.639693	0.0250844	0.104116
mef(B)	Mycobacterium	0.639693	0.0250844	0.104116
vat(B)	Mycobacterium	0.639693	0.0250844	0.104116
arnA	Mycobacterium	-0.286713	0.366251	0.505174
tolC	Mycobacterium	0.447552	0.144586	0.288212
rosA	Mycobacterium	0.345079	0.271965	0.409997
AAC(3)-Id	Mycobacterium	0.81879	0.00112535	0.0450139	*
qacH	Mycobacterium	0.569983	0.0530057	0.155712
ereA2	Mycobacterium	0.58485	0.0457805	0.148168
lnu(D)	Mycobacterium	0.639693	0.0250844	0.104116
aadA	Mycobacterium	0.639693	0.0250844	0.104116
OprM	Mycobacterium	0.832092	0.000787114	0.0448036	*
lnu(H)	Mycobacterium	0.772002	0.00326089	0.0619556
acrA	Mycobacterium	0.149777	0.642214	0.725665
MexB	Mycobacterium	0.176061	0.584141	0.683205
pmrF	Mycobacterium	-0.462347	0.130186	0.265685
mdtK	Mycobacterium	-0.0245184	0.93971	0.95402
mel	Mycobacterium	0.740562	0.00587214	0.0719038
CAT	Mesorhizobium	0.13935	0.665794	0.745292
Bbif_ileS_MUP	Mesorhizobium	0.138049	0.668756	0.747213
APH(3')-IIIa	Mesorhizobium	0.26747	0.400652	0.531839
tet(39)	Mesorhizobium	0.234489	0.463203	0.590068
mph(G)	Mesorhizobium	0.038701	0.904949	0.939394
abeS	Mesorhizobium	0.785154	0.00248141	0.0572633
qacEdelta1	Mesorhizobium	0.2459	0.441064	0.572811
bacA	Mesorhizobium	0.174027	0.588559	0.687034
FosA3	Mesorhizobium	-0.0285533	0.929808	0.948452
ugd	Mesorhizobium	0.420464	0.173519	0.3186
AAC(6')-Ic	Mesorhizobium	0.189817	0.554597	0.668189
tetX2	Mesorhizobium	0.409264	0.186467	0.332946
tet(C)	Mesorhizobium	0.395754	0.202862	0.345072
mef(B)	Mesorhizobium	0.395754	0.202862	0.345072
vat(B)	Mesorhizobium	0.395754	0.202862	0.345072
arnA	Mesorhizobium	-0.369808	0.236742	0.375781
tolC	Mesorhizobium	0.326301	0.300609	0.432362
rosA	Mesorhizobium	0.518469	0.0841728	0.198833
AAC(3)-Id	Mesorhizobium	0.751983	0.00478816	0.0669091
qacH	Mesorhizobium	0.444345	0.147837	0.290277
ereA2	Mesorhizobium	0.33152	0.292486	0.42595
lnu(D)	Mesorhizobium	0.395754	0.202862	0.345072
aadA	Mesorhizobium	0.395754	0.202862	0.345072
OprM	Mesorhizobium	0.793782	0.00205341	0.0540708
lnu(H)	Mesorhizobium	0.703468	0.0106908	0.0890901
acrA	Mesorhizobium	0.112165	0.728547	0.799138
MexB	Mesorhizobium	-0.131443	0.683864	0.758444
pmrF	Mesorhizobium	-0.508469	0.091408	0.211756
mdtK	Mesorhizobium	0.0907981	0.77899	0.835151
mel	Mesorhizobium	0.603965	0.0375502	0.130232
CAT	Bradyrhizobium	0.136802	0.671599	0.748995
Bbif_ileS_MUP	Bradyrhizobium	0.205405	0.521889	0.642984
APH(3')-IIIa	Bradyrhizobium	0.345166	0.271837	0.409997
tet(39)	Bradyrhizobium	0.325458	0.301933	0.432362
mph(G)	Bradyrhizobium	0.218462	0.495153	0.617414
abeS	Bradyrhizobium	0.79621	0.00194386	0.0540708
qacEdelta1	Bradyrhizobium	0.34093	0.278153	0.415154
bacA	Bradyrhizobium	0.213557	0.505124	0.626187
FosA3	Bradyrhizobium	-0.0140156	0.965517	0.973631
ugd	Bradyrhizobium	0.416745	0.177753	0.323398
AAC(6')-Ic	Bradyrhizobium	0.20117	0.530692	0.648504
tetX2	Bradyrhizobium	0.504563	0.0943449	0.216057
tet(C)	Bradyrhizobium	0.519848	0.0832067	0.197328
mef(B)	Bradyrhizobium	0.519848	0.0832067	0.197328
vat(B)	Bradyrhizobium	0.519848	0.0832067	0.197328
arnA	Bradyrhizobium	-0.34881	0.266468	0.406204
tolC	Bradyrhizobium	0.377284	0.226656	0.366066
rosA	Bradyrhizobium	0.473146	0.120288	0.254129
AAC(3)-Id	Bradyrhizobium	0.793801	0.00205255	0.0540708
qacH	Bradyrhizobium	0.442574	0.149653	0.291531
ereA2	Bradyrhizobium	0.428652	0.164419	0.307507
lnu(D)	Bradyrhizobium	0.519848	0.0832067	0.197328
aadA	Bradyrhizobium	0.519848	0.0832067	0.197328
OprM	Bradyrhizobium	0.821621	0.00104542	0.0448036	*
lnu(H)	Bradyrhizobium	0.746173	0.00531878	0.0709171
acrA	Bradyrhizobium	0.163054	0.612623	0.704165
MexB	Bradyrhizobium	0	1	1
pmrF	Bradyrhizobium	-0.495607	0.101315	0.220827
mdtK	Bradyrhizobium	-0.0178276	0.956146	0.967433
mel	Bradyrhizobium	0.635274	0.0264347	0.10836
CAT	Sphingomonas	-0.00537557	0.986772	0.99123
Bbif_ileS_MUP	Sphingomonas	0.195542	0.542489	0.657562
APH(3')-IIIa	Sphingomonas	0.295393	0.351261	0.488995
tet(39)	Sphingomonas	0.27293	0.390731	0.52379
mph(G)	Sphingomonas	0.365768	0.2423	0.381576
abeS	Sphingomonas	0.212183	0.507932	0.62837
qacEdelta1	Sphingomonas	0.54502	0.0668725	0.18238
bacA	Sphingomonas	0.272727	0.391097	0.52379
FosA3	Sphingomonas	-0.110147	0.733271	0.80139
ugd	Sphingomonas	0.163758	0.611068	0.703725
AAC(6')-Ic	Sphingomonas	-0.307874	0.330289	0.465196
tetX2	Sphingomonas	0.468126	0.124825	0.256954
tet(C)	Sphingomonas	0.639693	0.0250844	0.104116
mef(B)	Sphingomonas	0.639693	0.0250844	0.104116
vat(B)	Sphingomonas	0.639693	0.0250844	0.104116
arnA	Sphingomonas	0.020979	0.948402	0.961218
tolC	Sphingomonas	0.202797	0.527302	0.645802
rosA	Sphingomonas	-0.443673	0.148525	0.290277
AAC(3)-Id	Sphingomonas	0.280728	0.376781	0.516138
qacH	Sphingomonas	0.557502	0.0596593	0.168847
ereA2	Sphingomonas	0.538062	0.0711447	0.18888
lnu(D)	Sphingomonas	0.639693	0.0250844	0.104116
aadA	Sphingomonas	0.639693	0.0250844	0.104116
OprM	Sphingomonas	0.195542	0.542489	0.657562
lnu(H)	Sphingomonas	0.140364	0.663488	0.744099
acrA	Sphingomonas	0.104011	0.747691	0.814182
MexB	Sphingomonas	0.584522	0.045932	0.148168
pmrF	Sphingomonas	-0.18564	0.563504	0.674855
mdtK	Sphingomonas	-0.0875658	0.786694	0.839887
mel	Sphingomonas	0.424367	0.169143	0.315173
CAT	Clostridium	0.499928	0.0979109	0.219203
Bbif_ileS_MUP	Clostridium	0.528378	0.0773967	0.197328
APH(3')-IIIa	Clostridium	0.578304	0.0488702	0.152719
tet(39)	Clostridium	0.639436	0.0251615	0.104116
mph(G)	Clostridium	0.679284	0.0151171	0.101227
abeS	Clostridium	0.195542	0.542489	0.657562
qacEdelta1	Clostridium	0.628229	0.028695	0.112529
bacA	Clostridium	0.566434	0.0548421	0.157608
FosA3	Clostridium	0.376337	0.22792	0.366627
ugd	Clostridium	0.46788	0.125051	0.256954
AAC(6')-Ic	Clostridium	0.166418	0.605206	0.69966
tetX2	Clostridium	0.569095	0.0534611	0.155712
tet(C)	Clostridium	0.52143	0.0821075	0.197328
mef(B)	Clostridium	0.52143	0.0821075	0.197328
vat(B)	Clostridium	0.52143	0.0821075	0.197328
arnA	Clostridium	0.370629	0.235621	0.374994
tolC	Clostridium	0.853147	0.000418118	0.0358387	*
rosA	Clostridium	0.330994	0.293298	0.426099
AAC(3)-Id	Clostridium	0.46788	0.125051	0.256954
qacH	Clostridium	0.262109	0.410517	0.542533
ereA2	Clostridium	0.748608	0.00509129	0.0694267
lnu(D)	Clostridium	0.52143	0.0821075	0.197328
aadA	Clostridium	0.52143	0.0821075	0.197328
OprM	Clostridium	0.162258	0.614382	0.704836
lnu(H)	Clostridium	0.280728	0.376781	0.516138
acrA	Clostridium	0.503416	0.0952192	0.216407
MexB	Clostridium	0.549309	0.0643293	0.17726
pmrF	Clostridium	0.273205	0.390234	0.52379
mdtK	Clostridium	0.500876	0.0971738	0.219203
mel	Clostridium	0.528378	0.0773967	0.197328
CAT	Nocardioides	0.406902	0.189272	0.333031
Bbif_ileS_MUP	Nocardioides	0.616907	0.0326151	0.120474
APH(3')-IIIa	Nocardioides	0.720444	0.00821817	0.0788195
tet(39)	Nocardioides	0.735812	0.00637357	0.0728243
mph(G)	Nocardioides	0.526334	0.0787632	0.197328
abeS	Nocardioides	0.53494	0.0731208	0.193271
qacEdelta1	Nocardioides	0.582395	0.0469227	0.148961
bacA	Nocardioides	0.57284	0.0515592	0.155712
FosA3	Nocardioides	0.380711	0.222121	0.362182
ugd	Nocardioides	0.671125	0.0168772	0.104116
AAC(6')-Ic	Nocardioides	0.241586	0.449374	0.579289
tetX2	Nocardioides	0.751904	0.00479515	0.0669091
tet(C)	Nocardioides	0.663305	0.0187009	0.104116
mef(B)	Nocardioides	0.663305	0.0187009	0.104116
vat(B)	Nocardioides	0.663305	0.0187009	0.104116
arnA	Nocardioides	0.0652602	0.840307	0.885547
tolC	Nocardioides	0.841132	0.000606506	0.0404337	*
rosA	Nocardioides	0.408933	0.186858	0.332946
AAC(3)-Id	Nocardioides	0.630696	0.0278884	0.110086
qacH	Nocardioides	0.543568	0.067749	0.183934
ereA2	Nocardioides	0.751983	0.00478816	0.0669091
lnu(D)	Nocardioides	0.663305	0.0187009	0.104116
aadA	Nocardioides	0.663305	0.0187009	0.104116
OprM	Nocardioides	0.4918	0.10438	0.225281
lnu(H)	Nocardioides	0.533666	0.0739384	0.193725
acrA	Nocardioides	0.591023	0.0429957	0.14209
MexB	Nocardioides	0.343212	0.27474	0.411306
pmrF	Nocardioides	-0.11259	0.727554	0.799138
mdtK	Nocardioides	0.552052	0.0627384	0.175902
mel	Nocardioides	0.82398	0.000982214	0.0448036	*
CAT	Enterobacter	0.332812	0.290494	0.424079
Bbif_ileS_MUP	Enterobacter	0.0288669	0.929039	0.948452
APH(3')-IIIa	Enterobacter	0.148776	0.644464	0.72684
tet(39)	Enterobacter	0.258042	0.418079	0.550105
mph(G)	Enterobacter	0.171315	0.594473	0.691248
abeS	Enterobacter	0.344183	0.273295	0.41097
qacEdelta1	Enterobacter	0.246479	0.439954	0.572608
bacA	Enterobacter	0.410556	0.184943	0.332233
FosA3	Enterobacter	0.00489902	0.987944	0.99123
ugd	Enterobacter	0.495275	0.10158	0.220827
AAC(6')-Ic	Enterobacter	-0.111027	0.731211	0.800596
tetX2	Enterobacter	0.274345	0.38818	0.52379
tet(C)	Enterobacter	0.218049	0.49599	0.617414
mef(B)	Enterobacter	0.218049	0.49599	0.617414
vat(B)	Enterobacter	0.218049	0.49599	0.617414
arnA	Enterobacter	0.171687	0.59366	0.691248
tolC	Enterobacter	0.571047	0.0524639	0.155712
rosA	Enterobacter	0.43601	0.156505	0.298844
AAC(3)-Id	Enterobacter	0.428683	0.164385	0.307507
qacH	Enterobacter	0.326419	0.300425	0.432362
ereA2	Enterobacter	0.332958	0.290269	0.424079
lnu(D)	Enterobacter	0.218049	0.49599	0.617414
aadA	Enterobacter	0.218049	0.49599	0.617414
OprM	Enterobacter	0.268685	0.398434	0.530068
lnu(H)	Enterobacter	0.478627	0.115458	0.245656
acrA	Enterobacter	0.0288669	0.929039	0.948452
MexB	Enterobacter	0.255592	0.422669	0.553741
pmrF	Enterobacter	0.151424	0.638514	0.724213
mdtK	Enterobacter	0.527181	0.078195	0.197328
mel	Enterobacter	0.488518	0.107071	0.229439
CAT	Microbacterium	0.418884	0.175311	0.32069
Bbif_ileS_MUP	Microbacterium	0.468533	0.124454	0.256954
APH(3')-IIIa	Microbacterium	0.641734	0.0244776	0.104116
tet(39)	Microbacterium	0.63262	0.0272706	0.10836
mph(G)	Microbacterium	0.434263	0.158362	0.300687
abeS	Microbacterium	0.570677	0.0526516	0.155712
qacEdelta1	Microbacterium	0.619529	0.0316749	0.118043
bacA	Microbacterium	0.477738	0.116233	0.246429
FosA3	Microbacterium	0.220456	0.491126	0.617414
ugd	Microbacterium	0.586838	0.04487	0.146315
AAC(6')-Ic	Microbacterium	0.102145	0.752093	0.814541
tetX2	Microbacterium	0.774045	0.00312899	0.0619556
tet(C)	Microbacterium	0.682838	0.0143944	0.101227
mef(B)	Microbacterium	0.682838	0.0143944	0.101227
vat(B)	Microbacterium	0.682838	0.0143944	0.101227
arnA	Microbacterium	-0.0373233	0.90832	0.941264
tolC	Microbacterium	0.735269	0.00643281	0.0728243
rosA	Microbacterium	0.270627	0.3949	0.527011
AAC(3)-Id	Microbacterium	0.670078	0.0171135	0.104116
qacH	Microbacterium	0.579559	0.0482665	0.151623
ereA2	Microbacterium	0.790775	0.0021956	0.0540708
lnu(D)	Microbacterium	0.682838	0.0143944	0.101227
aadA	Microbacterium	0.682838	0.0143944	0.101227
OprM	Microbacterium	0.530708	0.0758598	0.197328
lnu(H)	Microbacterium	0.57019	0.0528998	0.155712
acrA	Microbacterium	0.441886	0.150362	0.291964
MexB	Microbacterium	0.383388	0.218616	0.360584
pmrF	Microbacterium	-0.214985	0.502212	0.623866
mdtK	Microbacterium	0.407537	0.188515	0.332946
mel	Microbacterium	0.848244	0.000488484	0.0366363	*
CAT	Paludibacter	0.407407	0.18867	0.332946
Bbif_ileS_MUP	Paludibacter	0.428563	0.164516	0.307507
APH(3')-IIIa	Paludibacter	0.575118	0.0504256	0.155156
tet(39)	Paludibacter	0.624296	0.030016	0.116191
mph(G)	Paludibacter	0.651394	0.0217505	0.104116
abeS	Paludibacter	0.350844	0.263498	0.403313
qacEdelta1	Paludibacter	0.668381	0.0175016	0.104116
bacA	Paludibacter	0.436683	0.155794	0.298742
FosA3	Paludibacter	0.161668	0.615689	0.704987
ugd	Paludibacter	0.395387	0.203318	0.345072
AAC(6')-Ic	Paludibacter	0.0444107	0.890995	0.92812
tetX2	Paludibacter	0.705459	0.0103754	0.0876796
tet(C)	Paludibacter	0.682838	0.0143944	0.101227
mef(B)	Paludibacter	0.682838	0.0143944	0.101227
vat(B)	Paludibacter	0.682838	0.0143944	0.101227
arnA	Paludibacter	0.0858436	0.790806	0.842778
tolC	Paludibacter	0.67182	0.0167217	0.104116
rosA	Paludibacter	0.112761	0.727153	0.799138
AAC(3)-Id	Paludibacter	0.57019	0.0528998	0.155712
qacH	Paludibacter	0.359727	0.250757	0.391807
ereA2	Paludibacter	0.799099	0.00181939	0.0540708
lnu(D)	Paludibacter	0.682838	0.0143944	0.101227
aadA	Paludibacter	0.682838	0.0143944	0.101227
OprM	Paludibacter	0.350844	0.263498	0.403313
lnu(H)	Paludibacter	0.470303	0.122844	0.256954
acrA	Paludibacter	0.384152	0.217621	0.360584
MexB	Paludibacter	0.608911	0.0356053	0.125906
pmrF	Paludibacter	-0.0280415	0.931064	0.948452
mdtK	Paludibacter	0.155163	0.630148	0.717436
mel	Paludibacter	0.619529	0.0316749	0.118043
CAT	Micromonospora	-0.0299718	0.926329	0.948452
Bbif_ileS_MUP	Micromonospora	0.273724	0.389299	0.52379
APH(3')-IIIa	Micromonospora	0.273724	0.389299	0.52379
tet(39)	Micromonospora	0.46087	0.13158	0.267621
mph(G)	Micromonospora	0.541056	0.0692838	0.18674
abeS	Micromonospora	0.719105	0.00839591	0.0788195
qacEdelta1	Micromonospora	0.668071	0.017573	0.104116
bacA	Micromonospora	0.772002	0.00326089	0.0619556
FosA3	Micromonospora	-0.102356	0.751595	0.814541
ugd	Micromonospora	0.773913	0.00313738	0.0619556
AAC(6')-Ic	Micromonospora	-0.199494	0.534194	0.651457
tetX2	Micromonospora	0.378716	0.224754	0.364712
tet(C)	Micromonospora	0.71333	0.00919561	0.0788195
mef(B)	Micromonospora	0.71333	0.00919561	0.0788195
vat(B)	Micromonospora	0.71333	0.00919561	0.0788195
arnA	Micromonospora	0.218344	0.495392	0.617414
tolC	Micromonospora	0.764204	0.00380346	0.0640613
rosA	Micromonospora	0.447627	0.144511	0.288212
AAC(3)-Id	Micromonospora	0.791304	0.00217004	0.0540708
qacH	Micromonospora	0.728383	0.00722135	0.0788195
ereA2	Micromonospora	0.582609	0.0468223	0.148961
lnu(D)	Micromonospora	0.71333	0.00919561	0.0788195
aadA	Micromonospora	0.71333	0.00919561	0.0788195
OprM	Micromonospora	0.663432	0.0186703	0.104116
lnu(H)	Micromonospora	0.73913	0.00601999	0.0720255
acrA	Micromonospora	0.134542	0.676762	0.752347
MexB	Micromonospora	0.549718	0.0640908	0.17726
pmrF	Micromonospora	0.04687	0.884993	0.92508
mdtK	Micromonospora	0.32809	0.297811	0.430569
mel	Micromonospora	0.663432	0.0186703	0.104116
CAT	Vibrio	0.499928	0.0979109	0.219203
Bbif_ileS_MUP	Vibrio	0.403565	0.19328	0.338098
APH(3')-IIIa	Vibrio	0.503416	0.0952192	0.216407
tet(39)	Vibrio	0.54586	0.0663693	0.181834
mph(G)	Vibrio	0.623299	0.0303576	0.11676
abeS	Vibrio	0.353639	0.259449	0.402247
qacEdelta1	Vibrio	0.515897	0.0859954	0.200767
bacA	Vibrio	0.48951	0.106252	0.2285
FosA3	Vibrio	0.247832	0.437368	0.57048
ugd	Vibrio	0.436688	0.155788	0.298742
AAC(6')-Ic	Vibrio	0.153937	0.632888	0.71919
tetX2	Vibrio	0.569095	0.0534611	0.155712
tet(C)	Vibrio	0.52143	0.0821075	0.197328
mef(B)	Vibrio	0.52143	0.0821075	0.197328
vat(B)	Vibrio	0.52143	0.0821075	0.197328
arnA	Vibrio	0.167832	0.602099	0.697412
tolC	Vibrio	0.762238	0.00395045	0.0640613
rosA	Vibrio	0.422546	0.171176	0.316993
AAC(3)-Id	Vibrio	0.616042	0.0329296	0.120474
qacH	Vibrio	0.307874	0.330289	0.465196
ereA2	Vibrio	0.655032	0.0207834	0.104116
lnu(D)	Vibrio	0.52143	0.0821075	0.197328
aadA	Vibrio	0.52143	0.0821075	0.197328
OprM	Vibrio	0.336997	0.284094	0.418811
lnu(H)	Vibrio	0.42889	0.16416	0.307507
acrA	Vibrio	0.378602	0.224906	0.364712
MexB	Vibrio	0.422546	0.171176	0.316993
pmrF	Vibrio	0.0875658	0.786694	0.839887
mdtK	Vibrio	0.381787	0.220708	0.361816
mel	Vibrio	0.565822	0.0551627	0.157608
CAT	Methylobacterium	0.339269	0.280653	0.416085
Bbif_ileS_MUP	Methylobacterium	0.383282	0.218754	0.360584
APH(3')-IIIa	Methylobacterium	0.573864	0.0510474	0.155712
tet(39)	Methylobacterium	0.492157	0.10409	0.225281
mph(G)	Methylobacterium	0.227961	0.4761	0.605212
abeS	Methylobacterium	0.459515	0.132867	0.269326
qacEdelta1	Methylobacterium	0.506102	0.0931806	0.214208
bacA	Methylobacterium	0.320335	0.310049	0.440828
FosA3	Methylobacterium	0.144828	0.653368	0.735499
ugd	Methylobacterium	0.408807	0.187007	0.332946
AAC(6')-Ic	Methylobacterium	-0.00423516	0.989578	0.99123
tetX2	Methylobacterium	0.738157	0.00612217	0.0720255
tet(C)	Methylobacterium	0.651178	0.021809	0.104116
mef(B)	Methylobacterium	0.651178	0.021809	0.104116
vat(B)	Methylobacterium	0.651178	0.021809	0.104116
arnA	Methylobacterium	-0.124575	0.699685	0.774559
tolC	Methylobacterium	0.466266	0.126535	0.259116
rosA	Methylobacterium	-0.0645199	0.842099	0.885547
AAC(3)-Id	Methylobacterium	0.51994	0.0831428	0.197328
qacH	Methylobacterium	0.715742	0.00885496	0.0788195
ereA2	Methylobacterium	0.674731	0.0160817	0.103753
lnu(D)	Methylobacterium	0.651178	0.021809	0.104116
aadA	Methylobacterium	0.651178	0.021809	0.104116
OprM	Methylobacterium	0.421398	0.172465	0.318396
lnu(H)	Methylobacterium	0.377055	0.226961	0.366066
acrA	Methylobacterium	0.357871	0.253388	0.39489
MexB	Methylobacterium	0.351275	0.262872	0.403313
pmrF	Methylobacterium	-0.372597	0.232949	0.371727
mdtK	Methylobacterium	0.356552	0.255268	0.39679
mel	Methylobacterium	0.770799	0.00334047	0.0619556
CAT	Actinoplanes	0.347673	0.268136	0.407295
Bbif_ileS_MUP	Actinoplanes	0.440742	0.151546	0.293315
APH(3')-IIIa	Actinoplanes	0.552087	0.0627186	0.175902
tet(39)	Actinoplanes	0.495652	0.101279	0.220827
mph(G)	Actinoplanes	0.420359	0.173637	0.3186
abeS	Actinoplanes	0.668071	0.017573	0.104116
qacEdelta1	Actinoplanes	0.719105	0.00839591	0.0788195
bacA	Actinoplanes	0.538062	0.0711447	0.18888
FosA3	Actinoplanes	0.143298	0.656831	0.738012
ugd	Actinoplanes	0.582609	0.0468223	0.148961
AAC(6')-Ic	Actinoplanes	0.0417545	0.897483	0.933258
tetX2	Actinoplanes	0.665312	0.0182198	0.104116
tet(C)	Actinoplanes	0.71333	0.00919561	0.0788195
mef(B)	Actinoplanes	0.71333	0.00919561	0.0788195
vat(B)	Actinoplanes	0.71333	0.00919561	0.0788195
arnA	Actinoplanes	-0.031192	0.923338	0.948452
tolC	Actinoplanes	0.74081	0.00584681	0.0719038
rosA	Actinoplanes	0.329831	0.295101	0.427683
AAC(3)-Id	Actinoplanes	0.808696	0.00144923	0.0511494
qacH	Actinoplanes	0.67735	0.0155214	0.101227
ereA2	Actinoplanes	0.808696	0.00144923	0.0511494
lnu(D)	Actinoplanes	0.71333	0.00919561	0.0788195
aadA	Actinoplanes	0.71333	0.00919561	0.0788195
OprM	Actinoplanes	0.621678	0.0309193	0.117415
lnu(H)	Actinoplanes	0.495652	0.101279	0.220827
acrA	Actinoplanes	0.37579	0.228651	0.366819
MexB	Actinoplanes	0.321977	0.307435	0.438149
pmrF	Actinoplanes	-0.249973	0.433287	0.566388
mdtK	Actinoplanes	0.37496	0.229764	0.367622
mel	Actinoplanes	0.82581	0.000935252	0.0448036	*
CAT	Phenylobacterium	0.633238	0.0270743	0.10836
Bbif_ileS_MUP	Phenylobacterium	0.566832	0.054634	0.157608
APH(3')-IIIa	Phenylobacterium	0.789604	0.00225295	0.0540708
tet(39)	Phenylobacterium	0.621678	0.0309193	0.117415
mph(G)	Phenylobacterium	0.348624	0.266741	0.406204
abeS	Phenylobacterium	0.351485	0.262566	0.403313
qacEdelta1	Phenylobacterium	0.596535	0.0406123	0.137669
bacA	Phenylobacterium	0.1789	0.577993	0.679898
FosA3	Phenylobacterium	0.398651	0.199274	0.345072
ugd	Phenylobacterium	0.273724	0.389299	0.52379
AAC(6')-Ic	Phenylobacterium	0.306931	0.33185	0.466299
tetX2	Phenylobacterium	0.8956	8.17799e-05	0.0203421	*
tet(C)	Phenylobacterium	0.607652	0.0360931	0.125906
mef(B)	Phenylobacterium	0.607652	0.0360931	0.125906
vat(B)	Phenylobacterium	0.607652	0.0360931	0.125906
arnA	Phenylobacterium	-0.187221	0.560126	0.672152
tolC	Phenylobacterium	0.557502	0.0596593	0.168847
rosA	Phenylobacterium	0.0335189	0.917636	0.947644
AAC(3)-Id	Phenylobacterium	0.52425	0.0801724	0.197328
qacH	Phenylobacterium	0.361386	0.248417	0.389165
ereA2	Phenylobacterium	0.872204	0.000215781	0.0258937	*
lnu(D)	Phenylobacterium	0.607652	0.0360931	0.125906
aadA	Phenylobacterium	0.607652	0.0360931	0.125906
OprM	Phenylobacterium	0.351485	0.262566	0.403313
lnu(H)	Phenylobacterium	0.273724	0.389299	0.52379
acrA	Phenylobacterium	0.596535	0.0406123	0.137669
MexB	Phenylobacterium	0.255582	0.422689	0.553741
pmrF	Phenylobacterium	-0.385517	0.215852	0.358758
mdtK	Phenylobacterium	0.283407	0.372048	0.511993
mel	Phenylobacterium	0.759901	0.00413072	0.0651972

## Sheet: ARGs_Bacteria_Spearman_MT
ARG	Bacteria	Spearman_rho	raw_p_value	FDR_q_value	significance
QnrD2	Plesiomonas	1	0	0	***
emrB	Plesiomonas	0.974967	7.42385e-08	2.22716e-05	***
catB9	Plesiomonas	0.952192	1.81488e-06	0.000362976	***
abeS	Mesorhizobium	0.943685	4.05651e-06	0.000608476	***
acrF	Methylobacterium	0.909091	4.19104e-05	0.00502925	**
abeS	Bradyrhizobium	0.880304	0.000157757	0.0141517	*
mdtK	Methylobacterium	0.879161	0.000165104	0.0141517	*
tetA(P)	Bradyrhizobium	0.874126	0.000200713	0.0150535	*
tetB(P)	Bradyrhizobium	0.86515	0.000278812	0.0185875	*
ugd	Cetobacterium_A	0.846154	0.000521134	0.031268	*
QnrVC5	Plesiomonas	0.833491	0.000756747	0.0412771	*
tet(34)	Plesiomonas	0.818287	0.00114001	0.0472242	*
abeS	Actinoplanes	0.816922	0.00118061	0.0472242	*
abeS	Microbacterium	0.816922	0.00118061	0.0472242	*
ugd	Methylobacterium	0.825175	0.000951363	0.0472242	*
ugd	Vibrio	0.811189	0.00136332	0.0496921	*
abeS	Mycobacterium	0.809879	0.00140794	0.0496921	*
tet(34)	Methylobacterium	0.802103	0.00169653	0.0565511
abeS	Nocardioides	0.795794	0.00196229	0.0619669
ugd	Plesiomonas	0.786601	0.00240525	0.0621931
tetA(P)	Cetobacterium_A	0.783217	0.00258621	0.0621931
catB9	Cetobacterium_A	0.783123	0.00259138	0.0621931
tetB(P)	Cetobacterium_A	0.78459	0.0025116	0.0621931
arnA	Sphingomonas	0.79021	0.00222314	0.0621931
ugd	Bradyrhizobium	0.79021	0.00222314	0.0621931
MexA	Sphingomonas	0.775924	0.00301135	0.0694926
MexB	Sphingomonas	0.769231	0.00344645	0.0765878
abeS	Pseudomonas_E	0.760582	0.00407753	0.0873757
dfrA6	Plesiomonas	0.758094	0.00427437	0.0884353
PmpM	Sphingomonas	0.754118	0.00460361	0.0891021
ugd	Mesorhizobium	0.755245	0.00450844	0.0891021
QnrD2	Cetobacterium_A	0.74389	0.00553894	0.100464
pmrF	Sphingomonas	0.739055	0.00602782	0.100464
OpmB	Sphingomonas	0.739616	0.00596952	0.100464
OprN	Sphingomonas	0.739616	0.00596952	0.100464
catB9	Acinetobacter	-0.739616	0.00596952	0.100464
KPC-2	Sphingomonas	0.735269	0.00643281	0.104316
emrB	Flavobacterium	-0.732413	0.00675165	0.104507
tet(34)	Flavobacterium	-0.73205	0.00679293	0.104507
tetB(P)	Mesorhizobium	0.725045	0.00762875	0.106448
catB9	Flavobacterium	-0.725114	0.00762017	0.106448
tetA(P)	Mycobacterium	0.727273	0.00735503	0.106448
tetB(P)	Mycobacterium	0.725045	0.00762875	0.106448
emrE	Sphingomonas	0.708297	0.00993769	0.129622
mdtK	Vibrio	0.711034	0.00952876	0.129622
RbpA	Methylobacterium	0.708297	0.00993769	0.129622
bacA	Plesiomonas	0.697619	0.0116589	0.14364
TEM-116	Sphingomonas	0.6972	0.0117306	0.14364
abeS	Methylobacterium	0.6972	0.0117306	0.14364
qacEdelta1	Streptomyces	0.683382	0.014286	0.146027
emrB	Cetobacterium_A	0.690158	0.0129864	0.146027
AbaQ	Sphingomonas	0.686941	0.0135919	0.146027
tet(34)	Bradyrhizobium	0.683013	0.0143594	0.146027
tet(34)	Vibrio	0.683013	0.0143594	0.146027
RbpA	Vibrio	0.683382	0.014286	0.146027
tetA(P)	Mesorhizobium	0.685315	0.013906	0.146027
tetA(P)	Microbacterium	0.692308	0.012593	0.146027
tetB(P)	Microbacterium	0.690019	0.0130122	0.146027
bacA	Methylobacterium	0.685315	0.013906	0.146027
ugd	Aeromonas	0.678322	0.0153173	0.153173
abeS	Vibrio	0.676073	0.0157928	0.155339
acrF	Plesiomonas	0.669145	0.017326	0.160233
tet(34)	Cetobacterium_A	0.669003	0.0173586	0.160233
emrB	Acinetobacter	-0.669031	0.0173522	0.160233
QnrVC5	Vibrio	0.670628	0.0169891	0.160233
mdtK	Plesiomonas	0.66497	0.0183012	0.16362
QnrVC5	Cetobacterium_A	0.66283	0.0188163	0.16362
QnrVC5	Bradyrhizobium	0.66283	0.0188163	0.16362
QnrVC5	Mesorhizobium	0.66283	0.0188163	0.16362
MexE	Sphingomonas	0.657343	0.0201855	0.173019
tet(34)	Mesorhizobium	0.654992	0.0207937	0.175721
QnrD2	Acinetobacter	-0.651349	0.0217628	0.181103
ugd	Mycobacterium	0.65035	0.0220342	0.181103
TEM-116	Streptomyces	0.647903	0.0227091	0.184128
OmpK37	Streptomyces	0.640861	0.0247359	0.195283
tet(34)	Mycobacterium	0.640982	0.0247	0.195283
bacA	Acinetobacter	-0.636364	0.0260969	0.203352
tetA(P)	Plesiomonas	0.633552	0.0269747	0.204871
QnrD2	Flavobacterium	-0.633552	0.0269747	0.204871
tetA(P)	Actinoplanes	0.629371	0.0283197	0.207217
acrF	Vibrio	0.629371	0.0283197	0.207217
tetA(P)	Nocardioides	0.629371	0.0283197	0.207217
TEM-116	Roseomonas_B	-0.626776	0.0291781	0.208415
OmpK37	Sphingomonas	0.626776	0.0291781	0.208415
tetB(P)	Actinoplanes	0.623469	0.0302994	0.209154
tetA(P)	Clostridium	0.622378	0.0306759	0.209154
catB9	Vibrio	0.623598	0.0302549	0.209154
MuxB	Methylobacterium	0.622378	0.0306759	0.209154
MuxB	Vibrio	0.615385	0.0331699	0.223617
tet(34)	Microbacterium	0.612961	0.0340673	0.227116
acrF	Aeromonas	0.608392	0.035806	0.229741
MexF	Sphingomonas	0.605955	0.0367585	0.229741
tetB(P)	Clostridium	0.605955	0.0367585	0.229741
tetB(P)	Vibrio	0.605955	0.0367585	0.229741
ugd	Microbacterium	0.608392	0.035806	0.229741
catB9	Methylobacterium	0.609096	0.0355341	0.229741
tetB(P)	Nocardioides	0.602453	0.0381595	0.236038
bacA	Flavobacterium	-0.601399	0.0385885	0.236237
QnrVC5	Mycobacterium	0.600446	0.0389791	0.236237
abeS	Clostridium	0.598606	0.0397413	0.238448
RbpA	Streptomyces	0.5944	0.0415238	0.246676
tet(34)	Roseomonas_B	-0.591945	0.0425902	0.246677
abeS	Streptomyces	0.591564	0.0427573	0.246677
tet(34)	Pseudomonas_E	0.591945	0.0425902	0.246677
OmpK37	Roseomonas_B	-0.584522	0.045932	0.250538
RbpA	Roseomonas_B	-0.587282	0.0446686	0.250538
TEM-116	Puniceibacterium	-0.584522	0.045932	0.250538
tetB(P)	Plesiomonas	0.586528	0.045011	0.250538
tet(34)	Streptomyces	0.58494	0.0457391	0.250538
QnrVC5	Flavobacterium	-0.58485	0.0457805	0.250538
bacA	Cetobacterium_A	0.58042	0.047856	0.258681
abeS	Roseomonas_B	-0.577479	0.0492696	0.261558
qacEdelta1	Roseomonas_B	-0.576604	0.049696	0.261558
tet(34)	Puniceibacterium	-0.577934	0.0490488	0.261558
mdtK	Cetobacterium_A	0.570929	0.0525236	0.274036
MuxB	Streptomyces	0.566434	0.0548421	0.274211
ugd	Actinoplanes	0.566434	0.0548421	0.274211
ugd	Clostridium	0.566434	0.0548421	0.274211
ugd	Pseudomonas_E	0.566434	0.0548421	0.274211
acrF	Pseudomonas_E	0.566434	0.0548421	0.274211
abeS	Puniceibacterium	-0.563394	0.0564496	0.275364
abeS	Cetobacterium_A	0.563394	0.0564496	0.275364
tet(34)	Nocardioides	0.563924	0.0561672	0.275364
arnA	Streptomyces	0.559441	0.0585895	0.278998
tetA(P)	Vibrio	0.559441	0.0585895	0.278998
ugd	Nocardioides	0.559441	0.0585895	0.278998
catB9	Bradyrhizobium	0.558338	0.0591964	0.279668
tet(34)	Acinetobacter	-0.556919	0.0599836	0.281173
qacEdelta1	Puniceibacterium	-0.551689	0.0629477	0.282064
OmpK37	Puniceibacterium	-0.549309	0.0643293	0.282064
QnrVC5	Aeromonas	0.553658	0.0618201	0.282064
tet(34)	Micromonospora	-0.549913	0.0639767	0.282064
emrB	Bradyrhizobium	0.549309	0.0643293	0.282064
dfrA6	Vibrio	0.549181	0.0644046	0.282064
ugd	Flavobacterium	-0.552448	0.0625115	0.282064
QnrVC5	Microbacterium	0.553658	0.0618201	0.282064
tetA(P)	Pseudomonas_E	0.552448	0.0625115	0.282064
acrF	Streptomyces	0.545455	0.0666119	0.287533
MuxB	Flavobacterium	-0.545455	0.0666119	0.287533
QnrD2	Vibrio	0.54457	0.0671433	0.287757
tet(34)	Actinoplanes	0.542908	0.0681501	0.287958
MexF	Methylobacterium	0.542908	0.0681501	0.287958
tetB(P)	Pseudomonas_E	0.539405	0.0703056	0.294988
QnrVC5	Methylobacterium	0.538062	0.0711447	0.296436
acrF	Roseomonas_B	-0.524476	0.0800194	0.303298
RbpA	Puniceibacterium	-0.523215	0.0808795	0.303298
tet(34)	Aeromonas	0.5324	0.0747563	0.303298
MuxB	Plesiomonas	0.523215	0.0808795	0.303298
MexB	Streptomyces	0.524476	0.0800194	0.303298
MexF	Streptomyces	0.5324	0.0747563	0.303298
ugd	Acinetobacter	-0.531469	0.0753623	0.303298
MuxB	Acinetobacter	-0.531469	0.0753623	0.303298
bacA	Vibrio	0.524476	0.0800194	0.303298
RbpA	Mesorhizobium	0.526774	0.0784678	0.303298
acrF	Flavobacterium	-0.524476	0.0800194	0.303298
tetB(P)	Flavobacterium	-0.525395	0.0793962	0.303298
mdtK	Flavobacterium	-0.528897	0.0770524	0.303298
QnrD2	Methylobacterium	0.533892	0.0737925	0.303298
qacEdelta1	Nocardioides	0.523215	0.0808795	0.303298
qacEdelta1	Pseudomonas_E	0.530333	0.0761056	0.303298
acrF	Bradyrhizobium	0.517483	0.0848688	0.316281
RbpA	Pseudomonas_E	0.516096	0.0858534	0.317976
abeS	Micromonospora	-0.514097	0.0872864	0.31934
emrB	Methylobacterium	0.514097	0.0872864	0.31934
mdtK	Roseomonas_B	-0.507882	0.0918458	0.320685
catB9	Aeromonas	0.50758	0.0920714	0.320685
mdtK	Aeromonas	0.511384	0.0892572	0.320685
TEM-116	Micromonospora	-0.507055	0.0924642	0.320685
mdtK	Bradyrhizobium	0.507882	0.0918458	0.320685
acrF	Mesorhizobium	0.51049	0.0899137	0.320685
MexE	Methylobacterium	0.51049	0.0899137	0.320685
RbpA	Nocardioides	0.508977	0.0910307	0.320685
mdtK	Pseudomonas_E	0.507882	0.0918458	0.320685
bacA	Streptomyces	0.503497	0.0951574	0.326466
dfrA6	Flavobacterium	-0.503416	0.0952192	0.326466
MuxB	Roseomonas_B	-0.496503	0.100603	0.328052
acrF	Puniceibacterium	-0.496503	0.100603	0.328052
mdtK	Streptomyces	0.500876	0.0971738	0.328052
RbpA	Micromonospora	-0.4983	0.0991847	0.328052
tetA(P)	Flavobacterium	-0.496503	0.100603	0.328052
TEM-116	Methylobacterium	0.500012	0.097845	0.328052
acrF	Mycobacterium	0.496503	0.100603	0.328052
acrF	Nocardioides	0.496503	0.100603	0.328052
QnrVC5	Pseudomonas_E	0.499072	0.0985791	0.328052
pmrF	Streptomyces	0.493871	0.102705	0.329535
QnrD2	Bradyrhizobium	0.49474	0.102008	0.329535
mdtK	Acinetobacter	-0.493871	0.102705	0.329535
OmpK37	Micromonospora	-0.49297	0.103432	0.330101
QnrD2	Aeromonas	0.491181	0.104884	0.331213
RbpA	Bradyrhizobium	0.491181	0.104884	0.331213
bacA	Roseomonas_B	-0.48951	0.106252	0.332039
bacA	Micromonospora	-0.48951	0.106252	0.332039
MuxB	Puniceibacterium	-0.482517	0.112109	0.343192
acrF	Cetobacterium_A	0.482517	0.112109	0.343192
RbpA	Flavobacterium	-0.484062	0.110797	0.343192
acrF	Microbacterium	0.482517	0.112109	0.343192
RbpA	Actinoplanes	0.480503	0.113835	0.344893
MexF	Vibrio	0.479861	0.114389	0.344893
RbpA	Microbacterium	0.480503	0.113835	0.344893
emrB	Vibrio	0.478885	0.115234	0.345702
dfrA6	Mesorhizobium	0.470132	0.122999	0.367161
bacA	Puniceibacterium	-0.468531	0.124455	0.367796
acrF	Actinoplanes	0.468531	0.124455	0.367796
QnrVC5	Nocardioides	0.46788	0.125051	0.367796
dfrA6	Cetobacterium_A	0.465971	0.126807	0.36934
dfrA6	Mycobacterium	0.465971	0.126807	0.36934
arnA	Puniceibacterium	-0.461538	0.130948	0.377735
MexB	Methylobacterium	0.461538	0.130948	0.377735
QnrVC5	Actinoplanes	0.460082	0.132328	0.379888
bacA	Clostridium	0.454545	0.137658	0.391444
tetA(P)	Methylobacterium	0.454545	0.137658	0.391444
mdtK	Puniceibacterium	-0.45184	0.140313	0.395247
mdtK	Mesorhizobium	0.45184	0.140313	0.395247
MexA	Streptomyces	0.44847	0.143665	0.397944
MexE	Streptomyces	0.447552	0.144586	0.397944
bacA	Bradyrhizobium	0.447552	0.144586	0.397944
dfrA6	Bradyrhizobium	0.44933	0.142805	0.397944
catB9	Mesorhizobium	0.449571	0.142564	0.397944
qacEdelta1	Sphingomonas	0.44491	0.147261	0.401833
mdtK	Nocardioides	0.444834	0.147339	0.401833
OmpK37	Methylobacterium	0.443673	0.148525	0.403235
qacEdelta1	Actinoplanes	0.441351	0.150915	0.407878
MexB	Puniceibacterium	-0.440559	0.151735	0.408256
mdtK	Micromonospora	-0.437829	0.154586	0.41051
RbpA	Acinetobacter	-0.437792	0.154626	0.41051
mdtK	Mycobacterium	0.437829	0.154586	0.41051
QnrVC5	Acinetobacter	-0.436688	0.155788	0.411775
arnA	Roseomonas_B	-0.433566	0.159106	0.416871
MexB	Roseomonas_B	-0.433566	0.159106	0.416871
dfrA6	Aeromonas	0.432688	0.160048	0.417516
AbaQ	Mesorhizobium	-0.430673	0.162221	0.417735
mdtK	Microbacterium	0.430824	0.162058	0.417735
RbpA	Mycobacterium	0.430673	0.162221	0.417735
emrB	Mycobacterium	0.429588	0.163399	0.418971
dfrA6	Microbacterium	0.428527	0.164556	0.420142
acrF	Acinetobacter	-0.426573	0.1667	0.423814
abeS	Aeromonas	0.422546	0.171176	0.433357
catB9	Mycobacterium	0.420566	0.173403	0.437151
ugd	Streptomyces	0.41958	0.174519	0.438123
mdtK	Actinoplanes	0.416813	0.177675	0.440517
MexF	Flavobacterium	-0.416813	0.177675	0.440517
tetB(P)	Methylobacterium	0.416813	0.177675	0.440517
emrB	Aeromonas	0.415503	0.179182	0.442425
emrE	Streptomyces	0.412877	0.182227	0.448098
MexF	Puniceibacterium	-0.409808	0.185824	0.454643
RbpA	Aeromonas	0.409317	0.186404	0.454643
abeS	Flavobacterium	-0.408461	0.187418	0.455266
MexE	Acinetobacter	-0.405594	0.190836	0.458006
MexE	Vibrio	0.405594	0.190836	0.458006
qacEdelta1	Microbacterium	0.405758	0.19064	0.458006
MexF	Roseomonas_B	-0.402803	0.194202	0.460557
MexF	Acinetobacter	-0.402803	0.194202	0.460557
dfrA6	Pseudomonas_E	0.403565	0.19328	0.460557
OmpK37	Nocardioides	0.401418	0.195884	0.462718
MuxB	Micromonospora	-0.398601	0.199335	0.469025
QnrVC5	Streptomyces	0.397698	0.20045	0.469806
tetA(P)	Puniceibacterium	-0.391608	0.208063	0.472592
tetA(P)	Streptomyces	0.391608	0.208063	0.472592
dfrA6	Streptomyces	0.391083	0.208728	0.472592
acrF	Micromonospora	-0.391608	0.208063	0.472592
RbpA	Clostridium	0.39508	0.203702	0.472592
OmpK37	Flavobacterium	-0.394376	0.204582	0.472592
bacA	Nocardioides	0.391608	0.208063	0.472592
TEM-116	Nocardioides	0.394376	0.204582	0.472592
MuxB	Pseudomonas_E	0.391608	0.208063	0.472592
ugd	Puniceibacterium	-0.384615	0.21702	0.477838
pmrF	Puniceibacterium	-0.38529	0.216147	0.477838
tetB(P)	Puniceibacterium	-0.38529	0.216147	0.477838
bacA	Aeromonas	0.384615	0.21702	0.477838
catB9	Micromonospora	-0.38431	0.217416	0.477838
MuxB	Cetobacterium_A	0.384615	0.21702	0.477838
bacA	Microbacterium	0.384615	0.21702	0.477838
MuxB	Nocardioides	0.384615	0.21702	0.477838
MexE	Plesiomonas	0.380843	0.221947	0.48059
qacEdelta1	Micromonospora	-0.380843	0.221947	0.48059
RbpA	Cetobacterium_A	0.380843	0.221947	0.48059
emrB	Microbacterium	0.380291	0.222673	0.48059
TEM-116	Pseudomonas_E	0.380291	0.222673	0.48059
tetB(P)	Streptomyces	0.378284	0.225327	0.484574
MexF	Plesiomonas	0.369031	0.237805	0.493712
RbpA	Plesiomonas	0.373188	0.232149	0.493712
OpmB	Streptomyces	0.369808	0.236742	0.493712
OprN	Streptomyces	0.369808	0.236742	0.493712
KPC-2	Streptomyces	0.369501	0.237162	0.493712
MuxB	Sphingomonas	0.370629	0.235621	0.493712
catB9	Microbacterium	0.369808	0.236742	0.493712
QnrD2	Mycobacterium	0.370165	0.236254	0.493712
bacA	Mycobacterium	0.370629	0.235621	0.493712
dfrA6	Nocardioides	0.374441	0.23046	0.493712
emrB	Puniceibacterium	-0.366206	0.241694	0.496632
TEM-116	Flavobacterium	-0.366206	0.241694	0.496632
OmpK37	Pseudomonas_E	0.366206	0.241694	0.496632
pmrF	Roseomonas_B	-0.364274	0.244376	0.498533
PmpM	Streptomyces	0.362557	0.246774	0.498533
MuxB	Bradyrhizobium	0.363636	0.245265	0.498533
bacA	Mesorhizobium	0.363636	0.245265	0.498533
qacEdelta1	Mycobacterium	0.363047	0.246089	0.498533
mdtK	Clostridium	0.360771	0.249283	0.501911
QnrD2	Mesorhizobium	0.359488	0.251095	0.503106
emrB	Mesorhizobium	0.359164	0.251553	0.503106
MexE	Flavobacterium	-0.356643	0.255138	0.506896
MuxB	Microbacterium	0.356643	0.255138	0.506896
tetB(P)	Acinetobacter	-0.353766	0.259267	0.513399
QnrVC5	Puniceibacterium	-0.35091	0.263403	0.519874
ugd	Roseomonas_B	-0.34965	0.265239	0.520076
MuxB	Clostridium	0.34965	0.265239	0.520076
OmpK37	Actinoplanes	0.345079	0.271965	0.528087
TEM-116	Actinoplanes	0.345079	0.271965	0.528087
dfrA6	Methylobacterium	0.345318	0.271611	0.528087
bacA	Actinoplanes	0.342657	0.275567	0.533356
qacEdelta1	Methylobacterium	0.341691	0.277012	0.534429
pmrF	Flavobacterium	-0.339755	0.27992	0.538308
MexE	Puniceibacterium	-0.335664	0.286123	0.544996
MuxB	Actinoplanes	0.335664	0.286123	0.544996
bacA	Pseudomonas_E	0.335664	0.286123	0.544996
catB9	Puniceibacterium	-0.333552	0.289355	0.549409
tet(34)	Clostridium	0.33275	0.290588	0.55001
MexE	Roseomonas_B	-0.328671	0.296904	0.55844
dfrA6	Actinoplanes	0.328676	0.296896	0.55844
catB9	Roseomonas_B	-0.326301	0.300609	0.560141
catB9	Clostridium	0.326301	0.300609	0.560141
PmpM	Mesorhizobium	-0.326301	0.300609	0.560141
MexA	Puniceibacterium	-0.323895	0.304397	0.560241
AbaQ	Bradyrhizobium	-0.323895	0.304397	0.560241
MexA	Mesorhizobium	-0.323895	0.304397	0.560241
OmpK37	Microbacterium	0.323952	0.304307	0.560241
ugd	Micromonospora	-0.321678	0.30791	0.561538
tetA(P)	Acinetobacter	-0.321678	0.30791	0.561538
MexF	Pseudomonas_E	0.322242	0.307014	0.561538
OpmB	Mesorhizobium	-0.31905	0.312104	0.565748
OprN	Mesorhizobium	-0.31905	0.312104	0.565748
emrB	Streptomyces	0.316909	0.315544	0.568934
QnrD2	Microbacterium	0.316776	0.315758	0.568934
dfrA6	Acinetobacter	-0.307874	0.330289	0.590338
MexB	Flavobacterium	-0.307692	0.330589	0.590338
MuxB	Mycobacterium	0.307692	0.330589	0.590338
emrB	Roseomonas_B	-0.302824	0.33869	0.595935
emrB	Micromonospora	-0.302824	0.33869	0.595935
TEM-116	Microbacterium	0.302824	0.33869	0.595935
emrB	Nocardioides	0.302824	0.33869	0.595935
emrB	Pseudomonas_E	0.302824	0.33869	0.595935
arnA	Aeromonas	-0.300699	0.34226	0.598705
tetB(P)	Micromonospora	-0.301226	0.341372	0.598705
MexA	Aeromonas	-0.29898	0.345163	0.599703
qacEdelta1	Acinetobacter	0.29898	0.345163	0.599703
KPC-2	Methylobacterium	0.298586	0.345828	0.599703
MexF	Nocardioides	0.297724	0.347291	0.600029
catB9	Pseudomonas_E	0.297297	0.348017	0.600029
MexA	Roseomonas_B	-0.291861	0.35732	0.614304
dfrA6	Puniceibacterium	-0.291232	0.358405	0.614409
catB9	Streptomyces	0.290046	0.360457	0.616166
MuxB	Mesorhizobium	0.286713	0.366251	0.624292
tetB(P)	Roseomonas_B	-0.280211	0.377698	0.634872
abeS	Plesiomonas	0.279586	0.378807	0.634872
MexF	Micromonospora	-0.280211	0.377698	0.634872
arnA	Cetobacterium_A	-0.27972	0.378569	0.634872
QnrD2	Clostridium	0.281183	0.375974	0.634872
arnA	Flavobacterium	-0.27972	0.378569	0.634872
MexA	Cetobacterium_A	-0.274065	0.388684	0.642899
qacEdelta1	Cetobacterium_A	-0.274065	0.388684	0.642899
bacA	Sphingomonas	0.272727	0.391097	0.642899
QnrVC5	Clostridium	0.27293	0.390731	0.642899
pmrF	Methylobacterium	0.273205	0.390234	0.642899
catB9	Nocardioides	0.275543	0.386027	0.642899
MexB	Pseudomonas_E	0.272727	0.391097	0.642899
emrE	Puniceibacterium	-0.270505	0.395121	0.645974
AbaQ	Streptomyces	0.270505	0.395121	0.645974
catB9	Actinoplanes	0.268292	0.399151	0.650789
emrB	Actinoplanes	0.267612	0.400392	0.651045
tetA(P)	Roseomonas_B	-0.265734	0.403833	0.651344
MexB	Micromonospora	-0.265734	0.403833	0.651344
acrF	Clostridium	0.265734	0.403833	0.651344
pmrF	Acinetobacter	-0.262697	0.409428	0.658598
QnrD2	Puniceibacterium	-0.259828	0.414751	0.665066
MuxB	Aeromonas	0.258741	0.416775	0.665066
arnA	Micromonospora	-0.258741	0.416775	0.665066
KPC-2	Roseomonas_B	-0.253798	0.426044	0.668233
QnrD2	Streptomyces	0.256268	0.4214	0.668233
OmpK37	Acinetobacter	-0.253527	0.426556	0.668233
OmpK37	Vibrio	0.253527	0.426556	0.668233
KPC-2	Mesorhizobium	-0.253798	0.426044	0.668233
PmpM	Methylobacterium	0.25379	0.426061	0.668233
OmpK37	Mycobacterium	0.253527	0.426556	0.668233
MexF	Actinoplanes	0.25219	0.429083	0.670443
MexF	Aeromonas	0.248687	0.435736	0.675559
QnrD2	Nocardioides	0.24915	0.434854	0.675559
QnrD2	Pseudomonas_E	0.24915	0.434854	0.675559
OpmB	Methylobacterium	0.246539	0.43984	0.678417
OprN	Methylobacterium	0.246539	0.43984	0.678417
pmrF	Micromonospora	-0.245184	0.442438	0.678462
tetA(P)	Micromonospora	-0.244755	0.443262	0.678462
MexF	Microbacterium	0.245184	0.442438	0.678462
PmpM	Bradyrhizobium	-0.239288	0.453831	0.692872
emrE	Roseomonas_B	-0.238472	0.455418	0.69353
QnrVC5	Roseomonas_B	-0.23394	0.464283	0.695367
OpmB	Puniceibacterium	-0.232036	0.46803	0.695367
OprN	Puniceibacterium	-0.232036	0.46803	0.695367
KPC-2	Puniceibacterium	-0.235137	0.461934	0.695367
tetA(P)	Aeromonas	0.230769	0.470532	0.695367
tetB(P)	Aeromonas	0.231174	0.469733	0.695367
emrB	Clostridium	0.2324	0.467313	0.695367
MexE	Clostridium	0.230769	0.470532	0.695367
arnA	Mesorhizobium	-0.230769	0.470532	0.695367
emrE	Flavobacterium	-0.234913	0.462373	0.695367
TEM-116	Mycobacterium	0.2324	0.467313	0.695367
arnA	Pseudomonas_E	0.230769	0.470532	0.695367
PmpM	Puniceibacterium	-0.224785	0.482432	0.708954
MexE	Micromonospora	-0.223776	0.484452	0.708954
MexB	Nocardioides	0.223776	0.484452	0.708954
MexE	Pseudomonas_E	0.223776	0.484452	0.708954
AbaQ	Cetobacterium_A	-0.220676	0.490683	0.714587
AbaQ	Mycobacterium	-0.220676	0.490683	0.714587
OpmB	Bradyrhizobium	-0.217534	0.497033	0.717347
MexA	Bradyrhizobium	-0.217116	0.49788	0.717347
OprN	Bradyrhizobium	-0.217534	0.497033	0.717347
emrE	Methylobacterium	0.217116	0.49788	0.717347
arnA	Nocardioides	0.216783	0.498556	0.717347
MexA	Methylobacterium	0.213557	0.505124	0.725059
AbaQ	Aeromonas	-0.209998	0.512415	0.727434
QnrD2	Actinoplanes	0.209998	0.512415	0.727434
PmpM	Cetobacterium_A	-0.210283	0.511828	0.727434
arnA	Methylobacterium	0.20979	0.512841	0.727434
MexE	Nocardioides	0.20979	0.512841	0.727434
OpmB	Roseomonas_B	-0.203032	0.526814	0.743738
OprN	Roseomonas_B	-0.203032	0.526814	0.743738
PmpM	Roseomonas_B	-0.195781	0.541985	0.747566
OpmB	Aeromonas	-0.195781	0.541985	0.747566
OprN	Aeromonas	-0.195781	0.541985	0.747566
MexE	Cetobacterium_A	0.195804	0.541936	0.747566
emrE	Acinetobacter	-0.19932	0.534558	0.747566
MexB	Acinetobacter	-0.195804	0.541936	0.747566
TEM-116	Acinetobacter	-0.197188	0.539027	0.747566
emrE	Vibrio	0.19932	0.534558	0.747566
pmrF	Vibrio	0.196147	0.541214	0.747566
MexF	Mycobacterium	0.196147	0.541214	0.747566
QnrD2	Roseomonas_B	-0.192201	0.549541	0.754519
MexB	Plesiomonas	0.192201	0.549541	0.754519
emrE	Plesiomonas	0.190217	0.553747	0.757955
QnrD2	Micromonospora	-0.188642	0.557097	0.757955
MexB	Actinoplanes	0.188811	0.556737	0.757955
emrE	Mesorhizobium	-0.188642	0.557097	0.757955
pmrF	Plesiomonas	0.185407	0.564001	0.763884
pmrF	Pseudomonas_E	0.18564	0.563504	0.763884
abeS	Acinetobacter	-0.183103	0.56894	0.768837
MexF	Clostridium	0.182137	0.571016	0.769909
MexF	Cetobacterium_A	0.178634	0.578567	0.774867
QnrVC5	Sphingomonas	-0.179354	0.577012	0.774867
pmrF	Nocardioides	0.178634	0.578567	0.774867
RbpA	Sphingomonas	0.174405	0.587738	0.78365
qacEdelta1	Mesorhizobium	0.174405	0.587738	0.78365
MexF	Bradyrhizobium	0.168126	0.601454	0.80016
qacEdelta1	Clostridium	-0.167286	0.603298	0.800838
KPC-2	Bradyrhizobium	-0.164223	0.610043	0.808004
MexB	Aeromonas	-0.160839	0.617523	0.812801
OpmB	Cetobacterium_A	-0.159525	0.620438	0.812801
OprN	Cetobacterium_A	-0.159525	0.620438	0.812801
AbaQ	Microbacterium	-0.160168	0.619012	0.812801
AbaQ	Methylobacterium	0.160168	0.619012	0.812801
arnA	Actinoplanes	0.153846	0.633091	0.818652
MexE	Actinoplanes	0.153846	0.633091	0.818652
OmpK37	Bradyrhizobium	0.154933	0.630661	0.818652
MexB	Mesorhizobium	-0.153846	0.633091	0.818652
OmpK37	Mesorhizobium	0.154933	0.630661	0.818652
MexB	Microbacterium	0.153846	0.633091	0.818652
MexA	Pseudomonas_E	0.153049	0.634874	0.819192
PmpM	Aeromonas	-0.152274	0.63661	0.819669
dfrA6	Roseomonas_B	-0.149777	0.642214	0.825114
mdtK	Sphingomonas	0.147111	0.648215	0.831045
qacEdelta1	Flavobacterium	-0.145931	0.650878	0.832679
KPC-2	Micromonospora	-0.141829	0.660162	0.839537
abeS	Sphingomonas	-0.140849	0.662387	0.839537
MexB	Vibrio	0.13986	0.664633	0.839537
MexF	Mesorhizobium	0.140105	0.664076	0.839537
MexA	Flavobacterium	-0.142371	0.658931	0.839537
MexE	Microbacterium	0.13986	0.664633	0.839537
OpmB	Plesiomonas	0.132864	0.680605	0.852532
OprN	Plesiomonas	0.132864	0.680605	0.852532
TEM-116	Vibrio	0.133806	0.678447	0.852532
arnA	Microbacterium	0.132867	0.680598	0.852532
AbaQ	Puniceibacterium	-0.128134	0.691472	0.858336
MexE	Aeromonas	0.125874	0.696683	0.858336
pmrF	Actinoplanes	0.126095	0.696174	0.858336
AbaQ	Actinoplanes	-0.128134	0.691472	0.858336
emrB	Sphingomonas	-0.126764	0.69463	0.858336
OmpK37	Clostridium	0.126764	0.69463	0.858336
KPC-2	Vibrio	0.126899	0.694318	0.858336
pmrF	Mesorhizobium	-0.126095	0.696174	0.858336
pmrF	Aeromonas	-0.122592	0.704273	0.858869
QnrVC5	Micromonospora	-0.124768	0.699238	0.858869
KPC-2	Cetobacterium_A	-0.123167	0.702942	0.858869
OpmB	Flavobacterium	-0.123269	0.702705	0.858869
OprN	Flavobacterium	-0.123269	0.702705	0.858869
OmpK37	Plesiomonas	0.121871	0.705944	0.859161
catB9	Sphingomonas	-0.116018	0.719549	0.860019
emrE	Bradyrhizobium	-0.117456	0.716199	0.860019
arnA	Bradyrhizobium	-0.118881	0.712884	0.860019
TEM-116	Bradyrhizobium	0.119721	0.710932	0.860019
TEM-116	Clostridium	0.119721	0.710932	0.860019
PmpM	Flavobacterium	-0.116018	0.719549	0.860019
pmrF	Microbacterium	0.119089	0.7124	0.860019
PmpM	Mycobacterium	-0.116018	0.719549	0.860019
emrE	Pseudomonas_E	0.117456	0.716199	0.860019
MexA	Nocardioides	0.113897	0.724498	0.864213
emrE	Micromonospora	-0.110338	0.732825	0.867249
QnrD2	Sphingomonas	-0.110338	0.732825	0.867249
MexB	Clostridium	0.111888	0.729195	0.867249
emrE	Nocardioides	0.110338	0.732825	0.867249
KPC-2	Acinetobacter	-0.108238	0.737751	0.87136
tetA(P)	Sphingomonas	-0.104895	0.745609	0.876549
KPC-2	Nocardioides	0.104505	0.746527	0.876549
KPC-2	Pseudomonas_E	0.104505	0.746527	0.876549
AbaQ	Roseomonas_B	-0.0961006	0.76639	0.87778
AbaQ	Plesiomonas	0.0960145	0.766595	0.87778
PmpM	Plesiomonas	0.099648	0.75799	0.87778
qacEdelta1	Plesiomonas	-0.0960145	0.766595	0.87778
MexA	Micromonospora	-0.0961006	0.76639	0.87778
MexE	Bradyrhizobium	0.0979021	0.762122	0.87778
qacEdelta1	Bradyrhizobium	0.0996599	0.757962	0.87778
arnA	Clostridium	-0.0979021	0.762122	0.87778
MexA	Clostridium	-0.0961006	0.76639	0.87778
KPC-2	Flavobacterium	-0.0970406	0.764162	0.87778
MexB	Mycobacterium	0.0979021	0.762122	0.87778
OpmB	Mycobacterium	-0.101516	0.753577	0.87778
OprN	Mycobacterium	-0.101516	0.753577	0.87778
tetB(P)	Sphingomonas	-0.0945711	0.77002	0.879179
PmpM	Pseudomonas_E	0.0942648	0.770747	0.879179
emrE	Aeromonas	-0.0925413	0.774842	0.881576
TEM-116	Cetobacterium_A	-0.0915516	0.777196	0.881576
acrF	Sphingomonas	0.0909091	0.778725	0.881576
MexE	Mycobacterium	0.0909091	0.778725	0.881576
OpmB	Acinetobacter	-0.0870137	0.788012	0.885407
OprN	Acinetobacter	-0.0870137	0.788012	0.885407
OpmB	Pseudomonas_E	0.0870137	0.788012	0.885407
OprN	Pseudomonas_E	0.0870137	0.788012	0.885407
KPC-2	Mycobacterium	-0.0858436	0.790806	0.886885
OmpK37	Aeromonas	0.0845091	0.793996	0.888801
AbaQ	Micromonospora	0.0818635	0.800328	0.894222
PmpM	Acinetobacter	-0.0797625	0.805365	0.89651
PmpM	Vibrio	0.0797625	0.805365	0.89651
TEM-116	Plesiomonas	0.0752732	0.81615	0.906833
PmpM	Clostridium	-0.0725114	0.822799	0.90917
OpmB	Vibrio	0.0725114	0.822799	0.90917
OprN	Vibrio	0.0725114	0.822799	0.90917
KPC-2	Aeromonas	-0.0709143	0.826649	0.910073
qacEdelta1	Aeromonas	-0.0711856	0.825995	0.910073
emrE	Cetobacterium_A	-0.0640671	0.843195	0.926202
MexB	Cetobacterium_A	-0.0629371	0.845931	0.926202
arnA	Mycobacterium	0.0629371	0.845931	0.926202
AbaQ	Clostridium	-0.0605078	0.851819	0.930949
PmpM	Microbacterium	-0.0580091	0.857882	0.935871
pmrF	Cetobacterium_A	-0.0560421	0.86266	0.936237
pmrF	Clostridium	0.0560421	0.86266	0.936237
arnA	Acinetobacter	-0.0559441	0.862898	0.936237
MexA	Plesiomonas	0.0507246	0.875597	0.938799
KPC-2	Plesiomonas	0.0531908	0.869593	0.938799
MexA	Actinoplanes	0.04983	0.877777	0.938799
dfrA6	Sphingomonas	-0.054086	0.867416	0.938799
dfrA6	Clostridium	0.0499255	0.877544	0.938799
pmrF	Mycobacterium	0.0525395	0.871178	0.938799
OpmB	Nocardioides	0.050758	0.875516	0.938799
OprN	Nocardioides	0.050758	0.875516	0.938799
ugd	Sphingomonas	-0.048951	0.879919	0.939415
arnA	Plesiomonas	0.0427114	0.895145	0.943433
AbaQ	Acinetobacter	-0.0427114	0.895145	0.943433
qacEdelta1	Vibrio	0.0427114	0.895145	0.943433
TEM-116	Mesorhizobium	0.0422546	0.896261	0.943433
OpmB	Microbacterium	-0.0435068	0.893202	0.943433
OprN	Microbacterium	-0.0435068	0.893202	0.943433
MexA	Mycobacterium	-0.0427114	0.895145	0.943433
AbaQ	Nocardioides	-0.0462707	0.886455	0.943433
emrE	Actinoplanes	0.0391521	0.903846	0.949689
pmrF	Bradyrhizobium	-0.038529	0.90537	0.949689
arnA	Vibrio	-0.034965	0.914093	0.953837
MexA	Vibrio	-0.0355928	0.912556	0.953837
PmpM	Nocardioides	0.0362557	0.910933	0.953837
TEM-116	Aeromonas	-0.0281697	0.930749	0.958389
OpmB	Micromonospora	-0.0290046	0.928702	0.958389
OprN	Micromonospora	-0.0290046	0.928702	0.958389
tet(34)	Sphingomonas	-0.0280211	0.931114	0.958389
KPC-2	Clostridium	0.0298586	0.926607	0.958389
MexE	Mesorhizobium	-0.027972	0.931234	0.958389
emrE	Microbacterium	0.0320335	0.921275	0.958389
emrE	Mycobacterium	-0.0284743	0.930002	0.958389
KPC-2	Actinoplanes	0.0261263	0.935763	0.961401
AbaQ	Pseudomonas_E	-0.024915	0.938737	0.962807
PmpM	Actinoplanes	-0.0217534	0.9465	0.967462
KPC-2	Microbacterium	-0.022394	0.944927	0.967462
AbaQ	Vibrio	-0.0177964	0.956223	0.97243
AbaQ	Flavobacterium	-0.0177964	0.956223	0.97243
MexA	Microbacterium	0.0177964	0.956223	0.97243
OpmB	Actinoplanes	-0.0145023	0.964321	0.973459
OprN	Actinoplanes	-0.0145023	0.964321	0.973459
OmpK37	Cetobacterium_A	-0.0140849	0.965347	0.973459
OpmB	Clostridium	-0.0145023	0.964321	0.973459
OprN	Clostridium	-0.0145023	0.964321	0.973459
MexA	Acinetobacter	0.0106778	0.973726	0.980262
PmpM	Micromonospora	-0.00725114	0.982157	0.982792
dfrA6	Micromonospora	-0.00832092	0.979525	0.982792
MexB	Bradyrhizobium	-0.00699301	0.982792	0.982792
emrE	Clostridium	0.00711856	0.982483	0.982792

## Sheet: ARGs_MGEs_MRGs_Spearman_AN
ARG	MGE_MRG	Spearman_rho	raw_p_value	FDR_q_value	significance
qacH	dpsA	0.95777	9.85211e-07	0.00135959	**
qacH	tniB	0.93617	7.49197e-06	0.00344631	**
qacE	mreA	0.940435	5.34085e-06	0.00344631	**
ceoB	copR	0.927036	1.43962e-05	0.0049667	**
qacH	qacEdelta	0.922558	1.92413e-05	0.00531061	**
mel	merD	0.917544	2.61052e-05	0.0060042	**
rosA	mreA	0.914421	3.12689e-05	0.00616444	**
abeS	qacEdelta	0.89677	7.74575e-05	0.00780596	**
abeS	istA	0.895254	8.30936e-05	0.00780596	**
aadA	istA	0.903278	5.65651e-05	0.00780596	**
qacEdelta1	tniA	0.89338	9.05039e-05	0.00780596	**
abeS	merT	0.897528	7.47505e-05	0.00780596	**
qacEdelta1	merR	0.896739	7.7568e-05	0.00780596	**
tetB(P)	actR	0.89338	9.05039e-05	0.00780596	**
LlmA_23S_CLI	gesB	0.900177	6.58802e-05	0.00780596	**
lsa(B)	merD	0.896491	7.84698e-05	0.00780596	**
LlmA_23S_CLI	mdtB	0.889669	0.0001067	0.0082897	**
MuxB	mdtB	0.888112	0.000114134	0.0082897	**
lsa(E)	merD	0.888901	0.000110315	0.0082897	**
lnu(D)	merD	0.886189	0.000123866	0.00854677	**
qacE	istB	0.884639	0.00013218	0.00868611	**
rosA	sodB	0.881119	0.000152674	0.00916044	**
abeS	merR	0.881119	0.000152674	0.00916044	**
qacH	chrA	0.879433	0.000163332	0.00939159	**
qacEdelta1	istA	0.874603	0.000197106	0.0100743	*
mel	istA	0.874792	0.000195688	0.0100743	*
LlmA_23S_CLI	pstB	0.875658	0.000189298	0.0100743	*
qacE	pstB	0.862885	0.000301821	0.0148755	*
qacEdelta1	qacEdelta	0.854228	0.000403724	0.0155947	*
tet(C)	qacEdelta	0.853147	0.000418118	0.0155947	*
rosA	istB	0.853147	0.000418118	0.0155947	*
lnu(D)	istA	0.854379	0.000401743	0.0155947	*
qacH	sodB	0.859176	0.000342671	0.0155947	*
abeS	merR2	0.858286	0.000353084	0.0155947	*
mel	merE	0.855725	0.000384425	0.0155947	*
lnu(D)	merE	0.856234	0.000378028	0.0155947	*
ereA2	merD	0.854642	0.000398308	0.0155947	*
abeS	tniA	0.849982	0.00046257	0.0159586	*
mel	tniA	0.85114	0.000445901	0.0159586	*
tetA(P)	actR	0.850668	0.000452626	0.0159586	*
rosA	ruvB	0.846154	0.000521134	0.0175406	*
tetB(P)	sitA	0.845091	0.000538366	0.0176892	*
lnu(H)	istA	0.840282	0.000621959	0.0199512	*
mel	merP	0.839518	0.000636125	0.0199512	*
lsa(E)	istA	0.836879	0.000686941	0.0210662	*
ceoB	merP	0.835174	0.000721426	0.0216428	*
tetA(P)	sitA	0.831007	0.000811316	0.0233253	*
OXA-85	sitA	0.831589	0.000798251	0.0233253	*
lnu(H)	qacEdelta	0.826588	0.000915842	0.0239593	*
qacH	istB	0.816922	0.00118061	0.0239593	*
lsa(B)	istA	0.818354	0.00113806	0.0239593	*
ceoB	istA	0.82442	0.000970759	0.0239593	*
qacEdelta1	integrase	0.818635	0.00112985	0.0239593	*
lnu(D)	tniA	0.819379	0.00110835	0.0239593	*
qacE	ruvB	0.819379	0.00110835	0.0239593	*
qacE	dpsA	0.819379	0.00110835	0.0239593	*
qacEdelta1	merT	0.823018	0.00100762	0.0239593	*
lnu(H)	merT	0.824756	0.000962097	0.0239593	*
qacE	sodB	0.82663	0.000914801	0.0239593	*
ceoB	merR2	0.817386	0.00116669	0.0239593	*
ceoB	merR	0.817029	0.00117738	0.0239593	*
qacE	actP	0.82663	0.000914801	0.0239593	*
qacE	mdtB	0.82663	0.000914801	0.0239593	*
rosA	mdtB	0.818182	0.00114311	0.0239593	*
MuxB	gesB	0.818182	0.00114311	0.0239593	*
qacH	mreA	0.823157	0.00100392	0.0239593	*
qacE	silP	0.819379	0.00110835	0.0239593	*
ugd	G2alt	0.818182	0.00114311	0.0239593	*
lsa(E)	merE	0.813667	0.00128185	0.0244078	*
APH(3')-IIIa	sitA	-0.812833	0.00130883	0.0244078	*
aadA27	actR	-0.813151	0.00129851	0.0244078	*
APH(3')-IIIa	actR	-0.813151	0.00129851	0.0244078	*
tet(39)	actR	-0.813151	0.00129851	0.0244078	*
ceoB	gesB	0.815076	0.00123724	0.0244078	*
tet(C)	transposase	0.811189	0.00136332	0.0244334	*
rosA	pstB	0.811189	0.00136332	0.0244334	*
OXA-85	actR	0.811594	0.00134972	0.0244334	*
lnu(H)	merR	0.809677	0.00141494	0.0250335	*
qacH	istA3	0.808511	0.00145577	0.0254299	*
mel	merT	0.806287	0.00153612	0.0264982	*
tetB(P)	mdtB	0.804196	0.00161477	0.0275109	*
abeS	merP	0.801017	0.00174018	0.029286	*
mel	merR	0.798677	0.00183718	0.0301823	*
ceoB	merD	0.798677	0.00183718	0.0301823	*
qacEdelta1	merP	0.795745	0.00196449	0.0308067	*
ereA2	merP	0.795794	0.00196229	0.0308067	*
aadA27	sitA	-0.796074	0.00194988	0.0308067	*
linG	merD	0.797189	0.00190095	0.0308067	*
tet(C)	integrase	0.79021	0.00222314	0.0313392	*
rosA	modB	0.79021	0.00222314	0.0313392	*
ceoB	actP	0.79372	0.00205628	0.0313392	*
tet(C)	merE	0.790161	0.00222554	0.0313392	*
ceoB	ricR	0.793478	0.00206745	0.0313392	*
aadA27	copC	-0.791884	0.00214231	0.0313392	*
tet(39)	copC	-0.791884	0.00214231	0.0313392	*
MuxB	silP	0.79021	0.00222314	0.0313392	*
tetB(P)	silP	0.79021	0.00222314	0.0313392	*
rosA	silP	0.79021	0.00222314	0.0313392	*
qacH	transposase	0.788752	0.00229539	0.031742	*
lnu(D)	merP	0.788657	0.00230014	0.031742	*
lnu(H)	tniA	0.787598	0.00235387	0.0321618	*
ereA2	qacEdelta	0.783217	0.00258621	0.0334522	*
ereA2	tniA	0.783217	0.00258621	0.0334522	*
lsa(B)	merP	0.78308	0.00259375	0.0334522	*
rosA	dpsA	0.783217	0.00258621	0.0334522	*
ereA2	merT	0.783123	0.00259138	0.0334522	*
qacE	modB	0.783123	0.00259138	0.0334522	*
tet(C)	chrA	0.78171	0.00267007	0.0341175	*
mel	copR	0.780702	0.00272728	0.0345288	*
qacEdelta1	merR2	0.779269	0.00281019	0.0347722	*
lsa(B)	merE	0.779066	0.00282209	0.0347722	*
tet(39)	sitA	-0.779314	0.00280756	0.0347722	*
lnu(D)	copR	0.777232	0.00293144	0.0357998	*
aadA	tniA	0.775924	0.00301135	0.0358247	*
ceoB	tniA	0.775924	0.00301135	0.0358247	*
ereA2	merR	0.775924	0.00301135	0.0358247	*
qacH	arsC	0.774667	0.00308965	0.0362229	*
LlmA_23S_CLI	dnaK	0.774082	0.00312666	0.0362229	*
lnu(D)	merT	0.774436	0.00310422	0.0362229	*
aadA	merD	0.773718	0.00314981	0.0362229	*
qacE	qacEdelta	0.768621	0.00348837	0.0382059	*
ereA2	integrase	0.769231	0.00344645	0.0382059	*
MuxB	pstB	0.769231	0.00344645	0.0382059	*
rosA	arsH	0.769231	0.00344645	0.0382059	*
ugd	dnaK	0.769231	0.00344645	0.0382059	*
TEM-116	actR	-0.768805	0.00347566	0.0382059	*
lsa(E)	tniA	0.767625	0.00355762	0.0386576	*
LlmA_23S_CLI	silP	0.767076	0.00359618	0.0387713	*
lsa(E)	merP	0.765957	0.00367587	0.0393233	*
ereA2	istA	0.760582	0.00407753	0.0396267	*
qacH	integrase	0.760582	0.00407753	0.0396267	*
tet(C)	tniA	0.762238	0.00395045	0.0396267	*
rosA	arsC	0.762238	0.00395045	0.0396267	*
ugd	arsH	0.762238	0.00395045	0.0396267	*
qacH	arsH	0.760582	0.00407753	0.0396267	*
qacE	arsH	0.761369	0.00401672	0.0396267	*
lsa(B)	merT	0.762704	0.0039152	0.0396267	*
ceoB	merT	0.763968	0.00382088	0.0396267	*
rosA	actP	0.762238	0.00395045	0.0396267	*
ereA2	merE	0.761686	0.00399243	0.0396267	*
ceoB	chrF	0.762329	0.00394356	0.0396267	*
qacEdelta1	merD	0.761239	0.00402677	0.0396267	*
linG	istA	0.758865	0.00421258	0.0403706	*
qacEdelta1	merE	0.759058	0.00419726	0.0403706	*
lsa(B)	tniA	0.756569	0.00439849	0.041292	*
LlmA_23S_CLI	ruvB	0.756569	0.00439849	0.041292	*
LlmA_23S_CLI	actP	0.756569	0.00439849	0.041292	*
ereA2	transposase	0.755245	0.00450844	0.0414274	*
qacH	tniA	0.75354	0.00465308	0.0414274	*
abeS	tniB	0.753898	0.00462238	0.0414274	*
qacH	ruvB	0.75354	0.00465308	0.0414274	*
MuxB	modB	0.755245	0.00450844	0.0414274	*
abeS	ricR	0.754111	0.00460425	0.0414274	*
qacH	G2alt	0.75354	0.00465308	0.0414274	*
qacE	G2alt	0.754118	0.00460361	0.0414274	*
qacE	istA3	0.752145	0.00477395	0.0416965	*
linG	merT	0.752145	0.00477395	0.0416965	*
lsa(B)	merR	0.752325	0.00475826	0.0416965	*
OXA-85	istA2	0.748188	0.00512993	0.0434313	*
tetB(P)	modB	0.748252	0.00512408	0.0434313	*
lnu(D)	merR	0.749205	0.00503663	0.0434313	*
aadA	merE	0.748188	0.00512993	0.0434313	*
tet(C)	G2alt	0.748252	0.00512408	0.0434313	*
lsa(E)	merT	0.744843	0.0054462	0.0457752	*
aadA	merR	0.744565	0.00547312	0.0457752	*
lnu(D)	integrase	0.739616	0.00596952	0.0485941	*
qacE	dnaK	0.739616	0.00596952	0.0485941	*
abeS	dpsA	0.74081	0.00584681	0.0485941	*
qacH	actP	0.739455	0.00598623	0.0485941	*
LlmA_23S_CLI	mreA	0.740297	0.0058993	0.0485941	*
LlmA_23S_CLI	istB	0.739055	0.00602782	0.0486455	*
lsa(E)	merR	0.738394	0.00609715	0.04877	*
abeS	merE	0.738235	0.00611392	0.04877	*
qacE	tniB	0.737541	0.00618746	0.049073	*
tetB(P)	ruvB	0.734266	0.00654349	0.0516001
ceoB	plasmid	-0.733212	0.00666123	0.0516433
ceoB	pstB	0.733212	0.00666123	0.0516433
MuxB	actR	0.733212	0.00666123	0.0516433
tet(C)	istA	0.732413	0.00675165	0.0520518
erm(F)	merE	0.728447	0.0072137	0.055305
tet(C)	merR	0.726094	0.00749897	0.0571745
linG	qacEdelta	0.72537	0.00758833	0.0572156
AAC(3)-Id	tniA	0.725045	0.00762875	0.0572156
MuxB	sitA	0.72537	0.00758833	0.0572156
lnu(H)	merR2	0.723744	0.00779207	0.0581246
tet(C)	merD	0.721542	0.00807444	0.0599071
aadA	merT	0.71968	0.00831922	0.0604238
ereA2	arsB	0.72028	0.00823977	0.0604238
lnu(D)	ricR	0.71968	0.00831922	0.0604238
tetA(P)	mdtB	0.72028	0.00823977	0.0604238
linG	tniA	0.718328	0.00850036	0.060602
qacE	arsC	0.717863	0.00856333	0.060602
tet(C)	merT	0.717863	0.00856333	0.060602
qacE	arsB	0.717863	0.00856333	0.060602
abeS	merD	0.718673	0.00845378	0.060602
linG	merP	0.716312	0.00877584	0.0614755
APH(3')-IIIa	copC	-0.716466	0.00875451	0.0614755
mel	ricR	0.714887	0.0089746	0.0625502
lnu(H)	merE	0.714421	0.00904036	0.0626919
tetA(P)	arsH	0.713287	0.00920178	0.0631764
ereA2	G2alt	0.713287	0.00920178	0.0631764
linG	integrase	0.711285	0.00949192	0.0644593
rosA	istA3	0.711285	0.00949192	0.0644593
LlmA_23S_CLI	modB	0.711034	0.00952876	0.0644593
linG	ricR	0.709718	0.00972376	0.0654575
erm(F)	merT	0.707501	0.010059	0.0673855
ugd	sodB	0.706294	0.0102452	0.0676477
tet(C)	arsB	0.706294	0.0102452	0.0676477
tetA(P)	silP	0.706294	0.0102452	0.0676477
TEM-116	istA3	-0.704243	0.0105672	0.0687868
TEM-116	sitA	-0.704243	0.0105672	0.0687868
rosA	yfeB	0.704243	0.0105672	0.0687868
qacE	tniA	0.70336	0.0107081	0.0693765
linG	chrA	0.702128	0.0109072	0.0703363
tetA(P)	istA2	0.701179	0.0110624	0.0708337
mph(G)	copC	-0.701029	0.011087	0.0708337
ugd	pstB	0.699301	0.0113742	0.0713472
MuxB	ruvB	0.699301	0.0113742	0.0713472
tet(C)	dpsA	0.699301	0.0113742	0.0713472
qacH	merR2	0.699707	0.0113062	0.0713472
lnu(H)	merP	0.698927	0.0114371	0.0714172
TEM-116	istB1	-0.697619	0.0116589	0.0721491
ereA2	ricR	0.697619	0.0116589	0.0721491
linG	transposase	0.6972	0.0117306	0.0722691
erm(F)	merR	0.694566	0.0121893	0.0744303
APH(3')-IIIa	mdtB	-0.694797	0.0121486	0.0744303
qacE	chrA	0.693726	0.0123383	0.0750081
ugd	istB	0.692308	0.012593	0.0757854
linG	merR	0.691796	0.0126858	0.0757854
qacH	ricR	0.691796	0.0126858	0.0757854
ugd	mdtB	0.692308	0.012593	0.0757854
LlmA_23S_CLI	sitA	0.691368	0.0127639	0.0759235
ugd	istA2	0.690501	0.0129231	0.0762607
qacH	pstB	0.690158	0.0129864	0.0762607
tet(C)	merP	0.690158	0.0129864	0.0762607
linG	merE	0.688212	0.0133503	0.0780655
qacEdelta1	dpsA	0.686941	0.0135919	0.0791428
lnu(H)	integrase	0.686224	0.0137298	0.0792768
LlmA_23S_CLI	sodB	0.686516	0.0136736	0.0792768
tetA(P)	arsC	0.685315	0.013906	0.0792985
tetA(P)	ruvB	0.685315	0.013906	0.0792985
MuxB	dnaK	0.685315	0.013906	0.0792985
abeS	chrA	0.68322	0.0143181	0.0813129
qacE	gesB	0.681607	0.0146417	0.0828099
erm(F)	qacEdelta	0.678155	0.0153522	0.0850846
tetB(P)	arsH	0.678322	0.0153173	0.0850846
qacH	merT	0.679122	0.0151508	0.0850846
APH(3')-IIIa	silP	-0.678155	0.0153522	0.0850846
LlmA_23S_CLI	copR	0.678947	0.0151869	0.0850846
qacH	istB1	0.677459	0.0154986	0.0852223
AAC(3)-Id	merE	0.677449	0.0155006	0.0852223
mel	arsB	0.676008	0.0158067	0.0862183
qacH	silP	0.676073	0.0157928	0.0862183
qacE	ricR	0.675392	0.015939	0.0865975
erm(F)	istA	0.674568	0.0161171	0.0872217
aadA	merP	0.673874	0.0162682	0.0873543
qacEdelta1	ricR	0.673913	0.0162596	0.0873543
LlmA_23S_CLI	arsB	0.672505	0.0165693	0.0886264
TEM-116	ruvB	-0.671329	0.0168315	0.0893362
tetA(P)	modB	0.671329	0.0168315	0.0893362
abeS	integrase	0.670628	0.0169891	0.0898272
qacH	modB	0.669031	0.0173522	0.0910495
bacA	yfeB	0.669031	0.0173522	0.0910495
tetB(P)	arsC	0.664336	0.0184527	0.0950177
qacE	merP	0.664517	0.0184093	0.0950177
ugd	arsB	0.664336	0.0184527	0.0950177
ANT(3'')-IIc	merE	0.66492	0.018313	0.0950177
qacE	yfeB	0.664517	0.0184093	0.0950177
lnu(H)	merD	0.663992	0.0185353	0.0950883
mel	integrase	0.661998	0.0190195	0.0961538
rosA	tniB	0.661988	0.0190217	0.0961538
tetB(P)	smtA	0.66283	0.0188163	0.0961538
ugd	sitA	0.661988	0.0190217	0.0961538
qacE	integrase	0.659854	0.0195502	0.0984646
aadA	qacEdelta	0.658467	0.0198991	0.0994957
ceoB	integrase	0.658467	0.0198991	0.0994957
MuxB	actP	0.657343	0.0201855	0.100201
TEM-116	silP	-0.657343	0.0201855	0.100201
qacE	merE	0.656938	0.0202892	0.100355
mph(G)	smtA	-0.654953	0.0208039	0.100744
tetA(P)	smtA	0.655032	0.0207834	0.100744
lsa(E)	arsB	0.654946	0.0208059	0.100744
MuxB	copC	0.654946	0.0208059	0.100744
ereA2	chrA	0.654946	0.0208059	0.100744
linG	G2alt	0.654946	0.0208059	0.100744
mph(G)	merR	0.653248	0.0212537	0.102553
aadA	integrase	0.651349	0.0217628	0.103919
mel	gesB	0.65149	0.0217247	0.103919
lnu(H)	chrA	0.651808	0.0216389	0.103919
TEM-116	arsC	-0.65035	0.0220342	0.104492
rosA	dnaK	0.65035	0.0220342	0.104492
mph(G)	istA	0.649912	0.0221538	0.1047
qacH	arsB	0.647903	0.0227091	0.106594
tetB(P)	yfeB	0.647903	0.0227091	0.106594
APH(3')-IIIa	IS91	0.644871	0.0235663	0.109822
rosA	qacEdelta	0.643357	0.0240032	0.109822
aadA	smtA	-0.642979	0.0241131	0.109822
ugd	ruvB	0.643357	0.0240032	0.109822
tetA(P)	dnaK	0.643357	0.0240032	0.109822
TEM-116	modB	-0.643357	0.0240032	0.109822
qacEdelta1	arsB	0.64423	0.0237505	0.109822
lnu(H)	ricR	0.642979	0.0241131	0.109822
AAC(3)-Id	merD	0.64386	0.0238575	0.109822
APH(3')-IIIa	modB	-0.640711	0.0247805	0.111391
AAC(3)-Id	arsB	0.640982	0.0247	0.111391
MuxB	copR	0.640982	0.0247	0.111391
tetA(P)	yfeB	0.640861	0.0247359	0.111391
abeS	arsB	0.639436	0.0251615	0.112736
qacH	merE	0.63803	0.0255865	0.11427
tetB(P)	istB	0.636364	0.0260969	0.115429
tetB(P)	pstB	0.636364	0.0260969	0.115429
tetB(P)	dnaK	0.636364	0.0260969	0.115429
AAC(3)-Id	istA	0.63493	0.0265421	0.11665
lsa(E)	copR	0.63493	0.0265421	0.11665
AAC(3)-Id	qacEdelta	0.633976	0.0268409	0.117217
lsa(B)	arsB	0.633976	0.0268409	0.117217
lsa(B)	ricR	0.63288	0.0271878	0.118357
qacE	transposase	0.630849	0.0278388	0.119309
qacH	merP	0.631206	0.0277237	0.119309
lnu(D)	actP	0.630849	0.0278388	0.119309
mph(G)	actR	-0.631104	0.0277565	0.119309
lnu(D)	G2alt	0.630849	0.0278388	0.119309
qacE	merR2	0.629849	0.0281635	0.120327
lsa(B)	smtA	-0.628839	0.028494	0.121363
mph(G)	sitA	-0.628005	0.0287692	0.122158
AAC(3)-Id	transposase	0.626971	0.0291129	0.123239
qacEdelta1	sodB	0.626434	0.0292927	0.123621
lnu(D)	chrF	0.625535	0.0295953	0.124517
lnu(H)	dpsA	0.62384	0.030172	0.126174
qacE	merT	0.62406	0.0300966	0.126174
ceoB	merE	0.623188	0.0303957	0.126725
ereA2	dpsA	0.622378	0.0306759	0.127508
lnu(H)	copC	-0.620395	0.0313686	0.129996
aadA27	mdtB	-0.619908	0.0315405	0.130317
lnu(D)	qacEdelta	0.616347	0.0328184	0.133992
ANT(3'')-IIc	ISCR	0.616907	0.0326151	0.133992
mph(G)	merT	0.616541	0.0327477	0.133992
lsa(E)	ricR	0.616523	0.0327543	0.133992
ugd	transposase	0.615385	0.0331699	0.134236
erm(F)	tniA	0.615748	0.0330368	0.134236
rosA	gesB	0.615385	0.0331699	0.134236
LlmA_23S_CLI	actR	0.61327	0.033952	0.136999
mel	qacEdelta	0.612961	0.0340673	0.137064
qacH	mdtB	0.612691	0.0341681	0.13707
lsa(B)	copR	0.610526	0.034986	0.139944
TEM-116	istB	-0.608392	0.035806	0.140011
ugd	arsC	0.608392	0.035806	0.140011
tetA(P)	sodB	0.608392	0.035806	0.140011
tetB(P)	sodB	0.608392	0.035806	0.140011
rosA	arsB	0.608392	0.035806	0.140011
ugd	actP	0.608392	0.035806	0.140011
ugd	mreA	0.60837	0.0358144	0.140011
ugd	silP	0.608392	0.035806	0.140011
qacE	merD	0.606531	0.0365317	0.142412
linG	ISCR	0.606098	0.0367023	0.142674
qacH	merR	0.60577	0.0368318	0.142775
lnu(H)	tniB	0.604689	0.0372606	0.144033
lnu(D)	merR2	0.603965	0.0375502	0.144746
ANT(3'')-IIc	actR	-0.60351	0.0377326	0.145017
aadA27	silP	-0.603267	0.0378306	0.145017
AAC(3)-Id	merR	0.602573	0.0381107	0.145686
mph(G)	qacEdelta	0.601844	0.0384066	0.145896
tetA(P)	istB	0.601399	0.0385885	0.145896
ceoB	ruvB	0.601519	0.0385394	0.145896
TEM-116	mdtB	-0.601399	0.0385885	0.145896
MuxB	mreA	0.600905	0.0387904	0.146259
abeS	sodB	0.600446	0.0389791	0.14657
erm(F)	integrase	0.599106	0.0395332	0.148249
ceoB	mreA	0.596497	0.0406283	0.151943
lsa(E)	integrase	0.591564	0.0427573	0.157768
AAC(3)-Id	integrase	0.591945	0.0425902	0.157768
aadA27	modB	-0.590785	0.0431005	0.157768
qacEdelta1	actP	0.590841	0.0430759	0.157768
mel	actP	0.591945	0.0425902	0.157768
tet(C)	ricR	0.590841	0.0430759	0.157768
ceoB	mdtB	0.590841	0.0430759	0.157768
rosA	sitA	0.591564	0.0427573	0.157768
aadA	merR2	0.588687	0.0440348	0.160738
AAC(3)-Id	G2alt	0.588442	0.0441448	0.160738
rosA	G2alt	0.587413	0.0446093	0.162002
qacE	istB1	0.586816	0.0448801	0.162095
erm(F)	merP	0.586581	0.0449871	0.162095
APH(3')-IIIa	gesB	-0.586625	0.044967	0.162095
tet(C)	istA3	0.584522	0.045932	0.165068
APH(3')-IIIa	dnaK	-0.582464	0.04689	0.168073
lsa(E)	smtA	-0.58113	0.0475188	0.169886
bacA	Tn916	0.58042	0.047856	0.170327
rosA	istB1	0.580163	0.0479782	0.170327
lnu(D)	arsB	0.580091	0.0480125	0.170327
qacE	merR	0.579434	0.0483264	0.171001
LlmA_23S_CLI	arsH	0.577934	0.0490488	0.171702
linG	dpsA	0.577479	0.0492696	0.171702
rosA	merR2	0.578304	0.0488702	0.171702
tet(39)	mdtB	-0.578304	0.0488702	0.171702
qacE	copR	0.577476	0.0492711	0.171702
LlmA_23S_CLI	G2alt	0.577934	0.0490488	0.171702
lnu(H)	transposase	0.577052	0.0494774	0.171987
tetB(P)	istA2	0.576604	0.049696	0.172313
aadA	copR	0.575832	0.0500743	0.173189
mel	chrF	0.57515	0.05041	0.173915
tetB(P)	mreA	0.574779	0.0505933	0.174112
mel	G2alt	0.574432	0.0507653	0.174269
ANT(3'')-IIc	transposase	0.574143	0.0509085	0.174327
MuxB	istB	0.573427	0.0512656	0.174683
tetA(P)	pstB	0.573427	0.0512656	0.174683
rosA	actR	0.573044	0.0514567	0.174902
mel	merR2	0.570982	0.0524967	0.177998
qacH	dnaK	0.570437	0.0527741	0.178064
linG	arsB	0.570437	0.0527741	0.178064
tet(39)	silP	-0.569983	0.0530057	0.178409
abeS	transposase	0.569254	0.0533794	0.178795
ceoB	sodB	0.569485	0.0532606	0.178795
qacEdelta1	istA3	0.566341	0.0548906	0.181652
AAC(3)-Id	merT	0.56658	0.0547654	0.181652
tetB(P)	actP	0.566434	0.0548421	0.181652
qacEdelta1	chrA	0.566341	0.0548906	0.181652
ANT(3'')-IIc	merD	0.566814	0.054643	0.181652
abeS	istA3	0.565424	0.0553726	0.181863
lnu(D)	pstB	0.565589	0.0552857	0.181863
aadA	ricR	0.565217	0.0554815	0.181863
erm(F)	copC	-0.565631	0.0552632	0.181863
LlmA_23S_CLI	merD	0.563158	0.056576	0.185011
lsa(E)	ISCR	0.562284	0.0570452	0.186105
tet(39)	IS91	0.561662	0.0573803	0.186679
abeS	actP	0.561456	0.0574918	0.186679
qacH	istA	0.560284	0.0581285	0.188304
ugd	dpsA	0.559441	0.0585895	0.189352
lsa(E)	qacEdelta	0.556352	0.0603	0.190421
lsa(B)	integrase	0.556919	0.0599836	0.190421
aadA27	smtA	-0.556726	0.0600909	0.190421
APH(3')-IIIa	smtA	-0.556726	0.0600909	0.190421
tet(39)	smtA	-0.556726	0.0600909	0.190421
ANT(3'')-IIc	smtA	-0.556726	0.0600909	0.190421
mel	pstB	0.556919	0.0599836	0.190421
MuxB	chrF	0.557502	0.0596593	0.190421
ugd	yfeB	0.556352	0.0603	0.190421
lsa(E)	G2alt	0.556352	0.0603	0.190421
aadA	arsB	0.555248	0.0609196	0.191939
aadA27	IS91	0.553341	0.0620005	0.194899
erm(F)	sitA	-0.553062	0.0621599	0.194956
rosA	Tn916	0.552448	0.0625115	0.195172
ugd	modB	0.552448	0.0625115	0.195172
LlmA_23S_CLI	merP	0.550272	0.0637677	0.198644
tet(C)	merR2	0.549181	0.0644046	0.200177
qacH	merD	0.546745	0.0658417	0.204183
tetB(P)	gesB	0.545455	0.0666119	0.206085
abeS	mreA	0.545218	0.0667535	0.206085
tet(C)	tniB	0.542267	0.0685411	0.210974
qacEdelta1	chrF	0.5421	0.068643	0.210974
qacEdelta1	transposase	0.541011	0.0693118	0.212556
qacE	istA	0.540376	0.0697034	0.213283
ugd	integrase	0.538462	0.0708943	0.215494
rosA	integrase	0.538462	0.0708943	0.215494
tet(C)	sodB	0.538462	0.0708943	0.215494
ceoB	qacEdelta	0.537452	0.071528	0.215993
lsa(B)	ISCR	0.537525	0.071482	0.215993
qacEdelta1	G2alt	0.537452	0.071528	0.215993
mph(G)	IS91	0.536584	0.0720754	0.216226
APH(3')-IIIa	Tn916	0.536699	0.0720026	0.216226
qacE	Tn916	0.536584	0.0720754	0.216226
AAC(3)-Id	merP	0.536163	0.0723425	0.216557
tet(C)	copC	-0.535225	0.0729392	0.21787
qacEdelta1	istB1	0.53442	0.0734535	0.218933
erm(F)	merD	0.533472	0.0740629	0.220273
tet(39)	modB	-0.532539	0.0746663	0.221115
LlmA_23S_CLI	copC	0.532635	0.0746038	0.221115
TEM-116	pstB	-0.531469	0.0753623	0.221277
bacA	dnaK	0.531469	0.0753623	0.221277
MuxB	sodB	0.531469	0.0753623	0.221277
ANT(3'')-IIc	sitA	-0.532113	0.074943	0.221277
OXA-85	mdtB	0.530333	0.0761056	0.221573
qacE	chrF	0.530626	0.0759133	0.221573
ugd	actR	0.530333	0.0761056	0.221573
aadA	chrA	0.530497	0.0759982	0.221573
ANT(3'')-IIc	istA	0.527923	0.0776999	0.223387
APH(3')-IIIa	pstB	-0.528378	0.0773967	0.223387
APH(3')-IIIa	ruvB	-0.528378	0.0773967	0.223387
linG	merR2	0.527923	0.0776999	0.223387
ANT(3'')-IIc	copC	-0.527923	0.0776999	0.223387
rosA	chrA	0.528182	0.0775272	0.223387
AAC(3)-Id	smtA	-0.527287	0.0781238	0.223693
erm(F)	actR	-0.527277	0.0781306	0.223693
qacE	sitA	0.525772	0.0791418	0.22612
tet(C)	IS91	0.524476	0.0800194	0.227684
TEM-116	dnaK	-0.524476	0.0800194	0.227684
qacEdelta1	tniB	0.523328	0.080802	0.229186
rosA	ricR	0.523215	0.0808795	0.229186
lsa(B)	qacEdelta	0.521892	0.0817882	0.229873
mph(G)	tniA	0.522082	0.0816574	0.229873
mph(G)	merR2	0.521998	0.0817153	0.229873
qacEdelta1	copR	0.522349	0.0814736	0.229873
TEM-116	tniB	-0.52114	0.0823085	0.229931
rosA	merP	0.52114	0.0823085	0.229931
tetB(P)	copC	0.52114	0.0823085	0.229931
lnu(D)	ISCR	0.518797	0.0839424	0.234021
MuxB	plasmid	-0.517483	0.0848688	0.234707
linG	tniB	0.51773	0.0846935	0.234707
ugd	gesB	0.517483	0.0848688	0.234707
qacH	yfeB	0.51773	0.0846935	0.234707
ereA2	ISCR	0.514831	0.0867586	0.238976
lnu(D)	gesB	0.514831	0.0867586	0.238976
erm(F)	merR2	0.512376	0.0885332	0.242894
OXA-85	copC	0.512574	0.088389	0.242894
rosA	tniA	0.51049	0.0899137	0.245526
APH(3')-IIIa	istA2	-0.510337	0.0900262	0.245526
tetA(P)	actP	0.51049	0.0899137	0.245526
lnu(D)	smtA	-0.509408	0.0907116	0.246907
OXA-85	IS91	-0.508977	0.0910307	0.247288
erm(F)	transposase	0.507576	0.092074	0.247685
erm(F)	dpsA	0.507576	0.092074	0.247685
tetA(P)	mreA	0.507597	0.0920584	0.247685
AAC(3)-Id	copC	-0.507944	0.0917996	0.247685
lsa(B)	G2alt	0.507882	0.0918458	0.247685
lnu(H)	arsB	0.50687	0.0926029	0.248623
ceoB	dpsA	0.505418	0.0936965	0.25107
tet(C)	Tn916	0.503497	0.0951574	0.253673
ANT(3'')-IIc	integrase	0.503416	0.0952192	0.253673
tet(C)	actP	0.503497	0.0951574	0.253673
aadA	G2alt	0.501859	0.0964144	0.256362
LlmA_23S_CLI	yfeB	0.500889	0.0971641	0.257859
ANT(3'')-IIc	tniA	0.499255	0.0984358	0.260612
TEM-116	smtA	-0.499072	0.0985791	0.260612
aadA	ISCR	0.49824	0.0992317	0.261335
OXA-85	dnaK	0.4983	0.0991847	0.261335
bacA	mreA	0.4964	0.100685	0.264657
ereA2	merR2	0.495095	0.101724	0.266375
aadA27	gesB	-0.495095	0.101724	0.266375
ceoB	modB	0.491181	0.104884	0.274129
mph(G)	istA2	-0.490858	0.105147	0.274297
TEM-116	sodB	-0.48951	0.106252	0.276136
TEM-116	actP	-0.48951	0.106252	0.276136
mph(G)	merP	0.48926	0.106459	0.276153
OXA-85	IS26	0.48901	0.106665	0.276168
tet(C)	istB1	0.487622	0.107814	0.278103
ANT(3'')-IIc	merT	0.487486	0.107927	0.278103
mph(G)	merE	0.487168	0.108191	0.278103
abeS	chrF	0.487135	0.108218	0.278103
LlmA_23S_CLI	arsC	0.486866	0.108443	0.278162
ugd	istA15	0.485928	0.109227	0.27862
erm(F)	chrA	0.486024	0.109146	0.27862
MuxB	yfeB	0.485928	0.109227	0.27862
qacEdelta1	smtA	-0.484218	0.110665	0.281585
qacEdelta1	pstB	0.484062	0.110797	0.281585
LlmA_23S_CLI	dpsA	0.483363	0.11139	0.28257
rosA	transposase	0.482517	0.112109	0.283353
aadA27	dnaK	-0.482613	0.112028	0.283353
aadA27	yfeB	-0.481834	0.112693	0.284307
OXA-85	silP	0.480503	0.113835	0.286665
AAC(3)-Id	chrA	0.479725	0.114507	0.287832
mph(G)	Tn916	0.478575	0.115503	0.288763
TEM-116	ISCR	0.478575	0.115503	0.288763
ANT(3'')-IIc	merR	0.478573	0.115505	0.288763
aadA	transposase	0.476944	0.116928	0.29179
bacA	IS91	0.475524	0.118176	0.292788
ereA2	actP	0.475524	0.118176	0.292788
LlmA_23S_CLI	ricR	0.475997	0.117759	0.292788
lnu(D)	mreA	0.476022	0.117737	0.292788
lnu(D)	chrA	0.474655	0.118945	0.294165
ANT(3'')-IIc	G2alt	0.474292	0.119267	0.294433
qacE	actR	0.472405	0.12095	0.297525
abeS	copR	0.472606	0.120771	0.297525
tetB(P)	istA3	0.471843	0.121455	0.297705
ereA2	tniB	0.471843	0.121455	0.297705
lnu(D)	dpsA	0.471324	0.121922	0.29832
ceoB	istB1	0.471014	0.122201	0.298473
OXA-85	istA	-0.469561	0.123517	0.299963
mel	plasmid	-0.469353	0.123706	0.299963
LlmA_23S_CLI	istA3	0.469142	0.123898	0.299963
ceoB	istA3	0.469561	0.123517	0.299963
ceoB	arsB	0.469825	0.123277	0.299963
MuxB	arsH	0.468531	0.124455	0.300258
TEM-116	dpsA	-0.468531	0.124455	0.300258
abeS	G2alt	0.46788	0.125051	0.301169
ANT(3'')-IIc	qacEdelta	0.465971	0.126807	0.304567
erm(F)	ricR	0.465868	0.126903	0.304567
aadA	actR	-0.46558	0.127169	0.304677
lnu(D)	dnaK	0.464073	0.12857	0.307498
ceoB	dnaK	0.462707	0.129848	0.310018
TEM-116	arsH	-0.461538	0.130948	0.31149
OXA-85	merT	-0.461333	0.131142	0.31149
mel	mreA	0.461751	0.130748	0.31149
OXA-85	smtA	0.460404	0.132021	0.31304
abeS	istB	0.460082	0.132328	0.313229
rosA	merR	0.459147	0.133218	0.314796
linG	copR	0.45856	0.133779	0.315582
tetA(P)	istA3	0.457758	0.134549	0.315777
ereA2	istA3	0.457758	0.134549	0.315777
lsa(E)	gesB	0.457758	0.134549	0.315777
lnu(H)	actR	-0.456435	0.135823	0.318227
LlmA_23S_CLI	tniA	0.455342	0.136882	0.319226
lnu(H)	istA3	0.45548	0.136748	0.319226
aadA27	istA2	-0.45528	0.136943	0.319226
MuxB	arsC	0.454545	0.137658	0.319274
tetA(P)	dpsA	0.454545	0.137658	0.319274
ereA2	sodB	0.454545	0.137658	0.319274
linG	istA3	0.453901	0.138288	0.320196
tet(39)	Tn916	0.45349	0.138689	0.320589
abeS	IS91	0.452284	0.139875	0.321712
abeS	Tn916	0.452284	0.139875	0.321712
tet(C)	smtA	-0.452284	0.139875	0.321712
lsa(E)	transposase	0.450715	0.141425	0.323124
MuxB	istA3	0.450715	0.141425	0.323124
linG	actP	0.450715	0.141425	0.323124
bacA	sitA	0.450715	0.141425	0.323124
mel	ISCR	0.450359	0.14178	0.323398
qacE	IS91	0.449571	0.142564	0.323956
APH(3')-IIIa	plasmid	0.44933	0.142805	0.323956
mel	smtA	-0.449171	0.142963	0.323956
ANT(3'')-IIc	arsB	0.44933	0.142805	0.323956
ugd	merD	0.448337	0.143798	0.325314
bacA	pstB	0.447552	0.144586	0.326562
mph(G)	yfeB	-0.445445	0.146717	0.330832
tet(39)	gesB	-0.445169	0.146998	0.330925
tetA(P)	istB1	0.44491	0.147261	0.330978
TEM-116	istA15	0.443673	0.148525	0.331032
lnu(H)	smtA	-0.443478	0.148724	0.331032
abeS	pstB	0.444486	0.147694	0.331032
lsa(E)	chrF	0.444125	0.148062	0.331032
TEM-116	mreA	-0.444147	0.14804	0.331032
ugd	chrA	0.443673	0.148525	0.331032
lnu(D)	plasmid	-0.442319	0.149915	0.332609
rosA	merT	0.442319	0.149915	0.332609
lsa(B)	chrF	0.441782	0.15047	0.333303
abeS	istB1	0.440559	0.151735	0.333793
ANT(3'')-IIc	merP	0.439936	0.152384	0.333793
tet(39)	dnaK	-0.441009	0.151269	0.333793
mel	dpsA	0.441332	0.150935	0.333793
tetB(P)	dpsA	0.440559	0.151735	0.333793
OXA-85	merE	-0.440217	0.15209	0.333793
tet(39)	yfeB	-0.439936	0.152384	0.333793
LlmA_23S_CLI	chrF	0.439698	0.152631	0.333805
mph(G)	merD	0.439463	0.152876	0.333812
ceoB	silP	0.437792	0.154626	0.337098
qacH	IS91	0.436631	0.155849	0.338695
abeS	ruvB	0.436688	0.155788	0.338695
lnu(D)	transposase	0.435068	0.157504	0.341754
qacEdelta1	copC	-0.433717	0.158945	0.344339
lnu(H)	sitA	-0.431921	0.160873	0.347969
lsa(E)	merR2	0.431556	0.161266	0.348275
aadA	dpsA	0.430673	0.162221	0.349242
mph(G)	chrA	0.430841	0.162039	0.349242
lsa(B)	merR2	0.429278	0.163736	0.351549
tet(C)	mreA	0.429218	0.163802	0.351549
lnu(H)	G2alt	0.42889	0.16416	0.351771
aadA27	Tn916	0.428527	0.164556	0.352072
LlmA_23S_CLI	integrase	0.427321	0.165877	0.353197
aadA	actP	0.427114	0.166105	0.353197
aadA	chrF	0.427751	0.165405	0.353197
ereA2	copR	0.427321	0.165877	0.353197
bacA	mdtB	0.426573	0.1667	0.353917
APH(3')-IIIa	istB	-0.424367	0.169143	0.358552
OXA-85	Tn916	-0.423555	0.170048	0.359159
lsa(B)	gesB	0.423819	0.169753	0.359159
ANT(3'')-IIc	chrA	0.423176	0.17047	0.359159
APH(3')-IIIa	yfeB	-0.423176	0.17047	0.359159
ereA2	smtA	-0.421092	0.17281	0.36298
lnu(H)	sodB	0.421092	0.17281	0.36298
tet(C)	istB	0.41958	0.174519	0.363252
tetB(P)	istB1	0.419995	0.174049	0.363252
TEM-116	plasmid	0.41958	0.174519	0.363252
aadA27	pstB	-0.420206	0.17381	0.363252
aadA27	ruvB	-0.420206	0.17381	0.363252
qacEdelta1	ruvB	0.419995	0.174049	0.363252
erm(F)	tniB	0.418986	0.175194	0.364108
linG	smtA	-0.416215	0.178363	0.369026
OXA-85	arsH	0.416436	0.178108	0.369026
abeS	copC	-0.416215	0.178363	0.369026
ugd	istA3	0.415503	0.179182	0.369613
lsa(E)	actP	0.415503	0.179182	0.369613
lnu(D)	Tn916	0.413315	0.181717	0.37269
tet(C)	pstB	0.412587	0.182564	0.37269
bacA	modB	0.412587	0.182564	0.37269
OXA-85	modB	0.412877	0.182227	0.37269
mph(G)	arsB	0.413315	0.181717	0.37269
rosA	merE	0.412877	0.182227	0.37269
APH(3')-IIIa	copR	-0.412607	0.182541	0.37269
LlmA_23S_CLI	merR	0.411818	0.183463	0.373973
mel	sodB	0.409808	0.185824	0.37767
mel	mdtB	0.409808	0.185824	0.37767
qacEdelta1	plasmid	-0.409317	0.186404	0.377734
aadA	plasmid	-0.409317	0.186404	0.377734
lnu(D)	istA3	0.408933	0.186858	0.378099
qacH	Tn916	0.408461	0.187418	0.378199
qacEdelta1	mreA	0.408429	0.187455	0.378199
APH(3')-IIIa	actP	-0.407725	0.188292	0.378779
TEM-116	chrF	-0.407725	0.188292	0.378779
tet(C)	arsC	0.405594	0.190836	0.383338
linG	istB1	0.405041	0.1915	0.384113
tet(39)	merE	0.404458	0.192202	0.384892
linG	copC	-0.404255	0.192446	0.384892
ANT(3'')-IIc	modB	-0.403565	0.19328	0.386
mel	transposase	0.402803	0.194202	0.386722
lsa(B)	actR	-0.402904	0.194079	0.386722
bacA	actR	0.402199	0.194934	0.387622
qacH	gesB	0.401418	0.195884	0.38895
LlmA_23S_CLI	istB1	0.401121	0.196247	0.38911
tet(39)	istA2	-0.400223	0.197345	0.390166
erm(F)	istA2	-0.400223	0.197345	0.390166
mph(G)	transposase	0.398813	0.199075	0.390759
lsa(B)	transposase	0.3993	0.198476	0.390759
ugd	qacEdelta	0.398601	0.199335	0.390759
MuxB	istB1	0.39864	0.199288	0.390759
rosA	chrF	0.399404	0.198348	0.390759
qacH	copR	0.398595	0.199344	0.390759
OXA-85	yfeB	0.397872	0.200235	0.391949
qacH	IS26	-0.39582	0.20278	0.394805
linG	IS26	-0.39582	0.20278	0.394805
lsa(B)	istA2	-0.395773	0.202838	0.394805
mel	dnaK	0.395797	0.202808	0.394805
linG	IS91	0.394376	0.204582	0.397638
ugd	istB1	0.391521	0.208174	0.40179
OXA-85	arsC	0.391521	0.208174	0.40179
lnu(D)	sodB	0.391561	0.208123	0.40179
tetA(P)	gesB	0.391608	0.208063	0.40179
rosA	merD	0.392295	0.207197	0.40179
erm(F)	arsB	0.391083	0.208728	0.402297
AAC(3)-Id	actR	-0.390425	0.209564	0.403344
lnu(H)	IS91	0.3899	0.210231	0.404065
lnu(H)	istB1	0.388962	0.211426	0.405649
rosA	copR	0.388792	0.211643	0.405649
qacH	chrF	0.385467	0.215917	0.413267
AAC(3)-Id	ISCR	0.384984	0.216542	0.413318
LlmA_23S_CLI	istA2	0.385076	0.216423	0.413318
rosA	IS91	0.384615	0.21702	0.413657
tet(C)	chrF	0.382762	0.219432	0.417102
lsa(E)	chrA	0.382979	0.21915	0.417102
lnu(H)	actP	0.382102	0.220296	0.417593
abeS	gesB	0.382102	0.220296	0.417593
OXA-85	ruvB	0.380843	0.221947	0.419571
mel	chrA	0.380958	0.221796	0.419571
lnu(H)	chrF	0.38043	0.222491	0.419794
TEM-116	yfeB	-0.380291	0.222673	0.419794
erm(F)	Tn916	0.378602	0.224906	0.422272
APH(3')-IIIa	arsH	-0.378602	0.224906	0.422272
aadA27	merE	0.379047	0.224316	0.422272
bacA	ruvB	0.377622	0.226206	0.424136
OXA-85	istB	0.377284	0.226656	0.424404
LlmA_23S_CLI	qacEdelta	0.374782	0.230003	0.430087
tet(39)	istA	0.372898	0.232542	0.434246
tetB(P)	IS91	-0.370629	0.235621	0.437625
ereA2	istB	0.370629	0.235621	0.437625
ceoB	istB	0.370165	0.236254	0.437625
bacA	istB1	0.370165	0.236254	0.437625
TEM-116	istA2	-0.370165	0.236254	0.437625
ereA2	pstB	0.370629	0.235621	0.437625
lsa(E)	istA15	0.368794	0.23813	0.438376
ANT(3'')-IIc	istA15	0.368708	0.238248	0.438376
aadA	sitA	-0.369197	0.237578	0.438376
linG	chrF	0.368708	0.238248	0.438376
ANT(3'')-IIc	yfeB	-0.368708	0.238248	0.438376
ANT(3'')-IIc	IS91	0.36612	0.241813	0.441989
ereA2	istB1	0.366606	0.241142	0.441989
lsa(E)	pstB	0.366206	0.241694	0.441989
ereA2	chrF	0.36612	0.241813	0.441989
ereA2	copC	-0.366206	0.241694	0.441989
lnu(D)	istB1	0.365376	0.242845	0.443288
AAC(3)-Id	dpsA	0.364274	0.244376	0.444907
lsa(B)	actP	0.364274	0.244376	0.444907
MuxB	IS91	-0.363636	0.245265	0.445936
mph(G)	integrase	0.362557	0.246774	0.44809
tet(39)	pstB	-0.36196	0.247611	0.448429
tet(39)	ruvB	-0.36196	0.247611	0.448429
mph(G)	ricR	0.361685	0.247997	0.448539
lnu(H)	istA2	-0.361179	0.248708	0.449237
tetA(P)	copC	0.359164	0.251553	0.453782
tet(39)	ISCR	0.358065	0.253112	0.454812
erm(F)	ISCR	0.358065	0.253112	0.454812
tet(39)	merT	0.358065	0.253112	0.454812
tet(39)	transposase	0.3578	0.25349	0.454897
TEM-116	Tn916	0.356643	0.255138	0.454897
ugd	tniA	0.356643	0.255138	0.454897
MuxB	tniA	0.356643	0.255138	0.454897
bacA	actP	0.356643	0.255138	0.454897
tetA(P)	G2alt	0.356643	0.255138	0.454897
lnu(D)	ruvB	0.355306	0.257052	0.457719
lsa(E)	istA2	-0.354859	0.257693	0.458269
ereA2	mreA	0.354571	0.258107	0.458414
ugd	copR	0.353766	0.259267	0.459882
lsa(E)	plasmid	-0.352121	0.261643	0.460546
OXA-85	pstB	0.352369	0.261285	0.460546
ugd	merP	0.352121	0.261643	0.460546
OXA-85	merR	-0.353261	0.259995	0.460546
MuxB	ricR	0.352369	0.261285	0.460546
AAC(3)-Id	yfeB	-0.352739	0.26075	0.460546
ceoB	tniB	0.351275	0.262872	0.462119
mph(G)	tniB	0.350514	0.263978	0.463473
aadA27	transposase	0.349479	0.26549	0.464355
tet(C)	arsH	0.34965	0.265239	0.464355
tet(C)	ruvB	0.34965	0.265239	0.464355
LlmA_23S_CLI	istA	0.349211	0.265881	0.46445
rosA	ISCR	-0.348055	0.267576	0.465255
AAC(3)-Id	ricR	0.347638	0.268187	0.465255
lnu(D)	mdtB	0.348055	0.267576	0.465255
qacH	sitA	0.347518	0.268365	0.465255
lsa(E)	actR	-0.34769	0.268111	0.465255
aadA	copC	-0.34769	0.268111	0.465255
MuxB	merP	0.345079	0.271965	0.469727
linG	sodB	0.345079	0.271965	0.469727
qacEdelta1	gesB	0.34525	0.271711	0.469727
aadA	tniB	0.344106	0.273409	0.471631
LlmA_23S_CLI	merR2	0.34384	0.273805	0.471725
tetA(P)	IS91	-0.342657	0.275567	0.471815
lnu(H)	Tn916	0.343112	0.274889	0.471815
tet(C)	dnaK	0.342657	0.275567	0.471815
OXA-85	merR2	-0.343048	0.274985	0.471815
bacA	silP	0.342657	0.275567	0.471815
aadA	istA2	-0.342391	0.275965	0.47191
tet(39)	qacEdelta	0.341158	0.277812	0.472726
APH(3')-IIIa	arsC	-0.341158	0.277812	0.472726
MuxB	merR2	0.341158	0.277812	0.472726
ANT(3'')-IIc	silP	-0.341158	0.277812	0.472726
mph(G)	dpsA	0.340803	0.278344	0.473047
lsa(B)	plasmid	-0.339755	0.27992	0.474558
mel	ruvB	0.339755	0.27992	0.474558
aadA27	istA	0.339379	0.280488	0.474937
abeS	smtA	-0.33913	0.280863	0.474989
ceoB	G2alt	0.338132	0.282373	0.476957
erm(F)	IS91	0.336997	0.284094	0.478834
LlmA_23S_CLI	merE	0.336942	0.284178	0.478834
TEM-116	IS91	0.335664	0.286123	0.479461
mel	istB	0.336253	0.285226	0.479461
lsa(B)	istA15	0.335102	0.286982	0.479461
lnu(D)	istA2	-0.335851	0.285839	0.479461
abeS	arsC	0.335314	0.286658	0.479461
MuxB	dpsA	0.335664	0.286123	0.479461
tet(39)	chrA	0.335189	0.286849	0.479461
qacH	copC	-0.333333	0.289692	0.483403
lsa(B)	Tn916	0.33275	0.290588	0.484314
tet(39)	merR	0.33246	0.291035	0.484473
aadA27	merT	0.332181	0.291466	0.484606
bacA	istA3	0.330994	0.293298	0.48648
lsa(E)	dpsA	0.330994	0.293298	0.48648
linG	mreA	0.330766	0.293651	0.48648
tet(C)	copR	0.329247	0.296007	0.489796
ereA2	IS91	0.328671	0.296904	0.490105
TEM-116	merR2	-0.328676	0.296896	0.490105
lnu(H)	copR	0.32809	0.297811	0.491014
MuxB	smtA	0.327516	0.298707	0.491904
LlmA_23S_CLI	merT	0.326873	0.299713	0.492972
mph(G)	silP	-0.326301	0.300609	0.493858
qacEdelta1	istB	0.323895	0.304397	0.498302
qacEdelta1	Tn916	0.323895	0.304397	0.498302
aadA	pstB	0.323895	0.304397	0.498302
TEM-116	qacEdelta	-0.321678	0.30791	0.501671
ANT(3'')-IIc	istA2	-0.321872	0.307602	0.501671
TEM-116	gesB	-0.321678	0.30791	0.501671
APH(3')-IIIa	mreA	-0.321977	0.307435	0.501671
lnu(D)	IS91	0.31905	0.312104	0.507399
linG	actR	-0.319015	0.31216	0.507399
rosA	istA	0.316909	0.315544	0.509895
qacE	IS26	-0.316983	0.315424	0.509895
lnu(D)	IS26	-0.316983	0.315424	0.509895
linG	pstB	0.316909	0.315544	0.509895
lsa(B)	chrA	0.317465	0.314649	0.509895
aadA27	qacEdelta	0.316195	0.316696	0.509965
ANT(3'')-IIc	Tn916	0.316195	0.316696	0.509965
aadA27	plasmid	0.316195	0.316696	0.509965
mel	Tn916	0.315237	0.318245	0.511267
aadA	istA3	0.31543	0.317932	0.511267
bacA	istB	0.314685	0.319139	0.512106
lnu(D)	tniB	0.314002	0.320247	0.513288
ugd	merE	0.313217	0.321525	0.514738
abeS	plasmid	-0.31192	0.323641	0.51562
tet(C)	ISCR	0.311799	0.323838	0.51562
lsa(B)	pstB	0.311734	0.323944	0.51562
mph(G)	modB	-0.311799	0.323838	0.51562
aadA	yfeB	-0.311846	0.323761	0.51562
linG	istB	0.309867	0.327005	0.516276
AAC(3)-Id	istA15	0.31041	0.326113	0.516276
mel	istA3	0.31041	0.326113	0.516276
rosA	istA2	0.309658	0.327349	0.516276
qacEdelta1	arsC	0.309658	0.327349	0.516276
aadA	sodB	0.309658	0.327349	0.516276
OXA-85	gesB	0.309658	0.327349	0.516276
aadA27	chrA	0.31005	0.326704	0.516276
aadA27	istB	-0.307874	0.330289	0.518424
ereA2	Tn916	0.307692	0.330589	0.518424
tetA(P)	integrase	0.307692	0.330589	0.518424
aadA	istB1	0.307971	0.330129	0.518424
erm(F)	sodB	0.307874	0.330289	0.518424
mel	tniB	0.306883	0.331929	0.518757
aadA27	merR	0.307049	0.331654	0.518757
lsa(B)	sitA	-0.306883	0.331929	0.518757
aadA27	ISCR	0.306296	0.332901	0.519351
erm(F)	smtA	-0.306199	0.333062	0.519351
qacH	actR	0.304677	0.335594	0.522709
MuxB	arsB	0.300699	0.34226	0.532489
LlmA_23S_CLI	transposase	0.297724	0.347291	0.539622
lnu(D)	istB	0.297297	0.348017	0.539622
mph(G)	mdtB	-0.297297	0.348017	0.539622
lsa(E)	Tn916	0.295782	0.350596	0.542402
aadA27	copR	-0.29591	0.350377	0.542402
mel	istA2	-0.294156	0.353377	0.54606
ereA2	dnaK	0.293706	0.354148	0.54606
ceoB	copC	0.293924	0.353775	0.54606
tet(39)	plasmid	0.291232	0.358405	0.550166
OXA-85	ISCR	-0.291563	0.357835	0.550166
aadA	gesB	0.291861	0.35732	0.550166
erm(F)	G2alt	0.291232	0.358405	0.550166
mel	silP	0.290718	0.359293	0.550916
bacA	istA15	-0.28874	0.362722	0.551274
mel	istA15	0.289246	0.361844	0.551274
ugd	tniB	0.28874	0.362722	0.551274
abeS	istA2	-0.289737	0.360991	0.551274
ceoB	smtA	-0.289737	0.360991	0.551274
AAC(3)-Id	sitA	-0.289246	0.361844	0.551274
TEM-116	chrA	-0.28874	0.362722	0.551274
erm(F)	yfeB	-0.289101	0.362095	0.551274
OXA-85	tniA	-0.288302	0.363483	0.551822
bacA	G2alt	0.286713	0.366251	0.555414
ugd	ricR	0.284743	0.369701	0.56003
tet(39)	istB	-0.282911	0.372922	0.561523
mph(G)	dnaK	-0.282794	0.373128	0.561523
lsa(B)	dpsA	0.283713	0.37151	0.561523
APH(3')-IIIa	sodB	-0.282911	0.372922	0.561523
AAC(3)-Id	sodB	0.283713	0.37151	0.561523
ANT(3'')-IIc	mdtB	-0.282911	0.372922	0.561523
LlmA_23S_CLI	tniB	0.282191	0.374193	0.562512
linG	plasmid	-0.281697	0.375065	0.56321
lnu(H)	plasmid	-0.280728	0.376781	0.565171
MuxB	integrase	0.27972	0.378569	0.566538
APH(3')-IIIa	istB1	-0.279521	0.378924	0.566538
ereA2	ruvB	0.27972	0.378569	0.566538
tet(39)	tniA	0.278751	0.380293	0.567356
lnu(H)	mreA	0.278852	0.380112	0.567356
lsa(B)	IS91	0.276708	0.38394	0.571561
LlmA_23S_CLI	plasmid	-0.276708	0.38394	0.571561
MuxB	ISCR	-0.275543	0.386027	0.574048
linG	Tn916	0.274655	0.387623	0.574049
lnu(H)	ISCR	0.274919	0.387148	0.574049
aadA27	actP	-0.27459	0.387739	0.574049
bacA	chrF	0.27459	0.387739	0.574049
lsa(E)	mreA	0.274386	0.388107	0.574049
MuxB	merD	0.273205	0.390234	0.576577
abeS	modB	0.27293	0.390731	0.576694
ANT(3'')-IIc	ricR	0.27105	0.394132	0.581093
qacEdelta1	dnaK	0.270505	0.395121	0.581928
tetB(P)	tniB	0.267612	0.400392	0.589063
TEM-116	ricR	-0.266946	0.401611	0.590227
tetB(P)	integrase	0.265734	0.403833	0.592231
tetB(P)	G2alt	0.265734	0.403833	0.592231
aadA27	mreA	-0.264244	0.406575	0.595619
MuxB	merR	0.263387	0.408155	0.597299
AAC(3)-Id	merR2	0.262568	0.409667	0.598877
tet(39)	integrase	0.262109	0.410517	0.599485
bacA	ISCR	-0.261041	0.412496	0.601739
linG	dnaK	0.26057	0.413371	0.602378
lnu(H)	yfeB	-0.259153	0.416008	0.605581
bacA	arsH	0.258741	0.416775	0.606058
abeS	arsH	0.257334	0.419404	0.608599
abeS	silP	0.257334	0.419404	0.608599
qacEdelta1	mdtB	0.256268	0.4214	0.610853
tetA(P)	tniB	0.253527	0.426556	0.616384
aadA27	arsH	-0.253788	0.426064	0.616384
lsa(E)	dnaK	0.253527	0.426556	0.616384
tet(39)	merD	0.252149	0.42916	0.619499
ereA2	arsC	0.251748	0.429919	0.619946
abeS	mdtB	0.249536	0.434119	0.625348
ereA2	actR	-0.24915	0.434854	0.625754
mph(G)	istA15	-0.248281	0.43651	0.626326
lsa(E)	sitA	-0.248227	0.436613	0.626326
tetB(P)	copR	0.248687	0.435736	0.626326
lsa(E)	IS91	0.246485	0.439943	0.626544
LlmA_23S_CLI	istA15	0.246917	0.439116	0.626544
rosA	istA15	-0.246485	0.439943	0.626544
APH(3')-IIIa	istA3	-0.247202	0.438571	0.626544
tetB(P)	ISCR	-0.246539	0.43984	0.626544
lsa(E)	sodB	0.246485	0.439943	0.626544
AAC(3)-Id	copR	0.247368	0.438253	0.626544
aadA	IS91	0.24559	0.441658	0.627903
ereA2	arsH	0.244755	0.443262	0.627903
bacA	sodB	0.244755	0.443262	0.627903
qacEdelta1	actR	-0.244565	0.443627	0.627903
ereA2	gesB	0.244755	0.443262	0.627903
MuxB	G2alt	0.244755	0.443262	0.627903
abeS	IS26	-0.243492	0.445693	0.629171
lnu(H)	IS26	-0.243492	0.445693	0.629171
lsa(B)	yfeB	-0.24339	0.445891	0.629171
OXA-85	sodB	0.242031	0.448513	0.632224
MuxB	tniB	0.239443	0.45353	0.637766
linG	ruvB	0.239443	0.45353	0.637766
lsa(B)	mreA	0.239288	0.453831	0.637766
mel	modB	0.238179	0.455989	0.640147
tetA(P)	transposase	0.237762	0.456801	0.640635
aadA27	tniA	0.237146	0.458003	0.641669
AAC(3)-Id	tniB	0.236335	0.459588	0.643237
abeS	istA15	-0.235593	0.461039	0.644614
qacH	istA15	-0.234043	0.464081	0.644946
erm(F)	istA3	0.234632	0.462923	0.644946
MuxB	istA2	0.234913	0.462373	0.644946
linG	sitA	-0.234043	0.464081	0.644946
abeS	actR	-0.234171	0.463828	0.644946
TEM-116	copR	-0.234676	0.462837	0.644946
tet(39)	copR	-0.233394	0.465356	0.646067
ANT(3'')-IIc	dpsA	0.232986	0.466159	0.646532
tetA(P)	istA	-0.2324	0.467313	0.647481
ugd	ISCR	0.232036	0.46803	0.647824
APH(3')-IIIa	chrF	-0.230198	0.471662	0.652198
OXA-85	istA15	0.229404	0.473235	0.65275
OXA-85	merP	-0.229404	0.473235	0.65275
LlmA_23S_CLI	chrA	0.22928	0.47348	0.65275
OXA-85	qacEdelta	-0.227794	0.476431	0.655509
aadA	Tn916	0.227794	0.476431	0.655509
lnu(D)	modB	0.224785	0.482432	0.662443
lnu(D)	silP	0.224785	0.482432	0.662443
MuxB	qacEdelta	0.223776	0.484452	0.663896
ereA2	plasmid	-0.223776	0.484452	0.663896
MuxB	istA	0.218315	0.49545	0.668349
ereA2	istA15	0.218315	0.49545	0.668349
LlmA_23S_CLI	IS26	0.218739	0.494592	0.668349
mel	IS26	-0.218739	0.494592	0.668349
tet(C)	IS26	-0.218357	0.495367	0.668349
tetA(P)	IS26	0.218357	0.495367	0.668349
lsa(E)	IS26	-0.2199	0.492248	0.668349
lsa(B)	IS26	-0.218739	0.494592	0.668349
ereA2	IS26	-0.218357	0.495367	0.668349
tetB(P)	IS26	0.218357	0.495367	0.668349
lnu(H)	pstB	0.218344	0.495392	0.668349
tet(39)	arsH	-0.220504	0.491028	0.668349
MuxB	merE	0.220676	0.490683	0.668349
OXA-85	ricR	-0.219203	0.493655	0.668349
tet(C)	actR	-0.220676	0.490683	0.668349
OXA-85	merD	-0.21928	0.4935	0.668349
MuxB	merT	0.217534	0.497033	0.669829
aadA	mreA	0.216563	0.499004	0.67183
mel	istB1	0.215714	0.500728	0.673494
mph(G)	istA3	0.211769	0.50878	0.681667
qacEdelta1	istA2	-0.211957	0.508397	0.681667
abeS	sitA	-0.212034	0.508238	0.681667
tetB(P)	chrF	0.212183	0.507932	0.681667
linG	istA2	-0.211482	0.509369	0.681794
qacEdelta1	IS91	0.209998	0.512415	0.68256
lnu(H)	istB	0.210546	0.511289	0.68256
lnu(H)	ruvB	0.210546	0.511289	0.68256
AAC(3)-Id	modB	-0.210158	0.512085	0.68256
aadA27	merD	0.210471	0.511441	0.68256
aadA27	IS26	-0.207856	0.516822	0.683156
APH(3')-IIIa	IS26	-0.207856	0.516822	0.683156
tet(39)	IS26	-0.207856	0.516822	0.683156
erm(F)	IS26	-0.207856	0.516822	0.683156
ANT(3'')-IIc	IS26	-0.207856	0.516822	0.683156
aadA27	arsC	-0.208023	0.516479	0.683156
tet(39)	merP	0.209493	0.513452	0.683156
tet(39)	actP	-0.208023	0.516479	0.683156
tetB(P)	ricR	0.206438	0.519751	0.685058
lnu(D)	actR	-0.206677	0.519257	0.685058
tet(39)	mreA	-0.20651	0.519603	0.685058
lsa(E)	tniB	0.205674	0.521333	0.686488
ceoB	Tn916	0.202879	0.527132	0.689191
aadA27	integrase	0.203863	0.525088	0.689191
bacA	arsC	0.202797	0.527302	0.689191
qacEdelta1	arsH	0.202879	0.527132	0.689191
tetB(P)	arsB	0.202797	0.527302	0.689191
erm(F)	actP	0.203863	0.525088	0.689191
qacEdelta1	sitA	-0.204313	0.524153	0.689191
mph(G)	chrF	0.20276	0.527381	0.689191
tet(39)	arsC	-0.199702	0.533758	0.696348
lsa(B)	sodB	0.19965	0.533867	0.696348
lsa(E)	yfeB	-0.198582	0.536104	0.698605
lsa(E)	istB	0.197188	0.539027	0.699803
AAC(3)-Id	istA3	0.197534	0.538301	0.699803
qacH	istA2	0.197144	0.539119	0.699803
APH(3')-IIIa	merE	0.196935	0.539558	0.699803
ceoB	chrA	0.197144	0.539119	0.699803
tetA(P)	arsB	0.195804	0.541936	0.702227
ANT(3'')-IIc	ruvB	-0.195542	0.542489	0.702284
bacA	copR	0.192645	0.548603	0.709533
ugd	merR	0.192201	0.549541	0.710081
lsa(E)	istA3	0.191489	0.551049	0.711364
bacA	copC	0.190146	0.5539	0.714376
lnu(D)	istA15	0.189862	0.554502	0.714485
mel	IS91	0.189142	0.556033	0.71536
TEM-116	integrase	-0.188811	0.556737	0.71536
bacA	plasmid	0.188811	0.556737	0.71536
ceoB	istA2	-0.188406	0.5576	0.715803
lnu(H)	arsC	0.187152	0.560273	0.717899
rosA	smtA	0.187152	0.560273	0.717899
lsa(B)	dnaK	0.18564	0.563504	0.7207
AAC(3)-Id	actP	0.18564	0.563504	0.7207
lsa(E)	mdtB	0.183103	0.56894	0.726978
aadA	istA15	0.182806	0.569577	0.72712
LlmA_23S_CLI	Tn916	0.182137	0.571016	0.728273
OXA-85	istB1	0.181159	0.573119	0.728273
tet(C)	istA2	-0.181523	0.572336	0.728273
aadA	dnaK	0.181523	0.572336	0.728273
mph(G)	G2alt	0.181278	0.572863	0.728273
AAC(3)-Id	chrF	0.179213	0.577316	0.732931
erm(F)	dnaK	-0.1789	0.577993	0.733117
aadA	ruvB	0.177964	0.580016	0.73366
tet(39)	merR2	0.178218	0.579468	0.73366
OXA-85	actP	0.177964	0.580016	0.73366
bacA	istA	-0.176061	0.584141	0.735991
aadA27	merP	0.175974	0.584328	0.735991
ereA2	sitA	-0.176061	0.584141	0.735991
aadA27	chrF	-0.175743	0.584831	0.735991
tet(39)	chrF	-0.175743	0.584831	0.735991
qacEdelta1	yfeB	-0.175637	0.585059	0.735991
TEM-116	transposase	-0.174825	0.586824	0.736197
ugd	Tn916	0.174825	0.586824	0.736197
tet(C)	mdtB	0.174825	0.586824	0.736197
mph(G)	sodB	0.174027	0.588559	0.737703
ceoB	ISCR	0.173461	0.589791	0.738577
OXA-85	chrA	-0.172053	0.592861	0.741749
aadA27	istB1	-0.169406	0.598648	0.748309
APH(3')-IIIa	merT	0.168247	0.601188	0.750585
ereA2	mdtB	0.167832	0.602099	0.750585
bacA	gesB	0.167832	0.602099	0.750585
tet(39)	arsB	0.166418	0.605206	0.753097
erm(F)	mdtB	-0.166418	0.605206	0.753097
lsa(B)	tniB	0.165787	0.606595	0.753466
mel	actR	-0.165797	0.606574	0.753466
OXA-85	mreA	0.165271	0.60773	0.754198
qacH	smtA	0.164915	0.608515	0.754493
TEM-116	merE	0.163727	0.611136	0.757063
AAC(3)-Id	IS91	0.161121	0.616899	0.758845
tetA(P)	qacEdelta	0.160839	0.617523	0.758845
tetB(P)	qacEdelta	0.160839	0.617523	0.758845
tetA(P)	Tn916	-0.160839	0.617523	0.758845
tetB(P)	plasmid	-0.160839	0.617523	0.758845
mel	arsH	0.161121	0.616899	0.758845
tetB(P)	merP	0.161976	0.615006	0.758845
linG	gesB	0.161976	0.615006	0.758845
TEM-116	copC	-0.161976	0.615006	0.758845
qacEdelta1	ISCR	0.158699	0.622274	0.762927
erm(F)	modB	-0.158097	0.62361	0.762927
erm(F)	chrF	0.158416	0.622902	0.762927
ANT(3'')-IIc	gesB	-0.158097	0.62361	0.762927
erm(F)	silP	-0.158097	0.62361	0.762927
abeS	dnaK	0.15596	0.62837	0.76807
tet(C)	sitA	-0.154933	0.630661	0.770188
AAC(3)-Id	plasmid	-0.154116	0.632488	0.771108
tet(C)	gesB	0.153846	0.633091	0.771108
TEM-116	G2alt	-0.153846	0.633091	0.771108
ereA2	istA2	-0.153049	0.634874	0.772598
qacE	plasmid	-0.152274	0.63661	0.773346
mph(G)	arsH	-0.152274	0.63661	0.773346
AAC(3)-Id	pstB	0.150613	0.640335	0.777187
aadA27	arsB	0.149777	0.642214	0.778783
tetB(P)	istA	-0.147891	0.646456	0.779135
lnu(H)	istA15	-0.149209	0.64349	0.779135
AAC(3)-Id	istB1	0.147969	0.64628	0.779135
qacH	plasmid	-0.147891	0.646456	0.779135
linG	arsC	0.147891	0.646456	0.779135
linG	arsH	0.147891	0.646456	0.779135
ugd	copC	0.147891	0.646456	0.779135
APH(3')-IIIa	istA	0.146645	0.649265	0.781837
qacE	istA15	-0.146048	0.650613	0.782414
qacEdelta1	modB	0.145931	0.650878	0.782414
tetA(P)	ISCR	-0.145023	0.652929	0.784196
lsa(B)	istB	0.143608	0.656129	0.785988
qacE	istA2	0.143936	0.655387	0.785988
tetA(P)	copR	0.143608	0.656129	0.785988
APH(3')-IIIa	istA15	-0.142455	0.658741	0.787317
APH(3')-IIIa	ISCR	0.142363	0.65895	0.787317
bacA	istA2	0.142371	0.658931	0.787317
lsa(B)	istA3	0.141095	0.661826	0.788692
lsa(E)	ruvB	0.140849	0.662387	0.788692
tetA(P)	chrA	0.140849	0.662387	0.788692
tet(39)	G2alt	0.141456	0.661008	0.788692
tetB(P)	Tn916	-0.13986	0.664633	0.790003
bacA	dpsA	0.13986	0.664633	0.790003
OXA-85	integrase	-0.138812	0.667018	0.792156
AAC(3)-Id	istA2	-0.137273	0.670526	0.79359
erm(F)	arsC	0.137295	0.670474	0.79359
lnu(D)	arsH	0.137772	0.669388	0.79359
ugd	merT	0.137772	0.669388	0.79359
lsa(B)	mdtB	0.136603	0.672054	0.794717
aadA	istB	0.135253	0.675138	0.796997
tetA(P)	ricR	0.135253	0.675138	0.796997
APH(3')-IIIa	transposase	0.133135	0.679984	0.79728
tetB(P)	transposase	0.132867	0.680598	0.79728
mph(G)	istB1	0.132864	0.680605	0.79728
OXA-85	istA3	0.132624	0.681154	0.79728
aadA	IS26	-0.133366	0.679454	0.79728
AAC(3)-Id	arsC	0.1331	0.680064	0.79728
tet(39)	dpsA	0.133135	0.679984	0.79728
aadA27	sodB	-0.133135	0.679984	0.79728
APH(3')-IIIa	merR	0.133408	0.679359	0.79728
erm(F)	mreA	0.133232	0.679761	0.79728
tet(39)	istB1	-0.13129	0.684215	0.798219
bacA	IS26	-0.131014	0.684849	0.798219
ugd	IS26	0.131014	0.684849	0.798219
TEM-116	IS26	-0.131014	0.684849	0.798219
MuxB	IS26	0.131014	0.684849	0.798219
AAC(3)-Id	dnaK	0.129597	0.688104	0.801336
OXA-85	G2alt	0.128134	0.691472	0.804579
AAC(3)-Id	Tn916	0.126095	0.696174	0.808395
TEM-116	tniA	-0.125874	0.696683	0.808395
ereA2	silP	0.125874	0.696683	0.808395
APH(3')-IIIa	chrA	0.125696	0.697095	0.808395
ugd	smtA	0.124768	0.699238	0.810201
aadA27	merR2	0.123762	0.701564	0.811532
ANT(3'')-IIc	merR2	0.123762	0.701564	0.811532
mph(G)	gesB	-0.123269	0.702705	0.812171
lsa(B)	arsC	-0.122592	0.704273	0.812622
AAC(3)-Id	silP	-0.122592	0.704273	0.812622
MuxB	Tn916	-0.118881	0.712884	0.813714
ugd	istA	0.119721	0.710932	0.813714
bacA	integrase	0.118881	0.712884	0.813714
tetA(P)	istA15	0.119721	0.710932	0.813714
linG	istA15	0.120567	0.708967	0.813714
aadA27	istA3	-0.121506	0.70679	0.813714
OXA-85	tniB	-0.121871	0.705944	0.813714
AAC(3)-Id	arsH	0.119089	0.7124	0.813714
ceoB	arsH	0.121016	0.707927	0.813714
TEM-116	arsB	-0.118881	0.712884	0.813714
qacEdelta1	silP	0.121016	0.707927	0.813714
tet(C)	silP	0.118881	0.712884	0.813714
ereA2	yfeB	-0.119721	0.710932	0.813714
tet(39)	tniB	0.117316	0.716525	0.816519
ceoB	arsC	0.117456	0.716199	0.816519
erm(F)	istB1	0.116467	0.718503	0.817423
tetB(P)	merR2	0.116493	0.718443	0.817423
bacA	merR	-0.113897	0.724498	0.823565
TEM-116	merP	-0.112679	0.727345	0.826121
AAC(3)-Id	istB	0.112084	0.728736	0.82702
lnu(D)	sitA	-0.109536	0.734705	0.833109
linG	yfeB	-0.106383	0.742109	0.840813
mel	copC	0.105822	0.743429	0.841618
tet(39)	istA3	-0.104747	0.745959	0.84379
lsa(E)	istB1	0.103949	0.747839	0.844339
bacA	merR2	0.104011	0.747691	0.844339
tet(39)	ricR	0.103761	0.74828	0.844339
APH(3')-IIIa	qacEdelta	0.099851	0.75751	0.851782
APH(3')-IIIa	dpsA	-0.099851	0.75751	0.851782
TEM-116	merR	-0.0996599	0.757962	0.851782
bacA	ricR	0.0996599	0.757962	0.851782
aadA27	G2alt	0.099851	0.75751	0.851782
OXA-85	chrF	-0.0952911	0.768311	0.862708
bacA	merT	-0.0942648	0.770747	0.864038
tetA(P)	merT	-0.0942648	0.770747	0.864038
lnu(H)	gesB	0.093576	0.772383	0.865169
ceoB	transposase	0.0925413	0.774842	0.86722
ANT(3'')-IIc	plasmid	0.0915301	0.777247	0.868503
bacA	chrA	0.0915516	0.777196	0.868503
tet(C)	modB	0.0909091	0.778725	0.869451
ceoB	sitA	0.0896109	0.781817	0.872197
qacE	smtA	0.0889443	0.783406	0.873264
ANT(3'')-IIc	istB	-0.0832092	0.797106	0.880005
aadA27	tniB	0.0837972	0.795699	0.880005
ANT(3'')-IIc	tniB	0.0837972	0.795699	0.880005
ANT(3'')-IIc	pstB	-0.0832092	0.797106	0.880005
lnu(H)	arsH	0.085778	0.790963	0.880005
tetA(P)	merP	0.0845091	0.793996	0.880005
aadA27	dpsA	0.0832092	0.797106	0.880005
OXA-85	arsB	0.0854228	0.791812	0.880005
ANT(3'')-IIc	mreA	-0.0843803	0.794304	0.880005
linG	silP	0.0845091	0.793996	0.880005
erm(F)	copR	0.0854389	0.791773	0.880005
APH(3')-IIIa	G2alt	-0.0832092	0.797106	0.880005
qacE	ISCR	-0.0827068	0.798309	0.880628
abeS	ISCR	0.0808584	0.802737	0.884806
mph(G)	ruvB	-0.0797625	0.805365	0.886994
erm(F)	arsH	0.0790487	0.807078	0.887464
tetA(P)	chrF	0.0790487	0.807078	0.887464
APH(3')-IIIa	ricR	-0.0783505	0.808754	0.888599
ugd	plasmid	0.0769231	0.812183	0.888828
mel	arsC	0.0770579	0.811859	0.888828
lsa(B)	ruvB	0.0770579	0.811859	0.888828
mel	sitA	-0.0776025	0.81055	0.888828
lsa(E)	silP	0.0774667	0.810876	0.888828
lnu(D)	arsC	0.0725114	0.822799	0.899733
ugd	IS91	0.0699301	0.829024	0.900829
tetB(P)	tniA	0.0699301	0.829024	0.900829
tet(C)	plasmid	-0.0699301	0.829024	0.900829
ANT(3'')-IIc	dnaK	-0.0707278	0.827099	0.900829
ugd	merR2	0.0707278	0.827099	0.900829
linG	mdtB	0.0704243	0.827831	0.900829
AAC(3)-Id	gesB	0.0700526	0.828728	0.900829
tetB(P)	chrA	0.0704243	0.827831	0.900829
ceoB	yfeB	0.0681043	0.833432	0.904906
APH(3')-IIIa	tniB	-0.0670378	0.836009	0.906991
tet(39)	sodB	-0.0665674	0.837146	0.907511
mph(G)	pstB	-0.0652602	0.840307	0.908796
TEM-116	merT	-0.0652602	0.840307	0.908796
qacE	copC	0.0657214	0.839191	0.908796
rosA	copC	0.0633819	0.844854	0.912998
LlmA_23S_CLI	ISCR	-0.0617427	0.848825	0.916571
aadA27	ricR	0.0614098	0.849632	0.916725
ceoB	IS91	-0.0605078	0.851819	0.917847
ANT(3'')-IIc	copR	0.0604324	0.852001	0.917847
ANT(3'')-IIc	arsC	-0.0582464	0.857306	0.922122
mph(G)	actP	0.0580091	0.857882	0.922122
ceoB	actR	0.057971	0.857974	0.922122
lsa(B)	istB1	0.0570483	0.860215	0.923353
aadA	silP	-0.0569485	0.860458	0.923353
linG	modB	0.0563394	0.861937	0.924222
tetA(P)	plasmid	-0.0559441	0.862898	0.924534
erm(F)	istB	0.054086	0.867416	0.927933
ANT(3'')-IIc	sodB	0.054086	0.867416	0.927933
qacEdelta1	istA15	-0.0537665	0.868193	0.928045
lsa(B)	modB	-0.0525395	0.871178	0.930516
erm(F)	ruvB	0.0499255	0.877544	0.93659
bacA	tniA	-0.048951	0.879919	0.937674
ereA2	modB	0.048951	0.879919	0.937674
erm(F)	plasmid	-0.0457651	0.887689	0.942115
mph(G)	IS26	-0.0452833	0.888865	0.942115
lsa(B)	arsH	-0.0455342	0.888252	0.942115
tetA(P)	merR	-0.0462707	0.886455	0.942115
tetA(P)	merE	-0.0462707	0.886455	0.942115
lsa(B)	copC	-0.045856	0.887467	0.942115
tetB(P)	merD	0.0455342	0.888252	0.942115
qacEdelta1	IS26	0.0444554	0.890886	0.942809
ceoB	IS26	0.0444554	0.890886	0.942809
AAC(3)-Id	IS26	-0.0437479	0.892614	0.943388
rosA	IS26	-0.0436713	0.8928	0.943388
tetB(P)	istA15	0.0422546	0.896261	0.945449
lsa(E)	arsC	-0.0422546	0.896261	0.945449
TEM-116	merD	0.0420316	0.896806	0.945449
ugd	chrF	0.0416046	0.89785	0.945826
aadA	mdtB	0.0391521	0.903846	0.950691
abeS	yfeB	-0.0392655	0.903568	0.950691
mph(G)	mreA	0.038701	0.904949	0.951127
LlmA_23S_CLI	IS91	-0.0350263	0.913943	0.953476
bacA	qacEdelta	-0.034965	0.914093	0.953476
ANT(3'')-IIc	istB1	-0.0359989	0.911562	0.953476
tetA(P)	tniA	0.034965	0.914093	0.953476
lsa(E)	arsH	0.0352121	0.913488	0.953476
bacA	arsB	0.034965	0.914093	0.953476
tetB(P)	merR	0.0355928	0.912556	0.953476
AAC(3)-Id	mreA	0.0355193	0.912736	0.953476
lsa(E)	copC	-0.035461	0.912879	0.953476
lnu(D)	yfeB	0.0365119	0.910306	0.953476
APH(3')-IIIa	arsB	-0.0332837	0.918212	0.956326
erm(F)	gesB	-0.0332837	0.918212	0.956326
bacA	smtA	-0.031192	0.923338	0.960216
lnu(H)	silP	-0.031192	0.923338	0.960216
OXA-85	transposase	-0.0284743	0.930002	0.962719
APH(3')-IIIa	tniA	0.0291232	0.928411	0.962719
ANT(3'')-IIc	istA3	0.029329	0.927906	0.962719
ANT(3'')-IIc	arsH	-0.0291232	0.928411	0.962719
aadA	modB	-0.0284743	0.930002	0.962719
bacA	merE	-0.0284743	0.930002	0.962719
mel	yfeB	-0.0282191	0.930628	0.962719
tet(39)	istA15	0.0251392	0.938186	0.967761
erm(F)	istA15	0.0251392	0.938186	0.967761
APH(3')-IIIa	merR2	0.0247525	0.939135	0.967761
ANT(3'')-IIc	actP	0.0249628	0.938619	0.967761
ANT(3'')-IIc	chrF	0.0247525	0.939135	0.967761
lsa(B)	silP	0.0245184	0.93971	0.967761
MuxB	transposase	-0.020979	0.948402	0.968487
tet(C)	istA15	0.0211273	0.948038	0.968487
MuxB	istA15	-0.0211273	0.948038	0.968487
ceoB	istA15	0.0215066	0.947106	0.968487
bacA	tniB	0.0211273	0.948038	0.968487
LlmA_23S_CLI	smtA	0.023435	0.94237	0.968487
tetA(P)	merR2	0.0208023	0.948836	0.968487
lnu(H)	mdtB	-0.023394	0.942471	0.968487
MuxB	chrA	0.0211273	0.948038	0.968487
mph(G)	copR	0.0217915	0.946406	0.968487
OXA-85	copR	0.0213931	0.947385	0.968487
APH(3')-IIIa	merD	0.0229226	0.943628	0.968487
mph(G)	plasmid	0.0145023	0.964321	0.980606
qacH	ISCR	0.0146048	0.964069	0.980606
aadA	arsC	0.0142371	0.964973	0.980606
lnu(H)	dnaK	0.015596	0.961632	0.980606
tetB(P)	merT	-0.0145023	0.964321	0.980606
lnu(D)	copC	-0.0146048	0.964069	0.980606
erm(F)	pstB	0.0124814	0.96929	0.984268
mph(G)	istB	-0.00725114	0.982157	0.989965
TEM-116	istA	-0.00704243	0.98267	0.989965
aadA27	istA15	-0.00837972	0.97938	0.989965
rosA	plasmid	-0.00699301	0.982792	0.989965
mph(G)	ISCR	0.0075188	0.981498	0.989965
mph(G)	arsC	-0.00725114	0.982157	0.989965
APH(3')-IIIa	merP	0.00837972	0.97938	0.989965
lsa(E)	modB	0.00704243	0.98267	0.989965
lnu(H)	modB	-0.007798	0.980811	0.989965
tetB(P)	merE	-0.00711856	0.982483	0.989965
tetA(P)	merD	0.00700526	0.982762	0.989965
APH(3')-IIIa	integrase	-0.00416046	0.989762	0.99571
aadA	arsH	-0.00355928	0.991241	0.99571
AAC(3)-Id	ruvB	0.00350263	0.99138	0.99571
AAC(3)-Id	mdtB	-0.00350263	0.99138	0.99571
bacA	transposase	0	1	1
OXA-85	plasmid	0	1	1
bacA	merP	0	1	1
OXA-85	dpsA	0	1	1
tet(C)	yfeB	0	1	1
bacA	merD	0	1	1

## Sheet: ARGs_MGEs_MRGs_Spearman_CN
ARG	MGE_MRG	Spearman_rho	raw_p_value	FDR_q_value	significance
tet(C)	nreB	1	0	0	***
mef(B)	nreB	1	0	0	***
vat(B)	nreB	1	0	0	***
lnu(D)	nreB	1	0	0	***
aadA	nreB	1	0	0	***
abeS	merT	0.990099	7.36993e-10	1.42134e-07	***
abeS	furA	0.990099	7.36993e-10	1.42134e-07	***
OprM	merT	0.980198	2.31956e-08	3.47934e-06	***
OprM	furA	0.980198	2.31956e-08	3.47934e-06	***
lnu(H)	tniB	0.973913	9.10733e-08	1.22949e-05	***
AAC(3)-Id	merR	0.956522	1.13731e-06	0.000139579	***
abeS	istA	0.927877	1.36047e-05	0.00131188	**
abeS	istA3	0.927877	1.36047e-05	0.00131188	**
abeS	merR	0.927877	1.36047e-05	0.00131188	**
lnu(H)	dpsA	0.923958	1.76063e-05	0.00148553	**
AAC(3)-Id	czcA	0.923958	1.76063e-05	0.00148553	**
AAC(3)-Id	qacEdelta	0.921786	2.0193e-05	0.00157087	**
OprM	istA	0.918598	2.45228e-05	0.00157087	**
OprM	istA3	0.918598	2.45228e-05	0.00157087	**
MexB	copB	0.91712	2.67629e-05	0.00157087	**
MexB	irlR	0.91712	2.67629e-05	0.00157087	**
OprM	merR	0.918598	2.45228e-05	0.00157087	**
MexB	arsA	0.91712	2.67629e-05	0.00157087	**
qacH	istB1	0.906522	4.79629e-05	0.00259	**
FosA3	dsbA	0.906522	4.79629e-05	0.00259	**
tolC	transposase	0.902098	5.99786e-05	0.00299893	**
bacA	actP	0.902098	5.99786e-05	0.00299893	**
OprM	Tn916	0.895401	8.2533e-05	0.00322711	**
abeS	istB1	0.8956	8.17799e-05	0.00322711	**
abeS	tniB	0.895401	8.2533e-05	0.00322711	**
qacEdelta1	ISCR	0.8956	8.17799e-05	0.00322711	**
Bbif_ileS_MUP	ricR	0.8956	8.17799e-05	0.00322711	**
tolC	arsH	0.895105	8.36659e-05	0.00322711	**
abeS	dpsA	0.897096	7.62848e-05	0.00322711	**
abeS	czcA	0.897096	7.62848e-05	0.00322711	**
OprM	dpsA	0.888214	0.000113636	0.00393354	**
ugd	ruvB	0.888972	0.00010998	0.00393354	**
ugd	actP	0.888972	0.00010998	0.00393354	**
OprM	czcA	0.888214	0.000113636	0.00393354	**
abeS	chrA	0.886123	0.000124216	0.00419231	**
tolC	integrase	0.881119	0.000152674	0.00502707	**
abeS	Tn916	0.876844	0.000180818	0.00567683	**
OprM	tniB	0.876844	0.000180818	0.00567683	**
AAC(3)-Id	merP	0.874014	0.000201565	0.00618439	**
bacA	arsH	0.867133	0.000259812	0.00746268	**
bacA	ruvB	0.867133	0.000259812	0.00746268	**
OprM	chrA	0.867565	0.000255808	0.00746268	**
MexB	IS91	0.859176	0.000342671	0.00963762	**
ugd	chrA	0.852174	0.000431412	0.0118858	*
mel	Tn916	0.844368	0.000550348	0.0123408	*
MexB	istA15	0.845927	0.000524776	0.0123408	*
ugd	istB1	0.839317	0.000639894	0.0123408	*
tet(C)	istB1	0.839654	0.00063359	0.0123408	*
mef(B)	istB1	0.839654	0.00063359	0.0123408	*
vat(B)	istB1	0.839654	0.00063359	0.0123408	*
lnu(D)	istB1	0.839654	0.00063359	0.0123408	*
aadA	istB1	0.839654	0.00063359	0.0123408	*
OprM	istB1	0.84099	0.000609062	0.0123408	*
mel	istB1	0.84099	0.000609062	0.0123408	*
tet(C)	ISCR	0.839654	0.00063359	0.0123408	*
mef(B)	ISCR	0.839654	0.00063359	0.0123408	*
vat(B)	ISCR	0.839654	0.00063359	0.0123408	*
AAC(3)-Id	ISCR	0.839317	0.000639894	0.0123408	*
ereA2	ISCR	0.839317	0.000639894	0.0123408	*
lnu(D)	ISCR	0.839654	0.00063359	0.0123408	*
aadA	ISCR	0.839654	0.00063359	0.0123408	*
ugd	arsH	0.842184	0.00058779	0.0123408	*
ugd	sodB	0.849013	0.000476874	0.0123408	*
acrA	zinT/yodA	0.844368	0.000550348	0.0123408	*
MexB	copR	0.843972	0.000557001	0.0123408	*
Bbif_ileS_MUP	arsC	0.832608	0.000775794	0.014751	*
AAC(3)-Id	merT	0.82581	0.000935252	0.0168345	*
lnu(H)	merT	0.82581	0.000935252	0.0168345	*
AAC(3)-Id	furA	0.82581	0.000935252	0.0168345	*
lnu(H)	furA	0.82581	0.000935252	0.0168345	*
tolC	actP	0.825175	0.000951363	0.0168992	*
lnu(H)	merP	0.824071	0.000979857	0.0171793	*
ugd	tniB	0.817391	0.00116652	0.0201898	*
mdtK	dsbA	0.816879	0.00118188	0.0201967	*
Bbif_ileS_MUP	transposase	0.81545	0.00122559	0.0206818	*
ugd	istA3	0.808696	0.00144923	0.0238145	*
tet(39)	ricR	0.80861	0.00145225	0.0238145	*
qacH	dpsA	0.808274	0.00146415	0.0238145	*
qacEdelta1	copB	0.804376	0.00160787	0.0255367	*
MexB	merE	0.804454	0.00160491	0.0255367	*
tet(39)	transposase	0.803194	0.00165353	0.0259566	*
qacH	merT	0.799505	0.00180239	0.0267388	*
qacEdelta1	copR	0.800264	0.00177096	0.0267388	*
AAC(6')-Ic	dsbA	0.799505	0.00180239	0.0267388	*
acrA	dsbA	0.799505	0.00180239	0.0267388	*
qacH	furA	0.799505	0.00180239	0.0267388	*
Bbif_ileS_MUP	zinT/yodA	0.797974	0.0018671	0.027103	*
FosA3	zinT/yodA	0.798374	0.00185001	0.027103	*
rosA	sodB	0.79596	0.00195494	0.0277807	*
qacEdelta1	arsA	0.796041	0.00195135	0.0277807	*
qacEdelta1	qacEdelta	0.793782	0.00205341	0.0288761	*
APH(3')-IIIa	transposase	0.790487	0.00220958	0.0302036	*
MexB	tniA	0.790135	0.00222682	0.0302036	*
acrA	arsC	0.789468	0.00225968	0.0302036	*
bacA	sodB	0.790374	0.00221511	0.0302036	*
qacEdelta1	merE	0.789604	0.00225295	0.0302036	*
abeS	qacEdelta	0.785154	0.00248141	0.0328422	*
lnu(H)	ruvB	0.7798	0.00277927	0.0364273	*
rosA	plasmid	-0.779314	0.00280756	0.0364442	*
acrA	transposase	0.773845	0.00314169	0.0368807	*
OprM	qacEdelta	0.776526	0.00297434	0.0368807	*
Bbif_ileS_MUP	integrase	0.778006	0.00288491	0.0368807	*
mph(G)	ricR	0.774045	0.00312899	0.0368807	*
acrA	ricR	0.775459	0.00304015	0.0368807	*
abeS	sodB	0.776526	0.00297434	0.0368807	*
tolC	sodB	0.775872	0.00301455	0.0368807	*
abeS	nreB	0.773957	0.00313457	0.0368807	*
qacEdelta1	nreB	0.773957	0.00313457	0.0368807	*
OprM	nreB	0.773957	0.00313457	0.0368807	*
mel	nreB	0.773957	0.00313457	0.0368807	*
tet(39)	integrase	0.772002	0.00326089	0.03795	*
APH(3')-IIIa	zinT/yodA	0.770138	0.00338484	0.0390559	*
bacA	pstB	0.762238	0.00395045	0.0397361	*
qacEdelta1	arsB	0.766866	0.00361104	0.0397361	*
AAC(3)-Id	sodB	0.768155	0.00352061	0.0397361	*
OprM	sodB	0.767898	0.00353851	0.0397361	*
tet(C)	merT	0.761165	0.00403248	0.0397361	*
mef(B)	merT	0.761165	0.00403248	0.0397361	*
vat(B)	merT	0.761165	0.00403248	0.0397361	*
lnu(D)	merT	0.761165	0.00403248	0.0397361	*
aadA	merT	0.761165	0.00403248	0.0397361	*
tet(C)	merE	0.761165	0.00403248	0.0397361	*
mef(B)	merE	0.761165	0.00403248	0.0397361	*
vat(B)	merE	0.761165	0.00403248	0.0397361	*
lnu(D)	merE	0.761165	0.00403248	0.0397361	*
aadA	merE	0.761165	0.00403248	0.0397361	*
qacH	nreB	0.761165	0.00403248	0.0397361	*
tet(C)	furA	0.761165	0.00403248	0.0397361	*
mef(B)	furA	0.761165	0.00403248	0.0397361	*
vat(B)	furA	0.761165	0.00403248	0.0397361	*
lnu(D)	furA	0.761165	0.00403248	0.0397361	*
aadA	furA	0.761165	0.00403248	0.0397361	*
rosA	actP	0.760582	0.00407753	0.0398889	*
abeS	ruvB	0.757204	0.00434648	0.042214	*
lnu(H)	pstB	0.756406	0.00441191	0.0425434	*
mph(G)	pstB	0.753931	0.0046196	0.0442302	*
lnu(H)	istB	0.74992	0.00497179	0.0470995	*
AAC(3)-Id	istA	0.747826	0.0051635	0.0470995	*
lnu(H)	istA	0.747826	0.0051635	0.0470995	*
AAC(3)-Id	istA3	0.747826	0.0051635	0.0470995	*
lnu(H)	istA3	0.747826	0.0051635	0.0470995	*
ugd	acn	0.749155	0.00504118	0.0470995	*
lnu(H)	merR	0.747826	0.0051635	0.0470995	*
tetX2	Tn916	0.747197	0.00522221	0.0473153	*
AAC(3)-Id	arsB	0.742108	0.0057155	0.0509842
mdtK	cutA	0.74186	0.00574044	0.0509842
mdtK	zinT/yodA	0.742108	0.0057155	0.0509842
bacA	dnaK	0.741259	0.00580115	0.0511866
qacEdelta1	IS91	0.72808	0.00725763	0.0528144
tet(C)	Tn916	0.725319	0.00759473	0.0528144
mef(B)	Tn916	0.725319	0.00759473	0.0528144
vat(B)	Tn916	0.725319	0.00759473	0.0528144
AAC(3)-Id	Tn916	0.730435	0.00697925	0.0528144
lnu(D)	Tn916	0.725319	0.00759473	0.0528144
aadA	Tn916	0.725319	0.00759473	0.0528144
lnu(H)	Tn916	0.730435	0.00697925	0.0528144
qacH	istA	0.728383	0.00722135	0.0528144
acrA	integrase	0.72808	0.00725763	0.0528144
AAC(3)-Id	istB1	0.736961	0.00624939	0.0528144
lnu(H)	istB1	0.736961	0.00624939	0.0528144
qacH	istA3	0.728383	0.00722135	0.0528144
tet(C)	tniB	0.725319	0.00759473	0.0528144
mef(B)	tniB	0.725319	0.00759473	0.0528144
vat(B)	tniB	0.725319	0.00759473	0.0528144
lnu(D)	tniB	0.725319	0.00759473	0.0528144
aadA	tniB	0.725319	0.00759473	0.0528144
bacA	ricR	0.734316	0.00653793	0.0528144
ugd	ricR	0.736961	0.00624939	0.0528144
tolC	ricR	0.725137	0.00761729	0.0528144
ugd	dnaK	0.733012	0.00668381	0.0528144
APH(3')-IIIa	arsC	0.729072	0.00713943	0.0528144
ugd	pstB	0.733012	0.00668381	0.0528144
mdtK	arsH	0.725045	0.00762875	0.0528144
ugd	dpsA	0.728345	0.00722592	0.0528144
tolC	ruvB	0.734266	0.00654349	0.0528144
OprM	ruvB	0.732241	0.00677118	0.0528144
MexB	arsB	0.733696	0.00660693	0.0528144
mph(G)	actP	0.731537	0.00685173	0.0528144
ugd	cutA	0.728383	0.00722135	0.0528144
rosA	cutA	0.729036	0.00714365	0.0528144
mel	merT	0.735149	0.00644604	0.0528144
qacH	merR	0.728383	0.00722135	0.0528144
tet(39)	nreB	0.725319	0.00759473	0.0528144
ugd	nreB	0.725319	0.00759473	0.0528144
AAC(3)-Id	nreB	0.725319	0.00759473	0.0528144
ereA2	nreB	0.725319	0.00759473	0.0528144
lnu(H)	nreB	0.725319	0.00759473	0.0528144
Bbif_ileS_MUP	dsbA	0.725248	0.00760354	0.0528144
qacH	chrA	0.728383	0.00722135	0.0528144
mel	furA	0.735149	0.00644604	0.0528144
mph(G)	dnaK	0.724072	0.00775063	0.0531134
ugd	czcA	0.724183	0.00773664	0.0531134
mel	transposase	0.719759	0.00830862	0.0542099
tet(C)	istA	0.71333	0.00919561	0.0542099
mef(B)	istA	0.71333	0.00919561	0.0542099
vat(B)	istA	0.71333	0.00919561	0.0542099
lnu(D)	istA	0.71333	0.00919561	0.0542099
aadA	istA	0.71333	0.00919561	0.0542099
bacA	istB1	0.715958	0.00882492	0.0542099
tet(C)	istA3	0.71333	0.00919561	0.0542099
mef(B)	istA3	0.71333	0.00919561	0.0542099
vat(B)	istA3	0.71333	0.00919561	0.0542099
lnu(D)	istA3	0.71333	0.00919561	0.0542099
aadA	istA3	0.71333	0.00919561	0.0542099
qacH	tniB	0.719105	0.00839591	0.0542099
ugd	arsC	0.71964	0.00832451	0.0542099
lnu(H)	sodB	0.71964	0.00832451	0.0542099
lnu(H)	actP	0.717416	0.00862419	0.0542099
ugd	merT	0.719105	0.00839591	0.0542099
AAC(3)-Id	merE	0.719105	0.00839591	0.0542099
ereA2	merE	0.719105	0.00839591	0.0542099
rosA	czcA	0.714155	0.00907806	0.0542099
tet(C)	merR	0.71333	0.00919561	0.0542099
mef(B)	merR	0.71333	0.00919561	0.0542099
vat(B)	merR	0.71333	0.00919561	0.0542099
lnu(D)	merR	0.71333	0.00919561	0.0542099
aadA	merR	0.71333	0.00919561	0.0542099
tet(C)	chrA	0.71333	0.00919561	0.0542099
mef(B)	chrA	0.71333	0.00919561	0.0542099
vat(B)	chrA	0.71333	0.00919561	0.0542099
lnu(D)	chrA	0.71333	0.00919561	0.0542099
aadA	chrA	0.71333	0.00919561	0.0542099
ugd	furA	0.719105	0.00839591	0.0542099
arnA	mntP/yebN	0.718328	0.00850036	0.0542099
AAC(3)-Id	tniB	0.713043	0.00923668	0.0542153
rosA	ruvB	0.711285	0.00949192	0.0552331
tolC	merE	0.711439	0.00946945	0.0552331
OprM	merP	0.710571	0.0095971	0.0556055
tolC	ISCR	0.706779	0.0101701	0.0586734
ugd	transposase	0.70182	0.0109574	0.0597634
AAC(3)-Id	istB	0.70305	0.010758	0.0597634
APH(3')-IIIa	integrase	0.703118	0.0107471	0.0597634
ugd	integrase	0.70182	0.0109574	0.0597634
bacA	plasmid	-0.703118	0.0107471	0.0597634
tet(39)	arsC	0.703468	0.0106908	0.0597634
abeS	merP	0.701689	0.0109788	0.0597634
mph(G)	merE	0.701689	0.0109788	0.0597634
mdtK	zntR/yhdM	0.70435	0.0105502	0.0597634
qacEdelta1	irlR	0.70435	0.0105502	0.0597634
bacA	chrA	0.70182	0.0109574	0.0597634
AAC(3)-Id	chrA	0.704348	0.0105506	0.0597634
lnu(H)	chrA	0.704348	0.0105506	0.0597634
pmrF	copC	0.702908	0.0107808	0.0597634
AAC(3)-Id	dpsA	0.699211	0.0113892	0.0615016
lnu(H)	czcA	0.699211	0.0113892	0.0615016
qacH	qacEdelta	0.698873	0.0114461	0.0615624
mdtK	transposase	0.697024	0.011761	0.0623238
tet(C)	dpsA	0.694314	0.0122339	0.0623238
mef(B)	dpsA	0.694314	0.0122339	0.0623238
vat(B)	dpsA	0.694314	0.0122339	0.0623238
lnu(D)	dpsA	0.694314	0.0122339	0.0623238
aadA	dpsA	0.694314	0.0122339	0.0623238
lnu(H)	arsB	0.695238	0.012071	0.0623238
tet(C)	czcA	0.694314	0.0122339	0.0623238
mef(B)	czcA	0.694314	0.0122339	0.0623238
vat(B)	czcA	0.694314	0.0122339	0.0623238
lnu(D)	czcA	0.694314	0.0122339	0.0623238
aadA	czcA	0.694314	0.0122339	0.0623238
mph(G)	nreB	0.694314	0.0122339	0.0623238
APH(3')-IIIa	dsbA	0.695545	0.0120174	0.0623238
qacH	ruvB	0.690636	0.0128981	0.0654604
AAC(3)-Id	ruvB	0.686224	0.0137298	0.0694204
bacA	integrase	0.685315	0.013906	0.0700487
abeS	istB	0.683511	0.0142603	0.0704075
bacA	istB	0.683013	0.0143594	0.0704075
tet(C)	merP	0.682838	0.0143944	0.0704075
mef(B)	merP	0.682838	0.0143944	0.0704075
vat(B)	merP	0.682838	0.0143944	0.0704075
lnu(D)	merP	0.682838	0.0143944	0.0704075
aadA	merP	0.682838	0.0143944	0.0704075
tetX2	nreB	0.684424	0.0140802	0.0704075
abeS	actP	0.682315	0.014499	0.0704088
arnA	cutA	0.682315	0.014499	0.0704088
mdtK	integrase	0.679511	0.0150702	0.0729205
ereA2	transposase	0.678426	0.0152956	0.0737466
AAC(6')-Ic	zinT/yodA	0.67735	0.0155214	0.0745692
tet(C)	qacEdelta	0.674453	0.0161419	0.0756653
mef(B)	qacEdelta	0.674453	0.0161419	0.0756653
vat(B)	qacEdelta	0.674453	0.0161419	0.0756653
lnu(D)	qacEdelta	0.674453	0.0161419	0.0756653
aadA	qacEdelta	0.674453	0.0161419	0.0756653
pmrF	Tn916	-0.675709	0.0158708	0.0756653
abeS	acn	0.675042	0.0160143	0.0756653
AAC(6')-Ic	arsC	0.672989	0.0164624	0.0769004
mel	tniB	0.672711	0.0165238	0.0769213
bacA	transposase	0.671329	0.0168315	0.0775424
tetX2	transposase	0.670063	0.0171168	0.0775424
tet(C)	ricR	0.670312	0.0170604	0.0775424
mef(B)	ricR	0.670312	0.0170604	0.0775424
vat(B)	ricR	0.670312	0.0170604	0.0775424
lnu(D)	ricR	0.670312	0.0170604	0.0775424
aadA	ricR	0.670312	0.0170604	0.0775424
AAC(3)-Id	actP	0.670628	0.0169891	0.0775424
Bbif_ileS_MUP	acn	0.668381	0.0175016	0.0784955
qacEdelta1	merP	0.668381	0.0175016	0.0784955
qacH	czcA	0.668381	0.0175016	0.0784955
rosA	chrA	0.667514	0.0177023	0.0791326
mel	istA	0.663432	0.0186703	0.0796412
mel	istA3	0.663432	0.0186703	0.0796412
APH(3')-IIIa	ricR	0.666239	0.0180006	0.0796412
OprM	acn	0.66616	0.0180191	0.0796412
FosA3	arsC	0.666244	0.0179995	0.0796412
tet(C)	sodB	0.663305	0.0187009	0.0796412
mef(B)	sodB	0.663305	0.0187009	0.0796412
vat(B)	sodB	0.663305	0.0187009	0.0796412
lnu(D)	sodB	0.663305	0.0187009	0.0796412
aadA	sodB	0.663305	0.0187009	0.0796412
bacA	merE	0.665674	0.0181341	0.0796412
lnu(H)	merE	0.663432	0.0186703	0.0796412
tolC	czcA	0.664355	0.0184481	0.0796412
mel	merR	0.663432	0.0186703	0.0796412
mel	chrA	0.663432	0.0186703	0.0796412
tet(39)	arsH	0.66283	0.0188163	0.0798805
tolC	istB1	0.660884	0.0192937	0.0814107
tet(39)	zinT/yodA	0.66087	0.0192974	0.0814107
bacA	acn	0.660623	0.0193586	0.0814147
tet(C)	IS91	0.650444	0.0220086	0.0829932
mef(B)	IS91	0.650444	0.0220086	0.0829932
vat(B)	IS91	0.650444	0.0220086	0.0829932
lnu(D)	IS91	0.650444	0.0220086	0.0829932
aadA	IS91	0.650444	0.0220086	0.0829932
tet(C)	transposase	0.650444	0.0220086	0.0829932
mef(B)	transposase	0.650444	0.0220086	0.0829932
vat(B)	transposase	0.650444	0.0220086	0.0829932
lnu(D)	transposase	0.650444	0.0220086	0.0829932
aadA	transposase	0.650444	0.0220086	0.0829932
ereA2	qacEdelta	0.654953	0.0208039	0.0829932
qacH	istB	0.654337	0.0209656	0.0829932
tet(C)	tniA	0.651584	0.0216993	0.0829932
mef(B)	tniA	0.651584	0.0216993	0.0829932
vat(B)	tniA	0.651584	0.0216993	0.0829932
lnu(D)	tniA	0.651584	0.0216993	0.0829932
aadA	tniA	0.651584	0.0216993	0.0829932
mph(G)	ISCR	0.656469	0.0204102	0.0829932
CAT	dnaK	-0.650444	0.0220086	0.0829932
mel	arsC	0.655733	0.0206006	0.0829932
tet(C)	arsB	0.651584	0.0216993	0.0829932
mef(B)	arsB	0.651584	0.0216993	0.0829932
vat(B)	arsB	0.651584	0.0216993	0.0829932
lnu(D)	arsB	0.651584	0.0216993	0.0829932
aadA	arsB	0.651584	0.0216993	0.0829932
tet(C)	copB	0.651584	0.0216993	0.0829932
mef(B)	copB	0.651584	0.0216993	0.0829932
vat(B)	copB	0.651584	0.0216993	0.0829932
lnu(D)	copB	0.651584	0.0216993	0.0829932
aadA	copB	0.651584	0.0216993	0.0829932
tet(C)	actP	0.650444	0.0220086	0.0829932
mef(B)	actP	0.650444	0.0220086	0.0829932
vat(B)	actP	0.650444	0.0220086	0.0829932
lnu(D)	actP	0.650444	0.0220086	0.0829932
aadA	actP	0.650444	0.0220086	0.0829932
OprM	actP	0.657353	0.020183	0.0829932
tolC	nreB	0.650444	0.0220086	0.0829932
MexB	ISCR	0.647067	0.0229431	0.0857985
rosA	ychH	0.647067	0.0229431	0.0857985
tolC	chrA	0.647234	0.0228964	0.0857985
rosA	acn	0.646498	0.0231036	0.0861598
tet(C)	istB	0.640814	0.0247499	0.0862131
mef(B)	istB	0.640814	0.0247499	0.0862131
vat(B)	istB	0.640814	0.0247499	0.0862131
lnu(D)	istB	0.640814	0.0247499	0.0862131
aadA	istB	0.640814	0.0247499	0.0862131
OprM	istB	0.641834	0.0244483	0.0862131
mph(G)	plasmid	-0.639514	0.025138	0.0862131
bacA	istA3	0.639436	0.0251615	0.0862131
rosA	istA3	0.643955	0.02383	0.0862131
qacH	acn	0.643955	0.0238299	0.0862131
Bbif_ileS_MUP	arsH	0.644871	0.0235663	0.0862131
tet(C)	ruvB	0.639693	0.0250844	0.0862131
mef(B)	ruvB	0.639693	0.0250844	0.0862131
vat(B)	ruvB	0.639693	0.0250844	0.0862131
lnu(D)	ruvB	0.639693	0.0250844	0.0862131
aadA	ruvB	0.639693	0.0250844	0.0862131
mel	zinT/yodA	0.640235	0.0249221	0.0862131
tet(C)	copR	0.644213	0.0237554	0.0862131
mef(B)	copR	0.644213	0.0237554	0.0862131
vat(B)	copR	0.644213	0.0237554	0.0862131
lnu(D)	copR	0.644213	0.0237554	0.0862131
aadA	copR	0.644213	0.0237554	0.0862131
bacA	nreB	0.639693	0.0250844	0.0862131
tet(C)	arsA	0.640814	0.0247499	0.0862131
mef(B)	arsA	0.640814	0.0247499	0.0862131
vat(B)	arsA	0.640814	0.0247499	0.0862131
lnu(D)	arsA	0.640814	0.0247499	0.0862131
aadA	arsA	0.640814	0.0247499	0.0862131
Bbif_ileS_MUP	copC	-0.639514	0.025138	0.0862131
APH(3')-IIIa	copC	-0.639514	0.025138	0.0862131
AAC(6')-Ic	copC	-0.639514	0.025138	0.0862131
acrA	copC	-0.639514	0.025138	0.0862131
mph(G)	sodB	0.638567	0.0254236	0.0868907
bacA	czcA	0.638229	0.0255261	0.0870208
AAC(3)-Id	copR	0.636102	0.0261778	0.0890177
ugd	istA	0.634783	0.026588	0.0899593
ugd	merR	0.634783	0.026588	0.0899593
mph(G)	arsH	0.634496	0.0266776	0.0900371
APH(3')-IIIa	Tn916	0.630956	0.0278041	0.0936048
qacEdelta1	istB	0.629331	0.0283328	0.0951474
ugd	istB	0.628839	0.028494	0.0954515
mph(G)	IS91	0.627032	0.0290927	0.0972158
abeS	arsC	0.625535	0.0295953	0.098651
bacA	ISCR	0.624169	0.0300595	0.0998189
bacA	cutA	0.624069	0.0300936	0.0998189
tolC	merP	0.623299	0.0303576	0.100448
Bbif_ileS_MUP	chrA	0.621678	0.0309193	0.102056
MexB	istB	0.62082	0.0312193	0.102289
rosA	arsC	0.620703	0.0312606	0.102289
ereA2	copR	0.620395	0.0313686	0.102289
Bbif_ileS_MUP	nreB	0.620445	0.0313512	0.102289
APH(3')-IIIa	nreB	0.620445	0.0313512	0.102289
bacA	arsB	0.619966	0.0315202	0.102536
mel	dpsA	0.619529	0.0316749	0.102545
mel	czcA	0.619529	0.0316749	0.102545
mph(G)	tniA	0.618783	0.0319402	0.103156
qacH	Tn916	0.617038	0.0325675	0.104681
qacEdelta1	merR	0.617038	0.0325675	0.104681
mph(G)	transposase	0.615835	0.0330052	0.10484
ereA2	integrase	0.616042	0.0329296	0.10484
bacA	tniB	0.616042	0.0329296	0.10484
tolC	arsC	0.616347	0.0328184	0.10484
tolC	zinT/yodA	0.616042	0.0329296	0.10484
bacA	IS91	0.615385	0.0331699	0.10487
arnA	arsH	0.615385	0.0331699	0.10487
FosA3	transposase	0.61499	0.033315	0.105082
tet(39)	sodB	0.614524	0.0334866	0.105377
bacA	copR	0.612691	0.0341681	0.107272
lnu(H)	irlR	0.60931	0.0354516	0.111043
OprM	arsC	0.608279	0.0358497	0.111772
mph(G)	ruvB	0.60837	0.0358144	0.111772
qacH	ISCR	0.606168	0.0366745	0.11408
ereA2	copB	0.605404	0.0369766	0.114755
Bbif_ileS_MUP	sodB	0.603965	0.0375502	0.116268
AAC(6')-Ic	istA15	-0.60351	0.0377326	0.116329
ugd	merP	0.603486	0.0377423	0.116329
mel	integrase	0.603267	0.0378306	0.116336
lnu(H)	tniA	0.601498	0.0385478	0.118128
tolC	pstB	0.601399	0.0385885	0.118128
bacA	merP	0.600905	0.0387904	0.118477
abeS	arsB	0.600156	0.0390984	0.119076
ugd	zinT/yodA	0.6	0.0391629	0.119076
mdtK	mntP/yebN	0.599656	0.0393052	0.119241
bacA	tniA	0.59895	0.0395981	0.11986
mdtK	ychH	0.597677	0.0401302	0.121036
ereA2	arsA	0.597592	0.0401659	0.121036
qacEdelta1	istB1	0.595246	0.0411607	0.122664
abeS	ISCR	0.595246	0.0411607	0.122664
OprM	ISCR	0.595246	0.0411607	0.122664
mel	ISCR	0.595246	0.0411607	0.122664
MexB	nreB	0.595491	0.0410561	0.122664
tolC	cutA	0.594946	0.0412895	0.122777
tet(C)	arsH	0.591312	0.042868	0.124455
mef(B)	arsH	0.591312	0.042868	0.124455
vat(B)	arsH	0.591312	0.042868	0.124455
lnu(D)	arsH	0.591312	0.042868	0.124455
aadA	arsH	0.591312	0.042868	0.124455
tet(C)	irlR	0.592349	0.0424134	0.124455
mef(B)	irlR	0.592349	0.0424134	0.124455
vat(B)	irlR	0.592349	0.0424134	0.124455
lnu(D)	irlR	0.592349	0.0424134	0.124455
aadA	irlR	0.592349	0.0424134	0.124455
pmrF	mntP/yebN	0.592601	0.0423034	0.124455
qacH	sodB	0.591023	0.0429957	0.124558
lnu(H)	copR	0.588983	0.0439022	0.126912
qacH	copR	0.586581	0.0449871	0.12977
AAC(3)-Id	copB	0.585875	0.0453094	0.130422
tolC	istA3	0.58485	0.0457805	0.131218
tet(39)	actP	0.58485	0.0457805	0.131218
rosA	dnaK	0.584522	0.045932	0.131373
qacH	transposase	0.582464	0.04689	0.133266
qacEdelta1	arsH	0.582464	0.04689	0.133266
tet(39)	chrA	0.582609	0.0468223	0.133266
lnu(H)	qacEdelta	0.582181	0.0470232	0.133364
mdtK	arsC	0.581108	0.0475293	0.134517
tet(39)	merE	0.579923	0.0480926	0.135543
ugd	merE	0.579923	0.0480926	0.135543
qacEdelta1	czcA	0.579559	0.0482665	0.13575
qacH	arsC	0.57808	0.0489781	0.137465
OprM	arsB	0.57515	0.05041	0.14119
tolC	plasmid	-0.574143	0.0509085	0.141704
qacH	arsH	0.574143	0.0509085	0.141704
ereA2	arsB	0.574157	0.0509015	0.141704
mph(G)	integrase	0.571047	0.0524639	0.145095
tet(C)	integrase	0.56981	0.0530941	0.145095
mef(B)	integrase	0.56981	0.0530941	0.145095
vat(B)	integrase	0.56981	0.0530941	0.145095
lnu(D)	integrase	0.56981	0.0530941	0.145095
aadA	integrase	0.56981	0.0530941	0.145095
ereA2	merP	0.57019	0.0528998	0.145095
MexB	merP	0.571324	0.0523234	0.145095
tet(39)	dsbA	0.570644	0.0526683	0.145095
FosA3	ricR	0.566265	0.0549304	0.14981
rosA	pstB	0.563394	0.0564496	0.153334
rosA	arsH	0.563394	0.0564496	0.153334
qacEdelta1	tniA	0.562647	0.05685	0.154112
ereA2	IS91	0.561456	0.0574918	0.154609
qacEdelta1	transposase	0.561662	0.0573803	0.154609
lnu(H)	dnaK	0.561456	0.0574918	0.154609
qacH	actP	0.561662	0.0573803	0.154609
tolC	istB	0.560421	0.0580535	0.155501
tolC	arsB	0.560421	0.0580535	0.155501
tolC	acn	0.55985	0.0583655	0.156027
ugd	plasmid	-0.556726	0.0600909	0.15969
AAC(3)-Id	plasmid	-0.556726	0.0600909	0.15969
lnu(H)	plasmid	-0.556726	0.0600909	0.15969
FosA3	mntP/yebN	0.554629	0.061269	0.162501
tolC	merR	0.553658	0.0618201	0.163641
qacEdelta1	actP	0.553341	0.0620005	0.163798
tetX2	zinT/yodA	0.552721	0.0623549	0.164412
Bbif_ileS_MUP	istA3	0.552087	0.0627186	0.165049
tolC	copR	0.549309	0.0643293	0.168958
pmrF	istA15	0.54909	0.0644576	0.168966
tet(39)	Tn916	0.547826	0.0652011	0.170051
ereA2	Tn916	0.547826	0.0652011	0.170051
mph(G)	arsA	0.547745	0.0652491	0.170051
tet(39)	cutA	0.547447	0.065425	0.170181
tet(39)	acn	0.545218	0.0667535	0.171473
tet(C)	acn	0.545122	0.0668111	0.171473
mef(B)	acn	0.545122	0.0668111	0.171473
vat(B)	acn	0.545122	0.0668111	0.171473
lnu(D)	acn	0.545122	0.0668111	0.171473
aadA	acn	0.545122	0.0668111	0.171473
bacA	merR	0.54586	0.0663693	0.171473
acrA	acn	0.544031	0.0674689	0.172833
ugd	arsB	0.542911	0.0681484	0.173918
bacA	arsA	0.542908	0.0681501	0.173918
tetX2	integrase	0.541558	0.0689754	0.174402
tet(C)	arsC	0.540677	0.0695174	0.174402
mef(B)	arsC	0.540677	0.0695174	0.174402
vat(B)	arsC	0.540677	0.0695174	0.174402
lnu(D)	arsC	0.540677	0.0695174	0.174402
aadA	arsC	0.540677	0.0695174	0.174402
bacA	dpsA	0.541188	0.0692028	0.174402
FosA3	zntR/yhdM	0.540637	0.0695426	0.174402
rosA	zinT/yodA	0.541864	0.0687875	0.174402
rosA	dsbA	0.540492	0.0696318	0.174402
mel	qacEdelta	0.539254	0.0703997	0.175736
ugd	Tn916	0.53913	0.0704767	0.175736
lnu(H)	copB	0.539005	0.0705549	0.175736
tolC	tniB	0.538062	0.0711447	0.176554
tet(39)	dnaK	0.538062	0.0711447	0.176554
qacEdelta1	integrase	0.536699	0.0720026	0.178355
FosA3	cutA	0.535176	0.0729704	0.180421
FosA3	integrase	0.532379	0.07477	0.181966
tet(39)	istB1	0.53225	0.0748539	0.181966
ereA2	istB1	0.53225	0.0748539	0.181966
tet(39)	ISCR	0.53225	0.0748539	0.181966
ugd	ISCR	0.53225	0.0748539	0.181966
lnu(H)	ISCR	0.53225	0.0748539	0.181966
mph(G)	merP	0.533865	0.0738103	0.181966
bacA	merT	0.532539	0.0746663	0.181966
rosA	zntR/yhdM	0.532113	0.074943	0.181966
bacA	furA	0.532539	0.0746663	0.181966
tetX2	istB1	0.53012	0.0762453	0.182502
tet(39)	istA3	0.530435	0.0760388	0.182502
tetX2	ISCR	0.53012	0.0762453	0.182502
tet(39)	ruvB	0.530264	0.0761511	0.182502
qacH	merP	0.530708	0.0758598	0.182502
mel	sodB	0.530626	0.0759133	0.182502
ereA2	merR	0.530435	0.0760388	0.182502
AAC(3)-Id	arsA	0.531193	0.0755421	0.182502
FosA3	copC	-0.529094	0.0769223	0.183472
tetX2	copC	-0.529094	0.0769223	0.183472
MexB	pstB	0.528182	0.0775272	0.184264
acrA	arsH	0.528378	0.0773967	0.184264
tetX2	arsC	0.523477	0.0806998	0.191467
tet(C)	pstB	0.52143	0.0821075	0.19311
mef(B)	pstB	0.52143	0.0821075	0.19311
vat(B)	pstB	0.52143	0.0821075	0.19311
lnu(D)	pstB	0.52143	0.0821075	0.19311
aadA	pstB	0.52143	0.0821075	0.19311
rosA	integrase	0.52114	0.0823085	0.193246
abeS	pstB	0.520057	0.0830606	0.194673
rosA	merR	0.518305	0.0842883	0.197208
tolC	IS91	0.517483	0.0848688	0.197881
arnA	actP	0.517483	0.0848688	0.197881
qacH	arsB	0.516801	0.0853516	0.198663
Bbif_ileS_MUP	actP	0.515897	0.0859954	0.199474
mph(G)	chrA	0.516085	0.0858615	0.199474
AAC(3)-Id	irlR	0.51557	0.086229	0.199673
MexB	zntR/yhdM	-0.515353	0.0863842	0.199689
bacA	istA	0.514668	0.0868757	0.199799
AAC(3)-Id	integrase	0.514668	0.0868757	0.199799
bacA	arsC	0.514831	0.0867586	0.199799
mph(G)	arsB	0.514095	0.087288	0.200066
mph(G)	copB	0.514095	0.087288	0.200066
qacEdelta1	istA15	0.512454	0.0884763	0.202446
mel	arsH	0.511737	0.0889996	0.203299
AAC(6')-Ic	arsA	-0.508466	0.0914107	0.208453
AAC(3)-Id	tniA	0.507758	0.0919379	0.209302
tet(39)	tniB	0.504348	0.0945083	0.214792
mph(G)	cutA	0.504061	0.0947264	0.214926
ereA2	irlR	0.503852	0.0948856	0.214926
tolC	dnaK	0.503497	0.0951574	0.21496
OprM	pstB	0.503416	0.0952192	0.21496
rosA	tniB	0.502599	0.095845	0.216011
AAC(3)-Id	transposase	0.499072	0.0985791	0.218525
tolC	qacEdelta	0.500329	0.097599	0.218525
qacH	integrase	0.499255	0.0984358	0.218525
qacH	tniA	0.50013	0.0977532	0.218525
Bbif_ileS_MUP	cutA	0.5	0.0978546	0.218525
qacH	merE	0.5	0.0978546	0.218525
mph(G)	irlR	0.49914	0.0985262	0.218525
tolC	dsbA	0.499255	0.0984358	0.218525
OprM	copC	-0.49962	0.0981507	0.218525
mel	copC	-0.49962	0.0981507	0.218525
arnA	dnaK	0.496503	0.100603	0.222645
mph(G)	istB	0.495401	0.10148	0.224219
bacA	irlR	0.493871	0.102705	0.226556
AAC(3)-Id	IS91	0.491274	0.104808	0.228774
Bbif_ileS_MUP	Tn916	0.491775	0.1044	0.228774
rosA	ricR	0.489922	0.105914	0.228774
AAC(3)-Id	acn	0.491113	0.10494	0.228774
lnu(H)	acn	0.491113	0.10494	0.228774
ereA2	arsH	0.491274	0.104808	0.228774
mel	merP	0.490738	0.105246	0.228774
qacEdelta1	merT	0.490099	0.105769	0.228774
abeS	merE	0.490099	0.105769	0.228774
OprM	merE	0.490099	0.105769	0.228774
mel	merE	0.490099	0.105769	0.228774
mph(G)	copR	0.492391	0.1039	0.228774
qacEdelta1	furA	0.490099	0.105769	0.228774
qacEdelta1	sodB	0.487486	0.107927	0.232378
mel	dsbA	0.487624	0.107812	0.232378
mph(G)	istB1	0.485003	0.110004	0.236473
lnu(H)	arsA	0.484323	0.110577	0.237327
APH(3')-IIIa	chrA	0.482496	0.112128	0.239893
acrA	chrA	0.482496	0.112128	0.239893
mel	istB	0.481375	0.113086	0.24156
ugd	tniA	0.480417	0.113909	0.242551
AAC(6')-Ic	ricR	0.480566	0.113781	0.242551
bacA	qacEdelta	0.478575	0.115503	0.244246
MexB	arsH	0.478885	0.115234	0.244246
tolC	merT	0.478453	0.11561	0.244246
ereA2	czcA	0.478627	0.115458	0.244246
tolC	furA	0.478453	0.11561	0.244246
ugd	qacEdelta	0.477065	0.116822	0.246421
abeS	plasmid	-0.475248	0.118421	0.249015
OprM	plasmid	-0.475248	0.118421	0.249015
CAT	pstB	-0.47305	0.120373	0.2527
bacA	copB	0.472855	0.120547	0.2527
APH(3')-IIIa	arsH	0.470132	0.122999	0.257065
mph(G)	czcA	0.47012	0.12301	0.257065
arnA	irlR	0.469353	0.123706	0.25812
abeS	copC	-0.468533	0.124454	0.259278
mph(G)	acn	0.468127	0.124824	0.259649
AAC(3)-Id	arsH	0.46788	0.125051	0.259721
CAT	zntR/yhdM	0.466933	0.12592	0.260724
acrA	nreB	0.466933	0.12592	0.260724
tet(39)	copC	-0.466141	0.12665	0.261834
abeS	copR	0.465075	0.127638	0.262669
abeS	mntP/yebN	-0.465075	0.127638	0.262669
OprM	mntP/yebN	-0.465075	0.127638	0.262669
rosA	transposase	0.4648	0.127893	0.262793
tetX2	dsbA	0.464183	0.128467	0.263573
ugd	copR	0.463333	0.129261	0.264798
FosA3	istA15	-0.462516	0.130028	0.265535
AAC(6')-Ic	tniA	-0.46262	0.129929	0.265535
rosA	merP	0.462321	0.130211	0.265535
mph(G)	istA3	0.461979	0.130533	0.265712
qacEdelta1	ruvB	0.461811	0.130691	0.265712
rosA	merT	0.460885	0.131566	0.266688
rosA	furA	0.460885	0.131566	0.266688
ugd	IS91	0.460082	0.132328	0.26783
pmrF	ychH	0.459752	0.132642	0.268063
mel	ruvB	0.457651	0.134652	0.271313
MexB	actP	0.457758	0.134549	0.271313
acrA	sodB	0.457288	0.135001	0.271611
Bbif_ileS_MUP	istB1	0.453261	0.138914	0.277007
APH(3')-IIIa	istB1	0.453261	0.138914	0.277007
Bbif_ileS_MUP	ISCR	0.453261	0.138914	0.277007
APH(3')-IIIa	ISCR	0.453261	0.138914	0.277007
qacH	ricR	0.453261	0.138914	0.277007
qacH	arsA	0.454285	0.137912	0.277007
tet(39)	pstB	0.452284	0.139875	0.278511
Bbif_ileS_MUP	czcA	0.450768	0.141373	0.28108
ugd	dsbA	0.45002	0.142116	0.282142
pmrF	merT	-0.448033	0.144103	0.28483
OprM	copR	0.448315	0.14382	0.28483
pmrF	furA	-0.448033	0.144103	0.28483
mel	acn	0.446327	0.145823	0.287808
acrA	Tn916	0.445381	0.146782	0.289279
Bbif_ileS_MUP	ruvB	0.445169	0.146998	0.289281
lnu(H)	IS91	0.444486	0.147694	0.290228
abeS	ricR	0.442339	0.149895	0.291582
qacEdelta1	ricR	0.442339	0.149895	0.291582
OprM	ricR	0.442339	0.149895	0.291582
mel	ricR	0.442339	0.149895	0.291582
tetX2	merT	0.442339	0.149895	0.291582
tetX2	merE	0.442339	0.149895	0.291582
tetX2	furA	0.442339	0.149895	0.291582
abeS	transposase	0.441009	0.151269	0.291733
ereA2	istB	0.441359	0.150906	0.291733
mph(G)	tniB	0.441169	0.151103	0.291733
Bbif_ileS_MUP	dnaK	0.441009	0.151269	0.291733
APH(3')-IIIa	acn	0.441886	0.150362	0.291733
abeS	arsH	0.441009	0.151269	0.291733
APH(3')-IIIa	istA3	0.440742	0.151546	0.29185
qacH	copB	0.437614	0.154812	0.297716
AAC(6')-Ic	transposase	0.436848	0.155619	0.298842
AAC(6')-Ic	cutA	0.435644	0.156893	0.299584
acrA	cutA	0.435644	0.156893	0.299584
AAC(6')-Ic	zntR/yhdM	0.435644	0.156893	0.299584
acrA	zntR/yhdM	0.435644	0.156893	0.299584
arnA	IS91	0.433566	0.159106	0.301496
AAC(6')-Ic	istB	-0.433446	0.159234	0.301496
abeS	tniA	0.433446	0.159234	0.301496
arnA	pstB	0.433566	0.159106	0.301496
pmrF	cutA	0.433446	0.159234	0.301496
tolC	arsA	0.434326	0.158294	0.301496
tolC	ychH	0.431411	0.161423	0.305212
arnA	istA15	0.430673	0.162221	0.306291
mph(G)	istA	0.428683	0.164385	0.308114
tolC	istA	0.42889	0.16416	0.308114
AAC(3)-Id	pstB	0.42889	0.16416	0.308114
tet(39)	merP	0.428683	0.164385	0.308114
mel	actP	0.428527	0.164556	0.308114
tet(39)	czcA	0.428683	0.164385	0.308114
tolC	tniA	0.427321	0.165877	0.310158
rosA	istA	0.424068	0.169476	0.316011
AAC(6')-Ic	acn	0.424122	0.169415	0.316011
mdtK	ricR	0.422972	0.170699	0.317824
APH(3')-IIIa	sodB	0.422775	0.170919	0.317824
qacEdelta1	Tn916	0.422184	0.171582	0.31818
qacEdelta1	tniB	0.422184	0.171582	0.31818
lnu(H)	arsH	0.421092	0.17281	0.31989
qacH	irlR	0.420943	0.172978	0.31989
AAC(3)-Id	arsC	0.420464	0.173519	0.320014
lnu(H)	arsC	0.420464	0.173519	0.320014
AAC(6')-Ic	IS91	-0.416046	0.178557	0.325776
qacH	IS91	0.416046	0.178557	0.325776
qacEdelta1	istA	0.412905	0.182193	0.325776
pmrF	plasmid	-0.414691	0.18012	0.325776
qacEdelta1	istA3	0.412905	0.182193	0.325776
acrA	istA3	0.412905	0.182193	0.325776
CAT	acn	-0.413145	0.181914	0.325776
CAT	dpsA	-0.413145	0.181914	0.325776
tolC	dpsA	0.414289	0.180586	0.325776
rosA	dpsA	0.417217	0.177213	0.325776
CAT	ruvB	-0.413919	0.181015	0.325776
mel	arsB	0.414691	0.18012	0.325776
tet(39)	merT	0.412905	0.182193	0.325776
ereA2	merT	0.412905	0.182193	0.325776
AAC(6')-Ic	copR	-0.414796	0.179998	0.325776
qacEdelta1	chrA	0.412905	0.182193	0.325776
tet(39)	furA	0.412905	0.182193	0.325776
ereA2	furA	0.412905	0.182193	0.325776
tet(C)	copC	-0.413145	0.181914	0.325776
mef(B)	copC	-0.413145	0.181914	0.325776
vat(B)	copC	-0.413145	0.181914	0.325776
lnu(D)	copC	-0.413145	0.181914	0.325776
aadA	copC	-0.413145	0.181914	0.325776
mph(G)	arsC	0.410231	0.185326	0.33094
pmrF	dnaK	0.409808	0.185824	0.331391
OprM	tniA	0.40844	0.187443	0.333836
abeS	integrase	0.407725	0.188292	0.334906
arnA	copB	0.406305	0.189985	0.337029
mdtK	actP	0.406305	0.189985	0.337029
tolC	Tn916	0.405496	0.190954	0.338304
AAC(6')-Ic	Tn916	0.403626	0.193205	0.34095
FosA3	arsH	0.403874	0.192906	0.34095
tet(39)	dpsA	0.403711	0.193102	0.34095
mdtK	sodB	0.403144	0.193789	0.341534
OprM	transposase	0.399404	0.198348	0.348884
tolC	irlR	0.3993	0.198476	0.348884
lnu(H)	cutA	0.398987	0.198861	0.349105
tetX2	ricR	0.39759	0.200583	0.351672
rosA	istA2	0.39582	0.20278	0.354603
MexB	istA2	-0.39582	0.20278	0.354603
tet(C)	dnaK	0.392416	0.207043	0.359531
mef(B)	dnaK	0.392416	0.207043	0.359531
vat(B)	dnaK	0.392416	0.207043	0.359531
lnu(D)	dnaK	0.392416	0.207043	0.359531
aadA	dnaK	0.392416	0.207043	0.359531
tolC	copB	0.392295	0.207197	0.359531
FosA3	istB	-0.390789	0.209101	0.360687
AAC(6')-Ic	integrase	0.391083	0.208728	0.360687
arnA	plasmid	-0.391083	0.208728	0.360687
mdtK	acn	0.390712	0.209199	0.360687
FosA3	arsA	-0.390789	0.209101	0.360687
tetX2	tniB	0.388952	0.211439	0.364085
AAC(6')-Ic	arsB	-0.387601	0.213168	0.365199
AAC(6')-Ic	copB	-0.387601	0.213168	0.365199
OprM	copB	0.387601	0.213168	0.365199
AAC(6')-Ic	irlR	-0.387601	0.213168	0.365199
MexB	qacEdelta	0.387026	0.213906	0.366
ereA2	tniA	0.386677	0.214355	0.366303
bacA	zinT/yodA	0.382102	0.220296	0.375979
tetX2	istA	0.378716	0.224754	0.378799
pmrF	istA	-0.378866	0.224556	0.378799
tetX2	istA3	0.378716	0.224754	0.378799
AAC(3)-Id	ricR	0.378716	0.224754	0.378799
ereA2	ricR	0.378716	0.224754	0.378799
lnu(H)	ricR	0.378716	0.224754	0.378799
MexB	ruvB	0.380291	0.222673	0.378799
tetX2	merR	0.378716	0.224754	0.378799
arnA	copR	0.380291	0.222673	0.378799
tetX2	chrA	0.378716	0.224754	0.378799
OprM	integrase	0.374441	0.23046	0.386797
lnu(H)	integrase	0.374304	0.230645	0.386797
pmrF	pstB	0.374782	0.230003	0.386797
OprM	arsH	0.374441	0.23046	0.386797
CAT	mntP/yebN	0.373535	0.231681	0.388049
AAC(6')-Ic	mntP/yebN	0.372898	0.232542	0.388049
qacH	mntP/yebN	-0.372898	0.232542	0.388049
acrA	mntP/yebN	0.372898	0.232542	0.388049
FosA3	acn	0.372325	0.233317	0.388861
ereA2	sodB	0.371949	0.233827	0.389231
abeS	copB	0.37093	0.235212	0.390093
OprM	irlR	0.37093	0.235212	0.390093
arnA	arsA	0.371279	0.234737	0.390093
tolC	zntR/yhdM	0.370281	0.236096	0.39108
rosA	istB1	0.369753	0.236817	0.391794
bacA	ychH	0.367158	0.24038	0.3972
abeS	istA2	0.363749	0.245108	0.40379
qacH	istA2	0.363749	0.245108	0.40379
arnA	ruvB	0.363636	0.245265	0.40379
ugd	irlR	0.363242	0.245815	0.404203
qacH	pstB	0.36196	0.247611	0.405181
abeS	irlR	0.362594	0.246722	0.405181
mph(G)	merR	0.362092	0.247426	0.405181
arnA	copC	0.362036	0.247504	0.405181
MexB	tniB	0.361243	0.248618	0.406337
CAT	istA	-0.359662	0.250848	0.407515
CAT	istA3	-0.359662	0.250848	0.407515
CAT	tniB	-0.359662	0.250848	0.407515
qacEdelta1	dpsA	0.359727	0.250757	0.407515
CAT	chrA	-0.359662	0.250848	0.407515
tolC	mntP/yebN	0.359164	0.251553	0.408169
lnu(H)	transposase	0.358708	0.252199	0.408726
abeS	dnaK	0.3578	0.25349	0.409343
arnA	ychH	0.357979	0.253234	0.409343
AAC(3)-Id	copC	-0.35793	0.253305	0.409343
APH(3')-IIIa	czcA	0.357506	0.253908	0.409528
mel	copR	0.356138	0.25586	0.412184
acrA	istA15	-0.355753	0.256411	0.41258
CAT	actP	-0.354787	0.257796	0.414315
rosA	Tn916	0.35339	0.259809	0.417054
Bbif_ileS_MUP	merT	0.351485	0.262566	0.418494
APH(3')-IIIa	merT	0.351485	0.262566	0.418494
Bbif_ileS_MUP	merE	0.351485	0.262566	0.418494
APH(3')-IIIa	merE	0.351485	0.262566	0.418494
Bbif_ileS_MUP	furA	0.351485	0.262566	0.418494
APH(3')-IIIa	furA	0.351485	0.262566	0.418494
ereA2	actP	0.35091	0.263403	0.418497
mph(G)	merT	0.350844	0.263498	0.418497
mph(G)	furA	0.350844	0.263498	0.418497
mdtK	ruvB	0.350263	0.264344	0.419348
OprM	dnaK	0.349479	0.26549	0.420177
MexB	copC	0.34956	0.265371	0.420177
arnA	ricR	0.3488	0.266483	0.421255
mph(G)	istA15	0.34764	0.268185	0.422252
pmrF	merR	-0.347619	0.268215	0.422252
ugd	arsA	0.347619	0.268215	0.422252
MexB	mntP/yebN	0.347518	0.268365	0.422252
pmrF	arsH	0.346761	0.269479	0.423512
FosA3	tniA	-0.344814	0.272358	0.426052
FosA3	arsB	-0.344814	0.272358	0.426052
FosA3	copB	-0.344814	0.272358	0.426052
FosA3	irlR	-0.344814	0.272358	0.426052
acrA	actP	0.341158	0.277812	0.434081
ugd	istA2	0.340889	0.278215	0.434208
mel	tniA	0.339672	0.280046	0.436562
abeS	zinT/yodA	0.338675	0.281551	0.438401
tetX2	dpsA	0.338032	0.282523	0.438903
tetX2	czcA	0.338032	0.282523	0.438903
tet(39)	mntP/yebN	0.337684	0.283052	0.439218
ereA2	istA15	0.337365	0.283535	0.439462
rosA	qacEdelta	0.33591	0.285749	0.442386
abeS	arsA	0.33342	0.289558	0.44777
FosA3	copR	-0.332777	0.290546	0.448784
MexB	transposase	0.330994	0.293298	0.452
Bbif_ileS_MUP	mntP/yebN	0.330999	0.29329	0.452
ereA2	tniB	0.330435	0.294164	0.452818
arnA	arsB	0.329247	0.296007	0.454619
qacH	zinT/yodA	0.329396	0.295776	0.454619
tetX2	merP	0.328234	0.297585	0.456523
tet(39)	IS91	0.327516	0.298707	0.457724
Bbif_ileS_MUP	zntR/yhdM	0.326733	0.299933	0.459081
mel	IS91	0.324516	0.303417	0.461796
mph(G)	dpsA	0.324701	0.303125	0.461796
tetX2	ychH	-0.325301	0.30218	0.461796
arnA	merE	0.324516	0.303417	0.461796
OprM	arsA	0.325085	0.302521	0.461796
MexB	istB1	0.323534	0.304968	0.463634
arnA	transposase	0.321678	0.30791	0.464965
tet(39)	istA	0.321739	0.307813	0.464965
ereA2	istA	0.321739	0.307813	0.464965
ereA2	istA3	0.321739	0.307813	0.464965
tet(39)	merR	0.321739	0.307813	0.464965
ereA2	chrA	0.321739	0.307813	0.464965
arnA	Tn916	-0.319718	0.311035	0.46916
MexB	dsbA	-0.31843	0.313099	0.471745
MexB	dnaK	0.316909	0.315544	0.474898
CAT	plasmid	0.316619	0.316012	0.475073
pmrF	istA3	-0.316372	0.316409	0.475142
lnu(H)	zntR/yhdM	-0.315478	0.317855	0.476253
AAC(6')-Ic	chrA	0.315478	0.317855	0.476253
arnA	tniA	0.315237	0.318245	0.476309
abeS	IS91	0.312034	0.323453	0.482499
qacH	dnaK	0.312034	0.323453	0.482499
mdtK	chrA	0.312467	0.322748	0.482499
acrA	istB1	0.311276	0.324694	0.483283
acrA	ISCR	0.311276	0.324694	0.483283
tet(C)	plasmid	-0.307024	0.331694	0.484095
mef(B)	plasmid	-0.307024	0.331694	0.484095
vat(B)	plasmid	-0.307024	0.331694	0.484095
lnu(D)	plasmid	-0.307024	0.331694	0.484095
aadA	plasmid	-0.307024	0.331694	0.484095
qacEdelta1	pstB	0.307874	0.330289	0.484095
MexB	dpsA	0.308214	0.329727	0.484095
ugd	copB	0.308561	0.329155	0.484095
CAT	cutA	-0.307024	0.331694	0.484095
CAT	merT	-0.307024	0.331694	0.484095
acrA	czcA	0.308654	0.329001	0.484095
tet(C)	zntR/yhdM	-0.307024	0.331694	0.484095
mef(B)	zntR/yhdM	-0.307024	0.331694	0.484095
vat(B)	zntR/yhdM	-0.307024	0.331694	0.484095
lnu(D)	zntR/yhdM	-0.307024	0.331694	0.484095
aadA	zntR/yhdM	-0.307024	0.331694	0.484095
CAT	furA	-0.307024	0.331694	0.484095
mph(G)	mntP/yebN	0.308214	0.329727	0.484095
mdtK	istA2	0.306235	0.333003	0.48548
mdtK	czcA	0.304718	0.335526	0.48863
MexB	integrase	0.302824	0.33869	0.492176
tetX2	arsH	0.302905	0.338554	0.492176
AAC(6')-Ic	sodB	0.301982	0.340102	0.493696
acrA	dnaK	0.299553	0.344193	0.499099
rosA	istB	0.2963	0.349712	0.506558
tetX2	qacEdelta	0.295051	0.351845	0.509101
tet(C)	zinT/yodA	0.293724	0.354117	0.509657
mef(B)	zinT/yodA	0.293724	0.354117	0.509657
vat(B)	zinT/yodA	0.293724	0.354117	0.509657
lnu(D)	zinT/yodA	0.293724	0.354117	0.509657
aadA	zinT/yodA	0.293724	0.354117	0.509657
APH(3')-IIIa	actP	0.291232	0.358405	0.514731
ugd	copC	-0.291338	0.358223	0.514731
MexB	zinT/yodA	-0.290565	0.359558	0.515838
pmrF	irlR	0.289474	0.361448	0.517999
qacH	copC	-0.288669	0.362844	0.519448
AAC(6')-Ic	istA3	0.287642	0.364632	0.521455
mph(G)	zinT/yodA	0.287176	0.365444	0.522063
arnA	integrase	0.286713	0.366251	0.522497
MexB	ricR	0.286558	0.366522	0.522497
tetX2	sodB	0.285533	0.368315	0.5245
pmrF	actP	0.283713	0.37151	0.528491
Bbif_ileS_MUP	tniB	0.283002	0.372761	0.5286
APH(3')-IIIa	tniB	0.283002	0.372761	0.5286
OprM	zinT/yodA	0.283002	0.372761	0.5286
rosA	istA15	-0.279586	0.378807	0.536048
mph(G)	istA2	-0.279701	0.378603	0.536048
OprM	IS91	0.278751	0.380293	0.537587
bacA	istA15	0.277624	0.382302	0.539862
APH(3')-IIIa	cutA	0.277228	0.38301	0.540296
MexB	plasmid	-0.276531	0.384256	0.541489
Bbif_ileS_MUP	istA	0.273724	0.389299	0.544615
APH(3')-IIIa	istA	0.273724	0.389299	0.544615
qacH	plasmid	-0.274752	0.387447	0.544615
mel	pstB	0.27459	0.387739	0.544615
Bbif_ileS_MUP	merR	0.273724	0.389299	0.544615
APH(3')-IIIa	merR	0.273724	0.389299	0.544615
tet(39)	copR	0.274859	0.387256	0.544615
mph(G)	qacEdelta	0.270907	0.394392	0.550599
mdtK	copC	-0.271068	0.3941	0.550599
acrA	ruvB	0.27043	0.395258	0.551238
tet(39)	tniA	0.269502	0.396944	0.553018
mdtK	istA15	-0.269197	0.397501	0.553223
pmrF	istB1	-0.266656	0.402142	0.556812
ereA2	arsC	0.266833	0.401819	0.556812
pmrF	dpsA	-0.267329	0.40091	0.556812
APH(3')-IIIa	zntR/yhdM	0.267327	0.400915	0.556812
rosA	copC	-0.266868	0.401754	0.556812
ereA2	ruvB	0.265132	0.40494	0.55972
FosA3	ychH	0.26506	0.405072	0.55972
CAT	transposase	0.263403	0.408125	0.563363
Bbif_ileS_MUP	istA15	-0.26258	0.409646	0.564308
APH(3')-IIIa	istA15	-0.26258	0.409646	0.564308
CAT	istB	-0.261172	0.412253	0.566537
CAT	tniA	-0.261172	0.412253	0.566537
rosA	arsB	0.261027	0.412523	0.566537
OprM	istA2	0.259821	0.414764	0.568458
mel	istA2	0.259821	0.414764	0.568458
pmrF	arsC	-0.257867	0.418408	0.572871
mph(G)	Tn916	0.25388	0.42589	0.575527
FosA3	Tn916	0.255889	0.422111	0.575527
CAT	istB1	-0.254013	0.42564	0.575527
CAT	ricR	-0.254013	0.42564	0.575527
ereA2	dpsA	0.25388	0.42589	0.575527
tet(C)	ychH	-0.254013	0.42564	0.575527
mef(B)	ychH	-0.254013	0.42564	0.575527
vat(B)	ychH	-0.254013	0.42564	0.575527
lnu(D)	ychH	-0.254013	0.42564	0.575527
aadA	ychH	-0.254013	0.42564	0.575527
lnu(H)	ychH	-0.255889	0.422111	0.575527
mel	arsA	0.256317	0.421309	0.575527
FosA3	chrA	0.255889	0.422111	0.575527
pmrF	nreB	-0.253095	0.427373	0.576953
CAT	integrase	0.252652	0.428209	0.577378
abeS	cutA	0.252475	0.428543	0.577378
pmrF	IS91	0.248687	0.435736	0.586484
mdtK	istB1	0.248266	0.436538	0.586979
FosA3	sodB	0.247462	0.438074	0.587955
rosA	merE	0.247202	0.438571	0.587955
pmrF	arsA	0.247368	0.438253	0.587955
pmrF	copR	0.246917	0.439116	0.588102
tet(39)	irlR	0.246067	0.440743	0.589696
APH(3')-IIIa	ruvB	0.245467	0.441895	0.590651
mdtK	dnaK	0.245184	0.442438	0.590792
tet(39)	istA2	-0.243492	0.445693	0.592911
ereA2	istA2	-0.243492	0.445693	0.592911
ereA2	zinT/yodA	0.243478	0.44572	0.592911
lnu(H)	mntP/yebN	-0.243446	0.445781	0.592911
pmrF	chrA	-0.242162	0.448261	0.595622
arnA	sodB	0.239288	0.453831	0.602431
tet(39)	arsB	0.238256	0.455839	0.603908
tet(39)	copB	0.238256	0.455839	0.603908
bacA	Tn916	0.23394	0.464283	0.611527
MexB	sodB	0.233676	0.464801	0.611527
tet(C)	cutA	0.233466	0.465213	0.611527
mef(B)	cutA	0.233466	0.465213	0.611527
vat(B)	cutA	0.233466	0.465213	0.611527
lnu(D)	cutA	0.233466	0.465213	0.611527
aadA	cutA	0.233466	0.465213	0.611527
CAT	dsbA	0.233466	0.465213	0.611527
tet(39)	istB	0.230444	0.471175	0.615211
qacEdelta1	plasmid	-0.230198	0.471662	0.615211
mdtK	istA3	0.230444	0.471175	0.615211
rosA	ISCR	0.231095	0.469887	0.615211
MexB	ychH	-0.231095	0.469887	0.615211
qacEdelta1	zntR/yhdM	-0.230198	0.471662	0.615211
tet(39)	arsA	0.230444	0.471175	0.615211
APH(3')-IIIa	mntP/yebN	0.230442	0.471178	0.615211
pmrF	czcA	-0.229941	0.472171	0.615281
Bbif_ileS_MUP	pstB	0.228825	0.474383	0.617256
AAC(6')-Ic	czcA	0.228715	0.474602	0.617256
mel	copB	0.227142	0.477728	0.620724
qacEdelta1	acn	0.226494	0.479019	0.621803
ereA2	copC	-0.224747	0.482509	0.625732
CAT	sodB	-0.22296	0.486089	0.62977
FosA3	IS91	-0.220295	0.491451	0.634281
tetX2	IS91	0.220295	0.491451	0.634281
tetX2	acn	0.220456	0.491126	0.634281
bacA	dsbA	0.220504	0.491028	0.634281
bacA	istA2	0.218357	0.495367	0.638725
Bbif_ileS_MUP	dpsA	0.217612	0.496874	0.639447
APH(3')-IIIa	dpsA	0.217612	0.496874	0.639447
arnA	istB	0.217163	0.497785	0.640009
rosA	nreB	0.216542	0.499045	0.641019
pmrF	qacEdelta	-0.214284	0.503642	0.646308
acrA	merT	0.212871	0.506525	0.64816
acrA	merE	0.212871	0.506525	0.64816
acrA	furA	0.212871	0.506525	0.64816
tetX2	copR	0.212608	0.507064	0.648235
MexB	merR	0.212034	0.508238	0.649122
CAT	ychH	0.211677	0.508968	0.64944
FosA3	dnaK	0.211116	0.510119	0.650294
tet(39)	plasmid	-0.208772	0.514935	0.650849
Bbif_ileS_MUP	istA2	-0.207856	0.516822	0.650849
APH(3')-IIIa	istA2	-0.207856	0.516822	0.650849
qacEdelta1	istA2	-0.207856	0.516822	0.650849
AAC(6')-Ic	istA2	-0.207856	0.516822	0.650849
acrA	istA2	-0.207856	0.516822	0.650849
Bbif_ileS_MUP	merP	0.20873	0.515022	0.650849
APH(3')-IIIa	merP	0.20873	0.515022	0.650849
OprM	cutA	0.207921	0.51669	0.650849
mel	cutA	0.207921	0.51669	0.650849
mel	irlR	0.210471	0.511441	0.650849
mph(G)	dsbA	0.20873	0.515022	0.650849
lnu(H)	copC	-0.208099	0.516323	0.650849
ugd	ychH	0.204711	0.523327	0.658047
FosA3	nreB	0.204622	0.523513	0.658047
CAT	irlR	-0.201937	0.529093	0.664442
acrA	irlR	-0.200052	0.533026	0.66876
pmrF	copB	0.198246	0.536808	0.672255
CAT	nreB	-0.198347	0.536595	0.672255
AAC(3)-Id	mntP/yebN	-0.196328	0.540835	0.676043
ereA2	mntP/yebN	0.196328	0.540835	0.676043
pmrF	tniB	-0.195292	0.543015	0.678141
arnA	ISCR	0.192758	0.548363	0.684187
tolC	istA15	0.192201	0.549541	0.685024
AAC(6')-Ic	arsH	0.191381	0.551278	0.686555
tetX2	tniA	0.188498	0.557403	0.691631
tetX2	arsB	0.188498	0.557403	0.691631
tetX2	copB	0.188498	0.557403	0.691631
mel	mntP/yebN	-0.188544	0.557306	0.691631
qacH	cutA	0.188119	0.558211	0.691998
tet(39)	qacEdelta	0.185974	0.562788	0.69256
tet(C)	istA15	0.186051	0.562625	0.69256
mef(B)	istA15	0.186051	0.562625	0.69256
vat(B)	istA15	0.186051	0.562625	0.69256
lnu(D)	istA15	0.186051	0.562625	0.69256
aadA	istA15	0.186051	0.562625	0.69256
AAC(6')-Ic	dnaK	0.187221	0.560126	0.69256
qacEdelta1	arsC	0.185503	0.563795	0.69256
OprM	zntR/yhdM	-0.185644	0.563495	0.69256
CAT	zinT/yodA	0.185825	0.563107	0.69256
FosA3	istA3	0.18424	0.5665	0.69525
tetX2	istB	0.179303	0.577122	0.702538
arnA	istA	-0.179354	0.577012	0.702538
tetX2	plasmid	0.180212	0.57516	0.702538
ereA2	dnaK	-0.179354	0.577012	0.702538
MexB	cutA	0.180164	0.575264	0.702538
Bbif_ileS_MUP	ychH	0.180212	0.57516	0.702538
AAC(6')-Ic	ychH	0.180212	0.57516	0.702538
acrA	ychH	0.180212	0.57516	0.702538
tetX2	arsA	0.179303	0.577122	0.702538
arnA	dsbA	0.1789	0.577993	0.702965
abeS	dsbA	0.178218	0.579468	0.704124
pmrF	tniA	0.177193	0.581686	0.704916
arnA	nreB	0.177394	0.581251	0.704916
rosA	mntP/yebN	0.177305	0.581443	0.704916
mdtK	merE	0.175046	0.586345	0.709924
FosA3	actP	0.1744	0.587748	0.710986
mdtK	tniB	0.171857	0.59329	0.715765
FosA3	istA2	-0.171968	0.593048	0.715765
tetX2	istA2	-0.171968	0.593048	0.715765
FosA3	qacEdelta	-0.17132	0.594462	0.716424
acrA	istB	-0.170878	0.595428	0.716424
acrA	arsA	-0.170878	0.595428	0.716424
abeS	istA15	-0.169406	0.598648	0.718377
OprM	istA15	-0.169406	0.598648	0.718377
mel	istA15	-0.169406	0.598648	0.718377
mdtK	copB	-0.168421	0.600807	0.720328
mdtK	nreB	0.166935	0.604071	0.723599
APH(3')-IIIa	dnaK	0.166418	0.605206	0.724316
mdtK	arsA	-0.164912	0.608522	0.727639
acrA	tniA	-0.162542	0.613754	0.73195
acrA	arsB	-0.162542	0.613754	0.73195
acrA	copB	-0.162542	0.613754	0.73195
FosA3	merP	-0.161668	0.615689	0.733076
MexB	czcA	0.161624	0.615784	0.733076
pmrF	ruvB	0.161121	0.616899	0.733756
arnA	merP	0.16049	0.618297	0.734772
Bbif_ileS_MUP	qacEdelta	0.159619	0.620229	0.735773
APH(3')-IIIa	qacEdelta	0.159619	0.620229	0.735773
arnA	merT	-0.158097	0.62361	0.738486
arnA	furA	-0.158097	0.62361	0.738486
mdtK	ISCR	0.156316	0.627577	0.740011
arnA	acn	0.156758	0.626592	0.740011
pmrF	arsB	0.15614	0.627968	0.740011
tetX2	actP	0.156042	0.628187	0.740011
pmrF	zntR/yhdM	0.156291	0.627633	0.740011
tolC	copC	-0.156758	0.626592	0.740011
AAC(6')-Ic	actP	0.153937	0.632888	0.744898
ugd	zntR/yhdM	0.1531	0.634761	0.745802
ereA2	dsbA	0.1531	0.634761	0.745802
pmrF	zinT/yodA	-0.152327	0.63649	0.747184
AAC(6')-Ic	nreB	0.150314	0.641006	0.74858
tet(C)	dsbA	0.150314	0.641006	0.74858
mef(B)	dsbA	0.150314	0.641006	0.74858
vat(B)	dsbA	0.150314	0.641006	0.74858
lnu(D)	dsbA	0.150314	0.641006	0.74858
aadA	dsbA	0.150314	0.641006	0.74858
OprM	ychH	-0.147446	0.647458	0.753507
mel	ychH	-0.147446	0.647458	0.753507
AAC(3)-Id	zinT/yodA	0.147826	0.646603	0.753507
lnu(H)	zinT/yodA	0.147826	0.646603	0.753507
lnu(H)	istA15	0.146853	0.648796	0.753764
tetX2	ruvB	0.146863	0.648773	0.753764
AAC(3)-Id	istA2	0.146095	0.650505	0.75393
lnu(H)	istA2	0.146095	0.650505	0.75393
MexB	arsC	-0.146048	0.650613	0.75393
acrA	tniB	0.143821	0.655647	0.758788
CAT	arsB	-0.142702	0.658181	0.758788
CAT	copB	-0.142702	0.658181	0.758788
MexB	merT	0.142455	0.658741	0.758788
tetX2	irlR	0.142523	0.658587	0.758788
CAT	arsA	-0.142702	0.658181	0.758788
MexB	furA	0.142455	0.658741	0.758788
Bbif_ileS_MUP	plasmid	-0.141089	0.66184	0.761688
bacA	mntP/yebN	0.140849	0.662387	0.761688
AAC(3)-Id	dnaK	0.140364	0.663488	0.762305
qacEdelta1	mntP/yebN	0.138265	0.668263	0.767138
acrA	istA	0.134542	0.676762	0.772246
CAT	ISCR	0.134062	0.67786	0.772246
CAT	istA2	-0.134282	0.677358	0.772246
tet(C)	istA2	-0.134282	0.677358	0.772246
mef(B)	istA2	-0.134282	0.677358	0.772246
vat(B)	istA2	-0.134282	0.677358	0.772246
lnu(D)	istA2	-0.134282	0.677358	0.772246
aadA	istA2	-0.134282	0.677358	0.772246
acrA	merR	0.134542	0.676762	0.772246
OprM	dsbA	0.133663	0.678774	0.772634
arnA	istA2	-0.131014	0.684849	0.778237
tolC	istA2	0.131014	0.684849	0.778237
pmrF	merE	0.1292	0.689017	0.781899
CAT	czcA	-0.129108	0.68923	0.781899
pmrF	istB	0.12807	0.691619	0.783951
FosA3	czcA	0.127374	0.693222	0.785109
qacH	dsbA	0.123762	0.701564	0.79389
mph(G)	ychH	0.122475	0.704543	0.796594
mel	dnaK	0.120653	0.708768	0.797364
ereA2	acn	0.120697	0.708666	0.797364
AAC(6')-Ic	merE	-0.121287	0.707297	0.797364
abeS	zntR/yhdM	-0.121287	0.707297	0.797364
bacA	zntR/yhdM	0.120653	0.708768	0.797364
qacH	zntR/yhdM	-0.121287	0.707297	0.797364
mdtK	irlR	-0.119298	0.711915	0.800237
MexB	istA	0.117797	0.715407	0.803493
mph(G)	copC	-0.11753	0.716028	0.803522
mdtK	Tn916	0.117175	0.716854	0.803781
tetX2	istA15	-0.116797	0.717734	0.804101
Bbif_ileS_MUP	IS91	0.116493	0.718443	0.804227
tet(39)	zntR/yhdM	0.115985	0.719627	0.804885
mdtK	dpsA	0.114036	0.724175	0.809086
mel	zntR/yhdM	0.113861	0.724582	0.809086
acrA	copR	-0.113126	0.726299	0.810334
FosA3	dpsA	-0.112677	0.727349	0.81039
AAC(3)-Id	ychH	0.112591	0.72755	0.81039
mdtK	merP	0.110297	0.732921	0.8157
ereA2	pstB	0.109172	0.735559	0.817961
arnA	qacEdelta	0.108767	0.736508	0.818343
CAT	copR	-0.108271	0.737672	0.818962
CAT	IS91	-0.107511	0.739457	0.820268
CAT	arsC	-0.105906	0.743231	0.823778
mdtK	merR	0.105457	0.744286	0.82427
mdtK	plasmid	-0.104194	0.747261	0.826887
AAC(6')-Ic	qacEdelta	-0.103537	0.748809	0.827922
FosA3	istA	-0.102356	0.751595	0.828965
pmrF	acn	-0.102819	0.750502	0.828965
FosA3	merR	-0.102356	0.751595	0.828965
pmrF	integrase	0.101576	0.753434	0.830315
AAC(3)-Id	istA15	0.0992251	0.758991	0.835756
rosA	arsA	-0.0987668	0.760075	0.836268
FosA3	plasmid	0.0982976	0.761185	0.836808
mdtK	istA	-0.0976458	0.762729	0.837822
arnA	czcA	0.0970406	0.764162	0.838715
CAT	merR	-0.0959099	0.766843	0.840973
AAC(6')-Ic	merP	-0.0932624	0.773128	0.84422
AAC(3)-Id	cutA	0.0927877	0.774256	0.84422
abeS	ychH	-0.0928366	0.77414	0.84422
qacH	ychH	-0.0928366	0.77414	0.84422
ereA2	ychH	-0.0921201	0.775844	0.84422
tet(C)	mntP/yebN	-0.0920305	0.776057	0.84422
mef(B)	mntP/yebN	-0.0920305	0.776057	0.84422
vat(B)	mntP/yebN	-0.0920305	0.776057	0.84422
lnu(D)	mntP/yebN	-0.0920305	0.776057	0.84422
aadA	mntP/yebN	-0.0920305	0.776057	0.84422
APH(3')-IIIa	IS91	0.0915301	0.777247	0.844834
mdtK	pstB	0.0875658	0.786694	0.854414
CAT	arsH	-0.0860091	0.790411	0.857671
arnA	merR	-0.085778	0.790963	0.857671
mdtK	qacEdelta	0.0835343	0.796328	0.862738
pmrF	ISCR	-0.0827553	0.798192	0.862738
pmrF	ricR	0.0827553	0.798192	0.862738
AAC(6')-Ic	ruvB	0.0832092	0.797106	0.862738
APH(3')-IIIa	plasmid	0.0816832	0.80076	0.864821
APH(3')-IIIa	pstB	0.0790487	0.807078	0.868171
AAC(6')-Ic	pstB	-0.0790487	0.807078	0.868171
AAC(6')-Ic	merT	0.0792079	0.806696	0.868171
CAT	merE	0.0799543	0.804905	0.868171
AAC(6')-Ic	furA	0.0792079	0.806696	0.868171
arnA	tniB	0.07798	0.809644	0.869546
rosA	copR	0.0780142	0.809561	0.869546
pmrF	dsbA	-0.0771034	0.811749	0.871114
acrA	dpsA	0.0754982	0.815609	0.87456
ereA2	cutA	-0.0742302	0.81866	0.877135
mdtK	tniA	-0.0736842	0.819974	0.877847
acrA	pstB	0.0707278	0.827099	0.883502
MexB	chrA	0.070678	0.827219	0.883502
qacEdelta1	copC	-0.0710571	0.826305	0.883502
mdtK	IS91	0.0700526	0.828728	0.884413
pmrF	transposase	0.06655	0.837188	0.889924
mel	plasmid	-0.0668317	0.836507	0.889924
acrA	merP	0.066616	0.837028	0.889924
mph(G)	zntR/yhdM	-0.066616	0.837028	0.889924
qacEdelta1	dsbA	-0.0668317	0.836507	0.889924
CAT	copC	-0.0659885	0.838546	0.890666
AAC(3)-Id	zntR/yhdM	-0.0649514	0.841054	0.892628
FosA3	pstB	-0.0642526	0.842745	0.893019
FosA3	ruvB	0.0642526	0.842745	0.893019
mdtK	merT	0.0604324	0.852001	0.901412
mdtK	furA	0.0604324	0.852001	0.901412
rosA	copB	-0.0564382	0.861697	0.910956
MexB	istA3	0.0549718	0.865262	0.913294
tetX2	pstB	0.0550737	0.865014	0.913294
FosA3	tniB	-0.0511779	0.874493	0.921955
arnA	arsC	0.050758	0.875516	0.921955
ereA2	zntR/yhdM	-0.0510332	0.874845	0.921955
rosA	tniA	0.0493834	0.878865	0.924641
APH(3')-IIIa	ychH	-0.0491488	0.879437	0.924641
arnA	chrA	0.046788	0.885193	0.929969
tetX2	dnaK	-0.0458947	0.887373	0.930088
Bbif_ileS_MUP	copR	0.0460885	0.8869	0.930088
APH(3')-IIIa	copR	0.0460885	0.8869	0.930088
pmrF	istA2	-0.0437479	0.892614	0.934855
acrA	IS91	-0.0416046	0.89785	0.93743
arnA	zntR/yhdM	0.0416046	0.89785	0.93743
Bbif_ileS_MUP	irlR	-0.0416775	0.897671	0.93743
APH(3')-IIIa	irlR	-0.0416775	0.897671	0.93743
CAT	qacEdelta	-0.039018	0.904174	0.943136
FosA3	merT	-0.0382268	0.906109	0.943136
FosA3	merE	-0.0382268	0.906109	0.943136
FosA3	furA	-0.0382268	0.906109	0.943136
FosA3	istB1	0.0361446	0.911205	0.94698
FosA3	ISCR	0.0361446	0.911205	0.94698
AAC(6')-Ic	istB1	-0.0327659	0.919481	0.951916
AAC(6')-Ic	ISCR	-0.0327659	0.919481	0.951916
tetX2	cutA	0.0327659	0.919481	0.951916
qacEdelta1	ychH	-0.0327659	0.919481	0.951916
bacA	copC	-0.033591	0.917459	0.951916
qacEdelta1	zinT/yodA	0.0324757	0.920192	0.951922
mdtK	istB	-0.0315789	0.922389	0.953465
tet(39)	ychH	-0.0307067	0.924528	0.954944
CAT	Tn916	0.0299718	0.926329	0.956074
pmrF	merP	-0.0280415	0.931064	0.960226
tetX2	mntP/yebN	0.0277315	0.931825	0.960277
tetX2	zntR/yhdM	0.0273049	0.932871	0.960622
arnA	dpsA	0.0261263	0.935763	0.962866
mdtK	copR	-0.0246917	0.939285	0.965753
arnA	istA3	-0.023394	0.942471	0.967556
ugd	mntP/yebN	0.0235593	0.942065	0.967556
qacH	istA15	-0.0190582	0.953122	0.976042
AAC(6')-Ic	tniB	0.0185575	0.954352	0.976042
MexB	acn	-0.0187935	0.953772	0.976042
AAC(3)-Id	dsbA	0.0185575	0.954352	0.976042
lnu(H)	dsbA	0.0185575	0.954352	0.976042
qacEdelta1	dnaK	0.0166418	0.959061	0.980115
arnA	zinT/yodA	0.015596	0.961632	0.981999
CAT	istA15	-0.0136802	0.966342	0.986064
acrA	qacEdelta	0.0129421	0.968157	0.98717
rosA	IS91	0.00704243	0.98267	0.991702
Bbif_ileS_MUP	istB	-0.00416775	0.989744	0.991702
APH(3')-IIIa	istB	-0.00416775	0.989744	0.991702
MexB	Tn916	0.00785311	0.980676	0.991702
AAC(6')-Ic	istA	0.00927877	0.977168	0.991702
tet(39)	istA15	-0.003969	0.990233	0.991702
ugd	istA15	-0.003969	0.990233	0.991702
arnA	istB1	0.00917895	0.977414	0.991702
Bbif_ileS_MUP	tniA	0.00416775	0.989744	0.991702
APH(3')-IIIa	tniA	0.00416775	0.989744	0.991702
AAC(6')-Ic	plasmid	0.00742574	0.981727	0.991702
ereA2	plasmid	-0.00463938	0.988583	0.991702
acrA	plasmid	0.00742574	0.981727	0.991702
AAC(6')-Ic	dpsA	-0.00444107	0.989071	0.991702
Bbif_ileS_MUP	arsB	0.00416775	0.989744	0.991702
APH(3')-IIIa	arsB	0.00416775	0.989744	0.991702
mdtK	arsB	-0.00701754	0.982731	0.991702
Bbif_ileS_MUP	copB	0.00416775	0.989744	0.991702
APH(3')-IIIa	copB	0.00416775	0.989744	0.991702
qacEdelta1	cutA	0.00742574	0.981727	0.991702
rosA	irlR	0.00705477	0.98264	0.991702
AAC(6')-Ic	merR	0.00927877	0.977168	0.991702
Bbif_ileS_MUP	arsA	-0.00416775	0.989744	0.991702
APH(3')-IIIa	arsA	-0.00416775	0.989744	0.991702
pmrF	sodB	-0.00363192	0.991062	0.991797
CAT	merP	-0.00286907	0.992939	0.992939

## Sheet: ARGs_MGEs_MRGs_Spearman_MT
ARG	MGE_MRG	Spearman_rho	raw_p_value	FDR_q_value	significance
AbaQ	czrA	1	0	0	***
AbaQ	copD	1	0	0	***
bacA	pstB	0.986014	4.1169e-09	1.89377e-06	***
OpmB	czrA	0.981717	1.56033e-08	3.07608e-06	***
OprN	czrA	0.981717	1.56033e-08	3.07608e-06	***
OpmB	copD	0.981717	1.56033e-08	3.07608e-06	***
OprN	copD	0.981717	1.56033e-08	3.07608e-06	***
MexE	sitA	0.977234	4.63547e-08	7.99619e-06	***
MexA	istA15	0.975243	7.02593e-08	1.05372e-05	***
PmpM	czrA	0.974336	8.39922e-08	1.05372e-05	***
PmpM	copD	0.974336	8.39922e-08	1.05372e-05	***
MexF	arsH	0.973732	9.42527e-08	1.07696e-05	***
acrF	corA	0.972028	1.28681e-07	1.07696e-05	***
MexE	mntP/yebN	0.971855	1.32669e-07	1.07696e-05	***
MexE	copR	0.972028	1.28681e-07	1.07696e-05	***
MuxB	actP	0.972028	1.28681e-07	1.07696e-05	***
MexF	sitA	0.97193	1.30933e-07	1.07696e-05	***
MexF	copC	0.970229	1.752e-07	1.3432e-05	***
pmrF	mntP/yebN	0.966504	3.13925e-07	2.28008e-05	***
arnA	istA15	0.965035	3.88099e-07	2.43444e-05	***
MexE	copC	0.965035	3.88099e-07	2.43444e-05	***
MexE	znuC/yebM	0.965035	3.88099e-07	2.43444e-05	***
PmpM	istA15	0.964401	4.24108e-07	2.54465e-05	***
mdtK	fieF/yiip	0.963158	5.02478e-07	2.56822e-05	***
mdtK	corA	0.963224	4.98049e-07	2.56822e-05	***
mdtK	nfsA	0.963158	5.02478e-07	2.56822e-05	***
pmrF	sodA	0.963224	4.98049e-07	2.56822e-05	***
MexF	copR	0.959721	7.80278e-07	3.84566e-05	***
MexE	arsH	0.958042	9.54358e-07	4.11567e-05	***
acrF	sodB	0.958042	9.54358e-07	4.11567e-05	***
acrF	corC	0.958042	9.54358e-07	4.11567e-05	***
MexE	irlR	0.958042	9.54358e-07	4.11567e-05	***
OpmB	istA15	0.95715	1.05858e-06	4.29659e-05	***
OprN	istA15	0.95715	1.05858e-06	4.29659e-05	***
pmrF	copC	0.956219	1.1769e-06	4.64036e-05	***
MexA	czrA	0.95471	1.39055e-06	5.18639e-05	***
MexA	copD	0.95471	1.39055e-06	5.18639e-05	***
tet(34)	sodB	0.952716	1.71904e-06	6.24281e-05	***
MexF	mntP/yebN	0.952394	1.77735e-06	6.28907e-05	***
MuxB	istB	0.951049	2.03842e-06	6.54192e-05	***
acrF	ruvB	0.951049	2.03842e-06	6.54192e-05	***
MexB	sodA	0.951049	2.03842e-06	6.54192e-05	***
MexE	sodA	0.951049	2.03842e-06	6.54192e-05	***
emrE	copC	0.950328	2.19025e-06	6.86943e-05	***
acrF	nfsA	0.949213	2.44274e-06	7.32823e-05	***
mdtK	mgtA	0.949213	2.44274e-06	7.32823e-05	***
MexB	istA15	0.944056	3.92726e-06	0.000115311	***
RbpA	istB	0.939651	5.69411e-06	0.000160365	***
AbaQ	istA15	0.939651	5.69411e-06	0.000160365	***
emrE	mntP/yebN	0.939122	5.94232e-06	0.000163059	***
pmrF	irlR	0.938705	6.14423e-06	0.000163059	***
MexF	sitC	0.938705	6.14423e-06	0.000163059	***
MexB	irlR	0.937063	6.99316e-06	0.000182086	***
MexB	mntP/yebN	0.936643	7.22445e-06	0.000184625	***
MexF	IS91	0.935203	8.06383e-06	0.000190256	***
acrF	fieF/yiip	0.935203	8.06383e-06	0.000190256	***
MexF	irlR	0.935203	8.06383e-06	0.000190256	***
MexF	znuC/yebM	0.935203	8.06383e-06	0.000190256	***
pmrF	sitA	0.935088	8.13412e-06	0.000190256	***
OmpK37	IS91	0.929601	1.20906e-05	0.000257261	***
OmpK37	arsH	0.929601	1.20906e-05	0.000257261	***
emrE	czrA	0.929348	1.23038e-05	0.000257261	***
arnA	sodA	0.93007	1.17022e-05	0.000257261	***
TEM-116	sodA	0.929601	1.20906e-05	0.000257261	***
TEM-116	irlR	0.929601	1.20906e-05	0.000257261	***
emrE	copD	0.929348	1.23038e-05	0.000257261	***
RbpA	actP	0.928973	1.26258e-05	0.000260054	***
MexF	sodA	0.928198	1.33123e-05	0.000262442	***
MexB	sitA	0.928198	1.33123e-05	0.000262442	***
pmrF	sitC	0.928198	1.33123e-05	0.000262442	***
KPC-2	ISCR	0.92704	1.4392e-05	0.000272148	***
PmpM	mntP/yebN	0.927403	1.40465e-05	0.000272148	***
RbpA	merP	0.927036	1.43962e-05	0.000272148	***
MuxB	arsH	0.923077	1.8622e-05	0.000321229	***
OmpK37	ricR	0.924175	1.73627e-05	0.000321229	***
KPC-2	czrA	0.923241	1.84299e-05	0.000321229	***
MexB	copR	0.923077	1.8622e-05	0.000321229	***
KPC-2	copD	0.923241	1.84299e-05	0.000321229	***
MexE	sitC	0.923077	1.8622e-05	0.000321229	***
acrF	mgtA	0.923077	1.8622e-05	0.000321229	***
emrE	sodA	0.921854	2.01076e-05	0.000342574	***
mdtK	ruvB	0.921192	2.09498e-05	0.000352569	***
OpmB	mntP/yebN	0.9201	2.24e-05	0.000367999	***
OprN	mntP/yebN	0.9201	2.24e-05	0.000367999	***
TEM-116	copR	0.915516	2.9375e-05	0.000455477	***
OmpK37	sodA	0.915516	2.9375e-05	0.000455477	***
OmpK37	irlR	0.915516	2.9375e-05	0.000455477	***
MexB	znuC/yebM	0.916084	2.8428e-05	0.000455477	***
OmpK37	sitC	0.915516	2.9375e-05	0.000455477	***
mdtK	corC	0.914187	3.16859e-05	0.000485851	***
pmrF	istA15	0.910684	3.84695e-05	0.000577042	***
mdtK	sodB	0.910684	3.84695e-05	0.000577042	***
TEM-116	arsH	0.908473	4.33075e-05	0.000635791	***
OmpK37	copR	0.908473	4.33075e-05	0.000635791	***
mdtK	glpF	0.907182	4.63469e-05	0.000640731	***
tet(34)	fieF/yiip	0.907018	4.67451e-05	0.000640731	***
pmrF	copR	0.907182	4.63469e-05	0.000640731	***
KPC-2	sodA	0.906956	4.68941e-05	0.000640731	***
KPC-2	irlR	0.906956	4.68941e-05	0.000640731	***
MuxB	sitA	0.907182	4.63469e-05	0.000640731	***
emrE	sitC	0.907617	4.53044e-05	0.000640731	***
KPC-2	mntP/yebN	0.905849	4.96577e-05	0.00067184	***
catB9	IS26	0.905614	5.02583e-05	0.000673364	***
arnA	czrA	0.904058	5.4395e-05	0.000708161	***
emrE	irlR	0.904058	5.4395e-05	0.000708161	***
arnA	copD	0.904058	5.4395e-05	0.000708161	***
MuxB	copR	0.902098	5.99786e-05	0.000753239	***
arnA	irlR	0.902098	5.99786e-05	0.000753239	***
arnA	copB	0.902098	5.99786e-05	0.000753239	***
emrE	sitA	0.902077	6.00408e-05	0.000753239	***
TEM-116	IS91	0.901431	6.19784e-05	0.000770543	***
KPC-2	istA15	0.899492	6.80903e-05	0.000809805	***
pmrF	arsH	0.900177	6.58802e-05	0.000809805	***
OpmB	sodA	0.899141	6.92442e-05	0.000809805	***
OprN	sodA	0.899141	6.92442e-05	0.000809805	***
PmpM	znuC/yebM	0.899141	6.92442e-05	0.000809805	***
KPC-2	znuC/yebM	0.899492	6.80903e-05	0.000809805	***
KPC-2	arsA	0.899492	6.80903e-05	0.000809805	***
pmrF	czrA	0.896729	7.76062e-05	0.000892471	***
pmrF	copD	0.896729	7.76062e-05	0.000892471	***
bacA	istB	0.895105	8.36659e-05	0.00093112	***
MuxB	copC	0.895105	8.36659e-05	0.00093112	***
MexE	arsA	0.895105	8.36659e-05	0.00093112	***
bacA	mgtA	0.895105	8.36659e-05	0.00093112	***
arnA	mntP/yebN	0.894388	8.64551e-05	0.000954464	***
emrE	istA15	0.89338	9.05039e-05	0.000969819	***
tet(34)	ruvB	0.893171	9.13597e-05	0.000969819	***
mdtK	pstB	0.893171	9.13597e-05	0.000969819	***
PmpM	sitA	0.893453	9.02042e-05	0.000969819	***
tet(34)	mgtA	0.893171	9.13597e-05	0.000969819	***
MexF	ricR	0.892982	9.21397e-05	0.000970631	***
PmpM	sodA	0.89189	9.67559e-05	0.000996442	***
OpmB	znuC/yebM	0.89189	9.67559e-05	0.000996442	***
OprN	znuC/yebM	0.89189	9.67559e-05	0.000996442	***
MexF	actP	0.889669	0.0001067	0.00107479	**
MexA	sodA	0.889821	0.000105995	0.00107479	**
emrE	znuC/yebM	0.889821	0.000105995	0.00107479	**
MexE	IS91	0.888112	0.000114134	0.00110919	**
KPC-2	copC	0.888295	0.00011324	0.00110919	**
MexB	arsH	0.888112	0.000114134	0.00110919	**
MexB	arsA	0.888112	0.000114134	0.00110919	**
MuxB	sitC	0.888112	0.000114134	0.00110919	**
OmpK37	copC	0.887346	0.000117937	0.00113813	**
tet(34)	corA	0.886166	0.000123989	0.0011407	**
MexB	czrA	0.886261	0.000123491	0.0011407	**
bacA	nfsA	0.886166	0.000123989	0.0011407	**
pmrF	znuC/yebM	0.886166	0.000123989	0.0011407	**
OpmB	sitA	0.886189	0.000123866	0.0011407	**
OprN	sitA	0.886189	0.000123866	0.0011407	**
MexB	copD	0.886261	0.000123491	0.0011407	**
MexA	ISCR	0.88587	0.000125547	0.00114738	**
OpmB	copC	0.884639	0.00013218	0.00119221	**
OprN	copC	0.884639	0.00013218	0.00119221	**
MuxB	IS91	0.881119	0.000152674	0.00134198	**
bacA	transposase	0.881119	0.000152674	0.00134198	**
acrF	glpF	0.881119	0.000152674	0.00134198	**
ugd	sodB	0.881119	0.000152674	0.00134198	**
KPC-2	copR	0.88083	0.00015446	0.00134908	**
abeS	Tn916	0.879433	0.000163332	0.0014176	**
tet(34)	nfsA	0.878947	0.000166504	0.0014361	**
TEM-116	ISCR	0.878187	0.000171572	0.00145257	**
MexA	mntP/yebN	0.878187	0.000171572	0.00145257	**
AbaQ	mntP/yebN	0.878187	0.000171572	0.00145257	**
PmpM	copC	0.877388	0.000177028	0.00147168	**
OpmB	irlR	0.877388	0.000177028	0.00147168	**
OprN	irlR	0.877388	0.000177028	0.00147168	**
abeS	istA3	0.875779	0.000188419	0.00154107	**
arnA	ISCR	0.875583	0.000189842	0.00154107	**
ugd	fieF/yiip	0.875658	0.000189298	0.00154107	**
emrE	copB	0.875583	0.000189842	0.00154107	**
tet(34)	IS26	0.874907	0.000194832	0.0015638	**
KPC-2	sitA	0.874896	0.000194908	0.0015638	**
TEM-116	transposase	0.873261	0.000207389	0.00165432	**
mdtK	istB	0.872155	0.000216175	0.00167479	**
mdtK	arsB	0.872155	0.000216175	0.00167479	**
OmpK37	mntP/yebN	0.87234	0.000214686	0.00167479	**
TEM-116	mntP/yebN	0.87234	0.000214686	0.00167479	**
emrE	copR	0.872024	0.000217238	0.00167479	**
MexA	copB	0.872024	0.000217238	0.00167479	**
OmpK37	sitA	0.871264	0.000223466	0.00171324	**
PmpM	irlR	0.870137	0.000232967	0.00177621	**
tet(34)	arsC	0.868653	0.000245942	0.00186484	**
TEM-116	sitA	0.867737	0.000254228	0.00191713	**
acrF	arsC	0.867133	0.000259812	0.00193806	**
bacA	actP	0.867133	0.000259812	0.00193806	**
MuxB	mntP/yebN	0.866219	0.000268443	0.00199167	**
ugd	IS26	0.865578	0.000274627	0.00202666	**
emrE	arsH	0.864906	0.000281229	0.00205342	**
MexA	irlR	0.864906	0.000281229	0.00205342	**
TEM-116	integrase	0.860682	0.000325598	0.00235929	**
MexB	copC	0.86014	0.000331668	0.00235929	**
MuxB	glpF	0.86014	0.000331668	0.00235929	**
bacA	corA	0.86014	0.000331668	0.00235929	**
acrF	znuB/yebI	0.86014	0.000331668	0.00235929	**
TEM-116	sitC	0.859176	0.000342671	0.00242506	**
tet(34)	pstB	0.858145	0.000354759	0.00249779	**
qacEdelta1	ISCR	0.856884	0.000369985	0.00259178	**
PmpM	arsA	0.855634	0.000385575	0.00268734	**
KPC-2	arsH	0.854704	0.000397509	0.00273465	**
pmrF	copB	0.854642	0.000398308	0.00273465	**
KPC-2	sitC	0.854704	0.000397509	0.00273465	**
MexE	czrA	0.854228	0.000403724	0.00274453	**
MexE	copD	0.854228	0.000403724	0.00274453	**
MexF	plasmid	0.853627	0.00041167	0.00277124	**
TEM-116	ricR	0.853627	0.00041167	0.00277124	**
bacA	dnaK	0.853147	0.000418118	0.00278745	**
MuxB	irlR	0.853147	0.000418118	0.00278745	**
bacA	fieF/yiip	0.85114	0.000445901	0.00293021	**
MuxB	ricR	0.85114	0.000445901	0.00293021	**
tet(34)	corC	0.85114	0.000445901	0.00293021	**
OpmB	copR	0.848383	0.000486369	0.0031364	**
OprN	copR	0.848383	0.000486369	0.0031364	**
OpmB	arsA	0.848383	0.000486369	0.0031364	**
OprN	arsA	0.848383	0.000486369	0.0031364	**
MexF	istB	0.847637	0.000497797	0.00318854	**
MexB	ISCR	0.847109	0.000506007	0.00318854	**
RbpA	arsC	0.847109	0.000506007	0.00318854	**
MexA	znuC/yebM	0.847109	0.000506007	0.00318854	**
KPC-2	copB	0.847239	0.000503977	0.00318854	**
ugd	ruvB	0.846154	0.000521134	0.00319629	**
bacA	arsH	0.846154	0.000521134	0.00319629	**
bacA	arsB	0.846154	0.000521134	0.00319629	**
MexE	actP	0.846154	0.000521134	0.00319629	**
MuxB	sodA	0.846154	0.000521134	0.00319629	**
ugd	mgtA	0.846154	0.000521134	0.00319629	**
OmpK37	transposase	0.845091	0.000538366	0.00323019	**
MexE	plasmid	0.845091	0.000538366	0.00323019	**
OpmB	ISCR	0.845162	0.000537201	0.00323019	**
OprN	ISCR	0.845162	0.000537201	0.00323019	**
TEM-116	arsA	0.845091	0.000538366	0.00323019	**
abeS	qacEdelta	0.843972	0.000557001	0.00332754	**
QnrVC5	IS26	0.843478	0.000565369	0.00336297	**
catB9	fieF/yiip	0.842606	0.000580395	0.00343753	**
QnrD2	IS26	0.841429	0.000601177	0.003502	**
PmpM	copR	0.841132	0.000606506	0.003502	**
PmpM	copB	0.841132	0.000606506	0.003502	**
OpmB	sitC	0.841132	0.000606506	0.003502	**
OprN	sitC	0.841132	0.000606506	0.003502	**
catB9	mgtA	0.841132	0.000606506	0.003502	**
MexF	glpF	0.840632	0.000615569	0.00352483	**
arnA	sitA	0.840632	0.000615569	0.00352483	**
emrB	IS26	0.840282	0.000621959	0.00354671	**
RbpA	IS91	0.839991	0.000627337	0.00354805	**
AbaQ	copC	0.839991	0.000627337	0.00354805	**
acrF	pstB	0.839161	0.000642826	0.0035484	**
arnA	copC	0.839161	0.000642826	0.0035484	**
acrF	arsB	0.839161	0.000642826	0.0035484	**
arnA	copR	0.839161	0.000642826	0.0035484	**
arnA	sitC	0.839161	0.000642826	0.0035484	**
MuxB	mgtA	0.839161	0.000642826	0.0035484	**
TEM-116	istA15	0.838049	0.000664043	0.00363643	**
OmpK37	copB	0.838049	0.000664043	0.00363643	**
PmpM	ISCR	0.837781	0.000669236	0.00365038	**
MexF	arsA	0.837129	0.000682001	0.00370536	**
OmpK37	plasmid	0.836879	0.000686941	0.00371756	**
AbaQ	sodA	0.836431	0.000695873	0.0037366	**
qacEdelta1	copB	0.836431	0.000695873	0.0037366	**
OpmB	copB	0.833881	0.000748445	0.00397251	**
OprN	copB	0.833881	0.000748445	0.00397251	**
PmpM	sitC	0.833881	0.000748445	0.00397251	**
MexB	IS91	0.832168	0.000785442	0.00405959	**
abeS	istA	0.832463	0.000778965	0.00405959	**
ugd	corA	0.832168	0.000785442	0.00405959	**
ugd	corC	0.832168	0.000785442	0.00405959	**
MexA	sitA	0.832549	0.000777085	0.00405959	**
AbaQ	sitA	0.832549	0.000777085	0.00405959	**
MexA	arsA	0.832872	0.000770065	0.00405959	**
TEM-116	arsB	0.831007	0.000811316	0.00416214	**
OmpK37	actP	0.831007	0.000811316	0.00416214	**
TEM-116	plasmid	0.829787	0.000839186	0.00428917	**
AbaQ	znuC/yebM	0.829313	0.000850228	0.00432957	**
pmrF	IS91	0.826621	0.000915011	0.00459169	**
mdtK	arsC	0.826621	0.000915011	0.00459169	**
MexF	arsB	0.826621	0.000915011	0.00459169	**
ugd	nfsA	0.826621	0.000915011	0.00459169	**
acrF	istB	0.825175	0.000951363	0.00462282	**
OmpK37	integrase	0.825408	0.000945419	0.00462282	**
MexE	istA15	0.825175	0.000951363	0.00462282	**
bacA	ruvB	0.825175	0.000951363	0.00462282	**
MuxB	pstB	0.825175	0.000951363	0.00462282	**
MexE	glpF	0.825175	0.000951363	0.00462282	**
bacA	copR	0.825175	0.000951363	0.00462282	**
MexB	sitC	0.825175	0.000951363	0.00462282	**
AbaQ	sitC	0.825754	0.000936688	0.00462282	**
TEM-116	copC	0.823964	0.000982639	0.00474141	**
OmpK37	dnaK	0.823964	0.000982639	0.00474141	**
tet(34)	istB	0.823119	0.00100495	0.00481537	**
MexE	ricR	0.823119	0.00100495	0.00481537	**
MexA	copC	0.822194	0.00102978	0.00491729	**
OmpK37	ISCR	0.820836	0.00106712	0.00507804	**
OpmB	arsH	0.819379	0.00110835	0.00520244	**
OprN	arsH	0.819379	0.00110835	0.00520244	**
catB9	sodB	0.819379	0.00110835	0.00520244	**
MuxB	nfsA	0.819616	0.00110155	0.00520244	**
bacA	IS91	0.818182	0.00114311	0.00520622	**
mdtK	plasmid	0.818354	0.00113806	0.00520622	**
RbpA	ruvB	0.818635	0.00112985	0.00520622	**
ugd	arsC	0.818182	0.00114311	0.00520622	**
arnA	arsH	0.818182	0.00114311	0.00520622	**
MuxB	arsB	0.818182	0.00114311	0.00520622	**
MexE	arsB	0.818182	0.00114311	0.00520622	**
arnA	znuC/yebM	0.818182	0.00114311	0.00520622	**
MuxB	znuC/yebM	0.818182	0.00114311	0.00520622	**
TEM-116	znuC/yebM	0.816922	0.00118061	0.00535933	**
mdtK	actP	0.816113	0.00120515	0.00545283	**
MexA	copR	0.815076	0.00123724	0.00556154	**
AbaQ	arsA	0.815076	0.00123724	0.00556154	**
pmrF	ricR	0.812281	0.00132695	0.0059454	**
PmpM	arsH	0.812127	0.001332	0.00594876	**
AbaQ	irlR	0.811516	0.00135232	0.00602003	**
MexB	arsB	0.811189	0.00136332	0.00604944	**
KPC-2	IS91	0.809916	0.00140668	0.00620754	**
bacA	plasmid	0.809879	0.00140794	0.00620754	**
RbpA	ricR	0.809373	0.00142548	0.00626484	**
MuxB	merP	0.809108	0.00143474	0.00628553	**
abeS	istB1	0.808122	0.00146957	0.00641774	**
RbpA	arsH	0.807957	0.00147546	0.00642316	**
catB9	nfsA	0.806287	0.00153612	0.0066662	**
bacA	merP	0.805605	0.00156143	0.00675477	**
emrE	ISCR	0.804348	0.00160895	0.00685656	**
AbaQ	ISCR	0.804348	0.00160895	0.00685656	**
MuxB	ruvB	0.804196	0.00161477	0.00685656	**
RbpA	glpF	0.804398	0.00160704	0.00685656	**
emrE	arsA	0.804398	0.00160704	0.00685656	**
arnA	arsA	0.804196	0.00161477	0.00685656	**
OmpK37	arsB	0.802837	0.00166751	0.00701572	**
OmpK37	znuC/yebM	0.802837	0.00166751	0.00701572	**
TEM-116	copB	0.802837	0.00166751	0.00701572	**
MexF	copB	0.802103	0.00169653	0.00711616	**
QnrD2	fieF/yiip	0.798677	0.00183718	0.00768276	**
MexE	transposase	0.797203	0.00190037	0.0078308	**
catB9	ruvB	0.797625	0.00188209	0.0078308	**
bacA	glpF	0.797203	0.00190037	0.0078308	**
abeS	merP	0.797189	0.00190095	0.0078308	**
QnrD2	mgtA	0.797279	0.00189705	0.0078308	**
KPC-2	plasmid	0.796846	0.00191591	0.0078689	**
MuxB	plasmid	0.795794	0.00196229	0.00799703	**
RbpA	plasmid	0.795745	0.00196449	0.00799703	**
TEM-116	dnaK	0.795794	0.00196229	0.00799703	**
pmrF	arsA	0.795098	0.00199349	0.00809121	**
emrE	IS91	0.79372	0.00205628	0.00832161	**
MexE	istB	0.79021	0.00222314	0.00890216	**
catB9	corA	0.790374	0.00221511	0.00890216	**
MexA	sitC	0.790161	0.00222554	0.00890216	**
RbpA	mgtA	0.790161	0.00222554	0.00890216	**
pmrF	ISCR	0.789763	0.0022451	0.00895443	**
TEM-116	actP	0.788752	0.00229539	0.00912866	**
MexF	transposase	0.788092	0.00232868	0.00918163	**
mdtK	transposase	0.788092	0.00232868	0.00918163	**
ugd	G2alt	0.788092	0.00232868	0.00918163	**
MexA	arsH	0.783042	0.00259583	0.010148	*
MexB	copB	0.783217	0.00258621	0.010148	*
AbaQ	copB	0.783042	0.00259583	0.010148	*
emrE	ricR	0.782632	0.00261851	0.0102078	*
acrF	IS26	0.7798	0.00277927	0.0108039	*
AbaQ	copR	0.779483	0.00279771	0.0108451	*
RbpA	nfsA	0.777284	0.0029283	0.0113195	*
MexB	transposase	0.776224	0.00299286	0.0115046	*
bacA	sodB	0.776224	0.00299286	0.0115046	*
RbpA	sodB	0.775924	0.00301135	0.0115435	*
MexF	czrA	0.775501	0.00303752	0.0115795	*
MexF	copD	0.775501	0.00303752	0.0115795	*
OmpK37	istB	0.774667	0.00308965	0.0117135	*
OmpK37	arsA	0.774667	0.00308965	0.0117135	*
RbpA	tniA	0.773718	0.00314981	0.0119089	*
QnrD2	znuB/yebI	0.772364	0.00323718	0.0122058	*
RbpA	qacEdelta	0.770654	0.00335017	0.0125478	*
MexF	istA15	0.770579	0.00335518	0.0125478	*
bacA	ricR	0.770579	0.00335518	0.0125478	*
MexE	pstB	0.769231	0.00344645	0.0128543	*
MexE	ISCR	0.768805	0.00347566	0.0129283	*
catB9	znuB/yebI	0.768621	0.00348837	0.0129407	*
mdtK	integrase	0.768421	0.00350216	0.0129571	*
OmpK37	istA15	0.767625	0.00355762	0.013127	*
mdtK	IS91	0.767076	0.00359618	0.0132339	*
QnrD2	ruvB	0.765246	0.00372726	0.0136435	*
RbpA	arsB	0.765246	0.00372726	0.0136435	*
tet(34)	znuB/yebI	0.763574	0.00385009	0.0140188	*
mdtK	znuB/yebI	0.763574	0.00385009	0.0140188	*
qacEdelta1	integrase	0.763022	0.00389134	0.0141317	*
arnA	IS91	0.762238	0.00395045	0.014234	*
MuxB	dnaK	0.762238	0.00395045	0.014234	*
MexE	copB	0.762238	0.00395045	0.014234	*
RbpA	copR	0.761686	0.00399243	0.0143478	*
catB9	corC	0.761369	0.00401672	0.0143976	*
MexF	pstB	0.760071	0.00411738	0.0146443	*
tet(34)	arsB	0.760071	0.00411738	0.0146443	*
pmrF	actP	0.760071	0.00411738	0.0146443	*
QnrD2	nfsA	0.759456	0.00416574	0.0147782	*
MuxB	fieF/yiip	0.756569	0.00439849	0.0155639	*
QnrVC5	sodB	0.756406	0.00441191	0.0155714	*
acrF	transposase	0.755245	0.00450844	0.015791	*
bacA	irlR	0.755245	0.00450844	0.015791	*
bacA	sitC	0.755245	0.00450844	0.015791	*
OpmB	IS91	0.754118	0.00460361	0.0158034	*
OprN	IS91	0.754118	0.00460361	0.0158034	*
TEM-116	tniA	0.754861	0.00454072	0.0158034	*
catB9	pstB	0.754118	0.00460361	0.0158034	*
RbpA	pstB	0.754568	0.00456545	0.0158034	*
QnrD2	sodB	0.754568	0.00456545	0.0158034	*
RbpA	corA	0.754568	0.00456545	0.0158034	*
tet(34)	merP	0.754386	0.00458086	0.0158034	*
KPC-2	transposase	0.753931	0.0046196	0.015819	*
mdtK	arsH	0.753066	0.00469389	0.015994	*
arnA	ricR	0.753066	0.00469389	0.015994	*
RbpA	sitA	0.752325	0.00475826	0.0161734	*
ugd	pstB	0.748252	0.00512408	0.0172891	*
MuxB	corA	0.748252	0.00512408	0.0172891	*
acrF	actP	0.748252	0.00512408	0.0172891	*
KPC-2	ricR	0.747775	0.00516828	0.0173957	*
AbaQ	arsH	0.747449	0.00519858	0.0174551	*
PmpM	IS91	0.746867	0.00525314	0.0175955	*
MexB	plasmid	0.746497	0.00528802	0.0176694	*
MexF	dnaK	0.746061	0.00532943	0.0176794	*
mdtK	copR	0.746061	0.00532943	0.0176794	*
bacA	sitA	0.746061	0.00532943	0.0176794	*
QnrD2	corA	0.74389	0.00553894	0.0182864	*
RbpA	dnaK	0.74389	0.00553894	0.0182864	*
MexB	ricR	0.742558	0.00567053	0.0186762	*
mdtK	IS26	0.742108	0.0057155	0.0187331	*
TEM-116	czrA	0.741978	0.00572853	0.0187331	*
TEM-116	copD	0.741978	0.00572853	0.0187331	*
MuxB	transposase	0.741259	0.00580115	0.0188367	*
bacA	corC	0.741259	0.00580115	0.0188367	*
ugd	znuB/yebI	0.741259	0.00580115	0.0188367	*
RbpA	sitC	0.740331	0.00589582	0.0190991	*
acrF	plasmid	0.739455	0.00598623	0.0193014	*
emrB	mgtA	0.739455	0.00598623	0.0193014	*
tet(34)	glpF	0.739055	0.00602782	0.0193451	*
tet(34)	actP	0.739055	0.00602782	0.0193451	*
acrF	IS91	0.734266	0.00654349	0.0208545	*
bacA	arsC	0.734266	0.00654349	0.0208545	*
MexB	actP	0.734266	0.00654349	0.0208545	*
mdtK	merP	0.733333	0.00664761	0.0211376	*
KPC-2	integrase	0.732819	0.00670556	0.0212728	*
TEM-116	istB	0.732413	0.00675165	0.021321	*
emrB	znuB/yebI	0.732413	0.00675165	0.021321	*
MexA	IS91	0.729653	0.0070708	0.0222271	*
RbpA	copC	0.729653	0.0070708	0.0222271	*
MexF	ISCR	0.729149	0.00713026	0.0223631	*
bacA	G2alt	0.728548	0.00720175	0.0225361	*
RbpA	fieF/yiip	0.727366	0.00734369	0.0229283	*
OmpK37	tniA	0.726642	0.00743182	0.0230989	*
emrB	fieF/yiip	0.726642	0.00743182	0.0230989	*
QnrD2	corC	0.726094	0.00749897	0.0232552	*
emrB	ruvB	0.72537	0.00758833	0.0233748	*
abeS	arsC	0.72537	0.00758833	0.0233748	*
emrB	sodB	0.72537	0.00758833	0.0233748	*
catB9	arsC	0.725114	0.00762017	0.0234206	*
MexF	nfsA	0.724561	0.00768915	0.0235801	*
acrF	integrase	0.721542	0.00807444	0.024652	*
MexE	nfsA	0.721542	0.00807444	0.024652	*
MexF	integrase	0.721053	0.00813826	0.024792	*
bacA	copC	0.72028	0.00823977	0.0248816	*
KPC-2	arsB	0.72034	0.00823184	0.0248816	*
MexE	dnaK	0.72028	0.00823977	0.0248816	*
bacA	sodA	0.72028	0.00823977	0.0248816	*
QnrVC5	ruvB	0.717416	0.00862419	0.0259855	*
MexF	mgtA	0.714537	0.00902393	0.0271308	*
qacEdelta1	ricR	0.713104	0.00922795	0.0276839	*
OmpK37	pstB	0.711285	0.00949192	0.028414	*
OmpK37	czrA	0.709718	0.00972376	0.0289823	*
OmpK37	copD	0.709718	0.00972376	0.0289823	*
bacA	integrase	0.707532	0.0100544	0.0297747	*
pmrF	arsB	0.707532	0.0100544	0.0297747	*
mdtK	znuC/yebM	0.707532	0.0100544	0.0297747	*
MuxB	sodB	0.706294	0.0102452	0.0301458	*
MuxB	arsA	0.706294	0.0102452	0.0301458	*
MexE	mgtA	0.706294	0.0102452	0.0301458	*
RbpA	integrase	0.705973	0.010295	0.030228	*
emrB	nfsA	0.705477	0.0103725	0.0303908	*
RbpA	corC	0.704738	0.0104888	0.0306665	*
TEM-116	pstB	0.704243	0.0105672	0.0308304	*
ugd	merP	0.704029	0.0106012	0.0308644	*
qacEdelta1	IS91	0.701179	0.0110624	0.0321391	*
MexB	integrase	0.700526	0.0111699	0.0323834	*
ugd	istB	0.699301	0.0113742	0.0327008	*
MuxB	arsC	0.699301	0.0113742	0.0327008	*
ugd	glpF	0.699301	0.0113742	0.0327008	*
bacA	znuC/yebM	0.699301	0.0113742	0.0327008	*
OmpK37	merP	0.698422	0.0115222	0.0330576	*
mdtK	G2alt	0.698246	0.0115522	0.0330749	*
MexE	integrase	0.697024	0.011761	0.0336028	*
pmrF	plasmid	0.694895	0.0121313	0.0345893	*
RbpA	transposase	0.69406	0.0122789	0.0348661	*
QnrD2	pstB	0.69406	0.0122789	0.0348661	*
OpmB	ricR	0.693697	0.0123434	0.0349056	*
OprN	ricR	0.693697	0.0123434	0.0349056	*
acrF	merP	0.693521	0.0123749	0.034923	*
acrF	arsH	0.692308	0.012593	0.0354661	*
emrE	actP	0.690501	0.0129231	0.0363215	*
OpmB	arsB	0.688858	0.0132287	0.0370295	*
OprN	arsB	0.688858	0.0132287	0.0370295	*
pmrF	transposase	0.686516	0.0136736	0.0381974	*
QnrVC5	arsC	0.686224	0.0137298	0.0382771	*
MexB	glpF	0.685315	0.013906	0.03869	*
mdtK	tniA	0.684211	0.0141222	0.0391337	*
abeS	G2alt	0.684313	0.014102	0.0391337	*
qacEdelta1	transposase	0.683382	0.014286	0.0393396	*
qacEdelta1	arsB	0.683382	0.014286	0.0393396	*
emrB	corA	0.683116	0.014339	0.0393396	*
bacA	mntP/yebN	0.683116	0.014339	0.0393396	*
RbpA	irlR	0.683382	0.014286	0.0393396	*
MexA	ricR	0.682797	0.0144025	0.0394353	*
MexF	ruvB	0.679511	0.0150702	0.0411006	*
mdtK	arsA	0.679511	0.0150702	0.0411006	*
PmpM	ricR	0.67917	0.0151408	0.0412116	*
arnA	arsB	0.678322	0.0153173	0.0415283	*
MuxB	corC	0.678322	0.0153173	0.0415283	*
tet(34)	Tn916	0.677258	0.0155409	0.0418429	*
tet(34)	istA	0.677193	0.0155546	0.0418429	*
emrE	plasmid	0.677459	0.0154986	0.0418429	*
RbpA	mntP/yebN	0.677459	0.0154986	0.0418429	*
AbaQ	IS91	0.676264	0.0157521	0.0422094	*
MexA	arsB	0.676264	0.0157521	0.0422094	*
tet(34)	transposase	0.676008	0.0158067	0.0422737	*
abeS	tniB	0.673759	0.0162933	0.0434909	*
emrE	arsB	0.672704	0.0165253	0.0440248	*
pmrF	istB	0.672505	0.0165693	0.0440571	*
MexF	merP	0.67193	0.0166971	0.0443117	*
MexB	istB	0.671329	0.0168315	0.044497	*
acrF	copR	0.671329	0.0168315	0.044497	*
tetB(P)	istA	0.668421	0.0174923	0.0461556	*
catB9	istB	0.667105	0.0177977	0.0467824	*
PmpM	arsB	0.667105	0.0177977	0.0467824	*
acrF	tniA	0.6655	0.0181751	0.0475933	*
RbpA	sodA	0.665586	0.0181548	0.0475933	*
arnA	transposase	0.664336	0.0184527	0.0478661	*
OpmB	plasmid	0.664517	0.0184093	0.0478661	*
OprN	plasmid	0.664517	0.0184093	0.0478661	*
bacA	znuB/yebI	0.664336	0.0184527	0.0478661	*
mdtK	sitA	0.664912	0.0183149	0.0478661	*
QnrVC5	fieF/yiip	0.663992	0.0185353	0.0479902	*
QnrVC5	corC	0.66283	0.0188163	0.0485355	*
QnrVC5	mgtA	0.66283	0.0188163	0.0485355	*
emrB	corC	0.661988	0.0190217	0.0489738	*
OpmB	transposase	0.659854	0.0195502	0.0501474
OprN	transposase	0.659854	0.0195502	0.0501474
PmpM	plasmid	0.657214	0.0202183	0.0515735
MexB	pstB	0.657343	0.0201855	0.0515735
bacA	arsA	0.657343	0.0201855	0.0515735
tet(34)	qacEdelta	0.656094	0.020507	0.0521173
tet(34)	G2alt	0.65614	0.020495	0.0521173
ugd	Tn916	0.654946	0.0208059	0.0526827
abeS	sodB	0.654946	0.0208059	0.0526827
MexF	fieF/yiip	0.654386	0.0209527	0.0529575
emrE	transposase	0.651349	0.0217628	0.0547044
MexF	corA	0.65149	0.0217247	0.0547044
pmrF	dnaK	0.65149	0.0217247	0.0547044
MexB	dnaK	0.65035	0.0220342	0.0552858
MexA	transposase	0.647789	0.0227409	0.0565449
tetA(P)	istA	0.647987	0.0226858	0.0565449
OmpK37	glpF	0.647903	0.0227091	0.0565449
mdtK	dnaK	0.647987	0.0226858	0.0565449
mdtK	irlR	0.647987	0.0226858	0.0565449
QnrVC5	znuB/yebI	0.647234	0.0228964	0.0568292
MexE	fieF/yiip	0.644484	0.0236773	0.058662
tetB(P)	G2alt	0.64386	0.0238575	0.0590023
KPC-2	glpF	0.641961	0.024411	0.0600484
mdtK	ricR	0.642105	0.0243686	0.0600484
KPC-2	actP	0.641961	0.024411	0.0600484
MuxB	integrase	0.640982	0.0247	0.0605239
emrB	pstB	0.640861	0.0247359	0.0605239
tetA(P)	G2alt	0.640982	0.0247	0.0605239
RbpA	znuC/yebM	0.637112	0.0258669	0.0631793
MexE	corA	0.636364	0.0260969	0.0635162
acrF	arsA	0.636364	0.0260969	0.0635162
tet(34)	IS91	0.633976	0.0268409	0.0652122
TEM-116	glpF	0.633819	0.0268907	0.0652182
qacEdelta1	arsA	0.633552	0.0269747	0.0653073
dfrA6	IS26	0.630956	0.0278041	0.0671635
PmpM	glpF	0.630849	0.0278388	0.0671635
AbaQ	istB1	-0.630691	0.0278899	0.0671693
QnrD2	arsC	0.629993	0.0281165	0.0674796
emrE	glpF	0.629993	0.0281165	0.0674796
arnA	actP	0.629371	0.0283197	0.0678492
tet(34)	dnaK	0.626971	0.0291129	0.0696287
PmpM	transposase	0.623598	0.0302549	0.0717206
pmrF	glpF	0.623469	0.0302994	0.0717206
OpmB	glpF	0.623598	0.0302549	0.0717206
OprN	glpF	0.623598	0.0302549	0.0717206
acrF	ricR	0.623469	0.0302994	0.0717206
MexF	corC	0.623469	0.0302994	0.0717206
MexE	ruvB	0.622378	0.0306759	0.0722402
acrF	dnaK	0.622378	0.0306759	0.0722402
acrF	znuC/yebM	0.622378	0.0306759	0.0722402
AbaQ	ricR	0.620401	0.0313668	0.0737414
dfrA6	sodB	0.619908	0.0315405	0.0740237
MuxB	czrA	0.619315	0.0317509	0.0741392
qacEdelta1	irlR	0.619315	0.0317509	0.0741392
MuxB	copD	0.619315	0.0317509	0.0741392
RbpA	istA	0.616835	0.032641	0.0760889
MuxB	istA15	0.615385	0.0331699	0.0771913
tet(34)	arsH	0.612961	0.0340673	0.0791463
KPC-2	dnaK	0.612102	0.0343893	0.07976
bacA	tniA	0.609458	0.0353946	0.0818648
QnrVC5	nfsA	0.60931	0.0354516	0.0818648
OpmB	actP	0.609096	0.0355341	0.0818648
OprN	actP	0.609096	0.0355341	0.0818648
ugd	arsB	0.608392	0.035806	0.0822168
ugd	actP	0.608392	0.035806	0.0822168
AbaQ	arsB	0.605078	0.0371059	0.0850601
MexA	plasmid	0.602185	0.038268	0.0874334
AbaQ	plasmid	0.602185	0.038268	0.0874334
catB9	glpF	0.601844	0.0384066	0.0874606
PmpM	actP	0.601844	0.0384066	0.0874606
qacEdelta1	arsH	0.601519	0.0385394	0.0875856
MuxB	copB	0.601399	0.0385885	0.0875856
abeS	tniA	0.599656	0.0393052	0.08892
TEM-116	merP	0.599656	0.0393052	0.08892
ugd	istA	0.59895	0.0395981	0.0892897
pmrF	pstB	0.59895	0.0395981	0.0892897
abeS	istB	0.598606	0.0397413	0.0894665
emrE	istB	0.597959	0.0400118	0.0899289
tetB(P)	Tn916	0.596128	0.0407848	0.091517
AbaQ	transposase	0.5944	0.0415238	0.0928734
qacEdelta1	sodA	0.5944	0.0415238	0.0928734
QnrVC5	corA	0.592648	0.0422829	0.0944182
acrF	sitA	0.591945	0.0425902	0.0949506
arnA	plasmid	0.591564	0.0427573	0.0950163
emrB	arsC	0.591564	0.0427573	0.0950163
pmrF	integrase	0.591228	0.0429051	0.0951914
dfrA6	ruvB	0.590785	0.0431005	0.0953184
emrE	dnaK	0.590841	0.0430759	0.0953184
mdtK	sodA	0.588442	0.0441448	0.0974717
QnrD2	glpF	0.587282	0.0446686	0.0983138
arnA	dnaK	0.587413	0.0446093	0.0983138
tet(34)	ricR	0.585965	0.0452682	0.0994748
arnA	integrase	0.58494	0.0457391	0.0996484
MuxB	tniA	0.58494	0.0457391	0.0996484
tet(34)	plasmid	0.585546	0.0454601	0.0996484
tetA(P)	IS26	0.58485	0.0457805	0.0996484
MexF	sodB	0.58494	0.0457391	0.0996484
MexB	nfsA	0.58494	0.0457391	0.0996484
abeS	dnaK	0.584522	0.045932	0.0998208
qacEdelta1	copR	0.583722	0.0463025	0.100468
acrF	G2alt	0.581437	0.0473736	0.10263
ugd	dnaK	0.58042	0.047856	0.103513
catB9	actP	0.580091	0.0480125	0.103689
mdtK	qacEdelta	0.578491	0.0487797	0.105017
KPC-2	pstB	0.578511	0.0487701	0.105017
tetB(P)	IS26	0.578063	0.0489865	0.105268
tet(34)	copR	0.577934	0.0490488	0.105268
bacA	qacEdelta	0.577479	0.0492696	0.105578
MexF	tniA	0.577193	0.0494087	0.105712
catB9	G2alt	0.573844	0.0510574	0.10907
qacEdelta1	plasmid	0.57351	0.051224	0.109257
AbaQ	glpF	0.573044	0.0514567	0.109584
MexA	integrase	0.572266	0.0518474	0.110246
tet(34)	integrase	0.57193	0.0520169	0.110266
tetB(P)	istA3	0.572048	0.0519575	0.110266
acrF	qacEdelta	0.570437	0.0527741	0.11126
tetA(P)	Tn916	0.570437	0.0527741	0.11126
OpmB	integrase	0.570212	0.0528887	0.11126
OprN	integrase	0.570212	0.0528887	0.11126
abeS	ruvB	0.570437	0.0527741	0.11126
qacEdelta1	istA15	0.569485	0.0532606	0.111872
OmpK37	qacEdelta	0.567376	0.0543503	0.113881
ugd	istA3	0.567314	0.0543824	0.113881
MexE	corC	0.566434	0.0548421	0.114496
acrF	irlR	0.566434	0.0548421	0.114496
AbaQ	istA3	-0.566102	0.0550158	0.114685
QnrD2	istB	0.565926	0.0551084	0.114705
abeS	IS26	0.565424	0.0553726	0.115082
mdtK	mntP/yebN	0.564382	0.0559237	0.116052
MuxB	qacEdelta	0.563394	0.0564496	0.116315
acrF	Tn916	0.563394	0.0564496	0.116315
ugd	tniB	0.563394	0.0564496	0.116315
RbpA	G2alt	0.563352	0.056472	0.116315
MexE	merP	0.563924	0.0561672	0.116315
PmpM	integrase	0.562948	0.0566882	0.116587
bacA	IS26	0.561456	0.0574918	0.118064
PmpM	istB1	-0.561165	0.0576495	0.118211
mdtK	copC	0.560421	0.0580535	0.118863
catB9	merP	0.559316	0.0586576	0.119922
MexA	actP	0.558807	0.0589374	0.120316
QnrVC5	Tn916	0.557571	0.059621	0.121532
acrF	tniB	0.556352	0.0603	0.122735
emrE	pstB	0.555248	0.0609196	0.123813
emrE	integrase	0.554439	0.0613768	0.124559
KPC-2	istB	0.552385	0.0625474	0.126748
qacEdelta1	dnaK	0.551689	0.0629477	0.127372
dfrA6	fieF/yiip	0.550143	0.0638427	0.128805
TEM-116	nfsA	0.550272	0.0637677	0.128805
emrB	istB	0.549309	0.0643293	0.129478
qacEdelta1	tniA	0.54909	0.0644576	0.129478
dfrA6	corC	0.549181	0.0644046	0.129478
qacEdelta1	znuC/yebM	0.548129	0.0650221	0.130422
ugd	transposase	0.545455	0.0666119	0.133224
MexB	mgtA	0.545455	0.0666119	0.133224
RbpA	znuB/yebI	0.54457	0.0671433	0.133899
RbpA	arsA	0.54457	0.0671433	0.133899
tet(34)	tniA	0.54386	0.0675724	0.13456
OmpK37	nfsA	0.53969	0.0701286	0.139449
MexA	glpF	0.537452	0.071528	0.142027
dfrA6	mgtA	0.536699	0.0720026	0.142764
tet(34)	tniB	0.536163	0.0723425	0.143232
MexF	arsC	0.535903	0.0725075	0.143353
abeS	actP	0.535225	0.0729392	0.144
OpmB	istB1	-0.534074	0.0736757	0.145039
OprN	istB1	-0.534074	0.0736757	0.145039
arnA	istB	0.531469	0.0753623	0.148148
catB9	arsB	0.529333	0.0767643	0.150262
OpmB	dnaK	0.529333	0.0767643	0.150262
OprN	dnaK	0.529333	0.0767643	0.150262
MuxB	G2alt	0.528897	0.0770524	0.150612
ugd	qacEdelta	0.528182	0.0775272	0.151326
ugd	IS91	0.524476	0.0800194	0.15575
MuxB	znuB/yebI	0.524476	0.0800194	0.15575
QnrVC5	istA	0.523382	0.0807652	0.15698
AbaQ	actP	0.523215	0.0808795	0.156981
OpmB	istB	0.522082	0.0816574	0.157384
OprN	istB	0.522082	0.0816574	0.157384
QnrVC5	istB	0.522466	0.0813932	0.157384
OpmB	pstB	0.522082	0.0816574	0.157384
OprN	pstB	0.522082	0.0816574	0.157384
mdtK	sitC	0.521892	0.0817882	0.157417
dfrA6	arsC	0.520057	0.0830606	0.159643
MuxB	ISCR	0.519655	0.0833413	0.15996
TEM-116	qacEdelta	0.51773	0.0846935	0.162329
PmpM	istB	0.514831	0.0867586	0.165592
tetA(P)	istA3	0.515062	0.086593	0.165592
QnrVC5	glpF	0.514668	0.0868757	0.165592
abeS	ricR	0.514998	0.0866383	0.165592
ugd	plasmid	0.514097	0.0872864	0.165916
OmpK37	mgtA	0.514097	0.0872864	0.165916
KPC-2	istA2	0.512785	0.0882361	0.167491
MexA	dnaK	0.512537	0.0884164	0.167603
dfrA6	znuB/yebI	0.511737	0.0889996	0.168477
abeS	fieF/yiip	0.511471	0.0891937	0.168613
RbpA	tniB	0.50899	0.0910213	0.171832
RbpA	IS26	0.508033	0.0917333	0.17294
abeS	corA	0.507055	0.0924642	0.173843
abeS	mgtA	0.507055	0.0924642	0.173843
tetB(P)	istB1	0.504748	0.0942043	0.176873
bacA	istA	0.504379	0.0944845	0.177159
acrF	sodA	0.503497	0.0951574	0.178178
MexE	tniA	0.500876	0.0971738	0.181707
emrB	glpF	0.500012	0.097845	0.182221
TEM-116	corA	0.500012	0.097845	0.182221
TEM-116	mgtA	0.500012	0.097845	0.182221
PmpM	istA3	-0.499243	0.0984452	0.183092
RbpA	Tn916	0.498237	0.0992341	0.184311
MexB	tniA	0.497374	0.0999139	0.185324
arnA	glpF	0.496503	0.100603	0.186351
ugd	ricR	0.493871	0.102705	0.189991
OmpK37	ruvB	0.49297	0.103432	0.190823
OmpK37	corA	0.49297	0.103432	0.190823
AbaQ	integrase	0.492042	0.104183	0.191953
QnrD2	actP	0.491181	0.104884	0.192987
acrF	istA	0.490369	0.105548	0.19395
arnA	pstB	0.48951	0.106252	0.19421
ugd	arsH	0.48951	0.106252	0.19421
MexE	sodB	0.48951	0.106252	0.19421
MexB	corA	0.48951	0.106252	0.19421
qacEdelta1	istA2	0.48901	0.106665	0.194449
RbpA	istA2	0.48901	0.106665	0.194449
MexA	istB1	-0.488216	0.107321	0.195387
bacA	ISCR	0.487622	0.107814	0.195767
qacEdelta1	copC	0.487622	0.107814	0.195767
mdtK	Tn916	0.486779	0.108515	0.196266
mdtK	tniB	0.486779	0.108515	0.196266
tet(34)	irlR	0.486866	0.108443	0.196266
PmpM	dnaK	0.485826	0.109312	0.19719
acrF	mntP/yebN	0.485928	0.109227	0.19719
OmpK37	istA2	0.483779	0.111037	0.199519
TEM-116	istA2	0.483779	0.111037	0.199519
qacEdelta1	sitC	0.484062	0.110797	0.199519
abeS	nfsA	0.483252	0.111484	0.199544
dfrA6	nfsA	0.483459	0.111308	0.199544
tet(34)	znuC/yebM	0.483363	0.11139	0.199544
dfrA6	glpF	0.482613	0.112028	0.200143
acrF	sitC	0.482517	0.112109	0.200143
tet(34)	istA3	0.482315	0.112282	0.200193
mdtK	istA	0.480702	0.113664	0.202265
MexA	istA3	-0.480617	0.113737	0.202265
qacEdelta1	czrA	0.480072	0.114206	0.202577
qacEdelta1	copD	0.480072	0.114206	0.202577
MuxB	istA	0.479861	0.114389	0.202641
catB9	istA	0.479414	0.114776	0.202805
QnrD2	G2alt	0.479563	0.114647	0.202805
abeS	pstB	0.478885	0.115234	0.202836
emrB	actP	0.478885	0.115234	0.202836
abeS	corC	0.478885	0.115234	0.202836
PmpM	pstB	0.478575	0.115503	0.203051
pmrF	nfsA	0.477193	0.116709	0.204909
QnrD2	arsB	0.476944	0.116928	0.205032
QnrVC5	merP	0.476512	0.117307	0.205436
QnrVC5	pstB	0.475678	0.118041	0.206459
qacEdelta1	qacEdelta	0.473146	0.120288	0.210123
MexB	fieF/yiip	0.472855	0.120547	0.21031
OpmB	istA3	-0.472152	0.121177	0.210876
OprN	istA3	-0.472152	0.121177	0.210876
qacEdelta1	mntP/yebN	0.469561	0.123517	0.214677
pmrF	mgtA	0.469353	0.123706	0.214736
acrF	copC	0.468531	0.124455	0.215493
bacA	copB	0.468531	0.124455	0.215493
KPC-2	tniA	0.467359	0.125528	0.217079
MexA	istB	0.466266	0.126535	0.217728
MexA	pstB	0.466266	0.126535	0.217728
bacA	czrA	0.466266	0.126535	0.217728
bacA	copD	0.466266	0.126535	0.217728
abeS	IS91	0.4648	0.127893	0.21979
emrB	istA	0.462088	0.13043	0.223873
tetB(P)	merP	0.461404	0.131076	0.224144
tet(34)	sitA	0.461404	0.131076	0.224144
qacEdelta1	sitA	0.461735	0.130763	0.224144
MuxB	IS26	0.460082	0.132328	0.226005
KPC-2	nfsA	0.459881	0.132518	0.226051
AbaQ	dnaK	0.459147	0.133218	0.226964
MexE	G2alt	0.458845	0.133507	0.227176
emrE	istB1	-0.457821	0.134488	0.22772
TEM-116	ruvB	0.457758	0.134549	0.22772
abeS	arsB	0.457758	0.134549	0.22772
dfrA6	corA	0.457651	0.134652	0.22772
pmrF	merP	0.457895	0.134417	0.22772
catB9	transposase	0.456822	0.13545	0.228789
tetA(P)	istB1	0.455344	0.13688	0.230923
OmpK37	fieF/yiip	0.455033	0.137183	0.231151
ugd	copR	0.454545	0.137658	0.231668
mdtK	ISCR	0.452821	0.139346	0.234223
RbpA	copB	0.452029	0.140126	0.235248
AbaQ	pstB	0.44847	0.143665	0.240897
emrE	nfsA	0.447473	0.144666	0.242281
OpmB	nfsA	0.446727	0.145419	0.242952
OprN	nfsA	0.446727	0.145419	0.242952
QnrVC5	actP	0.444486	0.147694	0.246454
OmpK37	sodB	0.443673	0.148525	0.247541
tet(34)	arsA	0.441332	0.150935	0.250952
emrE	mgtA	0.441351	0.150915	0.250952
MexB	ruvB	0.440559	0.151735	0.251676
tetA(P)	sodB	0.440559	0.151735	0.251676
PmpM	nfsA	0.439463	0.152876	0.253264
RbpA	istA3	0.438824	0.153543	0.254064
catB9	Tn916	0.438143	0.154257	0.254939
MexF	znuB/yebI	0.437829	0.154586	0.255179
AbaQ	Tn916	-0.437301	0.155141	0.255484
TEM-116	fieF/yiip	0.437396	0.155042	0.255484
catB9	arsH	0.435068	0.157504	0.259065
tetA(P)	fieF/yiip	0.434326	0.158294	0.25991
qacEdelta1	actP	0.434232	0.158394	0.25991
ugd	istB1	0.43295	0.159766	0.261849
dfrA6	istB	0.432688	0.160048	0.262
AbaQ	istB	0.430673	0.162221	0.264928
tetB(P)	sodB	0.430824	0.162058	0.264928
OmpK37	arsC	0.429588	0.163399	0.266537
dfrA6	ricR	0.429278	0.163736	0.266771
tet(34)	sodA	0.427321	0.165877	0.269942
bacA	istA15	0.426573	0.1667	0.270642
tetA(P)	mgtA	0.426573	0.1667	0.270642
ugd	integrase	0.423819	0.169753	0.274953
ugd	tniA	0.423819	0.169753	0.274953
emrB	arsB	0.422546	0.171176	0.276341
MexF	G2alt	0.422807	0.170883	0.276341
QnrD2	merP	0.422514	0.171211	0.276341
catB9	copR	0.420566	0.173403	0.278901
OpmB	mgtA	0.420566	0.173403	0.278901
OprN	mgtA	0.420566	0.173403	0.278901
emrB	G2alt	0.419759	0.174317	0.280043
KPC-2	mgtA	0.418021	0.176293	0.282889
tetA(P)	merP	0.416813	0.177675	0.284776
qacEdelta1	pstB	0.416436	0.178108	0.285139
abeS	integrase	0.416232	0.178343	0.285184
abeS	glpF	0.415503	0.179182	0.285863
OmpK37	corC	0.415503	0.179182	0.285863
tet(34)	istB1	0.415015	0.179746	0.286431
catB9	dnaK	0.413315	0.181717	0.289237
emrB	merP	0.412704	0.182428	0.290035
tetB(P)	fieF/yiip	0.410526	0.184978	0.293752
QnrD2	transposase	0.409317	0.186404	0.29526
tetB(P)	qacEdelta	0.409177	0.18657	0.29526
qacEdelta1	glpF	0.409317	0.186404	0.29526
QnrVC5	tniB	0.408362	0.187535	0.296448
OpmB	istA2	0.40755	0.1885	0.296951
PmpM	istA2	0.40755	0.1885	0.296951
OprN	istA2	0.40755	0.1885	0.296951
tetA(P)	ruvB	0.405594	0.190836	0.299265
MexE	arsC	0.405594	0.190836	0.299265
ugd	znuC/yebM	0.405594	0.190836	0.299265
PmpM	mgtA	0.406064	0.190274	0.299265
pmrF	tniA	0.401754	0.195475	0.306192
abeS	transposase	0.401418	0.195884	0.306485
emrE	istA2	0.400099	0.197496	0.30796
MexA	istA2	0.400099	0.197496	0.30796
AbaQ	istA2	0.400099	0.197496	0.30796
MexF	qacEdelta	0.398595	0.199344	0.308402
acrF	ISCR	0.39864	0.199288	0.308402
dfrA6	pstB	0.399404	0.198348	0.308402
QnrD2	arsH	0.39864	0.199288	0.308402
KPC-2	corA	0.399359	0.198403	0.308402
tetA(P)	dnaK	0.398601	0.199335	0.308402
tetB(P)	mgtA	0.3993	0.198476	0.308402
OmpK37	istA	0.395067	0.203718	0.313063
RbpA	istA15	0.39508	0.203702	0.313063
arnA	istA3	-0.395627	0.20302	0.313063
emrB	istA2	-0.39582	0.20278	0.313063
OmpK37	G2alt	0.395067	0.203718	0.313063
dfrA6	actP	0.395244	0.203498	0.313063
TEM-116	sodB	0.394376	0.204582	0.313692
TEM-116	corC	0.394376	0.204582	0.313692
pmrF	istA2	0.393731	0.20539	0.314164
arnA	istA2	0.393042	0.206256	0.314164
MuxB	istA2	0.393042	0.206256	0.314164
MexB	istA2	0.393042	0.206256	0.314164
MexE	istA2	0.393042	0.206256	0.314164
MexF	istA2	0.393731	0.20539	0.314164
MexB	merP	0.392295	0.207197	0.31525
qacEdelta1	istB	0.391521	0.208174	0.315692
MexB	corC	0.391608	0.208063	0.315692
MexE	znuB/yebI	0.391608	0.208063	0.315692
RbpA	ISCR	0.391304	0.208448	0.315761
pmrF	ruvB	0.388792	0.211643	0.319548
mdtK	copB	0.388792	0.211643	0.319548
tet(34)	sitC	0.388792	0.211643	0.319548
TEM-116	G2alt	0.388012	0.212641	0.320704
AbaQ	nfsA	0.386859	0.214122	0.322585
pmrF	fieF/yiip	0.385965	0.215274	0.323967
tet(34)	copC	0.38529	0.216147	0.324927
KPC-2	fieF/yiip	0.385104	0.216387	0.324934
tetA(P)	pstB	0.384615	0.21702	0.325238
QnrD2	dnaK	0.384402	0.217296	0.325238
QnrD2	copR	0.384402	0.217296	0.325238
AbaQ	tniB	-0.383535	0.218425	0.326572
emrB	Tn916	0.382979	0.21915	0.326947
abeS	plasmid	0.382979	0.21915	0.326947
arnA	istB1	-0.380698	0.222138	0.331048
catB9	plasmid	0.379724	0.223421	0.332243
emrE	fieF/yiip	0.379728	0.223416	0.332243
tetB(P)	arsC	0.378284	0.225327	0.334356
tetB(P)	dnaK	0.378284	0.225327	0.334356
acrF	copB	0.377622	0.226206	0.3353
catB9	IS91	0.377059	0.226956	0.33605
KPC-2	istB1	-0.374502	0.230379	0.340753
tetA(P)	qacEdelta	0.373249	0.232068	0.342884
tetB(P)	ruvB	0.371279	0.234737	0.345717
pmrF	corA	0.371279	0.234737	0.345717
tetA(P)	nfsA	0.371279	0.234737	0.345717
mdtK	istA3	0.370148	0.236277	0.347614
QnrD2	istA	0.369031	0.237805	0.349117
emrE	merP	0.369031	0.237805	0.349117
pmrF	istB1	-0.368279	0.238837	0.35026
arnA	tniA	0.367776	0.239528	0.350529
tetB(P)	pstB	0.367776	0.239528	0.350529
QnrVC5	ricR	0.367148	0.240393	0.35105
QnrVC5	G2alt	0.367148	0.240393	0.35105
dfrA6	istA	0.366762	0.240926	0.35123
emrE	istA3	-0.366637	0.241099	0.35123
QnrVC5	arsB	0.366506	0.24128	0.35123
catB9	qacEdelta	0.365119	0.243201	0.353654
tetA(P)	arsC	0.363636	0.245265	0.35628
emrE	ruvB	0.363047	0.246089	0.3571
catB9	znuC/yebM	0.362557	0.246774	0.357719
OpmB	fieF/yiip	0.35956	0.250992	0.36208
OprN	fieF/yiip	0.35956	0.250992	0.36208
tet(34)	mntP/yebN	0.359793	0.250662	0.36208
MexA	nfsA	0.360118	0.250204	0.36208
AbaQ	mgtA	0.359488	0.251095	0.36208
catB9	tniB	0.357817	0.253465	0.365117
dfrA6	Tn916	0.356138	0.25586	0.368182
QnrD2	istA2	-0.355643	0.256568	0.368744
OpmB	corA	0.355306	0.257052	0.368744
OprN	corA	0.355306	0.257052	0.368744
tetB(P)	istB	0.353766	0.259267	0.371411
dfrA6	arsB	0.353639	0.259449	0.371411
RbpA	czrA	0.353261	0.259995	0.371422
RbpA	copD	0.353261	0.259995	0.371422
emrE	corA	0.352369	0.261285	0.372493
QnrD2	znuC/yebM	0.352369	0.261285	0.372493
dfrA6	arsH	0.349479	0.26549	0.377707
dfrA6	copB	0.349479	0.26549	0.377707
PmpM	corA	0.348055	0.267576	0.380283
ugd	sitA	0.346761	0.269479	0.382594
emrB	transposase	0.345079	0.271965	0.384244
TEM-116	istA	0.345684	0.271069	0.384244
emrB	arsH	0.345079	0.271965	0.384244
PmpM	fieF/yiip	0.345033	0.272033	0.384244
emrB	dnaK	0.345079	0.271965	0.384244
ugd	irlR	0.342657	0.275567	0.388838
catB9	sitA	0.341401	0.277447	0.39109
dfrA6	IS91	0.341158	0.277812	0.391205
KPC-2	merP	0.340237	0.279195	0.392751
arnA	nfsA	0.339755	0.27992	0.393371
abeS	arsH	0.338037	0.282517	0.396213
emrB	copR	0.338037	0.282517	0.396213
tetB(P)	nfsA	0.336842	0.284329	0.39835
tetA(P)	istB	0.335664	0.286123	0.398838
acrF	istA3	0.33591	0.285749	0.398838
KPC-2	ruvB	0.33591	0.285749	0.398838
tetA(P)	corA	0.335664	0.286123	0.398838
ugd	arsA	0.335664	0.286123	0.398838
QnrD2	IS91	0.334573	0.287791	0.400759
catB9	irlR	0.333552	0.289355	0.402407
dfrA6	merP	0.33342	0.289558	0.402407
TEM-116	arsC	0.330994	0.293298	0.406785
abeS	znuB/yebI	0.330994	0.293298	0.406785
MexB	sodB	0.328671	0.296904	0.411373
qacEdelta1	merP	0.328028	0.297907	0.412349
QnrVC5	dnaK	0.327516	0.298707	0.413042
PmpM	ruvB	0.326301	0.300609	0.415256
mdtK	istA15	0.325745	0.301483	0.416046
MexA	mgtA	0.323895	0.304397	0.419649
tetB(P)	istA15	-0.322242	0.307014	0.422834
QnrVC5	qacEdelta	0.321977	0.307435	0.422991
OpmB	Tn916	-0.321305	0.308504	0.423246
OprN	Tn916	-0.321305	0.308504	0.423246
tetB(P)	czrA	-0.320897	0.309154	0.423246
KPC-2	corC	0.32098	0.30902	0.423246
tetB(P)	copD	-0.320897	0.309154	0.423246
dfrA6	copC	0.320355	0.310017	0.424008
catB9	ricR	0.319609	0.311209	0.425216
OpmB	ruvB	0.31905	0.312104	0.425596
OprN	ruvB	0.31905	0.312104	0.425596
MexB	istB1	-0.317248	0.314998	0.429118
catB9	istA2	-0.316983	0.315424	0.429275
dfrA6	znuC/yebM	0.316195	0.316696	0.430582
QnrD2	ricR	0.315549	0.317741	0.431577
MexB	G2alt	0.315237	0.318245	0.431837
ugd	copC	0.314685	0.319139	0.432624
PmpM	Tn916	-0.314002	0.320247	0.433371
mdtK	czrA	0.313766	0.320632	0.433371
mdtK	copD	0.313766	0.320632	0.433371
QnrVC5	IS91	0.31192	0.323641	0.436565
QnrD2	Tn916	0.311846	0.323761	0.436565
tetB(P)	actP	0.311734	0.323944	0.436565
bacA	Tn916	0.309867	0.327005	0.439865
QnrD2	irlR	0.309658	0.327349	0.439865
QnrD2	arsA	0.309658	0.327349	0.439865
QnrD2	sitA	0.308418	0.329391	0.442179
tetA(P)	istA15	-0.307692	0.330589	0.442496
abeS	istA2	0.30786	0.330313	0.442496
arnA	mgtA	0.307692	0.330589	0.442496
KPC-2	istA3	-0.306773	0.332111	0.443672
tetB(P)	tniB	0.306883	0.331929	0.443672
AbaQ	corA	0.306098	0.33323	0.444737
pmrF	corC	0.304729	0.335508	0.447314
PmpM	corC	0.304548	0.33581	0.447314
QnrVC5	arsH	0.304122	0.33652	0.447829
qacEdelta1	istA	0.303069	0.33828	0.449736
emrE	corC	0.302539	0.339168	0.450483
catB9	istA3	0.301868	0.340294	0.451544
emrE	tniA	0.301287	0.341271	0.452405
tetA(P)	corC	0.300699	0.34226	0.45328
MexE	istB1	-0.298586	0.345828	0.457568
RbpA	istB1	0.298248	0.346401	0.457887
abeS	czrA	-0.297508	0.347657	0.458669
abeS	copD	-0.297508	0.347657	0.458669
pmrF	istA3	-0.29724	0.348113	0.45883
QnrVC5	istA3	0.2955	0.351078	0.462097
dfrA6	copR	0.295393	0.351261	0.462097
PmpM	tniA	0.294186	0.353325	0.463556
AbaQ	fieF/yiip	0.294156	0.353377	0.463556
tetB(P)	corA	0.294221	0.353265	0.463556
tetA(P)	actP	0.293706	0.354148	0.464125
dfrA6	sitC	0.291232	0.358405	0.469259
arnA	merP	0.290718	0.359293	0.46953
tet(34)	copB	0.290718	0.359293	0.46953
catB9	arsA	0.290046	0.360457	0.470606
MexB	istA3	-0.287389	0.365072	0.476181
MexA	tniA	0.287024	0.365708	0.47656
MexF	istA	0.285965	0.367559	0.478521
tetA(P)	czrA	-0.284743	0.369701	0.479951
tetA(P)	copD	-0.284743	0.369701	0.479951
QnrD2	sitC	0.284743	0.369701	0.479951
QnrD2	plasmid	0.28317	0.372465	0.482132
dfrA6	dnaK	0.282911	0.372922	0.482132
OpmB	corC	0.282794	0.373128	0.482132
OprN	corC	0.282794	0.373128	0.482132
catB9	sodA	0.282794	0.373128	0.482132
MexE	qacEdelta	0.281697	0.375065	0.483729
emrB	irlR	0.281697	0.375065	0.483729
qacEdelta1	sodB	0.281183	0.375974	0.484449
qacEdelta1	Tn916	0.279586	0.378807	0.486735
OpmB	tniA	0.279658	0.378679	0.486735
OprN	tniA	0.279658	0.378679	0.486735
OpmB	tniB	-0.277491	0.38254	0.490619
OprN	tniB	-0.277491	0.38254	0.490619
pmrF	sodB	0.276708	0.38394	0.491572
KPC-2	G2alt	0.276677	0.383996	0.491572
MexA	Tn916	-0.276002	0.385205	0.491751
catB9	integrase	0.276026	0.385161	0.491751
MexA	tniB	-0.276002	0.385205	0.491751
abeS	copR	0.274655	0.387623	0.493924
emrB	znuC/yebM	0.274655	0.387623	0.493924
tetB(P)	corC	0.273205	0.390234	0.496792
acrF	istA15	0.272727	0.391097	0.497432
MexA	corA	0.270505	0.395121	0.502087
tetA(P)	ricR	0.269703	0.39658	0.503478
tetB(P)	ricR	0.268421	0.398915	0.505977
emrB	IS91	0.267612	0.400392	0.507066
AbaQ	ruvB	0.266946	0.401611	0.507066
QnrD2	copC	0.266946	0.401611	0.507066
MexA	fieF/yiip	0.267414	0.400755	0.507066
qacEdelta1	corA	0.266946	0.401611	0.507066
ugd	sodA	0.265734	0.403833	0.509406
emrB	ricR	0.264554	0.406003	0.511675
catB9	copC	0.261041	0.412496	0.518911
catB9	sitC	0.261041	0.412496	0.518911
emrB	arsA	0.26057	0.413371	0.519537
dfrA6	sitA	0.258401	0.41741	0.524137
mdtK	istB1	0.257982	0.418192	0.524243
dfrA6	irlR	0.257948	0.418255	0.524243
QnrD2	sodA	0.256268	0.4214	0.527706
catB9	mntP/yebN	0.255583	0.422685	0.528836
emrB	qacEdelta	0.255319	0.423182	0.528977
acrF	istB1	0.253798	0.426044	0.531592
bacA	istA3	0.253798	0.426044	0.531592
tetA(P)	znuB/yebI	0.251748	0.429919	0.535458
ugd	sitC	0.251748	0.429919	0.535458
emrB	sitA	0.250444	0.432392	0.538053
acrF	czrA	0.24915	0.434854	0.539657
QnrVC5	copR	0.249536	0.434119	0.539657
acrF	copD	0.24915	0.434854	0.539657
KPC-2	Tn916	-0.248075	0.436904	0.541713
catB9	tniA	0.246971	0.439013	0.54384
MuxB	Tn916	0.246485	0.439943	0.544016
MuxB	tniB	0.246485	0.439943	0.544016
arnA	corA	0.244755	0.443262	0.547629
qacEdelta1	nfsA	0.244238	0.444256	0.548366
pmrF	qacEdelta	0.24339	0.445891	0.548911
QnrVC5	istA2	-0.243492	0.445693	0.548911
QnrD2	mntP/yebN	0.243742	0.445212	0.548911
MexF	IS26	0.242162	0.448261	0.551156
emrE	sodB	0.242031	0.448513	0.551156
qacEdelta1	fieF/yiip	0.240673	0.451142	0.553894
MexB	qacEdelta	0.239443	0.45353	0.555836
tetA(P)	tniB	0.239443	0.45353	0.555836
arnA	ruvB	0.237762	0.456801	0.559348
pmrF	G2alt	0.236842	0.458597	0.561049
emrE	Tn916	-0.236573	0.459123	0.561195
tet(34)	ISCR	0.235324	0.461566	0.563682
arnA	fieF/yiip	0.234676	0.462837	0.564734
emrB	tniB	0.234043	0.464081	0.565752
ugd	mntP/yebN	0.2324	0.467313	0.567686
emrB	sodA	0.2324	0.467313	0.567686
OmpK37	znuB/yebI	0.2324	0.467313	0.567686
emrB	sitC	0.2324	0.467313	0.567686
MexA	ruvB	0.231353	0.469378	0.569193
AbaQ	corC	0.231353	0.469378	0.569193
tetA(P)	glpF	0.230769	0.470532	0.570091
OpmB	merP	0.228811	0.474411	0.573783
OprN	merP	0.228811	0.474411	0.573783
qacEdelta1	corC	0.227794	0.476431	0.575723
QnrVC5	znuC/yebM	0.226142	0.479722	0.579192
tetA(P)	arsB	0.223776	0.484452	0.584391
dfrA6	mntP/yebN	0.222063	0.487891	0.588026
dfrA6	sodA	0.220504	0.491028	0.59129
QnrVC5	transposase	0.218344	0.495392	0.59454
bacA	tniB	0.218315	0.49545	0.59454
mdtK	istA2	0.218739	0.494592	0.59454
TEM-116	znuB/yebI	0.218315	0.49545	0.59454
qacEdelta1	ruvB	0.217116	0.49788	0.596937
PmpM	merP	0.214284	0.503642	0.603321
dfrA6	tniB	0.213683	0.504867	0.604264
KPC-2	sodB	0.212743	0.506788	0.606037
PmpM	tniB	-0.211769	0.50878	0.607894
abeS	istA15	-0.211273	0.509797	0.608582
QnrVC5	copC	0.210546	0.511289	0.609834
catB9	istB1	0.208985	0.514496	0.61313
dfrA6	transposase	0.208023	0.516479	0.613782
QnrD2	qacEdelta	0.207897	0.516738	0.613782
dfrA6	istA2	-0.207856	0.516822	0.613782
dfrA6	arsA	0.208023	0.516479	0.613782
pmrF	arsC	0.206655	0.519302	0.615668
tetB(P)	arsB	0.206655	0.519302	0.615668
arnA	IS26	-0.202748	0.527405	0.622874
MexA	IS26	-0.202419	0.528089	0.622874
AbaQ	IS26	-0.202419	0.528089	0.622874
tetB(P)	glpF	0.203153	0.526563	0.622874
MexB	znuB/yebI	0.202797	0.527302	0.622874
QnrVC5	sitA	0.203103	0.526666	0.622874
MexF	istB1	-0.20003	0.533073	0.628216
emrB	mntP/yebN	0.198582	0.536104	0.631248
tetB(P)	ISCR	-0.197886	0.537561	0.632425
arnA	qacEdelta	0.197188	0.539027	0.633609
AbaQ	istA	-0.196104	0.541306	0.635513
MexB	arsC	0.195804	0.541936	0.635513
MexA	corC	0.195761	0.542028	0.635513
emrE	G2alt	0.194321	0.545062	0.638527
tetB(P)	znuB/yebI	0.192645	0.548603	0.64213
qacEdelta1	mgtA	0.192201	0.549541	0.642684
MexF	tniB	0.190479	0.553192	0.646406
abeS	irlR	0.190146	0.5539	0.646685
AbaQ	tniA	0.188973	0.556394	0.649047
PmpM	sodB	0.18853	0.557337	0.649598
QnrVC5	istB1	0.187289	0.559981	0.651371
KPC-2	IS26	-0.187289	0.559981	0.651371
QnrVC5	sitC	0.187152	0.560273	0.651371
emrB	plasmid	0.184397	0.566164	0.657665
QnrD2	tniB	0.182806	0.569577	0.658305
emrE	tniB	-0.182806	0.569577	0.658305
arnA	tniB	-0.183103	0.56894	0.658305
emrB	copC	0.183103	0.56894	0.658305
abeS	copC	0.183103	0.56894	0.658305
dfrA6	G2alt	0.183381	0.568343	0.658305
tetA(P)	ISCR	-0.181523	0.572336	0.659892
qacEdelta1	arsC	0.181523	0.572336	0.659892
OpmB	sodB	0.181278	0.572863	0.659892
OprN	sodB	0.181278	0.572863	0.659892
MexE	IS26	0.179354	0.577012	0.664118
MexE	istA	0.178634	0.578567	0.665352
qacEdelta1	G2alt	0.178276	0.579342	0.665688
OmpK37	tniB	0.177305	0.581443	0.667547
MexA	merP	0.176493	0.583202	0.66901
dfrA6	qacEdelta	0.171784	0.593448	0.67964
MexE	istA3	-0.171687	0.59366	0.67964
QnrVC5	irlR	0.171556	0.593946	0.67964
tetA(P)	transposase	0.167832	0.602099	0.687829
arnA	corC	0.167832	0.602099	0.687829
abeS	sitA	0.165787	0.606595	0.692391
emrE	arsC	0.163727	0.611136	0.696998
OmpK37	Tn916	0.163121	0.612476	0.697949
arnA	Tn916	-0.161976	0.615006	0.700255
tetB(P)	IS91	0.157618	0.624676	0.709508
KPC-2	qacEdelta	0.157866	0.624125	0.709508
qacEdelta1	istB1	0.157673	0.624555	0.709508
pmrF	istA	0.15614	0.627968	0.712661
KPC-2	tniB	-0.154107	0.632507	0.717223
tetA(P)	IS91	0.153846	0.633091	0.717295
tetB(P)	arsH	0.150613	0.640335	0.724907
OpmB	G2alt	0.148909	0.644165	0.728049
OprN	G2alt	0.148909	0.644165	0.728049
QnrD2	integrase	0.147969	0.64628	0.728848
QnrVC5	istA15	-0.148162	0.645846	0.728848
abeS	sitC	0.147891	0.646456	0.728848
QnrVC5	ISCR	-0.146853	0.648796	0.729697
tetA(P)	arsH	0.146853	0.648796	0.729697
arnA	sodB	0.146853	0.648796	0.729697
emrB	istA3	0.14659	0.64939	0.729771
pmrF	Tn916	-0.144623	0.653833	0.734165
tetB(P)	transposase	0.143608	0.656129	0.736145
qacEdelta1	IS26	-0.142884	0.657769	0.737385
bacA	istB1	0.141829	0.660162	0.739467
abeS	sodA	0.140849	0.662387	0.741357
emrE	qacEdelta	0.136209	0.672954	0.752574
TEM-116	tniB	0.134752	0.676283	0.755685
MuxB	istA3	0.134364	0.67717	0.756064
QnrVC5	plasmid	0.133503	0.679141	0.757651
MexB	istA	0.1331	0.680064	0.758068
bacA	istA2	0.131014	0.684849	0.760331
tetA(P)	istA2	-0.131014	0.684849	0.760331
acrF	istA2	0.131014	0.684849	0.760331
tetB(P)	istA2	-0.131244	0.684321	0.760331
AbaQ	merP	0.131924	0.682759	0.760331
PmpM	znuB/yebI	0.13052	0.685982	0.760366
KPC-2	znuB/yebI	0.130632	0.685727	0.760366
QnrD2	istA3	0.129178	0.689069	0.761083
qacEdelta1	tniB	0.12904	0.689387	0.761083
OpmB	IS26	-0.129373	0.688619	0.761083
PmpM	IS26	-0.129373	0.688619	0.761083
OprN	IS26	-0.129373	0.688619	0.761083
TEM-116	Tn916	0.12766	0.692565	0.763981
KPC-2	arsC	0.126899	0.694318	0.765036
abeS	znuC/yebM	0.126764	0.69463	0.765036
QnrVC5	mntP/yebN	0.12565	0.697201	0.766644
tetA(P)	copR	0.125874	0.696683	0.766644
dfrA6	tniA	-0.125033	0.698627	0.7676
QnrVC5	sodA	0.124768	0.699238	0.76766
tetB(P)	copR	0.122592	0.704273	0.771959
pmrF	znuB/yebI	0.122592	0.704273	0.771959
MexA	sodB	0.121016	0.707927	0.774734
emrE	znuB/yebI	0.121016	0.707927	0.774734
ugd	copB	0.118881	0.712884	0.779541
QnrVC5	copB	0.11697	0.717331	0.783162
QnrVC5	arsA	0.11697	0.717331	0.783162
arnA	istA	0.115587	0.720555	0.78606
dfrA6	plasmid	0.113126	0.726299	0.791701
OpmB	znuB/yebI	0.108767	0.736508	0.801563
OprN	znuB/yebI	0.108767	0.736508	0.801563
QnrD2	copB	0.106778	0.741179	0.80601
dfrA6	czrA	0.105879	0.743294	0.807038
dfrA6	copD	0.105879	0.743294	0.807038
PmpM	istA	-0.105326	0.744596	0.807816
ugd	istA15	-0.104895	0.745609	0.808281
AbaQ	sodB	0.103219	0.749558	0.811286
AbaQ	znuB/yebI	0.103219	0.749558	0.811286
pmrF	tniB	-0.102294	0.75174	0.81301
tet(34)	istA15	0.101576	0.753434	0.814204
QnrVC5	czrA	-0.0992251	0.758991	0.818926
QnrVC5	copD	-0.0992251	0.758991	0.818926
QnrD2	czrA	0.0960145	0.766595	0.82584
QnrD2	copD	0.0960145	0.766595	0.82584
arnA	G2alt	0.0945711	0.77002	0.828882
emrB	istB1	0.0939677	0.771452	0.829777
MexB	Tn916	-0.0915516	0.777196	0.83528
emrE	IS26	-0.0912871	0.777826	0.83528
PmpM	G2alt	0.0907981	0.77899	0.83528
tetA(P)	irlR	0.0909091	0.778725	0.83528
MexF	Tn916	0.0881847	0.785218	0.840652
emrB	integrase	0.0881847	0.785218	0.840652
tetB(P)	irlR	0.0875658	0.786694	0.84158
OpmB	istA	-0.0835343	0.796328	0.849909
OprN	istA	-0.0835343	0.796328	0.849909
MexA	G2alt	0.0837897	0.795717	0.849909
qacEdelta1	istA3	0.0816859	0.800754	0.853972
ugd	ISCR	0.0747449	0.817421	0.868392
ugd	czrA	-0.0747449	0.817421	0.868392
tet(34)	czrA	0.0748759	0.817105	0.868392
ugd	copD	-0.0747449	0.817421	0.868392
tet(34)	copD	0.0748759	0.817105	0.868392
tetA(P)	integrase	-0.0735553	0.820285	0.870764
PmpM	arsC	0.0725114	0.822799	0.872762
MexB	tniB	-0.0704243	0.827831	0.876669
tetB(P)	copC	0.0700526	0.828728	0.876669
tetA(P)	copB	-0.0699301	0.829024	0.876669
abeS	arsA	0.0704243	0.827831	0.876669
MexF	istA3	-0.0691691	0.83086	0.877938
tetB(P)	copB	-0.06655	0.837188	0.883947
OpmB	arsC	0.0652602	0.840307	0.885885
OprN	arsC	0.0652602	0.840307	0.885885
AbaQ	qacEdelta	-0.0645199	0.842099	0.887096
abeS	mntP/yebN	0.0638298	0.843769	0.888178
MexE	Tn916	-0.0633819	0.844854	0.888642
MexA	qacEdelta	0.0609354	0.850782	0.894196
catB9	copB	0.0580091	0.857882	0.900972
AbaQ	G2alt	0.0570483	0.860215	0.902735
tetA(P)	copC	0.0559441	0.862898	0.902805
tetA(P)	mntP/yebN	-0.0563394	0.861937	0.902805
emrB	copB	0.0563394	0.861937	0.902805
tetB(P)	arsA	-0.0560421	0.86266	0.902805
tetB(P)	integrase	-0.054386	0.866686	0.906081
emrB	ISCR	-0.0537665	0.868193	0.906969
emrB	tniA	0.0529108	0.870275	0.907084
dfrA6	istA3	0.0532928	0.869345	0.907084
tetB(P)	mntP/yebN	-0.0529108	0.870275	0.907084
pmrF	IS26	-0.0507758	0.875472	0.911813
tetA(P)	znuC/yebM	0.048951	0.879919	0.914373
tetB(P)	znuC/yebM	0.0490369	0.879709	0.914373
abeS	copB	0.049297	0.879075	0.914373
MexA	istA	-0.044569	0.890608	0.923103
dfrA6	istB1	-0.0444107	0.890995	0.923103
QnrD2	tniA	0.044569	0.890608	0.923103
OmpK37	istA3	0.0451045	0.889301	0.923103
ugd	istA2	-0.0436713	0.8928	0.923587
tet(34)	istA2	-0.0437479	0.892614	0.923587
emrE	istA	0.0410035	0.899319	0.929633
tetB(P)	sodA	0.038529	0.90537	0.935188
OpmB	qacEdelta	0.0365119	0.910306	0.938881
OprN	qacEdelta	0.0365119	0.910306	0.938881
tetA(P)	sodA	0.034965	0.914093	0.942083
tetA(P)	tniA	-0.0315237	0.922525	0.950063
MexB	IS26	0.031192	0.923338	0.950191
QnrD2	istB1	0.0303948	0.925292	0.951493
emrB	istA15	-0.0281697	0.930749	0.955467
arnA	arsC	0.027972	0.931234	0.955467
tetB(P)	sitC	-0.0280211	0.931114	0.955467
dfrA6	ISCR	0.0275285	0.932322	0.955873
KPC-2	istA	-0.0261721	0.935651	0.957152
TEM-116	istB1	-0.026311	0.93531	0.957152
TEM-116	istA3	-0.026311	0.93531	0.957152
TEM-116	IS26	-0.0235593	0.942065	0.963
catB9	istA15	-0.0217534	0.9465	0.966817
MexE	tniB	0.0211273	0.948038	0.967672
dfrA6	istA15	0.0208023	0.948836	0.967771
MexA	arsC	-0.0177964	0.956223	0.973147
emrB	czrA	0.0179222	0.955914	0.973147
emrB	copD	0.0179222	0.955914	0.973147
PmpM	qacEdelta	0.0146048	0.964069	0.97681
QnrVC5	integrase	0.0156233	0.961564	0.97681
MuxB	istB1	-0.0149293	0.963271	0.97681
QnrVC5	tniA	0.0156233	0.961564	0.97681
catB9	czrA	0.0147627	0.963681	0.97681
catB9	copD	0.0147627	0.963681	0.97681
MexA	znuB/yebI	0.0142371	0.964973	0.976917
tetA(P)	sitC	-0.013986	0.96559	0.976917
tetB(P)	tniA	0.0122807	0.969784	0.980441
tetB(P)	plasmid	0.0105822	0.973962	0.983409
tetA(P)	sitA	-0.0105079	0.974145	0.983409
tetA(P)	plasmid	-0.00704243	0.98267	0.989243
OmpK37	IS26	0.00785311	0.980676	0.989243
arnA	znuB/yebI	-0.00699301	0.982792	0.989243
tetA(P)	arsA	-0.00699301	0.982792	0.989243
dfrA6	integrase	-0.00416775	0.989744	0.994845
QnrD2	istA15	-0.00355928	0.991241	0.994845
catB9	ISCR	-0.00369067	0.990918	0.994845
abeS	ISCR	-0.00358444	0.991179	0.994845
QnrD2	ISCR	0.00181159	0.995542	0.997852
tetB(P)	sitA	-0.00175439	0.995683	0.997852
OmpK37	istB1	0	1	1
AbaQ	arsC	0	1	1
qacEdelta1	znuB/yebI	0	1	1
