# Supplementary material for: Contrasting Roles of Mobile Genetic Elements and Metal Resistance Genes in Shaping the Gut Resistome of Wild Fish from the Qiantang River
Source: Animals (Basel). 2026 Jun 29;16(13):2000. doi: 10.3390/ani16132000 (PMC13359678; doi:10.3390/ani16132000)
Supplement: Supplementary file 1 [file animals-16-02000-s001.zip › animals-4347267-supplementary/Supplementary_Table_S4.xlsx]

## Sheet: allarg
Contig ID	Contig Length (bp)	ORF ID	ARG Annotation (GenBank | ARO | Gene)	Resistance Class	Resistance Subtype	Gene Name	MGE Gene (N/A = not applicable)	PlasFlow Prediction	Risk Category
JDDN1contigs_k141_827683	4945	JDDN1contigs_k141_827683_2	gb|CAD91132.1|ARO:3002839|lnuF	MLS	macrolide-lincosamide-streptogramin__lnu(F)	lnu(F)	#N/A	plasmid.Proteobacteria	IV
JDDN1contigs_k141_32843	1214	JDDN1contigs_k141_32843_2	gb|ADZ12699.1|ARO:3005091|RanA	multidrug	multidrug__RanA	RanA	#N/A	unclassified.Firmicutes	IV
JDDN1contigs_k141_799941	1129	JDDN1contigs_k141_799941_2	gb|ABG65740.1|ARO:3002879|linG	MLS	macrolide-lincosamide-streptogramin__linG	linG	#N/A	plasmid.Proteobacteria	I
JDDN1contigs_k141_1390131	1439	JDDN1contigs_k141_1390131_1	YP_294981	bacitracin	bacitracin__bacA	bacA	#N/A	chromosome.unclassified	IV
JDDN1contigs_k141_1479685	1466	JDDN1contigs_k141_1479685_2	AGC41079.1	MLS	macrolide-lincosamide-streptogramin__lnu(H)	lnu(H)	#N/A	plasmid.Firmicutes	IV
JDDN1contigs_k141_1836806	6063	JDDN1contigs_k141_1836806_7	gb|AAC44316.1|ARO:3005010|qacEdelta1	multidrug	multidrug__qacEdelta1	qacEdelta1	JDDN1contigs_k141_1836806	plasmid.Proteobacteria	IV
JDDN1contigs_k141_1836806	6063	JDDN1contigs_k141_1836806_8	AB104852.1.gene6.p01	sulfonamide	sulfonamide__sul1	sul1	JDDN1contigs_k141_1836806	plasmid.Proteobacteria	notassessed
JDDN1contigs_k141_1573001	1579	JDDN1contigs_k141_1573001_2	gb|AAZ42322.1|ARO:3003836|qacH	multidrug	multidrug__qacH	qacH	#N/A	plasmid.unclassified	IV
JDDN1contigs_k141_748565	2195	JDDN1contigs_k141_748565_2	YP_001175678	multidrug	multidrug__MexE	MexE	#N/A	unclassified.Proteobacteria	IV
JDDN1contigs_k141_601333	1230	JDDN1contigs_k141_601333_1	ZP_04543635	MLS	macrolide-lincosamide-streptogramin__erm(F)	erm(F)	#N/A	plasmid.unclassified	III
JDDN1contigs_k141_1544430	497	JDDN1contigs_k141_1544430_1	NC_010410.6003348.p01	multidrug	multidrug__abeS	abeS	#N/A	chromosome.unclassified	IV
JDDN1contigs_k141_1104609	1326	JDDN1contigs_k141_1104609_1	AGC41079.1	MLS	macrolide-lincosamide-streptogramin__lnu(H)	lnu(H)	#N/A	plasmid.unclassified	IV
JDDN1contigs_k141_1605995	1703	JDDN1contigs_k141_1605995_2	YP_002800019	bacitracin	bacitracin__bacA	bacA	#N/A	chromosome.unclassified	IV
JDDN1contigs_k141_190280	599	JDDN1contigs_k141_190280_1	gb|AEH26330.1|ARO:3005009|qacE	multidrug	multidrug__qacE	qacE	#N/A	unclassified.unclassified	IV
JDDN1contigs_k141_898380	6826	JDDN1contigs_k141_898380_3	gb|AAP43110.2|ARO:3003923|oqxB	multidrug	multidrug__oqxB	oqxB	JDDN1contigs_k141_898380	plasmid.Proteobacteria	IV
JDDN1contigs_k141_664544	1752	JDDN1contigs_k141_664544_1	AJ459418.gene.p01	sulfonamide	sulfonamide__sul3	sul3	#N/A	plasmid.unclassified	I
JDDN1contigs_k141_901815	836	JDDN1contigs_k141_901815_2	gb|AEH26330.1|ARO:3005009|qacE	multidrug	multidrug__qacE	qacE	#N/A	unclassified.Proteobacteria	IV
JDDN1contigs_k141_136495	1322	JDDN1contigs_k141_136495_1	ZP_04543635	MLS	macrolide-lincosamide-streptogramin__erm(F)	erm(F)	#N/A	plasmid.Proteobacteria	III
JDDN1contigs_k141_757780	1104	JDDN1contigs_k141_757780_2	L07945.1.gene1.p01	beta_lactam	beta_lactam__OXA-3	OXA-3	#N/A	plasmid.Proteobacteria	IV
JDDN1contigs_k141_964799	6252	JDDN1contigs_k141_964799_8	gb|AAL59753.1|ARO:3000412|sul2	sulfonamide	sulfonamide__sul2	sul2	JDDN1contigs_k141_964799	plasmid.Proteobacteria	notassessed
JDDN1contigs_k141_255950	993	JDDN1contigs_k141_255950_1	EU675686.2.gene5.p01	aminoglycoside	aminoglycoside__aadA16	aadA16	#N/A	plasmid.Proteobacteria	IV
JDDN1contigs_k141_1376316	1370	JDDN1contigs_k141_1376316_1	NC_010410.6003348.p01	multidrug	multidrug__abeS	abeS	#N/A	plasmid.Proteobacteria	IV
JDDN1contigs_k141_1556266	6066	JDDN1contigs_k141_1556266_1	gb|AAZ42322.1|ARO:3003836|qacH	multidrug	multidrug__qacH	qacH	#N/A	plasmid.Proteobacteria	IV
JDDN1contigs_k141_1556266	6066	JDDN1contigs_k141_1556266_2	gb|WP_164461291.1|ARO:3006091|OXA-903	beta_lactam	beta_lactam__OXA-486	OXA-486	#N/A	plasmid.Proteobacteria	IV
JDDN1contigs_k141_1556266	6066	JDDN1contigs_k141_1556266_4	gb|ABG65740.1|ARO:3002879|linG	MLS	macrolide-lincosamide-streptogramin__linG	linG	#N/A	plasmid.Proteobacteria	I
JDDN1contigs_k141_1556266	6066	JDDN1contigs_k141_1556266_5	AAC78336	MLS	macrolide-lincosamide-streptogramin__ereA2	ereA2	#N/A	plasmid.Proteobacteria	I
JDDN1contigs_k141_1556266	6066	JDDN1contigs_k141_1556266_7	gi|38231197|gb|AAR14532.1|	aminoglycoside	aminoglycoside__aadA	aadA	#N/A	plasmid.Proteobacteria	II
JDDN1contigs_k141_879823	2095	JDDN1contigs_k141_879823_2	Q02607	MLS	macrolide-lincosamide-streptogramin__erm(F)	erm(F)	#N/A	plasmid.Proteobacteria	III
JDDN1contigs_k141_469054	1349	JDDN1contigs_k141_469054_2	gb|AEH26330.1|ARO:3005009|qacE	multidrug	multidrug__qacE	qacE	#N/A	unclassified.Proteobacteria	IV
JDDN1contigs_k141_1118527	1456	JDDN1contigs_k141_1118527_1	gb|CAD91132.1|ARO:3002839|lnuF	MLS	macrolide-lincosamide-streptogramin__lnu(F)	lnu(F)	#N/A	unclassified.unclassified	IV
JDDN1contigs_k141_1503136	10082	JDDN1contigs_k141_1503136_3	gi|749030947|ref|WP_040078663.1|	MLS	macrolide-lincosamide-streptogramin__mph(A)	mph(A)	#N/A	chromosome.Proteobacteria	I
JDDN2contigs_k95_228983	607	JDDN2contigs_k95_228983_1	NC_010410.6003348.p01	multidrug	multidrug__abeS	abeS	#N/A	chromosome.unclassified	IV
JDDN2contigs_k95_2539	612	JDDN2contigs_k95_2539_2	NC_010410.6003348.p01	multidrug	multidrug__abeS	abeS	#N/A	chromosome.unclassified	IV
JDDN2contigs_k95_94047	2074	JDDN2contigs_k95_94047_1	gb|ABG65740.1|ARO:3002879|linG	MLS	macrolide-lincosamide-streptogramin__linG	linG	#N/A	plasmid.Proteobacteria	I
JDDN2contigs_k95_1365691	1874	JDDN2contigs_k95_1365691_1	AAC78336	MLS	macrolide-lincosamide-streptogramin__ereA2	ereA2	#N/A	plasmid.Proteobacteria	I
JDDN2contigs_k95_4164	18141	JDDN2contigs_k95_4164_14	gb|AAG07064.1|ARO:3003693|mexK	multidrug	multidrug__mexK	mexK	#N/A	chromosome.Proteobacteria	IV
JDDN2contigs_k95_232784	537	JDDN2contigs_k95_232784_1	NC_010410.6003348.p01	multidrug	multidrug__abeS	abeS	#N/A	chromosome.unclassified	IV
JDDN2contigs_k95_232843	2301	JDDN2contigs_k95_232843_1	gi|53794413|gb|AAU93764.1|	aminoglycoside	aminoglycoside__aadA	aadA	JDDN2contigs_k95_232843	unclassified.Proteobacteria	I
JDDN2contigs_k95_1100310	1891	JDDN2contigs_k95_1100310_2	YP_294981	bacitracin	bacitracin__bacA	bacA	#N/A	chromosome.unclassified	IV
JDDN2contigs_k95_1645965	1112	JDDN2contigs_k95_1645965_2	gb|CAD91132.1|ARO:3002839|lnuF	MLS	macrolide-lincosamide-streptogramin__lnu(F)	lnu(F)	#N/A	unclassified.unclassified	IV
JDDN2contigs_k95_691992	5920	JDDN2contigs_k95_691992_2	gb|AAP43110.2|ARO:3003923|oqxB	multidrug	multidrug__oqxB	oqxB	#N/A	plasmid.Proteobacteria	IV
JDDN2contigs_k95_1103434	684	JDDN2contigs_k95_1103434_2	gb|AAZ42322.1|ARO:3003836|qacH	multidrug	multidrug__qacH	qacH	#N/A	unclassified.unclassified	IV
JDDN2contigs_k95_604847	533	JDDN2contigs_k95_604847_2	NC_010410.6003348.p01	multidrug	multidrug__abeS	abeS	#N/A	unclassified.unclassified	IV
JDDN2contigs_k95_1740945	1634	JDDN2contigs_k95_1740945_2	YP_584847	bacitracin	bacitracin__bacA	bacA	#N/A	chromosome.unclassified	IV
JDDN2contigs_k95_1059363	1212	JDDN2contigs_k95_1059363_2	ABM94007	bacitracin	bacitracin__bacA	bacA	#N/A	chromosome.Proteobacteria	IV
JDDN2contigs_k95_425443	3836	JDDN2contigs_k95_425443_3	gb|AAL59753.1|ARO:3000412|sul2	sulfonamide	sulfonamide__sul2	sul2	JDDN2contigs_k95_425443	plasmid.Proteobacteria	notassessed
JDDN2contigs_k95_62765	1822	JDDN2contigs_k95_62765_2	AB104852.1.gene6.p01	sulfonamide	sulfonamide__sul1	sul1	#N/A	plasmid.Proteobacteria	notassessed
JDDN2contigs_k95_62765	1822	JDDN2contigs_k95_62765_3	gb|AAC44316.1|ARO:3005010|qacEdelta1	multidrug	multidrug__qacEdelta1	qacEdelta1	#N/A	plasmid.Proteobacteria	IV
JDDN2contigs_k95_1746982	1019	JDDN2contigs_k95_1746982_1	ABM94007	bacitracin	bacitracin__bacA	bacA	#N/A	unclassified.unclassified	IV
JDDN2contigs_k95_703092	2515	JDDN2contigs_k95_703092_2	NC_010410.6003348.p01	multidrug	multidrug__abeS	abeS	#N/A	chromosome.unclassified	IV
JDDN2contigs_k95_430581	2365	JDDN2contigs_k95_430581_3	NC_010410.6003348.p01	multidrug	multidrug__abeS	abeS	#N/A	plasmid.Proteobacteria	IV
JDDN2contigs_k95_1030211	1197	JDDN2contigs_k95_1030211_1	AGC41079.1	MLS	macrolide-lincosamide-streptogramin__lnu(H)	lnu(H)	#N/A	plasmid.unclassified	IV
JDDN2contigs_k95_168077	1033	JDDN2contigs_k95_168077_2	NC_010410.6003348.p01	multidrug	multidrug__abeS	abeS	#N/A	plasmid.Proteobacteria	IV
JDDN2contigs_k95_577777	596	JDDN2contigs_k95_577777_1	gb|AAZ42322.1|ARO:3003836|qacH	multidrug	multidrug__qacH	qacH	#N/A	plasmid.unclassified	IV
JDDN2contigs_k95_1804543	3849	JDDN2contigs_k95_1804543_4	gb|AAZ42322.1|ARO:3003836|qacH	multidrug	multidrug__qacH	qacH	#N/A	unclassified.Proteobacteria	IV
JDDN2contigs_k95_1257200	805	JDDN2contigs_k95_1257200_1	NC_010410.6003348.p01	multidrug	multidrug__abeS	abeS	#N/A	chromosome.unclassified	IV
JDDN2contigs_k95_1396312	2040	JDDN2contigs_k95_1396312_2	YP_001898234	bacitracin	bacitracin__bacA	bacA	#N/A	chromosome.Proteobacteria	IV
JDDN2contigs_k95_173264	726	JDDN2contigs_k95_173264_2	NC_010410.6003348.p01	multidrug	multidrug__abeS	abeS	#N/A	plasmid.unclassified	IV
JDDN2contigs_k95_944552	2645	JDDN2contigs_k95_944552_5	NC_010410.6003348.p01	multidrug	multidrug__abeS	abeS	#N/A	unclassified.Proteobacteria	IV
JDDN2contigs_k95_266960	3681	JDDN2contigs_k95_266960_2	gb|AAG05915.1|ARO:3004074|MuxB	multidrug	multidrug__MuxB	MuxB	#N/A	unclassified.Proteobacteria	IV
JDDN2contigs_k95_765461	728	JDDN2contigs_k95_765461_2	NC_010410.6003348.p01	multidrug	multidrug__abeS	abeS	#N/A	plasmid.unclassified	IV
JDDN2contigs_k95_178878	1164	JDDN2contigs_k95_178878_2	YP_584847	bacitracin	bacitracin__bacA	bacA	#N/A	unclassified.Proteobacteria	IV
JDDN2contigs_k95_1540603	2123	JDDN2contigs_k95_1540603_2	gb|ADZ12699.1|ARO:3005091|RanA	multidrug	multidrug__RanA	RanA	#N/A	unclassified.unclassified	IV
JDDN2contigs_k95_453364	525	JDDN2contigs_k95_453364_1	gb|BAO79518.1|ARO:3003207|FosK	fosfomycin	fosfomycin__FosK	FosK	#N/A	plasmid.Proteobacteria	IV
JDDN3contigs_k95_1309503	1068	JDDN3contigs_k95_1309503_1	NC_010410.6003348.p01	multidrug	multidrug__abeS	abeS	#N/A	plasmid.unclassified	IV
JDDN3contigs_k95_131969	3698	JDDN3contigs_k95_131969_1	gb|AAZ42322.1|ARO:3003836|qacH	multidrug	multidrug__qacH	qacH	#N/A	unclassified.unclassified	IV
JDDN3contigs_k95_131969	3698	JDDN3contigs_k95_131969_2	gb|WP_164461291.1|ARO:3006091|OXA-903	beta_lactam	beta_lactam__OXA-486	OXA-486	#N/A	unclassified.unclassified	IV
JDDN3contigs_k95_131969	3698	JDDN3contigs_k95_131969_4	gb|ABG65740.1|ARO:3002879|linG	MLS	macrolide-lincosamide-streptogramin__linG	linG	#N/A	unclassified.unclassified	I
JDDN3contigs_k95_1965101	1065	JDDN3contigs_k95_1965101_2	NC_010410.6003348.p01	multidrug	multidrug__abeS	abeS	#N/A	unclassified.unclassified	IV
JDDN3contigs_k95_1968309	1770	JDDN3contigs_k95_1968309_2	gb|ADT70779.1|ARO:3001805|OXA-198	beta_lactam	beta_lactam__OXA-198	OXA-198	#N/A	unclassified.Proteobacteria	IV
JDDN3contigs_k95_728470	6764	JDDN3contigs_k95_728470_1	YP_002800019	bacitracin	bacitracin__bacA	bacA	#N/A	chromosome.Proteobacteria	IV
JDDN3contigs_k95_1319396	751	JDDN3contigs_k95_1319396_1	NC_010410.6003348.p01	multidrug	multidrug__abeS	abeS	#N/A	plasmid.unclassified	IV
JDDN3contigs_k95_734051	751	JDDN3contigs_k95_734051_1	NC_010410.6003348.p01	multidrug	multidrug__abeS	abeS	#N/A	unclassified.unclassified	IV
JDDN3contigs_k95_1387092	1186	JDDN3contigs_k95_1387092_2	ABM94007	bacitracin	bacitracin__bacA	bacA	#N/A	chromosome.unclassified	IV
JDDN3contigs_k95_668261	818	JDDN3contigs_k95_668261_2	gb|AAZ42322.1|ARO:3003836|qacH	multidrug	multidrug__qacH	qacH	#N/A	plasmid.Proteobacteria	IV
JDDN3contigs_k95_1650246	5854	JDDN3contigs_k95_1650246_2	gb|AAP43110.2|ARO:3003923|oqxB	multidrug	multidrug__oqxB	oqxB	#N/A	plasmid.Proteobacteria	IV
JDDN3contigs_k95_1651288	2379	JDDN3contigs_k95_1651288_2	CAC14594	multidrug	multidrug__smeD	smeD	#N/A	unclassified.Proteobacteria	IV
JDDN3contigs_k95_1859643	3039	JDDN3contigs_k95_1859643_2	NC_010410.6003348.p01	multidrug	multidrug__abeS	abeS	#N/A	unclassified.Proteobacteria	IV
JDDN3contigs_k95_1925844	1253	JDDN3contigs_k95_1925844_1	YP_002552549	bacitracin	bacitracin__bacA	bacA	#N/A	plasmid.Proteobacteria	IV
JDDN3contigs_k95_1465006	1007	JDDN3contigs_k95_1465006_1	EU675686.2.gene5.p01	aminoglycoside	aminoglycoside__aadA16	aadA16	#N/A	plasmid.Proteobacteria	IV
JDDN3contigs_k95_1465070	999	JDDN3contigs_k95_1465070_1	AB104852.1.gene4.p01	aminoglycoside	aminoglycoside__aadA	aadA	#N/A	unclassified.Proteobacteria	I
JDDN3contigs_k95_1733271	1664	JDDN3contigs_k95_1733271_2	ABM94007	bacitracin	bacitracin__bacA	bacA	#N/A	chromosome.Proteobacteria	IV
JDDN3contigs_k95_949774	3790	JDDN3contigs_k95_949774_3	YP_294981	bacitracin	bacitracin__bacA	bacA	#N/A	chromosome.Proteobacteria	IV
JDDN3contigs_k95_886110	1492	JDDN3contigs_k95_886110_2	gb|CAD91132.1|ARO:3002839|lnuF	MLS	macrolide-lincosamide-streptogramin__lnu(F)	lnu(F)	#N/A	plasmid.unclassified	IV
JDDN3contigs_k95_1868566	656	JDDN3contigs_k95_1868566_1	gb|AEH26330.1|ARO:3005009|qacE	multidrug	multidrug__qacE	qacE	#N/A	unclassified.unclassified	IV
JDDN3contigs_k95_1406227	1804	JDDN3contigs_k95_1406227_1	gb|ABG65740.1|ARO:3002879|linG	MLS	macrolide-lincosamide-streptogramin__linG	linG	#N/A	plasmid.Proteobacteria	I
JDDN3contigs_k95_1999980	1041	JDDN3contigs_k95_1999980_2	gb|AEH26330.1|ARO:3005009|qacE	multidrug	multidrug__qacE	qacE	#N/A	unclassified.unclassified	IV
JDDN3contigs_k95_1348869	1340	JDDN3contigs_k95_1348869_2	NC_010410.6003348.p01	multidrug	multidrug__abeS	abeS	#N/A	unclassified.Proteobacteria	IV
JDDN3contigs_k95_825297	1422	JDDN3contigs_k95_825297_1	AAC78336	MLS	macrolide-lincosamide-streptogramin__ereA2	ereA2	#N/A	plasmid.Proteobacteria	I
JDDN3contigs_k95_1029405	1619	JDDN3contigs_k95_1029405_1	gb|AAC44316.1|ARO:3005010|qacEdelta1	multidrug	multidrug__qacEdelta1	qacEdelta1	#N/A	plasmid.Proteobacteria	IV
JDDN3contigs_k95_1029405	1619	JDDN3contigs_k95_1029405_2	AB104852.1.gene6.p01	sulfonamide	sulfonamide__sul1	sul1	#N/A	plasmid.Proteobacteria	notassessed
JDDN3contigs_k95_435525	1550	JDDN3contigs_k95_435525_1	AJ459418.gene.p01	sulfonamide	sulfonamide__sul3	sul3	#N/A	plasmid.unclassified	I
JDDN3contigs_k95_828328	3329	JDDN3contigs_k95_828328_2	CAC14594	multidrug	multidrug__smeD	smeD	#N/A	chromosome.unclassified	IV
JDDN3contigs_k95_639543	3953	JDDN3contigs_k95_639543_3	gi|749030947|ref|WP_040078663.1|	MLS	macrolide-lincosamide-streptogramin__mph(A)	mph(A)	#N/A	unclassified.Proteobacteria	I
JDDN3contigs_k95_2021260	1780	JDDN3contigs_k95_2021260_1	gb|AAZ42322.1|ARO:3003836|qacH	multidrug	multidrug__qacH	qacH	#N/A	plasmid.unclassified	IV
JDDN3contigs_k95_387276	1341	JDDN3contigs_k95_387276_2	gb|AEH26330.1|ARO:3005009|qacE	multidrug	multidrug__qacE	qacE	#N/A	unclassified.unclassified	IV
JDDN3contigs_k95_2081962	4051	JDDN3contigs_k95_2081962_1	gb|CAD91132.1|ARO:3002839|lnuF	MLS	macrolide-lincosamide-streptogramin__lnu(F)	lnu(F)	#N/A	plasmid.unclassified	IV
JDDN3contigs_k95_783059	1077	JDDN3contigs_k95_783059_2	YP_584847	bacitracin	bacitracin__bacA	bacA	#N/A	chromosome.unclassified	IV
JDDN3contigs_k95_712216	1141	JDDN3contigs_k95_712216_1	AGC41079.1	MLS	macrolide-lincosamide-streptogramin__lnu(H)	lnu(H)	#N/A	plasmid.unclassified	IV
JDDN3contigs_k95_515783	3650	JDDN3contigs_k95_515783_3	gb|AAL59753.1|ARO:3000412|sul2	sulfonamide	sulfonamide__sul2	sul2	JDDN3contigs_k95_515783	plasmid.unclassified	notassessed
JDDY1contigs_k95_498099	358720	JDDY1contigs_k95_498099_287	gb|AND91341.1|ARO:3000856|BJP-1	beta_lactam	beta_lactam__BJP-1	BJP-1	#N/A	chromosome.Proteobacteria	IV
JDDY1contigs_k95_461752	9774	JDDY1contigs_k95_461752_5	NC_010410.6003348.p01	multidrug	multidrug__abeS	abeS	#N/A	chromosome.Proteobacteria	IV
JDDY1contigs_k95_499940	4585	JDDY1contigs_k95_499940_3	gi|1001893474|ref|WP_061347329.1|	beta_lactam	beta_lactam__OCH-8	OCH-8	#N/A	unclassified.Proteobacteria	IV
JDDY1contigs_k95_312685	2121	JDDY1contigs_k95_312685_3	A1AFX9	bacitracin	bacitracin__bacA	bacA	#N/A	unclassified.Proteobacteria	III
JDDY1contigs_k95_7365	2422	JDDY1contigs_k95_7365_2	gb|AAC76297.1|ARO:3000499|acrE	multidrug	multidrug__acrE	acrE	#N/A	plasmid.Proteobacteria	IV
JDDY1contigs_k95_90753	6318	JDDY1contigs_k95_90753_2	gb|AAC43550.1|ARO:3003967|lrfA	quinolone	quinolone__lfrA	lfrA	#N/A	chromosome.Actinobacteria	IV
JDDY1contigs_k95_206089	4335	JDDY1contigs_k95_206089_1	gi|647318514|ref|WP_025755838.1|	multidrug	multidrug__mdtH	mdtH	#N/A	unclassified.Proteobacteria	III
JDDY1contigs_k95_92497	150268	JDDY1contigs_k95_92497_100	gb|AAG05915.1|ARO:3004074|MuxB	multidrug	multidrug__MuxB	MuxB	#N/A	chromosome.Proteobacteria	IV
JDDY1contigs_k95_166733	3049	JDDY1contigs_k95_166733_2	ZP_04623896	polymyxin	polymyxin__rosA	rosA	#N/A	plasmid.Proteobacteria	IV
JDDY1contigs_k95_625060	11352	JDDY1contigs_k95_625060_8	gb|CCP45647.1|ARO:3003955|efpA	multidrug	multidrug__efpA	efpA	#N/A	chromosome.Actinobacteria	IV
JDDY1contigs_k95_711275	3353	JDDY1contigs_k95_711275_2	gi|847053738|ref|WP_047958145.1|	MLS	macrolide-lincosamide-streptogramin__macA	macA	#N/A	unclassified.Proteobacteria	IV
JDDY1contigs_k95_329523	2260	JDDY1contigs_k95_329523_2	gb|AAC75089.1|ARO:3003577|ugd	polymyxin	polymyxin__ugd	ugd	#N/A	chromosome.Proteobacteria	IV
JDDY1contigs_k95_215935	82305	JDDY1contigs_k95_215935_26	gi|950546578|ref|WP_057422848.1|	multidrug	multidrug__MexF	MexF	#N/A	chromosome.Proteobacteria	IV
JDDY1contigs_k95_281457	864	JDDY1contigs_k95_281457_1	YP_001444376	tetracycline	tetracycline__tet(34)	tet(34)	#N/A	chromosome.Proteobacteria	IV
JDDY1contigs_k95_64872	4419	JDDY1contigs_k95_64872_1	gb|CAA09666.1|ARO:3004122|Klebsiella	beta_lactam	beta_lactam__Klebsiella pneumoniae OmpK37	Klebsiella pneumoniae OmpK37	#N/A	chromosome.Proteobacteria	IV
JDDY1contigs_k95_756525	3498	JDDY1contigs_k95_756525_2	gi|808667354|emb|CQD17781.1|	tetracycline	tetracycline__tet(V)	tet(V)	#N/A	chromosome.unclassified	IV
JDDY1contigs_k95_673475	424998	JDDY1contigs_k95_673475_241	CAR56416	multidrug	multidrug__ceoB	ceoB	#N/A	chromosome.Proteobacteria	IV
JDDY1contigs_k95_415561	2238	JDDY1contigs_k95_415561_2	YP_001477378	polymyxin	polymyxin__rosA	rosA	#N/A	chromosome.unclassified	IV
JDDY1contigs_k95_338830	2245	JDDY1contigs_k95_338830_2	YP_001174764	multidrug	multidrug__emrD	emrD	#N/A	chromosome.unclassified	IV
JDDY1contigs_k95_491179	3830	JDDY1contigs_k95_491179_3	YP_001451669	multidrug	multidrug__mdtL	mdtL	#N/A	unclassified.Proteobacteria	IV
JDDY1contigs_k95_723990	6331	JDDY1contigs_k95_723990_2	gb|AAL19305.1|ARO:3000790|mdsB	multidrug	multidrug__mdsB	mdsB	#N/A	plasmid.Proteobacteria	IV
JDDY1contigs_k95_26687	6865	JDDY1contigs_k95_26687_3	AF332662.1.gene1.p01	florfenicol	florfenicol__floR	floR	#N/A	unclassified.Proteobacteria	IV
JDDY1contigs_k95_641497	9115	JDDY1contigs_k95_641497_7	gb|ADV91011.1|ARO:3000245|RbpA	rifamycin	rifamycin__RbpA	RbpA	#N/A	chromosome.Actinobacteria	IV
JDDY1contigs_k95_648179	3602	JDDY1contigs_k95_648179_1	gi|980964581|ref|WP_059384900.1|	multidrug	multidrug__tolC	tolC	#N/A	chromosome.Proteobacteria	III
JDDY3contigs_k95_537984	2836	JDDY3contigs_k95_537984_2	gb|AAG06942.1|ARO:3002985|arnA	polymyxin	polymyxin__arnA	arnA	#N/A	chromosome.Proteobacteria	IV
JDHL1contigs_k95_386703	7583	JDHL1contigs_k95_386703_9	gb|AAC75089.1|ARO:3003577|ugd	polymyxin	polymyxin__ugd	ugd	#N/A	unclassified.unclassified	IV
JDHL1contigs_k95_233565	5165	JDHL1contigs_k95_233565_6	YP_001444376	tetracycline	tetracycline__tet(34)	tet(34)	#N/A	chromosome.Proteobacteria	IV
JDHL1contigs_k95_1159749	3606	JDHL1contigs_k95_1159749_4	ZP_04528247	bacitracin	bacitracin__bacA	bacA	#N/A	unclassified.unclassified	III
JDHL1contigs_k95_158708	3346	JDHL1contigs_k95_158708_3	NC_010410.6003348.p01	multidrug	multidrug__abeS	abeS	#N/A	unclassified.Proteobacteria	IV
JDHL1contigs_k95_1008153	2559	JDHL1contigs_k95_1008153_2	gb|CAA09666.1|ARO:3004122|Klebsiella	beta_lactam	beta_lactam__Klebsiella pneumoniae OmpK37	Klebsiella pneumoniae OmpK37	#N/A	plasmid.Proteobacteria	IV
JDHL1contigs_k95_854592	4455	JDHL1contigs_k95_854592_2	gb|AAP43110.2|ARO:3003923|oqxB	multidrug	multidrug__oqxB	oqxB	#N/A	chromosome.unclassified	IV
JDHL1contigs_k95_856235	12444	JDHL1contigs_k95_856235_2	YP_002852100	bacitracin	bacitracin__bacA	bacA	#N/A	unclassified.Firmicutes	IV
JDHL1contigs_k95_316746	4012	JDHL1contigs_k95_316746_2	WP_000345069.1	quinolone	quinolone__Acinetobacter baumannii AbaQ	Acinetobacter baumannii AbaQ	#N/A	chromosome.Proteobacteria	IV
JDHL1contigs_k95_10287	2918	JDHL1contigs_k95_10287_2	gb|AAC75089.1|ARO:3003577|ugd	polymyxin	polymyxin__ugd	ugd	#N/A	unclassified.unclassified	IV
JDHL1contigs_k95_1013288	1942	JDHL1contigs_k95_1013288_2	YP_002852100	bacitracin	bacitracin__bacA	bacA	#N/A	plasmid.Firmicutes	IV
JDHL1contigs_k95_475375	3481	JDHL1contigs_k95_475375_3	gb|WP_040068451.1|ARO:3006099|OXA-912	beta_lactam	beta_lactam__OXA-12	OXA-12	#N/A	chromosome.Proteobacteria	IV
JDHL1contigs_k95_864348	2419	JDHL1contigs_k95_864348_4	ZP_04528247	bacitracin	bacitracin__bacA	bacA	#N/A	plasmid.Firmicutes	III
JDHL1contigs_k95_942543	5043	JDHL1contigs_k95_942543_2	ZP_04528247	bacitracin	bacitracin__bacA	bacA	#N/A	chromosome.Firmicutes	III
JDHL1contigs_k95_479358	6591	JDHL1contigs_k95_479358_1	BAB71966	tetracycline	tetracycline__tetA(P)	tetA(P)	#N/A	unclassified.Firmicutes	IV
JDHL1contigs_k95_479358	6591	JDHL1contigs_k95_479358_2	ZP_02632674	tetracycline	tetracycline__tetB(P)	tetB(P)	#N/A	unclassified.Firmicutes	IV
JDHL1contigs_k95_403411	19473	JDHL1contigs_k95_403411_12	ZP_04528247	bacitracin	bacitracin__bacA	bacA	#N/A	unclassified.Firmicutes	III
JDHL1contigs_k95_16979	4459	JDHL1contigs_k95_16979_3	gb|AAC75089.1|ARO:3003577|ugd	polymyxin	polymyxin__ugd	ugd	#N/A	chromosome.unclassified	IV
JDHL1contigs_k95_789396	4660	JDHL1contigs_k95_789396_2	gb|AAY32951.1|ARO:3002837|lnuC	MLS	macrolide-lincosamide-streptogramin__lnu(C)	lnu(C)	#N/A	unclassified.unclassified	III
JDHL1contigs_k95_1097363	40846	JDHL1contigs_k95_1097363_28	ZP_04528247	bacitracin	bacitracin__bacA	bacA	#N/A	chromosome.Firmicutes	III
JDHL1contigs_k95_1174067	3615	JDHL1contigs_k95_1174067_1	YP_001451669	multidrug	multidrug__mdtL	mdtL	#N/A	plasmid.Proteobacteria	IV
JDHL1contigs_k95_945571	25911	JDHL1contigs_k95_945571_26	gb|APB03216.1|ARO:3003982|LlmA	MLS	macrolide-lincosamide-streptogramin__LlmA 23S ribosomal RNA methyltransferase	LlmA 23S ribosomal RNA methyltransferase	#N/A	unclassified.Firmicutes	IV
JDHL1contigs_k95_945676	6202	JDHL1contigs_k95_945676_4	EEQ96502	bacitracin	bacitracin__bacA	bacA	#N/A	chromosome.Proteobacteria	IV
JDHL1contigs_k95_1175207	10822	JDHL1contigs_k95_1175207_7	gb|AAC75089.1|ARO:3003577|ugd	polymyxin	polymyxin__ugd	ugd	#N/A	unclassified.unclassified	IV
JDHL1contigs_k95_174892	3230	JDHL1contigs_k95_174892_4	YP_808159	multidrug	multidrug__emeA	emeA	#N/A	chromosome.Firmicutes	III
JDHL1contigs_k95_947905	12152	JDHL1contigs_k95_947905_8	ZP_04528247	bacitracin	bacitracin__bacA	bacA	#N/A	plasmid.Firmicutes	III
JDHL1contigs_k95_948114	21795	JDHL1contigs_k95_948114_12	gb|AAC75089.1|ARO:3003577|ugd	polymyxin	polymyxin__ugd	ugd	#N/A	unclassified.Proteobacteria	IV
JDHL1contigs_k95_1177432	24004	JDHL1contigs_k95_1177432_3	gb|APB03216.1|ARO:3003982|LlmA	MLS	macrolide-lincosamide-streptogramin__LlmA 23S ribosomal RNA methyltransferase	LlmA 23S ribosomal RNA methyltransferase	#N/A	chromosome.Firmicutes	IV
JDHL1contigs_k95_873110	2448	JDHL1contigs_k95_873110_2	gi|857778551|emb|CRL59787.1|	multidrug	multidrug__mdtH	mdtH	#N/A	chromosome.Proteobacteria	IV
JDHL1contigs_k95_253517	19830	JDHL1contigs_k95_253517_8	ZP_04528247	bacitracin	bacitracin__bacA	bacA	#N/A	chromosome.Firmicutes	III
JDHL1contigs_k95_566238	1073	JDHL1contigs_k95_566238_1	gb|AQV34023.1|ARO:3004637|qnrE2	quinolone	quinolone__QnrE2	QnrE2	#N/A	unclassified.Proteobacteria	IV
JDHL1contigs_k95_874851	17794	JDHL1contigs_k95_874851_13	gb|AUR80098.1|ARO:3004517|MCR-7.1	polymyxin	polymyxin__mcr-7.1	mcr-7.1	#N/A	chromosome.Proteobacteria	IV
JDHL1contigs_k95_25066	23730	JDHL1contigs_k95_25066_9	gb|AYV52072.1|ARO:3002882|lmrD	MLS	macrolide-lincosamide-streptogramin__lmrD	lmrD	#N/A	chromosome.Firmicutes	III
JDHL1contigs_k95_181474	38487	JDHL1contigs_k95_181474_15	gb|APB03216.1|ARO:3003982|LlmA	MLS	macrolide-lincosamide-streptogramin__LlmA 23S ribosomal RNA methyltransferase	LlmA 23S ribosomal RNA methyltransferase	#N/A	unclassified.Firmicutes	IV
JDHL1contigs_k95_1186595	1181	JDHL1contigs_k95_1186595_2	gi|827010751|ref|WP_047173263.1|	fosfomycin	fosfomycin__FosA	FosA	#N/A	unclassified.unclassified	IV
JDHL1contigs_k95_727846	4978	JDHL1contigs_k95_727846_3	AXF35727.1	MLS	macrolide-lincosamide-streptogramin__lsa(D)	lsa(D)	#N/A	plasmid.unclassified	III
JDHL1contigs_k95_30230	4937	JDHL1contigs_k95_30230_5	gb|AAL59753.1|ARO:3000412|sul2	sulfonamide	sulfonamide__sul2	sul2	JDHL1contigs_k95_30230	unclassified.unclassified	notassessed
JDHL1contigs_k95_1187630	6123	JDHL1contigs_k95_1187630_2	gb|AAC75089.1|ARO:3003577|ugd	polymyxin	polymyxin__ugd	ugd	#N/A	chromosome.unclassified	IV
JDHL1contigs_k95_497848	49166	JDHL1contigs_k95_497848_16	ZP_04528247	bacitracin	bacitracin__bacA	bacA	#N/A	chromosome.Firmicutes	III
JDHL1contigs_k95_111868	5535	JDHL1contigs_k95_111868_3	ZP_04528247	bacitracin	bacitracin__bacA	bacA	#N/A	plasmid.Firmicutes	III
JDHL1contigs_k95_500781	3328	JDHL1contigs_k95_500781_2	gb|AAZ42322.1|ARO:3003836|qacH	multidrug	multidrug__qacH	qacH	#N/A	unclassified.Proteobacteria	IV
JDHL1contigs_k95_270621	4430	JDHL1contigs_k95_270621_3	gb|AAC75089.1|ARO:3003577|ugd	polymyxin	polymyxin__ugd	ugd	#N/A	unclassified.unclassified	IV
JDHL1contigs_k95_1117984	3747	JDHL1contigs_k95_1117984_4	gb|CAJ98570.1|ARO:3003071|mphF	MLS	macrolide-lincosamide-streptogramin__mph(F)	mph(F)	#N/A	plasmid.Proteobacteria	I
JDHL1contigs_k95_270995	1473	JDHL1contigs_k95_270995_1	AM076977.1.gene1.p01	beta_lactam	beta_lactam__ACT-2	ACT-2	#N/A	plasmid.Proteobacteria	IV
JDHL1contigs_k95_428065	8815	JDHL1contigs_k95_428065_3	gb|APB03216.1|ARO:3003982|LlmA	MLS	macrolide-lincosamide-streptogramin__LlmA 23S ribosomal RNA methyltransferase	LlmA 23S ribosomal RNA methyltransferase	#N/A	unclassified.Firmicutes	IV
JDHL1contigs_k95_120255	952	JDHL1contigs_k95_120255_1	YP_002150494	chloramphenicol	chloramphenicol__catA4	catA4	#N/A	unclassified.unclassified	IV
JDHL1contigs_k95_669043	1803	JDHL1contigs_k95_669043_1	gb|CAA09666.1|ARO:3004122|Klebsiella	beta_lactam	beta_lactam__Klebsiella pneumoniae OmpK37	Klebsiella pneumoniae OmpK37	#N/A	plasmid.Proteobacteria	IV
JDHL1contigs_k95_200971	1790	JDHL1contigs_k95_200971_2	gb|AAC75089.1|ARO:3003577|ugd	polymyxin	polymyxin__ugd	ugd	#N/A	plasmid.unclassified	IV
JDHL1contigs_k95_592669	2120	JDHL1contigs_k95_592669_2	gb|AAC75089.1|ARO:3003577|ugd	polymyxin	polymyxin__ugd	ugd	#N/A	plasmid.unclassified	IV
JDHL1contigs_k95_201738	4873	JDHL1contigs_k95_201738_2	gb|AAC75089.1|ARO:3003577|ugd	polymyxin	polymyxin__ugd	ugd	#N/A	unclassified.Spirochaetes	IV
JDHL1contigs_k95_46465	8202	JDHL1contigs_k95_46465_6	gb|AAC75089.1|ARO:3003577|ugd	polymyxin	polymyxin__ugd	ugd	#N/A	unclassified.unclassified	IV
JDHL1contigs_k95_205589	60078	JDHL1contigs_k95_205589_19	YP_002852100	bacitracin	bacitracin__bacA	bacA	#N/A	chromosome.Firmicutes	IV
JDHL1contigs_k95_516458	1731	JDHL1contigs_k95_516458_2	YP_001477378	polymyxin	polymyxin__rosA	rosA	#N/A	unclassified.unclassified	IV
JDHL1contigs_k95_983723	972	JDHL1contigs_k95_983723_1	YP_001268143	bacitracin	bacitracin__bacA	bacA	#N/A	chromosome.Proteobacteria	IV
JDHL1contigs_k95_1132802	5216	JDHL1contigs_k95_1132802_2	gi|852275723|ref|WP_048329135.1|	multidrug	multidrug__MexF	MexF	#N/A	chromosome.Proteobacteria	IV
JDHL1contigs_k95_1136467	7553	JDHL1contigs_k95_1136467_4	gb|AAC75089.1|ARO:3003577|ugd	polymyxin	polymyxin__ugd	ugd	#N/A	unclassified.Spirochaetes	IV
JDHL1contigs_k95_292246	4223	JDHL1contigs_k95_292246_3	gb|AAG08375.1|ARO:3004038|Pseudomonas	multidrug	multidrug__Pseudomonas aeruginosa emrE	Pseudomonas aeruginosa emrE	#N/A	chromosome.Proteobacteria	IV
JDHL1contigs_k95_293222	1810	JDHL1contigs_k95_293222_2	CP004022.1.gene3225.p01	multidrug	macrolide-lincosamide-streptogramin__macA	macA	#N/A	plasmid.Proteobacteria	IV
JDHL1contigs_k95_1214784	5523	JDHL1contigs_k95_1214784_1	gi|691356724|ref|WP_032072921.1|	sulfonamide	sulfonamide__sul1	sul1	#N/A	unclassified.Proteobacteria	I
JDHL1contigs_k95_215900	1589	JDHL1contigs_k95_215900_2	gb|WP_045286607.1|ARO:3006245|ACT-50	beta_lactam	beta_lactam__MIR-23	MIR-23	#N/A	plasmid.Proteobacteria	III
JDHL1contigs_k95_609690	1555	JDHL1contigs_k95_609690_2	Q8DF90	tetracycline	tetracycline__tet(34)	tet(34)	#N/A	chromosome.Proteobacteria	IV
JDHL1contigs_k95_296860	1215	JDHL1contigs_k95_296860_2	AAM63403	beta_lactam	beta_lactam__cphA3	cphA3	#N/A	unclassified.Proteobacteria	IV
JDHL1contigs_k95_995184	2130	JDHL1contigs_k95_995184_1	gb|ACS83559.1|ARO:3004601|LnuP	MLS	macrolide-lincosamide-streptogramin__lnu(P)	lnu(P)	#N/A	plasmid.Firmicutes	III
JDHL1contigs_k95_1145379	23598	JDHL1contigs_k95_1145379_4	EEQ96502	bacitracin	bacitracin__bacA	bacA	#N/A	unclassified.Proteobacteria	IV
JDHL1contigs_k95_1220241	2687	JDHL1contigs_k95_1220241_3	gb|AAC76297.1|ARO:3000499|acrE	multidrug	multidrug__acrE	acrE	#N/A	plasmid.Proteobacteria	IV
JDHL1contigs_k95_308367	3385	JDHL1contigs_k95_308367_1	YP_001140148	bacitracin	bacitracin__bacA	bacA	#N/A	unclassified.Proteobacteria	IV
JDHL2contigs_k95_3140	10438	JDHL2contigs_k95_3140_2	gb|AAC74000.1|ARO:3003950|msbA	multidrug	multidrug__msbA	msbA	#N/A	chromosome.Proteobacteria	IV
JDHL2contigs_k95_3736	23116	JDHL2contigs_k95_3736_16	gb|AEG78825.1|ARO:3002872|FosA3	fosfomycin	fosfomycin__FosA3	FosA3	#N/A	chromosome.Proteobacteria	III
JDHL2contigs_k95_1587	2874	JDHL2contigs_k95_1587_2	gb|AAB39956.1|ARO:3000979|TEM-116	beta_lactam	beta_lactam__TEM-116	TEM-116	#N/A	plasmid.Proteobacteria	I
JDHL2contigs_k95_5411	3650	JDHL2contigs_k95_5411_1	gi|908715920|ref|WP_049847444.1|	multidrug	multidrug__tolC	tolC	#N/A	chromosome.Proteobacteria	IV
JDHL2contigs_k95_2246	2866	JDHL2contigs_k95_2246_2	AY769933.1.gene1.p01	beta_lactam	beta_lactam__CfxA4	CfxA4	#N/A	plasmid.unclassified	III
JDHL2contigs_k95_1131	2551	JDHL2contigs_k95_1131_1	YP_001453247	multidrug	multidrug__mdtK	mdtK	#N/A	chromosome.Proteobacteria	IV
JDHL2contigs_k95_1141	44279	JDHL2contigs_k95_1141_34	gb|AAC75314.1|ARO:3003578|pmrF	polymyxin	polymyxin__pmrF	pmrF	#N/A	chromosome.Proteobacteria	IV
JDHL2contigs_k95_1141	44279	JDHL2contigs_k95_1141_35	gi|489117806|ref|WP_003027650.1|	polymyxin	polymyxin__arnA	arnA	#N/A	chromosome.Proteobacteria	IV
JDHL2contigs_k95_261	777	JDHL2contigs_k95_261_1	gi|504413809|ref|WP_014600911.1|	fosfomycin	fosfomycin__FosX	FosX	#N/A	plasmid.Firmicutes	IV
JDHL2contigs_k95_5845	7055	JDHL2contigs_k95_5845_2	CAA67773	aminoglycoside	aminoglycoside__APH(3')-IIIa	APH(3')-IIIa	#N/A	unclassified.unclassified	I
JDHL2contigs_k95_7485	4062	JDHL2contigs_k95_7485_3	CP004022.1.gene3225.p01	multidrug	macrolide-lincosamide-streptogramin__macA	macA	#N/A	unclassified.Proteobacteria	IV
JDHL2contigs_k95_6377	8802	JDHL2contigs_k95_6377_5	M94066.1.gene1.p01	aminoglycoside	aminoglycoside__AAC(6')-Ic	AAC(6')-Ic	#N/A	plasmid.Proteobacteria	IV
JDHL2contigs_k95_3918	6522	JDHL2contigs_k95_3918_9	gi|446961539|ref|WP_001038795.1|	MLS	macrolide-lincosamide-streptogramin__erm(B)	erm(B)	#N/A	unclassified.unclassified	I
JDHL2contigs_k95_3918	6522	JDHL2contigs_k95_3918_10	AM180355.1.gene2260.p01	MLS	macrolide-lincosamide-streptogramin__erm(C)	erm(C)	#N/A	unclassified.unclassified	III
JDHL2contigs_k95_2784	2205	JDHL2contigs_k95_2784_2	gb|ACS71746.1|ARO:3002737|QnrB22	quinolone	quinolone__QnrB22	QnrB22	#N/A	unclassified.Proteobacteria	IV
JDHL2contigs_k95_4411	8383	JDHL2contigs_k95_4411_1	gb|CAA09666.1|ARO:3004122|Klebsiella	beta_lactam	beta_lactam__Klebsiella pneumoniae OmpK37	Klebsiella pneumoniae OmpK37	#N/A	unclassified.Proteobacteria	IV
JDHL2contigs_k95_446	22885	JDHL2contigs_k95_446_16	gi|491303286|ref|WP_005161289.1|	multidrug	multidrug__mdtH	mdtH	#N/A	chromosome.Proteobacteria	IV
JDHL2contigs_k95_5647	1703	JDHL2contigs_k95_5647_2	gb|AAG08375.1|ARO:3004038|Pseudomonas	multidrug	multidrug__Pseudomonas aeruginosa emrE	Pseudomonas aeruginosa emrE	#N/A	unclassified.Proteobacteria	IV
JDHL2contigs_k95_1388	3138	JDHL2contigs_k95_1388_1	YP_001480516	bacitracin	bacitracin__bacA	bacA	#N/A	chromosome.Proteobacteria	IV
JDHL2contigs_k95_1804	11176	JDHL2contigs_k95_1804_5	gb|CAA09666.1|ARO:3004122|Klebsiella	beta_lactam	beta_lactam__Klebsiella pneumoniae OmpK37	Klebsiella pneumoniae OmpK37	#N/A	chromosome.Proteobacteria	IV
JDHL2contigs_k95_7915	10073	JDHL2contigs_k95_7915_2	YP_001144149	chloramphenicol	chloramphenicol__Campylobacter coli chloramphenicol acetyltransferase	Campylobacter coli chloramphenicol acetyltransferase	#N/A	unclassified.unclassified	IV
JDHL2contigs_k95_3018	24101	JDHL2contigs_k95_3018_10	gb|AAC75271.1|ARO:3003952|yojI	other_peptide_antibiotics	other_peptide_antibiotics__microcin efflux pumu gene yojI	microcin efflux pumu gene yojI	#N/A	unclassified.Proteobacteria	IV
JDHL2contigs_k95_5095	9902	JDHL2contigs_k95_5095_6	Q8DF90	tetracycline	tetracycline__tet(34)	tet(34)	#N/A	chromosome.Proteobacteria	IV
JDHL2contigs_k95_3049	29057	JDHL2contigs_k95_3049_28	gi|487663012|ref|WP_001752778.1|	multidrug	multidrug__acrF	acrF	#N/A	chromosome.Proteobacteria	IV
JDHL2contigs_k95_1028	8511	JDHL2contigs_k95_1028_6	YP_002937728	bacitracin	bacitracin__bacA	bacA	#N/A	chromosome.Firmicutes	III
JDHL2contigs_k95_1558	2396	JDHL2contigs_k95_1558_3	CAJ75666	MLS	macrolide-lincosamide-streptogramin__lnu(A)	lnu(A)	#N/A	plasmid.Firmicutes	III
JDHL3contigs_k95_1068	4857	JDHL3contigs_k95_1068_5	gb|AAC75089.1|ARO:3003577|ugd	polymyxin	polymyxin__ugd	ugd	#N/A	plasmid.unclassified	IV
JDHL3contigs_k95_2833	2283	JDHL3contigs_k95_2833_2	gb|CAA09666.1|ARO:3004122|Klebsiella	beta_lactam	beta_lactam__Klebsiella pneumoniae OmpK37	Klebsiella pneumoniae OmpK37	#N/A	plasmid.Proteobacteria	IV
JDHL3contigs_k95_963607	1042	JDHL3contigs_k95_963607_2	YP_001178170	bacitracin	bacitracin__bacA	bacA	#N/A	unclassified.Proteobacteria	III
JDHL3contigs_k95_964136	12129	JDHL3contigs_k95_964136_7	gb|AAC75089.1|ARO:3003577|ugd	polymyxin	polymyxin__ugd	ugd	#N/A	unclassified.unclassified	IV
JDHL3contigs_k95_670249	4870	JDHL3contigs_k95_670249_3	gb|AAC75089.1|ARO:3003577|ugd	polymyxin	polymyxin__ugd	ugd	#N/A	unclassified.unclassified	IV
JDHL3contigs_k95_6051	31386	JDHL3contigs_k95_6051_21	ZP_04528247	bacitracin	bacitracin__bacA	bacA	#N/A	chromosome.Firmicutes	III
JDHL3contigs_k95_79838	20419	JDHL3contigs_k95_79838_13	EEQ96502	bacitracin	bacitracin__bacA	bacA	#N/A	plasmid.Proteobacteria	IV
JDHL3contigs_k95_301454	44558	JDHL3contigs_k95_301454_11	gb|AAC75089.1|ARO:3003577|ugd	polymyxin	polymyxin__ugd	ugd	#N/A	chromosome.Proteobacteria	IV
JDHL3contigs_k95_301454	44558	JDHL3contigs_k95_301454_35	gi|817600095|ref|WP_046594084.1|	multidrug	multidrug__acrF	acrF	#N/A	chromosome.Proteobacteria	IV
JDHL3contigs_k95_1041402	7156	JDHL3contigs_k95_1041402_5	ZP_04528247	bacitracin	bacitracin__bacA	bacA	#N/A	plasmid.Firmicutes	III
JDHL3contigs_k95_820833	3998	JDHL3contigs_k95_820833_2	YP_002852100	bacitracin	bacitracin__bacA	bacA	#N/A	unclassified.Firmicutes	IV
JDHL3contigs_k95_7841	1888	JDHL3contigs_k95_7841_2	YP_001477378	polymyxin	polymyxin__rosA	rosA	#N/A	chromosome.unclassified	IV
JDHL3contigs_k95_1043171	8873	JDHL3contigs_k95_1043171_7	gb|CCI79240.1|ARO:3005047|eptB	bacitracin	bacitracin__bacA	bacA	#N/A	chromosome.Proteobacteria	III
JDHL3contigs_k95_155622	3506	JDHL3contigs_k95_155622_1	gb|AAC44316.1|ARO:3005010|qacEdelta1	multidrug	multidrug__qacEdelta1	qacEdelta1	#N/A	plasmid.Proteobacteria	IV
JDHL3contigs_k95_155622	3506	JDHL3contigs_k95_155622_2	AB104852.1.gene6.p01	sulfonamide	sulfonamide__sul1	sul1	#N/A	plasmid.Proteobacteria	notassessed
JDHL3contigs_k95_8705	3658	JDHL3contigs_k95_8705_2	gi|980965841|ref|WP_059386160.1|	MLS	macrolide-lincosamide-streptogramin__macA	macA	#N/A	plasmid.Proteobacteria	IV
JDHL3contigs_k95_675635	15090	JDHL3contigs_k95_675635_5	gb|AYV52072.1|ARO:3002882|lmrD	MLS	macrolide-lincosamide-streptogramin__lmrD	lmrD	#N/A	chromosome.Firmicutes	III
JDHL3contigs_k95_84636	10903	JDHL3contigs_k95_84636_10	YP_001140148	bacitracin	bacitracin__bacA	bacA	#N/A	chromosome.Proteobacteria	IV
JDHL3contigs_k95_530520	4969	JDHL3contigs_k95_530520_3	gb|AAY32951.1|ARO:3002837|lnuC	MLS	macrolide-lincosamide-streptogramin__lnu(C)	lnu(C)	#N/A	unclassified.unclassified	III
JDHL3contigs_k95_1121338	9542	JDHL3contigs_k95_1121338_9	ZP_04528247	bacitracin	bacitracin__bacA	bacA	#N/A	chromosome.Firmicutes	III
JDHL3contigs_k95_383658	3120	JDHL3contigs_k95_383658_4	YP_001444376	tetracycline	tetracycline__tet(34)	tet(34)	#N/A	chromosome.Proteobacteria	IV
JDHL3contigs_k95_163198	25356	JDHL3contigs_k95_163198_3	gb|APB03216.1|ARO:3003982|LlmA	MLS	macrolide-lincosamide-streptogramin__LlmA 23S ribosomal RNA methyltransferase	LlmA 23S ribosomal RNA methyltransferase	#N/A	unclassified.Firmicutes	IV
JDHL3contigs_k95_311851	6540	JDHL3contigs_k95_311851_4	gb|AAC75089.1|ARO:3003577|ugd	polymyxin	polymyxin__ugd	ugd	#N/A	unclassified.unclassified	IV
JDHL3contigs_k95_1052025	20130	JDHL3contigs_k95_1052025_7	ZP_04528247	bacitracin	bacitracin__bacA	bacA	#N/A	chromosome.unclassified	III
JDHL3contigs_k95_239448	3783	JDHL3contigs_k95_239448_2	gb|AAC75314.1|ARO:3003578|pmrF	polymyxin	polymyxin__pmrF	pmrF	#N/A	unclassified.Proteobacteria	IV
JDHL3contigs_k95_462429	4343	JDHL3contigs_k95_462429_3	gb|CAJ98570.1|ARO:3003071|mphF	MLS	macrolide-lincosamide-streptogramin__mph(F)	mph(F)	#N/A	unclassified.Proteobacteria	I
JDHL3contigs_k95_91599	3427	JDHL3contigs_k95_91599_4	EEQ96502	bacitracin	bacitracin__bacA	bacA	#N/A	chromosome.Proteobacteria	IV
JDHL3contigs_k95_537514	9576	JDHL3contigs_k95_537514_5	gb|AAC75271.1|ARO:3003952|yojI	other_peptide_antibiotics	other_peptide_antibiotics__microcin efflux pumu gene yojI	microcin efflux pumu gene yojI	#N/A	chromosome.Proteobacteria	IV
JDHL3contigs_k95_983798	4708	JDHL3contigs_k95_983798_2	gi|730727091|ref|WP_034083588.1|	multidrug	multidrug__MexE	MexE	#N/A	chromosome.Proteobacteria	IV
JDHL3contigs_k95_169819	6100	JDHL3contigs_k95_169819_3	gb|APB03216.1|ARO:3003982|LlmA	MLS	macrolide-lincosamide-streptogramin__LlmA 23S ribosomal RNA methyltransferase	LlmA 23S ribosomal RNA methyltransferase	#N/A	unclassified.Firmicutes	IV
JDHL3contigs_k95_246856	2475	JDHL3contigs_k95_246856_2	gi|647318514|ref|WP_025755838.1|	multidrug	multidrug__mdtH	mdtH	#N/A	plasmid.Proteobacteria	III
JDHL3contigs_k95_689507	3191	JDHL3contigs_k95_689507_2	ZP_04528247	bacitracin	bacitracin__bacA	bacA	#N/A	plasmid.Firmicutes	III
JDHL3contigs_k95_617455	2639	JDHL3contigs_k95_617455_2	gb|AAC75089.1|ARO:3003577|ugd	polymyxin	polymyxin__ugd	ugd	#N/A	chromosome.unclassified	IV
JDHL3contigs_k95_24348	1888	JDHL3contigs_k95_24348_2	YP_001451669	multidrug	multidrug__mdtL	mdtL	#N/A	plasmid.Proteobacteria	IV
JDHL3contigs_k95_913304	2778	JDHL3contigs_k95_913304_2	gb|AAZ42322.1|ARO:3003836|qacH	multidrug	multidrug__qacH	qacH	#N/A	unclassified.unclassified	IV
JDHL3contigs_k95_691451	9752	JDHL3contigs_k95_691451_2	gb|AAC75089.1|ARO:3003577|ugd	polymyxin	polymyxin__ugd	ugd	#N/A	plasmid.Firmicutes	IV
JDHL3contigs_k95_473487	2521	JDHL3contigs_k95_473487_1	gb|AAL59753.1|ARO:3000412|sul2	sulfonamide	sulfonamide__sul2	sul2	#N/A	plasmid.Proteobacteria	notassessed
JDHL3contigs_k95_990955	8821	JDHL3contigs_k95_990955_6	AXF35727.1	MLS	macrolide-lincosamide-streptogramin__lsa(D)	lsa(D)	#N/A	chromosome.Firmicutes	III
JDHL3contigs_k95_915523	3172	JDHL3contigs_k95_915523_2	gb|AAF40764.1|ARO:3003962|farB	antibacterial_fatty_acid	antibacterial_fatty_acid__farB	antibacterial_fatty_acid	#N/A	unclassified.Proteobacteria	IV
JDHL3contigs_k95_176105	3402	JDHL3contigs_k95_176105_2	gb|AAC75089.1|ARO:3003577|ugd	polymyxin	polymyxin__ugd	ugd	#N/A	plasmid.unclassified	IV
JDHL3contigs_k95_326066	3419	JDHL3contigs_k95_326066_3	YP_001268143	bacitracin	bacitracin__bacA	bacA	#N/A	chromosome.Proteobacteria	IV
JDHL3contigs_k95_695714	3111	JDHL3contigs_k95_695714_2	gi|896190680|ref|WP_049199932.1|	polymyxin	polymyxin__rosB	rosB	#N/A	chromosome.Proteobacteria	IV
JDHL3contigs_k95_1066283	4826	JDHL3contigs_k95_1066283_2	gb|AAC75089.1|ARO:3003577|ugd	polymyxin	polymyxin__ugd	ugd	#N/A	chromosome.unclassified	IV
JDHL3contigs_k95_918943	8821	JDHL3contigs_k95_918943_5	gb|AAC76297.1|ARO:3000499|acrE	multidrug	multidrug__acrE	acrE	#N/A	unclassified.Proteobacteria	IV
JDHL3contigs_k95_918943	8821	JDHL3contigs_k95_918943_6	gi|447196024|ref|WP_001273280.1|	multidrug	multidrug__acrF	acrF	#N/A	unclassified.Proteobacteria	IV
JDHL3contigs_k95_179051	2533	JDHL3contigs_k95_179051_2	gb|AAC75089.1|ARO:3003577|ugd	polymyxin	polymyxin__ugd	ugd	#N/A	chromosome.unclassified	IV
JDHL3contigs_k95_997770	9705	JDHL3contigs_k95_997770_2	gi|391316952|gb|EIQ74337.1|	polymyxin	polymyxin__arnA	arnA	#N/A	chromosome.Proteobacteria	IV
JDHL3contigs_k95_997770	9705	JDHL3contigs_k95_997770_3	gb|AAC75314.1|ARO:3003578|pmrF	polymyxin	polymyxin__pmrF	pmrF	#N/A	chromosome.Proteobacteria	IV
JDHL3contigs_k95_106643	1227	JDHL3contigs_k95_106643_1	Q8DF90	tetracycline	tetracycline__tet(34)	tet(34)	#N/A	chromosome.Proteobacteria	IV
JDHL3contigs_k95_482610	3933	JDHL3contigs_k95_482610_2	CP001918.1.gene3442.p01	multidrug	fosfomycin__FosA	FosA	#N/A	unclassified.Proteobacteria	IV
JDHL3contigs_k95_409542	3724	JDHL3contigs_k95_409542_5	gb|CAA09666.1|ARO:3004122|Klebsiella	beta_lactam	beta_lactam__Klebsiella pneumoniae OmpK37	Klebsiella pneumoniae OmpK37	#N/A	unclassified.Proteobacteria	IV
JDHL3contigs_k95_703299	29085	JDHL3contigs_k95_703299_9	ZP_04528247	bacitracin	bacitracin__bacA	bacA	#N/A	chromosome.Firmicutes	III
JDHL3contigs_k95_268228	2335	JDHL3contigs_k95_268228_2	gb|AAC75089.1|ARO:3003577|ugd	polymyxin	polymyxin__ugd	ugd	#N/A	plasmid.unclassified	IV
JDHL3contigs_k95_114259	4334	JDHL3contigs_k95_114259_3	gi|857778551|emb|CRL59787.1|	multidrug	multidrug__mdtH	mdtH	#N/A	chromosome.Proteobacteria	IV
JDHL3contigs_k95_341570	3141	JDHL3contigs_k95_341570_4	gb|WP_045286607.1|ARO:3006245|ACT-50	beta_lactam	beta_lactam__MIR-23	MIR-23	#N/A	plasmid.Proteobacteria	III
JDHL3contigs_k95_562572	5422	JDHL3contigs_k95_562572_2	YP_002852100	bacitracin	bacitracin__bacA	bacA	#N/A	chromosome.Firmicutes	IV
JDHL3contigs_k95_190951	1809	JDHL3contigs_k95_190951_2	gb|AAC75089.1|ARO:3003577|ugd	polymyxin	polymyxin__ugd	ugd	#N/A	unclassified.Proteobacteria	IV
JDHL3contigs_k95_859294	7088	JDHL3contigs_k95_859294_3	gb|AAC75089.1|ARO:3003577|ugd	polymyxin	polymyxin__ugd	ugd	#N/A	unclassified.unclassified	IV
JDHL3contigs_k95_563161	1532	JDHL3contigs_k95_563161_1	gi|555139174|gb|ESM81938.1|	multidrug	multidrug__mdtK	mdtK	#N/A	unclassified.Proteobacteria	III
JDHL3contigs_k95_117469	6896	JDHL3contigs_k95_117469_4	gb|AAC75089.1|ARO:3003577|ugd	polymyxin	polymyxin__ugd	ugd	#N/A	unclassified.Spirochaetes	IV
JDHL3contigs_k95_566751	38483	JDHL3contigs_k95_566751_15	gb|APB03216.1|ARO:3003982|LlmA	MLS	macrolide-lincosamide-streptogramin__LlmA 23S ribosomal RNA methyltransferase	LlmA 23S ribosomal RNA methyltransferase	#N/A	unclassified.Firmicutes	IV
JDHL3contigs_k95_1086325	20029	JDHL3contigs_k95_1086325_27	YP_001444376	tetracycline	tetracycline__tet(34)	tet(34)	#N/A	plasmid.Proteobacteria	IV
JDHL3contigs_k95_1157549	3396	JDHL3contigs_k95_1157549_3	gi|770791620|ref|WP_045134670.1|	MLS	macrolide-lincosamide-streptogramin__macA	macA	#N/A	chromosome.Proteobacteria	IV
JDHL3contigs_k95_788283	1344	JDHL3contigs_k95_788283_2	gb|AAC75089.1|ARO:3003577|ugd	polymyxin	polymyxin__ugd	ugd	#N/A	plasmid.unclassified	IV
JDHL3contigs_k95_349330	3183	JDHL3contigs_k95_349330_2	gb|CAA09666.1|ARO:3004122|Klebsiella	beta_lactam	beta_lactam__Klebsiella pneumoniae OmpK37	Klebsiella pneumoniae OmpK37	#N/A	plasmid.Proteobacteria	IV
JDHL3contigs_k95_568940	2168	JDHL3contigs_k95_568940_2	gb|ACS83559.1|ARO:3004601|LnuP	MLS	macrolide-lincosamide-streptogramin__lnu(P)	lnu(P)	#N/A	unclassified.Firmicutes	III
JDHL3contigs_k95_1088607	867	JDHL3contigs_k95_1088607_1	NC_010410.6003348.p01	multidrug	multidrug__abeS	abeS	#N/A	plasmid.unclassified	IV
JDHL3contigs_k95_277365	1607	JDHL3contigs_k95_277365_1	gb|AAC75314.1|ARO:3003578|pmrF	polymyxin	polymyxin__pmrF	pmrF	#N/A	plasmid.Proteobacteria	IV
JDHL3contigs_k95_426286	2855	JDHL3contigs_k95_426286_2	YP_001451669	multidrug	multidrug__mdtL	mdtL	#N/A	unclassified.Proteobacteria	IV
JDHL3contigs_k95_277425	27723	JDHL3contigs_k95_277425_1	YP_002852100	bacitracin	bacitracin__bacA	bacA	#N/A	chromosome.Firmicutes	IV
JDHL3contigs_k95_794204	21251	JDHL3contigs_k95_794204_13	ZP_04528247	bacitracin	bacitracin__bacA	bacA	#N/A	unclassified.Firmicutes	III
JDHL3contigs_k95_1021500	3760	JDHL3contigs_k95_1021500_2	gb|AAP43109.1|ARO:3003922|oqxA	multidrug	multidrug__oqxA	oqxA	#N/A	chromosome.Proteobacteria	IV
JDHL3contigs_k95_871846	8902	JDHL3contigs_k95_871846_7	AAM63403	beta_lactam	beta_lactam__cphA3	cphA3	#N/A	chromosome.Proteobacteria	IV
JDHL3contigs_k95_653034	3479	JDHL3contigs_k95_653034_3	gb|AAC75089.1|ARO:3003577|ugd	polymyxin	polymyxin__ugd	ugd	#N/A	unclassified.unclassified	IV
JDHL3contigs_k95_874029	3062	JDHL3contigs_k95_874029_3	gb|WP_040068451.1|ARO:3006099|OXA-912	beta_lactam	beta_lactam__OXA-12	OXA-12	#N/A	chromosome.unclassified	IV
JDHL3contigs_k95_657030	1319	JDHL3contigs_k95_657030_2	YP_001444376	tetracycline	tetracycline__tet(34)	tet(34)	#N/A	unclassified.Proteobacteria	IV
JDHL3contigs_k95_58510	24004	JDHL3contigs_k95_58510_3	gb|APB03216.1|ARO:3003982|LlmA	MLS	macrolide-lincosamide-streptogramin__LlmA 23S ribosomal RNA methyltransferase	LlmA 23S ribosomal RNA methyltransferase	#N/A	chromosome.Firmicutes	IV
JDHL3contigs_k95_437915	7796	JDHL3contigs_k95_437915_8	gb|AAG08375.1|ARO:3004038|Pseudomonas	multidrug	multidrug__Pseudomonas aeruginosa emrE	Pseudomonas aeruginosa emrE	#N/A	chromosome.Proteobacteria	IV
JDHL3contigs_k95_288732	2376	JDHL3contigs_k95_288732_3	ABE98197	quinolone	quinolone__QnrS2	QnrS2	#N/A	plasmid.Proteobacteria	I
JDHL3contigs_k95_290636	5052	JDHL3contigs_k95_290636_2	gb|AAG05915.1|ARO:3004074|MuxB	multidrug	multidrug__MuxB	MuxB	#N/A	unclassified.Proteobacteria	IV
JDHL3contigs_k95_62708	5542	JDHL3contigs_k95_62708_4	gb|AAC75089.1|ARO:3003577|ugd	polymyxin	polymyxin__ugd	ugd	#N/A	unclassified.unclassified	IV
JDHL3contigs_k95_291592	2370	JDHL3contigs_k95_291592_2	gb|AAC75089.1|ARO:3003577|ugd	polymyxin	polymyxin__ugd	ugd	#N/A	unclassified.unclassified	IV
JDHL3contigs_k95_954819	1640	JDHL3contigs_k95_954819_1	gi|555211913|gb|ESN54240.1|	multidrug	multidrug__mdtK	mdtK	#N/A	unclassified.Proteobacteria	III
JDHL3contigs_k95_366298	6591	JDHL3contigs_k95_366298_1	BAB71966	tetracycline	tetracycline__tetA(P)	tetA(P)	#N/A	unclassified.Firmicutes	IV
JDHL3contigs_k95_366298	6591	JDHL3contigs_k95_366298_2	ZP_02632674	tetracycline	tetracycline__tetB(P)	tetB(P)	#N/A	unclassified.Firmicutes	IV
JDHL3contigs_k95_587963	3843	JDHL3contigs_k95_587963_2	YP_808159	multidrug	multidrug__emeA	emeA	#N/A	chromosome.unclassified	III
JDHL3contigs_k95_884086	32515	JDHL3contigs_k95_884086_2	ZP_04528247	bacitracin	bacitracin__bacA	bacA	#N/A	plasmid.Firmicutes	III
JDHL3contigs_k95_1104460	39518	JDHL3contigs_k95_1104460_23	ZP_04528247	bacitracin	bacitracin__bacA	bacA	#N/A	chromosome.Firmicutes	III
JDHL3contigs_k95_885156	3897	JDHL3contigs_k95_885156_1	ZP_04528247	bacitracin	bacitracin__bacA	bacA	#N/A	unclassified.unclassified	III
JDHL3contigs_k95_734906	11431	JDHL3contigs_k95_734906_6	gb|AUR80098.1|ARO:3004517|MCR-7.1	polymyxin	polymyxin__mcr-7.1	mcr-7.1	#N/A	chromosome.Proteobacteria	IV
JDHL3contigs_k95_216519	2467	JDHL3contigs_k95_216519_3	A1AFX9	bacitracin	bacitracin__bacA	bacA	#N/A	chromosome.Proteobacteria	III
JDHL3contigs_k95_218073	2429	JDHL3contigs_k95_218073_1	gi|917770481|ref|WP_052284485.1|	multidrug	multidrug__emrB	emrB	#N/A	unclassified.Proteobacteria	IV
JDSJF1contigs_k95_185038	14782	JDSJF1contigs_k95_185038_2	gi|983204316|ref|WP_060470352.1|	MLS	macrolide-lincosamide-streptogramin__mel	mel	#N/A	chromosome.Firmicutes	II
JDSJF1contigs_k95_431764	12346	JDSJF1contigs_k95_431764_1	gi|496339860|ref|WP_009049038.1|	multidrug	multidrug__OprJ	OprJ	#N/A	unclassified.Proteobacteria	IV
JDSJF1contigs_k95_431764	12346	JDSJF1contigs_k95_431764_2	gi|852273548|ref|WP_048328542.1|	multidrug	multidrug__MexD	MexD	#N/A	unclassified.Proteobacteria	IV
JDSJF1contigs_k95_431764	12346	JDSJF1contigs_k95_431764_3	gi|490482422|ref|WP_004352726.1|	multidrug	multidrug__MexC	MexC	#N/A	unclassified.Proteobacteria	IV
JDSJF1contigs_k95_472942	25329	JDSJF1contigs_k95_472942_19	gb|AAC75089.1|ARO:3003577|ugd	polymyxin	polymyxin__ugd	ugd	#N/A	chromosome.Proteobacteria	IV
JDSJF1contigs_k95_760720	44486	JDSJF1contigs_k95_760720_2	gb|CCI79240.1|ARO:3005047|eptB	bacitracin	bacitracin__bacA	bacA	#N/A	chromosome.Proteobacteria	III
JDSJF1contigs_k95_370611	5673	JDSJF1contigs_k95_370611_3	gb|CAA09666.1|ARO:3004122|Klebsiella	beta_lactam	beta_lactam__Klebsiella pneumoniae OmpK37	Klebsiella pneumoniae OmpK37	JDSJF1contigs_k95_370611	plasmid.Proteobacteria	IV
JDSJF1contigs_k95_288177	75682	JDSJF1contigs_k95_288177_34	gi|817600095|ref|WP_046594084.1|	multidrug	multidrug__acrF	acrF	#N/A	chromosome.Proteobacteria	IV
JDSJF1contigs_k95_473195	1664	JDSJF1contigs_k95_473195_1	gb|CAA09666.1|ARO:3004122|Klebsiella	beta_lactam	beta_lactam__Klebsiella pneumoniae OmpK37	Klebsiella pneumoniae OmpK37	#N/A	chromosome.Proteobacteria	IV
JDSJF1contigs_k95_144240	66646	JDSJF1contigs_k95_144240_12	gi|545300138|ref|WP_021579975.1|	multidrug	multidrug__mdtN	mdtN	#N/A	chromosome.Proteobacteria	III
JDSJF1contigs_k95_452552	137100	JDSJF1contigs_k95_452552_2	gb|CAA09666.1|ARO:3004122|Klebsiella	beta_lactam	beta_lactam__Klebsiella pneumoniae OmpK37	Klebsiella pneumoniae OmpK37	#N/A	chromosome.Proteobacteria	IV
JDSJF1contigs_k95_432153	2000	JDSJF1contigs_k95_432153_2	gi|857778551|emb|CRL59787.1|	multidrug	multidrug__mdtH	mdtH	#N/A	chromosome.unclassified	IV
JDSJF1contigs_k95_41358	4487	JDSJF1contigs_k95_41358_4	gi|917770481|ref|WP_052284485.1|	multidrug	multidrug__emrB	emrB	#N/A	chromosome.Proteobacteria	IV
JDSJF1contigs_k95_206157	27906	JDSJF1contigs_k95_206157_8	gb|AAG05915.1|ARO:3004074|MuxB	multidrug	multidrug__MuxB	MuxB	#N/A	chromosome.Proteobacteria	IV
JDSJF1contigs_k95_206157	27906	JDSJF1contigs_k95_206157_9	gb|AAG05914|ARO:3004075|MuxC	multidrug	multidrug__MuxC	MuxC	#N/A	chromosome.Proteobacteria	IV
JDSJF1contigs_k95_206157	27906	JDSJF1contigs_k95_206157_10	CP001918.1.gene3442.p01	multidrug	fosfomycin__FosA	FosA	#N/A	chromosome.Proteobacteria	IV
JDSJF1contigs_k95_267732	281804	JDSJF1contigs_k95_267732_68	gb|AAG04750.1|ARO:3004077|PmpM	multidrug	multidrug__PmpM	PmpM	#N/A	chromosome.Proteobacteria	IV
JDSJF1contigs_k95_782334	15179	JDSJF1contigs_k95_782334_11	gb|CAA09666.1|ARO:3004122|Klebsiella	beta_lactam	beta_lactam__Klebsiella pneumoniae OmpK37	Klebsiella pneumoniae OmpK37	#N/A	chromosome.Proteobacteria	IV
JDSJF1contigs_k95_165722	42826	JDSJF1contigs_k95_165722_3	gi|851899656|ref|WP_048211088.1|	polymyxin	polymyxin__arnA	arnA	#N/A	chromosome.Proteobacteria	IV
JDSJF1contigs_k95_165722	42826	JDSJF1contigs_k95_165722_4	gb|AAC75314.1|ARO:3003578|pmrF	polymyxin	polymyxin__pmrF	pmrF	#N/A	chromosome.Proteobacteria	IV
JDSJF1contigs_k95_576970	55426	JDSJF1contigs_k95_576970_4	gi|644804533|ref|WP_025368306.1|	MLS	macrolide-lincosamide-streptogramin__macB	macB	#N/A	chromosome.Proteobacteria	IV
JDSJF1contigs_k95_576970	55426	JDSJF1contigs_k95_576970_5	CP000647.1.gene911.p01	MLS	beta_lactam__SHV-11	SHV-11	#N/A	chromosome.Proteobacteria	notassessed
JDSJF1contigs_k95_576970	55426	JDSJF1contigs_k95_576970_43	YP_001334540	multidrug	multidrug__Escherichia coli mdfA	Escherichia coli mdfA	#N/A	chromosome.Proteobacteria	IV
JDSJF1contigs_k95_761968	76554	JDSJF1contigs_k95_761968_55	gi|555231380|ref|WP_023218596.1|	multidrug	multidrug__mdtM	mdtM	#N/A	chromosome.Proteobacteria	III
JDSJF1contigs_k95_413060	15426	JDSJF1contigs_k95_413060_2	gb|AAC75089.1|ARO:3003577|ugd	polymyxin	polymyxin__ugd	ugd	#N/A	chromosome.Proteobacteria	IV
JDSJF1contigs_k95_207513	1124	JDSJF1contigs_k95_207513_2	gi|446641727|ref|WP_000719073.1|	trimethoprim	trimethoprim__dfrA14	dfrA14	#N/A	plasmid.Proteobacteria	III
JDSJF1contigs_k95_599212	1700	JDSJF1contigs_k95_599212_1	gb|AAY32951.1|ARO:3002837|lnuC	MLS	macrolide-lincosamide-streptogramin__lnu(C)	lnu(C)	#N/A	unclassified.unclassified	III
JDSJF1contigs_k95_229089	2091	JDSJF1contigs_k95_229089_3	gb|AHY03238.1|ARO:3002789|QnrD2	quinolone	quinolone__QnrD2	QnrD2	#N/A	plasmid.Proteobacteria	IV
JDSJF1contigs_k95_268430	279172	JDSJF1contigs_k95_268430_43	gi|553795209|ref|WP_023125875.1|	multidrug	multidrug__OprN	OprN	#N/A	chromosome.Proteobacteria	IV
JDSJF1contigs_k95_268430	279172	JDSJF1contigs_k95_268430_44	gi|852275723|ref|WP_048329135.1|	multidrug	multidrug__MexF	MexF	#N/A	chromosome.Proteobacteria	IV
JDSJF1contigs_k95_268430	279172	JDSJF1contigs_k95_268430_45	gi|730727091|ref|WP_034083588.1|	multidrug	multidrug__MexE	MexE	#N/A	chromosome.Proteobacteria	IV
JDSJF1contigs_k95_742994	41774	JDSJF1contigs_k95_742994_29	gb|ADV91011.1|ARO:3000245|RbpA	rifamycin	rifamycin__RbpA	RbpA	#N/A	plasmid.Actinobacteria	IV
JDSJF1contigs_k95_331698	10478	JDSJF1contigs_k95_331698_10	gb|AAC74000.1|ARO:3003950|msbA	multidrug	multidrug__msbA	msbA	#N/A	chromosome.Proteobacteria	IV
JDSJF1contigs_k95_680695	2095	JDSJF1contigs_k95_680695_2	YP_001444376	tetracycline	tetracycline__tet(34)	tet(34)	#N/A	unclassified.Proteobacteria	IV
JDSJF1contigs_k95_249955	30171	JDSJF1contigs_k95_249955_11	gb|CAA09666.1|ARO:3004122|Klebsiella	beta_lactam	beta_lactam__Klebsiella pneumoniae OmpK37	Klebsiella pneumoniae OmpK37	#N/A	chromosome.Proteobacteria	IV
JDSJF1contigs_k95_701963	2047	JDSJF1contigs_k95_701963_2	AY463797.7.gene32.p01	aminoglycoside	aminoglycoside__AAC(3)-Id	AAC(3)-Id	#N/A	plasmid.Proteobacteria	IV
JDSJF1contigs_k95_3719	58794	JDSJF1contigs_k95_3719_14	BAH65231	bacitracin	bacitracin__bacA	bacA	#N/A	chromosome.Proteobacteria	III
JDSJF1contigs_k95_558621	625	JDSJF1contigs_k95_558621_1	AAW21254	trimethoprim	trimethoprim__dfrA12	dfrA12	#N/A	plasmid.unclassified	IV
JDSJF1contigs_k95_24917	1933	JDSJF1contigs_k95_24917_1	YP_001444376	tetracycline	tetracycline__tet(34)	tet(34)	#N/A	chromosome.Proteobacteria	IV
JDSJF1contigs_k95_231277	4241	JDSJF1contigs_k95_231277_4	gb|ABV89601.1|ARO:3004826|LAP-2	beta_lactam	beta_lactam__LAP-2	LAP-2	JDSJF1contigs_k95_231277	plasmid.Proteobacteria	IV
JDSJF1contigs_k95_190450	18255	JDSJF1contigs_k95_190450_12	gb|BAE78116.1|ARO:3003576|eptA	polymyxin	polymyxin__eptA	eptA	#N/A	chromosome.Proteobacteria	I
JDSJF1contigs_k95_107053	3453	JDSJF1contigs_k95_107053_4	L06940.gene.p01	tetracycline	tetracycline__tet(E)	tet(E)	#N/A	unclassified.Proteobacteria	IV
JDSJF1contigs_k95_270621	23900	JDSJF1contigs_k95_270621_5	gi|1031849806|ref|WP_064172465.1|	multidrug	multidrug__mdtH	mdtH	#N/A	chromosome.Proteobacteria	notassessed
JDSJF1contigs_k95_127342	144202	JDSJF1contigs_k95_127342_37	YP_001345921	multidrug	multidrug__MexB	MexB	JDSJF1contigs_k95_127342	chromosome.Proteobacteria	IV
JDSJF1contigs_k95_644006	4564	JDSJF1contigs_k95_644006_1	AAR05762	MLS	macrolide-lincosamide-streptogramin__mph(A)	mph(A)	#N/A	chromosome.Proteobacteria	I
JDSJF1contigs_k95_644006	4564	JDSJF1contigs_k95_644006_4	ABE98197	quinolone	quinolone__QnrS2	QnrS2	#N/A	chromosome.Proteobacteria	I
JDSJF1contigs_k95_541428	15694	JDSJF1contigs_k95_541428_12	AAX33294	beta_lactam	beta_lactam__SHV-5	SHV-5	#N/A	plasmid.Proteobacteria	notassessed
JDSJF1contigs_k95_148787	155445	JDSJF1contigs_k95_148787_5	NP_631702	chloramphenicol	chloramphenicol__Streptomyces lividans cmlR	Streptomyces lividans cmlR	#N/A	chromosome.Actinobacteria	IV
JDSJF1contigs_k95_457542	2068	JDSJF1contigs_k95_457542_2	gi|504199379|ref|WP_014386481.1|	quinolone	quinolone__QnrB1	QnrB1	#N/A	plasmid.Proteobacteria	IV
JDSJF1contigs_k95_26896	22179	JDSJF1contigs_k95_26896_2	gb|AMQ12811.1|ARO:3004111|FosA6	fosfomycin	fosfomycin__FosA6	FosA6	#N/A	chromosome.Proteobacteria	III
JDSJF1contigs_k95_26896	22179	JDSJF1contigs_k95_26896_13	gi|851982891|ref|WP_048241697.1|	multidrug	multidrug__mdtM	mdtM	#N/A	chromosome.Proteobacteria	III
JDSJF1contigs_k95_210535	106418	JDSJF1contigs_k95_210535_25	gi|694089948|ref|WP_032434648.1|	multidrug	multidrug__mdtK	mdtK	#N/A	chromosome.Proteobacteria	I
JDSJF1contigs_k95_376976	764	JDSJF1contigs_k95_376976_1	YP_001444376	tetracycline	tetracycline__tet(34)	tet(34)	#N/A	chromosome.Proteobacteria	IV
JDSJF1contigs_k95_89546	3962	JDSJF1contigs_k95_89546_4	AAM63403	beta_lactam	beta_lactam__cphA3	cphA3	#N/A	chromosome.Proteobacteria	IV
JDSJF1contigs_k95_149479	4370	JDSJF1contigs_k95_149479_3	gi|772582671|ref|WP_045261652.1|	multidrug	multidrug__mdtH	mdtH	#N/A	chromosome.Proteobacteria	IV
JDSJF1contigs_k95_294995	14459	JDSJF1contigs_k95_294995_15	gb|AAC76297.1|ARO:3000499|acrE	multidrug	multidrug__acrE	acrE	#N/A	unclassified.Proteobacteria	IV
JDSJF1contigs_k95_603659	5438	JDSJF1contigs_k95_603659_8	AY034847.1.gene1.p01	beta_lactam	beta_lactam__KPC-2	KPC-2	#N/A	plasmid.Proteobacteria	notassessed
JDSJF1contigs_k95_623513	30173	JDSJF1contigs_k95_623513_3	YP_001444376	tetracycline	tetracycline__tet(34)	tet(34)	#N/A	plasmid.Proteobacteria	IV
JDSJF1contigs_k95_7004	2850	JDSJF1contigs_k95_7004_1	gb|AML99881.1|ARO:3001327|mdtK	multidrug	multidrug__mdtK	mdtK	#N/A	unclassified.Proteobacteria	II
JDSJF1contigs_k95_685599	3181	JDSJF1contigs_k95_685599_2	L06798.gene.p01	tetracycline	tetracycline__tet(D)	tet(D)	#N/A	unclassified.Proteobacteria	IV
JDSJF1contigs_k95_355995	68991	JDSJF1contigs_k95_355995_46	gi|837892000|ref|WP_047890276.1|	rifamycin	rifamycin__iri	iri	#N/A	chromosome.Actinobacteria	IV
JDSJF1contigs_k95_212200	84534	JDSJF1contigs_k95_212200_46	gb|ADP36409.1|ARO:3003730|Bifidobacteria	mupirocin	mupirocin__Bifidobacteria intrinsic ileS conferring resistance to mupirocin	Bifidobacteria intrinsic ileS conferring resistance to mupirocin	#N/A	chromosome.Actinobacteria	IV
JDSJF1contigs_k95_523836	1676	JDSJF1contigs_k95_523836_1	AB104852.1.gene6.p01	sulfonamide	sulfonamide__sul1	sul1	#N/A	plasmid.Proteobacteria	notassessed
JDSJF1contigs_k95_523836	1676	JDSJF1contigs_k95_523836_2	gb|AAC44316.1|ARO:3005010|qacEdelta1	multidrug	multidrug__qacEdelta1	qacEdelta1	#N/A	plasmid.Proteobacteria	IV
JDSJF1contigs_k95_151386	10146	JDSJF1contigs_k95_151386_12	gb|AAC75089.1|ARO:3003577|ugd	polymyxin	polymyxin__ugd	ugd	#N/A	plasmid.Proteobacteria	IV
JDSJF1contigs_k95_48658	1137	JDSJF1contigs_k95_48658_1	HQ451074.1.gene4.p01	beta_lactam	beta_lactam__TEM-1	TEM-1	#N/A	plasmid.Proteobacteria	notassessed
JDSJF1contigs_k95_316583	2785	JDSJF1contigs_k95_316583_4	AAB20442	aminoglycoside	aminoglycoside__AAC(3)-IIe	AAC(3)-IIe	JDSJF1contigs_k95_316583	plasmid.Proteobacteria	I
JDSJF1contigs_k95_544630	28516	JDSJF1contigs_k95_544630_18	BAC77251	multidrug	multidrug__sdeY	sdeY	#N/A	chromosome.Proteobacteria	IV
JDSJF1contigs_k95_544630	28516	JDSJF1contigs_k95_544630_19	CP000647.1.gene444.p01	multidrug	beta_lactam__SHV-11	SHV-11	#N/A	chromosome.Proteobacteria	IV
JDSJF1contigs_k95_583759	267280	JDSJF1contigs_k95_583759_114	gb|AAG08375.1|ARO:3004038|Pseudomonas	multidrug	multidrug__Pseudomonas aeruginosa emrE	Pseudomonas aeruginosa emrE	#N/A	chromosome.Proteobacteria	IV
JDSJF1contigs_k95_195838	6766	JDSJF1contigs_k95_195838_7	gi|924348018|ref|WP_053483923.1|	MLS	macrolide-lincosamide-streptogramin__lsa(B)	lsa(B)	#N/A	unclassified.Firmicutes	IV
JDSJF1contigs_k95_195838	6766	JDSJF1contigs_k95_195838_8	AAL05554	MLS	macrolide-lincosamide-streptogramin__lsa(E)	lsa(E)	#N/A	unclassified.Firmicutes	I
JDSJF1contigs_k95_213501	102555	JDSJF1contigs_k95_213501_10	gi|960884274|ref|WP_058355529.1|	multidrug	multidrug__MexA	MexA	#N/A	chromosome.Proteobacteria	IV
JDSJF1contigs_k95_213501	102555	JDSJF1contigs_k95_213501_11	gi|505288054|ref|WP_015475156.1|	multidrug	multidrug__MexB	MexB	#N/A	chromosome.Proteobacteria	IV
JDSJF1contigs_k95_72003	532	JDSJF1contigs_k95_72003_1	gi|489421661|ref|WP_003327389.1|	multidrug	multidrug__ykkD	ykkD	#N/A	plasmid.Proteobacteria	IV
JDSJF1contigs_k95_770372	64400	JDSJF1contigs_k95_770372_8	gb|AAP43109.1|ARO:3003922|oqxA	multidrug	multidrug__oqxA	oqxA	#N/A	unclassified.Proteobacteria	IV
JDSJF1contigs_k95_770372	64400	JDSJF1contigs_k95_770372_9	gb|AAP43110.2|ARO:3003923|oqxB	multidrug	multidrug__oqxB	oqxB	#N/A	unclassified.Proteobacteria	IV
JDSJF1contigs_k95_770372	64400	JDSJF1contigs_k95_770372_56	CP000647.1.gene3014.p01	multidrug	beta_lactam__SHV-11	SHV-11	#N/A	unclassified.Proteobacteria	IV
JDSJF1contigs_k95_770372	64400	JDSJF1contigs_k95_770372_57	gi|896057666|ref|WP_049106280.1|	multidrug	multidrug__emrB	emrB	#N/A	unclassified.Proteobacteria	III
JDSJF1contigs_k95_111467	4365	JDSJF1contigs_k95_111467_1	gb|ACG70184.1|ARO:3002788|QnrD1	quinolone	quinolone__QnrD1	QnrD1	#N/A	plasmid.Proteobacteria	IV
JDSJF1contigs_k95_275669	973	JDSJF1contigs_k95_275669_1	gb|WP_040068451.1|ARO:3006099|OXA-912	beta_lactam	beta_lactam__OXA-12	OXA-12	#N/A	plasmid.Proteobacteria	IV
JDSJF1contigs_k95_526270	6874	JDSJF1contigs_k95_526270_1	gb|AEM62764.1|ARO:3002802|QnrVC5	quinolone	quinolone__QnrVC5	QnrVC5	#N/A	plasmid.unclassified	IV
JDSJF1contigs_k95_526270	6874	JDSJF1contigs_k95_526270_8	gb|BAD88719.1|ARO:3005084|dfrA31	trimethoprim	trimethoprim__dfrA6	dfrA6	#N/A	plasmid.unclassified	IV
JDSJF1contigs_k95_175478	63423	JDSJF1contigs_k95_175478_4	AE016830.1.gene424.p01	multidrug	multidrug__Other_major_facilitator_superfamily_transporter	Othermajorfacilitatorsuperfamilytransporter	#N/A	chromosome.Firmicutes	III
JDSJF1contigs_k95_113377	2834	JDSJF1contigs_k95_113377_3	gb|AEM62764.1|ARO:3002802|QnrVC5	quinolone	quinolone__QnrVC5	QnrVC5	#N/A	plasmid.Proteobacteria	IV
JDSJF1contigs_k95_176218	60296	JDSJF1contigs_k95_176218_5	gb|CAA09666.1|ARO:3004122|Klebsiella	beta_lactam	beta_lactam__Klebsiella pneumoniae OmpK37	Klebsiella pneumoniae OmpK37	#N/A	chromosome.Proteobacteria	IV
JDSJF1contigs_k95_176218	60296	JDSJF1contigs_k95_176218_9	gb|AAC75271.1|ARO:3003952|yojI	other_peptide_antibiotics	other_peptide_antibiotics__microcin efflux pumu gene yojI	microcin efflux pumu gene yojI	#N/A	chromosome.Proteobacteria	IV
JDSJF1contigs_k95_772885	60844	JDSJF1contigs_k95_772885_44	YP_112402	aminoglycoside	aminoglycoside__APH(3')-Ib	APH(3')-Ib	#N/A	plasmid.Proteobacteria	IV
JDSJF1contigs_k95_217555	1249	JDSJF1contigs_k95_217555_3	AF162771.1.gene2.p01	aminoglycoside	aminoglycoside__AAC(6')-IIc	AAC(6')-IIc	#N/A	plasmid.unclassified	IV
JDSJF1contigs_k95_402817	1888	JDSJF1contigs_k95_402817_2	gb|WP_012145975.1|ARO:3006996|SPR-1	beta_lactam	beta_lactam__SPR-1	SPR-1	#N/A	plasmid.Proteobacteria	IV
JDSJF1contigs_k95_75800	10268	JDSJF1contigs_k95_75800_11	BAH65866	multidrug	multidrug__emrD	emrD	#N/A	chromosome.Proteobacteria	III
JDSJF1contigs_k95_322249	3075	JDSJF1contigs_k95_322249_2	gb|AAL59753.1|ARO:3000412|sul2	sulfonamide	sulfonamide__sul2	sul2	#N/A	unclassified.Proteobacteria	notassessed
JDSJF1contigs_k95_219292	2093	JDSJF1contigs_k95_219292_2	CP001918.1.gene3442.p01	multidrug	fosfomycin__FosA	FosA	#N/A	unclassified.Proteobacteria	IV
JDSJF1contigs_k95_715804	8099	JDSJF1contigs_k95_715804_2	gb|NP_388442.1|ARO:3004476|vmlR	MLS	macrolide-lincosamide-streptogramin__vmlR	vmlR	#N/A	chromosome.Firmicutes	IV
JDSJF1contigs_k95_756749	3764	JDSJF1contigs_k95_756749_3	AY463797.7.gene28.p01	tetracycline	tetracycline__tet(A)	tet(A)	#N/A	plasmid.Proteobacteria	IV
JDSJF1contigs_k95_489737	25586	JDSJF1contigs_k95_489737_6	YP_001451669	multidrug	multidrug__mdtL	mdtL	#N/A	chromosome.Proteobacteria	IV
JDSJF1contigs_k95_425861	3350	JDSJF1contigs_k95_425861_3	gb|AGH88989.1|ARO:3001205|determinant	bleomycin	bleomycin__bleomycin resistance protein	bleomycin resistance protein	#N/A	unclassified.Proteobacteria	IV
JDSJF1contigs_k95_425861	3350	JDSJF1contigs_k95_425861_4	JN104597.1.gene1.p01	beta_lactam	beta_lactam__NDM-5	NDM-5	#N/A	unclassified.Proteobacteria	IV
JDSJF1contigs_k95_553040	1864	JDSJF1contigs_k95_553040_1	M15332.gene.p01	MLS	macrolide-lincosamide-streptogramin__erm(G)	erm(G)	#N/A	unclassified.Firmicutes	III
JDSJF1contigs_k95_388749	266690	JDSJF1contigs_k95_388749_220	WP_000345069.1	quinolone	quinolone__Acinetobacter baumannii AbaQ	Acinetobacter baumannii AbaQ	JDSJF1contigs_k95_388749	chromosome.Proteobacteria	IV
JDSJF1contigs_k95_221269	340470	JDSJF1contigs_k95_221269_204	gb|AAG05913.1|ARO:3004072|OpmB	multidrug	multidrug__OpmB	OpmB	#N/A	chromosome.Proteobacteria	IV
JDSJF1contigs_k95_221269	340470	JDSJF1contigs_k95_221269_206	gb|AAG05915.1|ARO:3004074|MuxB	multidrug	multidrug__MuxB	MuxB	#N/A	chromosome.Proteobacteria	IV
JDSJF1contigs_k95_221269	340470	JDSJF1contigs_k95_221269_222	YP_001268143	bacitracin	bacitracin__bacA	bacA	#N/A	chromosome.Proteobacteria	IV
JDSJF1contigs_k95_553501	1121	JDSJF1contigs_k95_553501_1	KJ363320.1.gene3.p01	aminoglycoside	aminoglycoside__aadA2	aadA2	#N/A	unclassified.Proteobacteria	I
JDSJF1contigs_k95_718351	1113	JDSJF1contigs_k95_718351_1	EF418608.1.gene1.p01	beta_lactam	beta_lactam__CTX-M-65	CTX-M-65	#N/A	chromosome.unclassified	notassessed
JDSJF1contigs_k95_492033	6912	JDSJF1contigs_k95_492033_3	NC_010063.5774822.p01	beta_lactam	beta_lactam__blaZ	blaZ	#N/A	plasmid.Firmicutes	IV
JDSJF1contigs_k95_512321	1586	JDSJF1contigs_k95_512321_2	YP_001966224	chloramphenicol	chloramphenicol__catII from Escherichia coli K-12	catII from Escherichia coli K-12	#N/A	plasmid.Proteobacteria	IV
JDSJF1contigs_k95_81130	1361	JDSJF1contigs_k95_81130_2	NC_010558.1.6275958.p01	aminoglycoside	aminoglycoside__rmtB	rmtB	#N/A	plasmid.unclassified	IV
JDSJF1contigs_k95_554558	1616	JDSJF1contigs_k95_554558_2	gi|752512994|ref|WP_041184610.1|	beta_lactam	beta_lactam__Bla1	Bla1	#N/A	plasmid.Proteobacteria	IV
JDSJF1contigs_k95_554637	1847	JDSJF1contigs_k95_554637_2	gb|AAA25550.1|ARO:3003105|dfrA3	trimethoprim	trimethoprim__dfrA3	dfrA3	#N/A	unclassified.Proteobacteria	IV
JDSJF1contigs_k95_471392	11490	JDSJF1contigs_k95_471392_2	YP_001477378	polymyxin	polymyxin__rosA	rosA	#N/A	chromosome.Proteobacteria	IV
JDSJF1contigs_k95_471392	11490	JDSJF1contigs_k95_471392_3	gi|896190680|ref|WP_049199932.1|	polymyxin	polymyxin__rosB	rosB	#N/A	chromosome.Proteobacteria	IV
JDSJF1contigs_k95_369265	2357	JDSJF1contigs_k95_369265_2	AAA91586	beta_lactam	beta_lactam__OXA-1	OXA-1	#N/A	plasmid.Proteobacteria	notassessed
JDSJF1contigs_k95_369265	2357	JDSJF1contigs_k95_369265_3	DQ303918.1.gene1.p01	aminoglycoside	aminoglycoside__AAC(6')-Ib-cr	AAC(6')-Ib-cr	#N/A	plasmid.Proteobacteria	III
JDSJF1contigs_k95_781002	3430	JDSJF1contigs_k95_781002_3	AF322577.2.gene2.p01	beta_lactam	beta_lactam__IMP-8	IMP-8	#N/A	plasmid.unclassified	IV
JDSJF2contigs_k95_103490	21019	JDSJF2contigs_k95_103490_15	gb|AAC75089.1|ARO:3003577|ugd	polymyxin	polymyxin__ugd	ugd	#N/A	unclassified.unclassified	IV
JDSJF2contigs_k95_310330	22578	JDSJF2contigs_k95_310330_10	gb|APB03214.1|ARO:3003980|tetA(48)	tetracycline	tetracycline__tetA(48)	tetA(48)	#N/A	chromosome.Actinobacteria	IV
JDSJF2contigs_k95_310330	22578	JDSJF2contigs_k95_310330_11	gb|APB03215.1|ARO:3003981|tetB(48)	tetracycline	tetracycline__tetB(48)	tetB(48)	#N/A	chromosome.Actinobacteria	IV
JDSJF2contigs_k95_1551148	18358	JDSJF2contigs_k95_1551148_15	gb|AIA08936.1|ARO:3000444|rphA	rifamycin	rifamycin__rphA	rphA	#N/A	chromosome.Actinobacteria	IV
JDSJF2contigs_k95_1344762	5968	JDSJF2contigs_k95_1344762_1	gb|ADV91011.1|ARO:3000245|RbpA	rifamycin	rifamycin__RbpA	RbpA	#N/A	chromosome.Actinobacteria	IV
JDSJF2contigs_k95_828613	97717	JDSJF2contigs_k95_828613_77	Q8D9N8	multidrug	multidrug__mdtK	mdtK	#N/A	chromosome.Proteobacteria	IV
JDSJF2contigs_k95_828928	102549	JDSJF2contigs_k95_828928_83	gi|505288054|ref|WP_015475156.1|	multidrug	multidrug__MexB	MexB	#N/A	chromosome.Proteobacteria	IV
JDSJF2contigs_k95_828928	102549	JDSJF2contigs_k95_828928_84	gi|960884274|ref|WP_058355529.1|	multidrug	multidrug__MexA	MexA	#N/A	chromosome.Proteobacteria	IV
JDSJF2contigs_k95_727912	2770	JDSJF2contigs_k95_727912_3	AF001493.1.orf0.gene.p01	rifamycin	rifamycin__arr-1	arr-1	#N/A	chromosome.Actinobacteria	IV
JDSJF2contigs_k95_1556046	2746	JDSJF2contigs_k95_1556046_2	gb|ADV91011.1|ARO:3000245|RbpA	rifamycin	rifamycin__RbpA	RbpA	#N/A	chromosome.Actinobacteria	IV
JDSJF2contigs_k95_730587	4764	JDSJF2contigs_k95_730587_2	ZP_02632674	tetracycline	tetracycline__tetB(P)	tetB(P)	#N/A	unclassified.Firmicutes	IV
JDSJF2contigs_k95_1039766	281804	JDSJF2contigs_k95_1039766_68	gb|AAG04750.1|ARO:3004077|PmpM	multidrug	multidrug__PmpM	PmpM	#N/A	chromosome.Proteobacteria	IV
JDSJF2contigs_k95_1351239	14260	JDSJF2contigs_k95_1351239_8	gi|837892000|ref|WP_047890276.1|	rifamycin	rifamycin__iri	iri	#N/A	chromosome.Actinobacteria	IV
JDSJF2contigs_k95_1352333	116242	JDSJF2contigs_k95_1352333_54	gb|AIA08936.1|ARO:3000444|rphA	rifamycin	rifamycin__rphA	rphA	#N/A	chromosome.Actinobacteria	IV
JDSJF2contigs_k95_1456794	3240	JDSJF2contigs_k95_1456794_2	HQ451074.1.gene4.p01	beta_lactam	beta_lactam__TEM-1	TEM-1	#N/A	plasmid.Proteobacteria	notassessed
JDSJF2contigs_k95_1456794	3240	JDSJF2contigs_k95_1456794_3	AY034847.1.gene1.p01	beta_lactam	beta_lactam__KPC-2	KPC-2	#N/A	plasmid.Proteobacteria	notassessed
JDSJF2contigs_k95_319354	1071	JDSJF2contigs_k95_319354_2	gi|489421661|ref|WP_003327389.1|	multidrug	multidrug__ykkD	ykkD	#N/A	plasmid.unclassified	IV
JDSJF2contigs_k95_1043027	61505	JDSJF2contigs_k95_1043027_2	AF024666.2.gene33.p01	chloramphenicol	aminoglycoside__APH(3')-Ia	APH(3')-Ia	#N/A	chromosome.Actinobacteria	IV
JDSJF2contigs_k95_1353867	2553	JDSJF2contigs_k95_1353867_1	gb|AEM62764.1|ARO:3002802|QnrVC5	quinolone	quinolone__QnrVC5	QnrVC5	#N/A	plasmid.Proteobacteria	IV
JDSJF2contigs_k95_1353867	2553	JDSJF2contigs_k95_1353867_2	gb|BAD88719.1|ARO:3005084|dfrA31	trimethoprim	trimethoprim__dfrA6	dfrA6	#N/A	plasmid.Proteobacteria	IV
JDSJF2contigs_k95_10528	145592	JDSJF2contigs_k95_10528_56	BAC58936	tetracycline	tetracycline__tet(34)	tet(34)	#N/A	chromosome.Proteobacteria	IV
JDSJF2contigs_k95_839258	3204	JDSJF2contigs_k95_839258_2	gb|AAC75089.1|ARO:3003577|ugd	polymyxin	polymyxin__ugd	ugd	#N/A	chromosome.unclassified	IV
JDSJF2contigs_k95_323175	2246	JDSJF2contigs_k95_323175_2	gi|532496682|ref|WP_020969143.1|	rifamycin	rifamycin__iri	iri	#N/A	plasmid.Actinobacteria	IV
JDSJF2contigs_k95_117377	4042	JDSJF2contigs_k95_117377_3	AY463797.7.gene28.p01	tetracycline	tetracycline__tet(A)	tet(A)	JDSJF2contigs_k95_117377	plasmid.Proteobacteria	IV
JDSJF2contigs_k95_841393	392861	JDSJF2contigs_k95_841393_220	WP_000345069.1	quinolone	quinolone__Acinetobacter baumannii AbaQ	Acinetobacter baumannii AbaQ	JDSJF2contigs_k95_841393	chromosome.Proteobacteria	IV
JDSJF2contigs_k95_224225	3503	JDSJF2contigs_k95_224225_2	gb|KSC15183.1|ARO:3002537|AAC(3)-IIIb	aminoglycoside	aminoglycoside__AAC(3)-IIIb	AAC(3)-IIIb	#N/A	chromosome.Actinobacteria	IV
JDSJF2contigs_k95_637743	625	JDSJF2contigs_k95_637743_2	NC_010410.6003348.p01	multidrug	multidrug__abeS	abeS	#N/A	unclassified.unclassified	IV
JDSJF2contigs_k95_740680	27283	JDSJF2contigs_k95_740680_14	gi|928900436|ref|WP_053931243.1|	novobiocin	novobiocin__novA	novA	#N/A	chromosome.Actinobacteria	IV
JDSJF2contigs_k95_1360893	33860	JDSJF2contigs_k95_1360893_27	gi|928900436|ref|WP_053931243.1|	novobiocin	novobiocin__novA	novA	#N/A	chromosome.Actinobacteria	IV
JDSJF2contigs_k95_1051982	60844	JDSJF2contigs_k95_1051982_44	YP_112402	aminoglycoside	aminoglycoside__APH(3')-Ib	APH(3')-Ib	#N/A	plasmid.Proteobacteria	IV
JDSJF2contigs_k95_328700	24511	JDSJF2contigs_k95_328700_10	gi|532496682|ref|WP_020969143.1|	rifamycin	rifamycin__iri	iri	#N/A	chromosome.Actinobacteria	IV
JDSJF2contigs_k95_123504	4393	JDSJF2contigs_k95_123504_3	gb|APB03216.1|ARO:3003982|LlmA	MLS	macrolide-lincosamide-streptogramin__LlmA 23S ribosomal RNA methyltransferase	LlmA 23S ribosomal RNA methyltransferase	#N/A	unclassified.Firmicutes	IV
JDSJF2contigs_k95_1365028	25541	JDSJF2contigs_k95_1365028_15	gi|527106108|ref|WP_020907004.1|	rifamycin	rifamycin__iri	iri	#N/A	chromosome.Actinobacteria	IV
JDSJF2contigs_k95_746840	3325	JDSJF2contigs_k95_746840_3	gb|AAC75089.1|ARO:3003577|ugd	polymyxin	polymyxin__ugd	ugd	#N/A	unclassified.unclassified	IV
JDSJF2contigs_k95_332697	110977	JDSJF2contigs_k95_332697_20	gb|AAC74000.1|ARO:3003950|msbA	multidrug	multidrug__msbA	msbA	#N/A	chromosome.Proteobacteria	IV
JDSJF2contigs_k95_1472372	2061	JDSJF2contigs_k95_1472372_2	gb|ABX00624.1|ARO:3002881|lmrC	MLS	macrolide-lincosamide-streptogramin__lmrC	lmrC	#N/A	chromosome.Actinobacteria	IV
JDSJF2contigs_k95_748959	9451	JDSJF2contigs_k95_748959_7	gb|WP_040068451.1|ARO:3006099|OXA-912	beta_lactam	beta_lactam__OXA-12	OXA-12	#N/A	chromosome.Proteobacteria	IV
JDSJF2contigs_k95_27190	4007	JDSJF2contigs_k95_27190_3	gi|769934495|ref|WP_045068423.1|	rifamycin	rifamycin__iri	iri	#N/A	chromosome.Actinobacteria	IV
JDSJF2contigs_k95_235917	1561	JDSJF2contigs_k95_235917_1	gb|AAC75089.1|ARO:3003577|ugd	polymyxin	polymyxin__ugd	ugd	#N/A	unclassified.Proteobacteria	IV
JDSJF2contigs_k95_27619	3123	JDSJF2contigs_k95_27619_3	EU523697.1.gene2.p01	tetracycline	tetracycline__tet(42)	tet(42)	#N/A	unclassified.Actinobacteria	IV
JDSJF2contigs_k95_960662	59696	JDSJF2contigs_k95_960662_45	gi|772618952|ref|WP_045264616.1|	tetracycline	tetracycline__tet(42)	tet(42)	#N/A	chromosome.Actinobacteria	IV
JDSJF2contigs_k95_1060105	4809	JDSJF2contigs_k95_1060105_7	gi|226876711|gb|ACO89576.1|	MLS	macrolide-lincosamide-streptogramin__erm(41)	erm(41)	#N/A	chromosome.Actinobacteria	notassessed
JDSJF2contigs_k95_444093	6283	JDSJF2contigs_k95_444093_2	gb|AAC75089.1|ARO:3003577|ugd	polymyxin	polymyxin__ugd	ugd	#N/A	unclassified.unclassified	IV
JDSJF2contigs_k95_1062055	50394	JDSJF2contigs_k95_1062055_22	gb|ABX00624.1|ARO:3002881|lmrC	MLS	macrolide-lincosamide-streptogramin__lmrC	lmrC	#N/A	chromosome.Actinobacteria	IV
JDSJF2contigs_k95_965902	3855	JDSJF2contigs_k95_965902_3	gb|AIA08936.1|ARO:3000444|rphA	rifamycin	rifamycin__rphA	rphA	#N/A	unclassified.Actinobacteria	IV
JDSJF2contigs_k95_1583483	7164	JDSJF2contigs_k95_1583483_2	AAL05554	MLS	macrolide-lincosamide-streptogramin__lsa(E)	lsa(E)	#N/A	unclassified.Firmicutes	I
JDSJF2contigs_k95_1583483	7164	JDSJF2contigs_k95_1583483_3	gi|924348018|ref|WP_053483923.1|	MLS	macrolide-lincosamide-streptogramin__lsa(B)	lsa(B)	#N/A	unclassified.Firmicutes	IV
JDSJF2contigs_k95_1583483	7164	JDSJF2contigs_k95_1583483_7	M15332.gene.p01	MLS	macrolide-lincosamide-streptogramin__erm(G)	erm(G)	#N/A	unclassified.Firmicutes	III
JDSJF2contigs_k95_1063559	1030	JDSJF2contigs_k95_1063559_1	gb|AHF20043.1|ARO:3002798|QnrS9	quinolone	quinolone__QnrS9	QnrS9	#N/A	plasmid.unclassified	IV
JDSJF2contigs_k95_140158	1031	JDSJF2contigs_k95_140158_1	gb|DAC85641.1|ARO:3007099|FosM3	fosfomycin	fosfomycin__FosB	FosB	#N/A	plasmid.unclassified	IV
JDSJF2contigs_k95_762878	775	JDSJF2contigs_k95_762878_1	gb|AAF63432|ARO:3003744|vatF	MLS	macrolide-lincosamide-streptogramin__vat(F)	vat(F)	#N/A	plasmid.Proteobacteria	IV
JDSJF2contigs_k95_1280045	2410	JDSJF2contigs_k95_1280045_1	ZP_04528247	bacitracin	bacitracin__bacA	bacA	#N/A	unclassified.Firmicutes	III
JDSJF2contigs_k95_1589136	12459	JDSJF2contigs_k95_1589136_11	AF024666.2.gene33.p01	chloramphenicol	aminoglycoside__APH(3')-Ia	APH(3')-Ia	#N/A	chromosome.Actinobacteria	IV
JDSJF2contigs_k95_1489704	10092	JDSJF2contigs_k95_1489704_9	gi|948040364|ref|WP_056699531.1|	novobiocin	novobiocin__novA	novA	#N/A	chromosome.Actinobacteria	IV
JDSJF2contigs_k95_145345	37756	JDSJF2contigs_k95_145345_3	gb|ADV91011.1|ARO:3000245|RbpA	rifamycin	rifamycin__RbpA	RbpA	#N/A	chromosome.Actinobacteria	IV
JDSJF2contigs_k95_354324	279172	JDSJF2contigs_k95_354324_43	gi|553795209|ref|WP_023125875.1|	multidrug	multidrug__OprN	OprN	#N/A	chromosome.Proteobacteria	IV
JDSJF2contigs_k95_354324	279172	JDSJF2contigs_k95_354324_44	gi|852275723|ref|WP_048329135.1|	multidrug	multidrug__MexF	MexF	#N/A	chromosome.Proteobacteria	IV
JDSJF2contigs_k95_354324	279172	JDSJF2contigs_k95_354324_45	gi|730727091|ref|WP_034083588.1|	multidrug	multidrug__MexE	MexE	#N/A	chromosome.Proteobacteria	IV
JDSJF2contigs_k95_1390919	1855	JDSJF2contigs_k95_1390919_2	ZP_00051658	bacitracin	bacitracin__bacA	bacA	#N/A	unclassified.Proteobacteria	IV
JDSJF2contigs_k95_880285	1430	JDSJF2contigs_k95_880285_1	AY227054.1.gene1.p01	beta_lactam	beta_lactam__OXA-85	OXA-85	#N/A	plasmid.unclassified	IV
JDSJF2contigs_k95_262121	264992	JDSJF2contigs_k95_262121_114	gb|AAG08375.1|ARO:3004038|Pseudomonas	multidrug	multidrug__Pseudomonas aeruginosa emrE	Pseudomonas aeruginosa emrE	#N/A	chromosome.Proteobacteria	IV
JDSJF2contigs_k95_1187265	8289	JDSJF2contigs_k95_1187265_8	gi|928900436|ref|WP_053931243.1|	novobiocin	novobiocin__novA	novA	#N/A	chromosome.Actinobacteria	IV
JDSJF2contigs_k95_1397179	2141	JDSJF2contigs_k95_1397179_1	gi|983204316|ref|WP_060470352.1|	MLS	macrolide-lincosamide-streptogramin__mel	mel	#N/A	plasmid.unclassified	II
JDSJF2contigs_k95_1193756	549	JDSJF2contigs_k95_1193756_1	YP_001444376	tetracycline	tetracycline__tet(34)	tet(34)	#N/A	unclassified.unclassified	IV
JDSJF2contigs_k95_370808	1193	JDSJF2contigs_k95_370808_2	YP_001140148	bacitracin	bacitracin__bacA	bacA	#N/A	unclassified.Proteobacteria	IV
JDSJF2contigs_k95_1197707	15716	JDSJF2contigs_k95_1197707_12	gi|772560292|ref|WP_045253881.1|	tetracycline	tetracycline__tet(42)	tet(42)	#N/A	chromosome.Actinobacteria	IV
JDSJF2contigs_k95_1198175	1542	JDSJF2contigs_k95_1198175_2	AF001493.1.orf0.gene.p01	rifamycin	rifamycin__arr-1	arr-1	#N/A	chromosome.Actinobacteria	IV
JDSJF2contigs_k95_1097952	161158	JDSJF2contigs_k95_1097952_80	gi|941039122|ref|WP_055051514.1|	multidrug	multidrug__tolC	tolC	#N/A	chromosome.Proteobacteria	IV
JDSJF2contigs_k95_1521639	995	JDSJF2contigs_k95_1521639_2	gb|ACS83559.1|ARO:3004601|LnuP	MLS	macrolide-lincosamide-streptogramin__lnu(P)	lnu(P)	#N/A	plasmid.unclassified	III
JDSJF2contigs_k95_381953	1613	JDSJF2contigs_k95_381953_2	gb|AAA25550.1|ARO:3003105|dfrA3	trimethoprim	trimethoprim__dfrA3	dfrA3	#N/A	chromosome.Proteobacteria	IV
JDSJF2contigs_k95_1207344	2767	JDSJF2contigs_k95_1207344_2	gb|AAL59753.1|ARO:3000412|sul2	sulfonamide	sulfonamide__sul2	sul2	JDSJF2contigs_k95_1207344	plasmid.Proteobacteria	notassessed
JDSJF2contigs_k95_696366	1028	JDSJF2contigs_k95_696366_2	gb|AGH88989.1|ARO:3001205|determinant	bleomycin	bleomycin__bleomycin resistance protein	bleomycin resistance protein	#N/A	unclassified.Proteobacteria	IV
JDSJF2contigs_k95_1524642	953	JDSJF2contigs_k95_1524642_2	gi|1005274230|ref|WP_061570074.1|	fosfomycin	fosfomycin__FosB	FosB	#N/A	plasmid.Firmicutes	IV
JDSJF2contigs_k95_386171	7530	JDSJF2contigs_k95_386171_6	M80346.gene.p01	MLS	macrolide-lincosamide-streptogramin__carA	carA	#N/A	chromosome.Actinobacteria	IV
JDSJF2contigs_k95_700079	4891	JDSJF2contigs_k95_700079_4	AF024666.2.gene33.p01	chloramphenicol	aminoglycoside__APH(3')-Ia	APH(3')-Ia	#N/A	chromosome.Actinobacteria	IV
JDSJF2contigs_k95_76922	1332	JDSJF2contigs_k95_76922_2	gb|AHY03238.1|ARO:3002789|QnrD2	quinolone	quinolone__QnrD2	QnrD2	#N/A	plasmid.Proteobacteria	IV
JDSJF2contigs_k95_1420397	2016	JDSJF2contigs_k95_1420397_2	YP_001140148	bacitracin	bacitracin__bacA	bacA	#N/A	unclassified.Proteobacteria	IV
JDSJF2contigs_k95_1013499	7599	JDSJF2contigs_k95_1013499_7	ZP_04528247	bacitracin	bacitracin__bacA	bacA	#N/A	plasmid.unclassified	III
JDSJF2contigs_k95_1531828	1081	JDSJF2contigs_k95_1531828_2	NC_010410.6003348.p01	multidrug	multidrug__abeS	abeS	#N/A	chromosome.unclassified	IV
JDSJF2contigs_k95_1631750	1899	JDSJF2contigs_k95_1631750_2	gb|AAC75089.1|ARO:3003577|ugd	polymyxin	polymyxin__ugd	ugd	#N/A	chromosome.unclassified	IV
JDSJF2contigs_k95_601223	1944	JDSJF2contigs_k95_601223_2	AAR05762	MLS	macrolide-lincosamide-streptogramin__mph(A)	mph(A)	#N/A	unclassified.Proteobacteria	I
JDSJF2contigs_k95_1633545	340470	JDSJF2contigs_k95_1633545_204	gb|AAG05913.1|ARO:3004072|OpmB	multidrug	multidrug__OpmB	OpmB	#N/A	chromosome.Proteobacteria	IV
JDSJF2contigs_k95_1633545	340470	JDSJF2contigs_k95_1633545_206	gb|AAG05915.1|ARO:3004074|MuxB	multidrug	multidrug__MuxB	MuxB	#N/A	chromosome.Proteobacteria	IV
JDSJF2contigs_k95_1633545	340470	JDSJF2contigs_k95_1633545_222	YP_001268143	bacitracin	bacitracin__bacA	bacA	#N/A	chromosome.Proteobacteria	IV
JDSJF2contigs_k95_1020756	1328	JDSJF2contigs_k95_1020756_1	AB104852.1.gene6.p01	sulfonamide	sulfonamide__sul1	sul1	#N/A	plasmid.unclassified	notassessed
JDSJF2contigs_k95_712085	872	JDSJF2contigs_k95_712085_2	S48276.1.gene1.p01	chloramphenicol	chloramphenicol__Vibrio anguillarum chloramphenicol acetyltransferase	Vibrio anguillarum chloramphenicol acetyltransferase	#N/A	plasmid.unclassified	IV
JDSJF2contigs_k95_402166	10732	JDSJF2contigs_k95_402166_2	gb|AGT57825|ARO:3003762|lnuE	MLS	macrolide-lincosamide-streptogramin__lnu(E)	lnu(E)	#N/A	chromosome.Firmicutes	III
JDSJF2contigs_k95_402166	10732	JDSJF2contigs_k95_402166_3	YP_001785579	MLS	macrolide-lincosamide-streptogramin__vat(B)	vat(B)	#N/A	chromosome.Firmicutes	III
JDSJF2contigs_k95_402166	10732	JDSJF2contigs_k95_402166_5	gi|640235983|ref|WP_024832225.1|	MLS	macrolide-lincosamide-streptogramin__mel	mel	#N/A	chromosome.Firmicutes	III
JDSJF2contigs_k95_402166	10732	JDSJF2contigs_k95_402166_9	ACE78320	MLS	macrolide-lincosamide-streptogramin__mph(B)	mph(B)	#N/A	chromosome.Firmicutes	IV
JDSJF2contigs_k95_822276	3925	JDSJF2contigs_k95_822276_2	BAB71966	tetracycline	tetracycline__tetA(P)	tetA(P)	#N/A	unclassified.unclassified	IV
JDSJF2contigs_k95_1029428	5824	JDSJF2contigs_k95_1029428_3	ZP_02632674	tetracycline	tetracycline__tetB(P)	tetB(P)	#N/A	plasmid.Firmicutes	IV
JDSJF3contigs_k95_72771	16772	JDSJF3contigs_k95_72771_14	gb|AAP43110.2|ARO:3003923|oqxB	multidrug	multidrug__oqxB	oqxB	#N/A	unclassified.Proteobacteria	IV
JDSJF3contigs_k95_72771	16772	JDSJF3contigs_k95_72771_15	gb|AAP43109.1|ARO:3003922|oqxA	multidrug	multidrug__oqxA	oqxA	#N/A	unclassified.Proteobacteria	IV
JDSJF3contigs_k95_291313	2828	JDSJF3contigs_k95_291313_1	gb|AAA25550.1|ARO:3003105|dfrA3	trimethoprim	trimethoprim__dfrA3	dfrA3	#N/A	unclassified.Proteobacteria	IV
JDSJF3contigs_k95_800040	1997	JDSJF3contigs_k95_800040_2	gb|WP_040068451.1|ARO:3006099|OXA-912	beta_lactam	beta_lactam__OXA-12	OXA-12	#N/A	chromosome.Proteobacteria	IV
JDSJF3contigs_k95_1018392	5590	JDSJF3contigs_k95_1018392_4	AE016830.1.gene424.p01	multidrug	multidrug__Other_major_facilitator_superfamily_transporter	Othermajorfacilitatorsuperfamilytransporter	#N/A	plasmid.Firmicutes	III
JDSJF3contigs_k95_292476	25156	JDSJF3contigs_k95_292476_20	YP_001444376	tetracycline	tetracycline__tet(34)	tet(34)	#N/A	chromosome.Proteobacteria	IV
JDSJF3contigs_k95_1019755	8000	JDSJF3contigs_k95_1019755_4	gb|AAC76297.1|ARO:3000499|acrE	multidrug	multidrug__acrE	acrE	#N/A	chromosome.Proteobacteria	IV
JDSJF3contigs_k95_1019755	8000	JDSJF3contigs_k95_1019755_5	gi|694076105|ref|WP_032421853.1|	multidrug	multidrug__acrF	acrF	#N/A	chromosome.Proteobacteria	IV
JDSJF3contigs_k95_512006	29472	JDSJF3contigs_k95_512006_21	gi|545300138|ref|WP_021579975.1|	multidrug	multidrug__mdtN	mdtN	#N/A	unclassified.Proteobacteria	III
JDSJF3contigs_k95_948580	5762	JDSJF3contigs_k95_948580_2	YP_001444376	tetracycline	tetracycline__tet(34)	tet(34)	#N/A	chromosome.Proteobacteria	IV
JDSJF3contigs_k95_222005	1915	JDSJF3contigs_k95_222005_1	gb|AML99881.1|ARO:3001327|mdtK	multidrug	multidrug__mdtK	mdtK	#N/A	chromosome.Firmicutes	II
JDSJF3contigs_k95_804200	9798	JDSJF3contigs_k95_804200_7	AY034847.1.gene1.p01	beta_lactam	beta_lactam__KPC-2	KPC-2	JDSJF3contigs_k95_804200	plasmid.Proteobacteria	notassessed
JDSJF3contigs_k95_4843	41726	JDSJF3contigs_k95_4843_10	gi|851982891|ref|WP_048241697.1|	multidrug	multidrug__mdtM	mdtM	#N/A	chromosome.Proteobacteria	III
JDSJF3contigs_k95_4843	41726	JDSJF3contigs_k95_4843_21	gb|AMQ12811.1|ARO:3004111|FosA6	fosfomycin	fosfomycin__FosA6	FosA6	#N/A	chromosome.Proteobacteria	III
JDSJF3contigs_k95_6300	15766	JDSJF3contigs_k95_6300_5	gb|AAC75089.1|ARO:3003577|ugd	polymyxin	polymyxin__ugd	ugd	#N/A	chromosome.Proteobacteria	IV
JDSJF3contigs_k95_298717	3663	JDSJF3contigs_k95_298717_2	L06940.gene.p01	tetracycline	tetracycline__tet(E)	tet(E)	#N/A	plasmid.Proteobacteria	IV
JDSJF3contigs_k95_8709	54469	JDSJF3contigs_k95_8709_5	gb|CCI79240.1|ARO:3005047|eptB	bacitracin	bacitracin__bacA	bacA	#N/A	chromosome.Proteobacteria	III
JDSJF3contigs_k95_517771	14055	JDSJF3contigs_k95_517771_14	YP_001334540	multidrug	multidrug__Escherichia coli mdfA	Escherichia coli mdfA	#N/A	chromosome.Proteobacteria	IV
JDSJF3contigs_k95_734134	26384	JDSJF3contigs_k95_734134_13	AF148850.1.gene1.p01	beta_lactam	beta_lactam__SHV-1	SHV-1	#N/A	plasmid.Proteobacteria	notassessed
JDSJF3contigs_k95_588607	2954	JDSJF3contigs_k95_588607_2	AF322577.2.gene2.p01	beta_lactam	beta_lactam__IMP-8	IMP-8	#N/A	plasmid.Proteobacteria	IV
JDSJF3contigs_k95_228414	1832	JDSJF3contigs_k95_228414_1	AAF72530	beta_lactam	beta_lactam__CTX-M-14	CTX-M-14	#N/A	plasmid.Proteobacteria	notassessed
JDSJF3contigs_k95_450730	28108	JDSJF3contigs_k95_450730_17	YP_001451669	multidrug	multidrug__mdtL	mdtL	#N/A	chromosome.Proteobacteria	IV
JDSJF3contigs_k95_1103908	1963	JDSJF3contigs_k95_1103908_1	AF313472.2.gene15.p01	aminoglycoside	aminoglycoside__APH(3'')-Ib	APH(3'')-Ib	#N/A	plasmid.Proteobacteria	I
JDSJF3contigs_k95_1103908	1963	JDSJF3contigs_k95_1103908_2	AY463797.7.gene32.p01	aminoglycoside	aminoglycoside__AAC(3)-Id	AAC(3)-Id	#N/A	plasmid.Proteobacteria	IV
JDSJF3contigs_k95_450912	279172	JDSJF3contigs_k95_450912_43	gi|553795209|ref|WP_023125875.1|	multidrug	multidrug__OprN	OprN	#N/A	chromosome.Proteobacteria	IV
JDSJF3contigs_k95_450912	279172	JDSJF3contigs_k95_450912_44	gi|852275723|ref|WP_048329135.1|	multidrug	multidrug__MexF	MexF	#N/A	chromosome.Proteobacteria	IV
JDSJF3contigs_k95_450912	279172	JDSJF3contigs_k95_450912_45	gi|730727091|ref|WP_034083588.1|	multidrug	multidrug__MexE	MexE	#N/A	chromosome.Proteobacteria	IV
JDSJF3contigs_k95_593694	82250	JDSJF3contigs_k95_593694_50	YP_112402	aminoglycoside	aminoglycoside__APH(3')-Ib	APH(3')-Ib	#N/A	plasmid.Proteobacteria	IV
JDSJF3contigs_k95_963616	41525	JDSJF3contigs_k95_963616_6	gi|555231380|ref|WP_023218596.1|	multidrug	multidrug__mdtM	mdtM	#N/A	chromosome.Proteobacteria	III
JDSJF3contigs_k95_163722	7845	JDSJF3contigs_k95_163722_5	gb|AHF20043.1|ARO:3002798|QnrS9	quinolone	quinolone__QnrS9	QnrS9	JDSJF3contigs_k95_163722	plasmid.Proteobacteria	IV
JDSJF3contigs_k95_1105955	265845	JDSJF3contigs_k95_1105955_128	gb|AAG08375.1|ARO:3004038|Pseudomonas	multidrug	multidrug__Pseudomonas aeruginosa emrE	Pseudomonas aeruginosa emrE	#N/A	chromosome.Proteobacteria	IV
JDSJF3contigs_k95_384256	10876	JDSJF3contigs_k95_384256_4	gb|CAA09666.1|ARO:3004122|Klebsiella	beta_lactam	beta_lactam__Klebsiella pneumoniae OmpK37	Klebsiella pneumoniae OmpK37	#N/A	chromosome.Proteobacteria	IV
JDSJF3contigs_k95_310445	19652	JDSJF3contigs_k95_310445_14	NP_631702	chloramphenicol	chloramphenicol__Streptomyces lividans cmlR	Streptomyces lividans cmlR	#N/A	unclassified.Actinobacteria	IV
JDSJF3contigs_k95_240057	2749	JDSJF3contigs_k95_240057_2	gb|CAA09666.1|ARO:3004122|Klebsiella	beta_lactam	beta_lactam__Klebsiella pneumoniae OmpK37	Klebsiella pneumoniae OmpK37	#N/A	plasmid.Proteobacteria	IV
JDSJF3contigs_k95_169113	46290	JDSJF3contigs_k95_169113_22	BAH65866	multidrug	multidrug__emrD	emrD	#N/A	chromosome.Proteobacteria	III
JDSJF3contigs_k95_463553	27846	JDSJF3contigs_k95_463553_8	BAC77251	multidrug	multidrug__sdeY	sdeY	#N/A	chromosome.Proteobacteria	IV
JDSJF3contigs_k95_463553	27846	JDSJF3contigs_k95_463553_9	CP000647.1.gene444.p01	multidrug	beta_lactam__SHV-11	SHV-11	#N/A	chromosome.Proteobacteria	IV
JDSJF3contigs_k95_463553	27846	JDSJF3contigs_k95_463553_24	gi|896190680|ref|WP_049199932.1|	polymyxin	polymyxin__rosB	rosB	#N/A	chromosome.Proteobacteria	IV
JDSJF3contigs_k95_463553	27846	JDSJF3contigs_k95_463553_25	YP_001477378	polymyxin	polymyxin__rosA	rosA	#N/A	chromosome.Proteobacteria	IV
JDSJF3contigs_k95_972299	392861	JDSJF3contigs_k95_972299_220	WP_000345069.1	quinolone	quinolone__Acinetobacter baumannii AbaQ	Acinetobacter baumannii AbaQ	JDSJF3contigs_k95_972299	chromosome.Proteobacteria	IV
JDSJF3contigs_k95_27172	4221	JDSJF3contigs_k95_27172_3	gb|CAA09666.1|ARO:3004122|Klebsiella	beta_lactam	beta_lactam__Klebsiella pneumoniae OmpK37	Klebsiella pneumoniae OmpK37	JDSJF3contigs_k95_27172	plasmid.Proteobacteria	IV
JDSJF3contigs_k95_176242	172736	JDSJF3contigs_k95_176242_38	gb|AAC75314.1|ARO:3003578|pmrF	polymyxin	polymyxin__pmrF	pmrF	#N/A	chromosome.Proteobacteria	IV
JDSJF3contigs_k95_176242	172736	JDSJF3contigs_k95_176242_39	gi|851899656|ref|WP_048211088.1|	polymyxin	polymyxin__arnA	arnA	#N/A	chromosome.Proteobacteria	IV
JDSJF3contigs_k95_176242	172736	JDSJF3contigs_k95_176242_41	gb|CDO12042.1|ARO:3005053|ArnT	other_peptide_antibiotics	other_peptide_antibiotics__ArnT	ArnT	#N/A	chromosome.Proteobacteria	III
JDSJF3contigs_k95_1119533	112320	JDSJF3contigs_k95_1119533_32	CP000647.1.gene3014.p01	multidrug	beta_lactam__SHV-11	SHV-11	#N/A	chromosome.Proteobacteria	IV
JDSJF3contigs_k95_1119533	112320	JDSJF3contigs_k95_1119533_33	gi|896057666|ref|WP_049106280.1|	multidrug	multidrug__emrB	emrB	#N/A	chromosome.Proteobacteria	III
JDSJF3contigs_k95_396343	84534	JDSJF3contigs_k95_396343_46	gb|ADP36409.1|ARO:3003730|Bifidobacteria	mupirocin	mupirocin__Bifidobacteria intrinsic ileS conferring resistance to mupirocin	Bifidobacteria intrinsic ileS conferring resistance to mupirocin	#N/A	chromosome.Actinobacteria	IV
JDSJF3contigs_k95_756956	10838	JDSJF3contigs_k95_756956_4	gi|837892000|ref|WP_047890276.1|	rifamycin	rifamycin__iri	iri	#N/A	unclassified.Actinobacteria	IV
JDSJF3contigs_k95_546509	35378	JDSJF3contigs_k95_546509_20	BAH65231	bacitracin	bacitracin__bacA	bacA	#N/A	chromosome.Proteobacteria	III
JDSJF3contigs_k95_546509	35378	JDSJF3contigs_k95_546509_33	gi|694088797|ref|WP_032433534.1|	multidrug	multidrug__tolC	tolC	#N/A	chromosome.Proteobacteria	III
JDSJF3contigs_k95_252974	340470	JDSJF3contigs_k95_252974_204	gb|AAG05913.1|ARO:3004072|OpmB	multidrug	multidrug__OpmB	OpmB	#N/A	chromosome.Proteobacteria	IV
JDSJF3contigs_k95_252974	340470	JDSJF3contigs_k95_252974_206	gb|AAG05915.1|ARO:3004074|MuxB	multidrug	multidrug__MuxB	MuxB	#N/A	chromosome.Proteobacteria	IV
JDSJF3contigs_k95_252974	340470	JDSJF3contigs_k95_252974_222	YP_001268143	bacitracin	bacitracin__bacA	bacA	#N/A	chromosome.Proteobacteria	IV
JDSJF3contigs_k95_37317	2095	JDSJF3contigs_k95_37317_2	gi|857778551|emb|CRL59787.1|	multidrug	multidrug__mdtH	mdtH	#N/A	chromosome.unclassified	IV
JDSJF3contigs_k95_1127080	3052	JDSJF3contigs_k95_1127080_1	YP_001140148	bacitracin	bacitracin__bacA	bacA	#N/A	unclassified.Proteobacteria	IV
JDSJF3contigs_k95_1127677	3121	JDSJF3contigs_k95_1127677_3	gb|ADV91011.1|ARO:3000245|RbpA	rifamycin	rifamycin__RbpA	RbpA	#N/A	chromosome.Actinobacteria	IV
JDSJF3contigs_k95_983715	35615	JDSJF3contigs_k95_983715_30	gb|BAE78116.1|ARO:3003576|eptA	polymyxin	polymyxin__eptA	eptA	#N/A	chromosome.Proteobacteria	I
JDSJF3contigs_k95_257159	281804	JDSJF3contigs_k95_257159_68	gb|AAG04750.1|ARO:3004077|PmpM	multidrug	multidrug__PmpM	PmpM	#N/A	chromosome.Proteobacteria	IV
JDSJF3contigs_k95_990930	69300	JDSJF3contigs_k95_990930_7	gb|AAC74000.1|ARO:3003950|msbA	multidrug	multidrug__msbA	msbA	#N/A	chromosome.Proteobacteria	IV
JDSJF3contigs_k95_991026	3706	JDSJF3contigs_k95_991026_3	gb|AAC75089.1|ARO:3003577|ugd	polymyxin	polymyxin__ugd	ugd	#N/A	chromosome.Proteobacteria	IV
JDSJF3contigs_k95_775123	1361	JDSJF3contigs_k95_775123_2	gb|AAL59753.1|ARO:3000412|sul2	sulfonamide	sulfonamide__sul2	sul2	#N/A	plasmid.Proteobacteria	notassessed
JDSJF3contigs_k95_412827	17491	JDSJF3contigs_k95_412827_5	gi|490482422|ref|WP_004352726.1|	multidrug	multidrug__MexC	MexC	#N/A	plasmid.Proteobacteria	IV
JDSJF3contigs_k95_412827	17491	JDSJF3contigs_k95_412827_6	gi|852273548|ref|WP_048328542.1|	multidrug	multidrug__MexD	MexD	#N/A	plasmid.Proteobacteria	IV
JDSJF3contigs_k95_412827	17491	JDSJF3contigs_k95_412827_7	gi|496339860|ref|WP_009049038.1|	multidrug	multidrug__OprJ	OprJ	#N/A	plasmid.Proteobacteria	IV
JDSJF3contigs_k95_413129	2175	JDSJF3contigs_k95_413129_1	DQ303918.1.gene1.p01	aminoglycoside	aminoglycoside__AAC(6')-Ib-cr	AAC(6')-Ib-cr	#N/A	plasmid.Proteobacteria	III
JDSJF3contigs_k95_413129	2175	JDSJF3contigs_k95_413129_2	AAA91586	beta_lactam	beta_lactam__OXA-1	OXA-1	#N/A	plasmid.Proteobacteria	notassessed
JDSJF3contigs_k95_413194	2785	JDSJF3contigs_k95_413194_4	AAB20442	aminoglycoside	aminoglycoside__AAC(3)-IIe	AAC(3)-IIe	JDSJF3contigs_k95_413194	plasmid.Proteobacteria	I
JDSJF3contigs_k95_51613	1585	JDSJF3contigs_k95_51613_2	YP_001966224	chloramphenicol	chloramphenicol__catII from Escherichia coli K-12	catII from Escherichia coli K-12	#N/A	plasmid.Proteobacteria	IV
JDSJF3contigs_k95_131004	1248	JDSJF3contigs_k95_131004_2	YP_001444376	tetracycline	tetracycline__tet(34)	tet(34)	#N/A	unclassified.Proteobacteria	IV
JDSJF3contigs_k95_848243	1124	JDSJF3contigs_k95_848243_2	gi|446641727|ref|WP_000719073.1|	trimethoprim	trimethoprim__dfrA14	dfrA14	#N/A	plasmid.Proteobacteria	III
JDSJF3contigs_k95_782195	17521	JDSJF3contigs_k95_782195_2	gb|AAG05914|ARO:3004075|MuxC	multidrug	multidrug__MuxC	MuxC	#N/A	chromosome.Proteobacteria	IV
JDSJF3contigs_k95_782195	17521	JDSJF3contigs_k95_782195_3	CP001918.1.gene3442.p01	multidrug	fosfomycin__FosA	FosA	#N/A	chromosome.Proteobacteria	IV
JDSJF3contigs_k95_570805	102561	JDSJF3contigs_k95_570805_83	gi|505288054|ref|WP_015475156.1|	multidrug	multidrug__MexB	MexB	#N/A	chromosome.Proteobacteria	IV
JDSJF3contigs_k95_570805	102561	JDSJF3contigs_k95_570805_84	gi|960884274|ref|WP_058355529.1|	multidrug	multidrug__MexA	MexA	#N/A	chromosome.Proteobacteria	IV
JDSJF3contigs_k95_275323	29192	JDSJF3contigs_k95_275323_17	gi|817600095|ref|WP_046594084.1|	multidrug	multidrug__acrF	acrF	#N/A	chromosome.Proteobacteria	IV
JDSJF3contigs_k95_1083315	756	JDSJF3contigs_k95_1083315_1	gb|AAC44316.1|ARO:3005010|qacEdelta1	multidrug	multidrug__qacEdelta1	qacEdelta1	#N/A	plasmid.Proteobacteria	IV
JDSJF3contigs_k95_1155325	4027	JDSJF3contigs_k95_1155325_3	AY463797.7.gene28.p01	tetracycline	tetracycline__tet(A)	tet(A)	#N/A	plasmid.Proteobacteria	IV
JDSJF3contigs_k95_354079	13717	JDSJF3contigs_k95_354079_8	gi|1031849806|ref|WP_064172465.1|	multidrug	multidrug__mdtH	mdtH	#N/A	chromosome.Proteobacteria	notassessed
JDSJF3contigs_k95_280581	36124	JDSJF3contigs_k95_280581_38	YP_001335662	multidrug	multidrug__mdtK	mdtK	#N/A	chromosome.Proteobacteria	IV
JDSJF3contigs_k95_70105	3992	JDSJF3contigs_k95_70105_2	CP000647.1.gene911.p01	MLS	beta_lactam__SHV-11	SHV-11	#N/A	chromosome.unclassified	notassessed
JDSJF3contigs_k95_1161565	2568	JDSJF3contigs_k95_1161565_1	NC_010686.6295746.p01	MLS	macrolide-lincosamide-streptogramin__erm(C)	erm(C)	JDSJF3contigs_k95_1161565	plasmid.Firmicutes	IV
JDSJF3contigs_k95_862684	2575	JDSJF3contigs_k95_862684_3	NC_010063.5774822.p01	beta_lactam	beta_lactam__blaZ	blaZ	#N/A	plasmid.Firmicutes	IV
JDSJF3contigs_k95_431985	4846	JDSJF3contigs_k95_431985_1	AY259086.1.gene5.p01	rifamycin	rifamycin__arr-3	arr-3	JDSJF3contigs_k95_431985	plasmid.Proteobacteria	IV
JDSJF3contigs_k95_435908	39998	JDSJF3contigs_k95_435908_8	gb|CAA09666.1|ARO:3004122|Klebsiella	beta_lactam	beta_lactam__Klebsiella pneumoniae OmpK37	Klebsiella pneumoniae OmpK37	#N/A	chromosome.Proteobacteria	IV
JDSJF3contigs_k95_435908	39998	JDSJF3contigs_k95_435908_12	gb|AAC75271.1|ARO:3003952|yojI	other_peptide_antibiotics	other_peptide_antibiotics__microcin efflux pumu gene yojI	microcin efflux pumu gene yojI	#N/A	chromosome.Proteobacteria	IV
JDSY1contigs_k95_2275398	1815	JDSY1contigs_k95_2275398_2	gb|ABG65740.1|ARO:3002879|linG	MLS	macrolide-lincosamide-streptogramin__linG	linG	#N/A	plasmid.Proteobacteria	I
JDSY1contigs_k95_1709389	1351	JDSY1contigs_k95_1709389_2	gb|AAL59753.1|ARO:3000412|sul2	sulfonamide	sulfonamide__sul2	sul2	#N/A	chromosome.Proteobacteria	notassessed
JDSY1contigs_k95_575440	4040	JDSY1contigs_k95_575440_1	gb|AAZ42322.1|ARO:3003836|qacH	multidrug	multidrug__qacH	qacH	#N/A	plasmid.Proteobacteria	IV
JDSY1contigs_k95_954629	207451	JDSY1contigs_k95_954629_129	gb|AAG05913.1|ARO:3004072|OpmB	multidrug	multidrug__OpmB	OpmB	#N/A	chromosome.Proteobacteria	IV
JDSY1contigs_k95_954629	207451	JDSY1contigs_k95_954629_131	gb|AAG05915.1|ARO:3004074|MuxB	multidrug	multidrug__MuxB	MuxB	#N/A	chromosome.Proteobacteria	IV
JDSY1contigs_k95_954629	207451	JDSY1contigs_k95_954629_147	YP_001268143	bacitracin	bacitracin__bacA	bacA	#N/A	chromosome.Proteobacteria	IV
JDSY1contigs_k95_958611	7472	JDSY1contigs_k95_958611_5	YP_970399	bacitracin	bacitracin__bacA	bacA	#N/A	chromosome.Proteobacteria	IV
JDSY1contigs_k95_2662117	127342	JDSY1contigs_k95_2662117_43	gi|553795209|ref|WP_023125875.1|	multidrug	multidrug__OprN	OprN	#N/A	chromosome.Proteobacteria	IV
JDSY1contigs_k95_2662117	127342	JDSY1contigs_k95_2662117_44	gi|852275723|ref|WP_048329135.1|	multidrug	multidrug__MexF	MexF	#N/A	chromosome.Proteobacteria	IV
JDSY1contigs_k95_2662117	127342	JDSY1contigs_k95_2662117_45	gi|730727091|ref|WP_034083588.1|	multidrug	multidrug__MexE	MexE	#N/A	chromosome.Proteobacteria	IV
JDSY1contigs_k95_1528468	264833	JDSY1contigs_k95_1528468_128	gb|AAG08375.1|ARO:3004038|Pseudomonas	multidrug	multidrug__Pseudomonas aeruginosa emrE	Pseudomonas aeruginosa emrE	#N/A	chromosome.Proteobacteria	IV
JDSY1contigs_k95_1352054	281804	JDSY1contigs_k95_1352054_68	gb|AAG04750.1|ARO:3004077|PmpM	multidrug	multidrug__PmpM	PmpM	#N/A	chromosome.Proteobacteria	IV
JDSY1contigs_k95_1925148	4062	JDSY1contigs_k95_1925148_3	YP_002552549	bacitracin	bacitracin__bacA	bacA	#N/A	unclassified.unclassified	IV
JDSY1contigs_k95_2123326	8297	JDSY1contigs_k95_2123326_4	ABM94007	bacitracin	bacitracin__bacA	bacA	#N/A	unclassified.Proteobacteria	IV
JDSY1contigs_k95_426875	11216	JDSY1contigs_k95_426875_10	ABM94007	bacitracin	bacitracin__bacA	bacA	#N/A	chromosome.Proteobacteria	IV
JDSY1contigs_k95_240787	1009	JDSY1contigs_k95_240787_1	gb|CAD91132.1|ARO:3002839|lnuF	MLS	macrolide-lincosamide-streptogramin__lnu(F)	lnu(F)	#N/A	plasmid.unclassified	IV
JDSY1contigs_k95_823899	3921	JDSY1contigs_k95_823899_3	AUI09862.1	sulfonamide	sulfonamide__sul4	sul4	JDSY1contigs_k95_823899	plasmid.unclassified	IV
JDSY1contigs_k95_1388377	1941	JDSY1contigs_k95_1388377_2	ABM94007	bacitracin	bacitracin__bacA	bacA	#N/A	plasmid.unclassified	IV
JDSY1contigs_k95_2166341	4572	JDSY1contigs_k95_2166341_3	gb|AAY32951.1|ARO:3002837|lnuC	MLS	macrolide-lincosamide-streptogramin__lnu(C)	lnu(C)	#N/A	plasmid.unclassified	III
JDSY1contigs_k95_1612554	392861	JDSY1contigs_k95_1612554_220	WP_000345069.1	quinolone	quinolone__Acinetobacter baumannii AbaQ	Acinetobacter baumannii AbaQ	JDSY1contigs_k95_1612554	chromosome.Proteobacteria	IV
JDSY1contigs_k95_1627869	2322	JDSY1contigs_k95_1627869_2	DQ522237.1.gene5.p01	beta_lactam	beta_lactam__IMP-30	IMP-30	#N/A	plasmid.Proteobacteria	IV
JDSY1contigs_k95_2960983	1688	JDSY1contigs_k95_2960983_2	ABM94007	bacitracin	bacitracin__bacA	bacA	#N/A	unclassified.Proteobacteria	IV
JDSY1contigs_k95_2774176	102563	JDSY1contigs_k95_2774176_83	gi|505288054|ref|WP_015475156.1|	multidrug	multidrug__MexB	MexB	#N/A	chromosome.Proteobacteria	IV
JDSY1contigs_k95_2774176	102563	JDSY1contigs_k95_2774176_84	gi|960884274|ref|WP_058355529.1|	multidrug	multidrug__MexA	MexA	#N/A	chromosome.Proteobacteria	IV
JDSY1contigs_k95_332625	1591	JDSY1contigs_k95_332625_1	gb|AAC75089.1|ARO:3003577|ugd	polymyxin	polymyxin__ugd	ugd	#N/A	unclassified.unclassified	IV
JDSY1contigs_k95_2231223	2662	JDSY1contigs_k95_2231223_2	gi|948137056|ref|WP_056795395.1|	novobiocin	novobiocin__novA	novA	#N/A	chromosome.unclassified	IV
JDSY1contigs_k95_1862022	1826	JDSY1contigs_k95_1862022_2	gb|AAC44316.1|ARO:3005010|qacEdelta1	multidrug	multidrug__qacEdelta1	qacEdelta1	#N/A	plasmid.Proteobacteria	IV
JDSY1contigs_k95_1862022	1826	JDSY1contigs_k95_1862022_3	AB104852.1.gene6.p01	sulfonamide	sulfonamide__sul1	sul1	#N/A	plasmid.Proteobacteria	notassessed
JDSY1contigs_k95_162825	616	JDSY1contigs_k95_162825_1	NC_010410.6003348.p01	multidrug	multidrug__abeS	abeS	#N/A	unclassified.unclassified	IV
JDSY1contigs_k95_1505189	1263	JDSY1contigs_k95_1505189_1	gb|AAZ42322.1|ARO:3003836|qacH	multidrug	multidrug__qacH	qacH	#N/A	chromosome.Proteobacteria	IV
JDSY2contigs_k95_332586	1062	JDSY2contigs_k95_332586_2	YP_001268143	bacitracin	bacitracin__bacA	bacA	#N/A	chromosome.Proteobacteria	IV
JDSY2contigs_k95_1157187	593	JDSY2contigs_k95_1157187_1	gb|AGH88989.1|ARO:3001205|determinant	bleomycin	bleomycin__bleomycin resistance protein	bleomycin resistance protein	#N/A	chromosome.Proteobacteria	IV
JDSY2contigs_k95_1175834	23269	JDSY2contigs_k95_1175834_8	ABM94007	bacitracin	bacitracin__bacA	bacA	#N/A	chromosome.Proteobacteria	IV
JDSY2contigs_k95_2339364	5579	JDSY2contigs_k95_2339364_4	YP_584847	bacitracin	bacitracin__bacA	bacA	#N/A	chromosome.Proteobacteria	IV
JDSY2contigs_k95_1352326	3922	JDSY2contigs_k95_1352326_2	ABM94007	bacitracin	bacitracin__bacA	bacA	#N/A	chromosome.Proteobacteria	IV
JDSY2contigs_k95_1841335	5937	JDSY2contigs_k95_1841335_2	gb|AAZ42322.1|ARO:3003836|qacH	multidrug	multidrug__qacH	qacH	#N/A	unclassified.Proteobacteria	IV
JDSY2contigs_k95_1025328	6442	JDSY2contigs_k95_1025328_3	gb|AAG06942.1|ARO:3002985|arnA	polymyxin	polymyxin__arnA	arnA	#N/A	chromosome.Proteobacteria	IV
JDSY2contigs_k95_1025328	6442	JDSY2contigs_k95_1025328_4	gb|AAC75314.1|ARO:3003578|pmrF	polymyxin	polymyxin__pmrF	pmrF	#N/A	chromosome.Proteobacteria	IV
JDSY2contigs_k95_1369176	1224	JDSY2contigs_k95_1369176_2	YP_985461	bacitracin	bacitracin__bacA	bacA	#N/A	chromosome.Proteobacteria	IV
JDSY2contigs_k95_1369831	961	JDSY2contigs_k95_1369831_2	gb|AAG08375.1|ARO:3004038|Pseudomonas	multidrug	multidrug__Pseudomonas aeruginosa emrE	Pseudomonas aeruginosa emrE	#N/A	chromosome.unclassified	IV
JDSY2contigs_k95_1031682	2390	JDSY2contigs_k95_1031682_2	gi|960884274|ref|WP_058355529.1|	multidrug	multidrug__MexA	MexA	#N/A	chromosome.Proteobacteria	IV
JDSY2contigs_k95_1380851	28424	JDSY2contigs_k95_1380851_17	YP_002552549	bacitracin	bacitracin__bacA	bacA	#N/A	unclassified.Proteobacteria	IV
JDSY2contigs_k95_2215699	6656	JDSY2contigs_k95_2215699_2	ABM94007	bacitracin	bacitracin__bacA	bacA	#N/A	unclassified.Proteobacteria	IV
JDSY2contigs_k95_2218556	11676	JDSY2contigs_k95_2218556_9	ABM94007	bacitracin	bacitracin__bacA	bacA	#N/A	chromosome.Proteobacteria	IV
JDSY2contigs_k95_1708254	1810	JDSY2contigs_k95_1708254_2	DQ522237.1.gene5.p01	beta_lactam	beta_lactam__IMP-30	IMP-30	#N/A	plasmid.Proteobacteria	IV
JDSY2contigs_k95_1577949	1860	JDSY2contigs_k95_1577949_2	gb|AAC44316.1|ARO:3005010|qacEdelta1	multidrug	multidrug__qacEdelta1	qacEdelta1	#N/A	plasmid.Proteobacteria	IV
JDSY2contigs_k95_1577949	1860	JDSY2contigs_k95_1577949_3	AB104852.1.gene6.p01	sulfonamide	sulfonamide__sul1	sul1	#N/A	plasmid.Proteobacteria	notassessed
JDSY2contigs_k95_1417380	2455	JDSY2contigs_k95_1417380_2	gb|ABG65740.1|ARO:3002879|linG	MLS	macrolide-lincosamide-streptogramin__linG	linG	#N/A	plasmid.Proteobacteria	I
JDSY2contigs_k95_2080511	2295	JDSY2contigs_k95_2080511_3	M29695.1.gene2.p01	aminoglycoside	aminoglycoside__AAC(6')-IIa	AAC(6')-IIa	#N/A	plasmid.Proteobacteria	IV
JDSY2contigs_k95_2245972	24302	JDSY2contigs_k95_2245972_20	YP_970399	bacitracin	bacitracin__bacA	bacA	#N/A	chromosome.Proteobacteria	IV
JDSY2contigs_k95_1241501	1347	JDSY2contigs_k95_1241501_2	NC_010410.6003348.p01	multidrug	multidrug__abeS	abeS	#N/A	unclassified.unclassified	IV
JDSY2contigs_k95_1594140	4417	JDSY2contigs_k95_1594140_1	ZP_04577926	bacitracin	bacitracin__bacA	bacA	#N/A	chromosome.Proteobacteria	IV
JDSY2contigs_k95_609884	2278	JDSY2contigs_k95_609884_2	AJ459418.gene.p01	sulfonamide	sulfonamide__sul3	sul3	#N/A	plasmid.unclassified	I
JDSY2contigs_k95_620907	4680	JDSY2contigs_k95_620907_5	gb|AAY32951.1|ARO:3002837|lnuC	MLS	macrolide-lincosamide-streptogramin__lnu(C)	lnu(C)	#N/A	unclassified.Firmicutes	III
JDSY2contigs_k95_1254617	698	JDSY2contigs_k95_1254617_1	gb|AAZ42322.1|ARO:3003836|qacH	multidrug	multidrug__qacH	qacH	#N/A	unclassified.unclassified	IV
JDSY2contigs_k95_131524	2155	JDSY2contigs_k95_131524_1	gi|553795209|ref|WP_023125875.1|	multidrug	multidrug__OprN	OprN	#N/A	chromosome.Proteobacteria	IV
JDSY2contigs_k95_2117147	1060	JDSY2contigs_k95_2117147_1	AGC41079.1	MLS	macrolide-lincosamide-streptogramin__lnu(H)	lnu(H)	#N/A	plasmid.unclassified	IV
JDSY2contigs_k95_1102795	2190	JDSY2contigs_k95_1102795_2	gb|AAC75089.1|ARO:3003577|ugd	polymyxin	polymyxin__ugd	ugd	#N/A	plasmid.Proteobacteria	IV
JDSY2contigs_k95_1481863	3100	JDSY2contigs_k95_1481863_2	NC_010410.6003348.p01	multidrug	multidrug__abeS	abeS	#N/A	unclassified.Proteobacteria	IV
JDSY2contigs_k95_1137715	2654	JDSY2contigs_k95_1137715_3	WP_000345069.1	quinolone	quinolone__Acinetobacter baumannii AbaQ	Acinetobacter baumannii AbaQ	#N/A	chromosome.Proteobacteria	IV
JDSY2contigs_k95_472773	1654	JDSY2contigs_k95_472773_2	ZP_04577926	bacitracin	bacitracin__bacA	bacA	#N/A	chromosome.Proteobacteria	IV
JDSY2contigs_k95_317550	3471	JDSY2contigs_k95_317550_4	ABM94007	bacitracin	bacitracin__bacA	bacA	#N/A	chromosome.Proteobacteria	IV
JDSY3contigs_k95_2454639	102563	JDSY3contigs_k95_2454639_83	gi|505288054|ref|WP_015475156.1|	multidrug	multidrug__MexB	MexB	#N/A	chromosome.Proteobacteria	IV
JDSY3contigs_k95_2454639	102563	JDSY3contigs_k95_2454639_84	gi|960884274|ref|WP_058355529.1|	multidrug	multidrug__MexA	MexA	#N/A	chromosome.Proteobacteria	IV
JDSY3contigs_k95_1312018	868	JDSY3contigs_k95_1312018_1	gb|AAZ42322.1|ARO:3003836|qacH	multidrug	multidrug__qacH	qacH	#N/A	plasmid.Proteobacteria	IV
JDSY3contigs_k95_1314803	2413	JDSY3contigs_k95_1314803_1	gb|AAZ42322.1|ARO:3003836|qacH	multidrug	multidrug__qacH	qacH	JDSY3contigs_k95_1314803	unclassified.Proteobacteria	IV
JDSY3contigs_k95_2132987	279171	JDSY3contigs_k95_2132987_43	gi|553795209|ref|WP_023125875.1|	multidrug	multidrug__OprN	OprN	#N/A	chromosome.Proteobacteria	IV
JDSY3contigs_k95_2132987	279171	JDSY3contigs_k95_2132987_44	gi|852275723|ref|WP_048329135.1|	multidrug	multidrug__MexF	MexF	#N/A	chromosome.Proteobacteria	IV
JDSY3contigs_k95_2132987	279171	JDSY3contigs_k95_2132987_45	gi|730727091|ref|WP_034083588.1|	multidrug	multidrug__MexE	MexE	#N/A	chromosome.Proteobacteria	IV
JDSY3contigs_k95_169989	13145	JDSY3contigs_k95_169989_4	ABM94007	bacitracin	bacitracin__bacA	bacA	#N/A	chromosome.Proteobacteria	IV
JDSY3contigs_k95_2135558	5435	JDSY3contigs_k95_2135558_4	gb|AAC75089.1|ARO:3003577|ugd	polymyxin	polymyxin__ugd	ugd	#N/A	chromosome.Proteobacteria	IV
JDSY3contigs_k95_1648587	2080	JDSY3contigs_k95_1648587_2	DQ522237.1.gene5.p01	beta_lactam	beta_lactam__IMP-30	IMP-30	#N/A	plasmid.Proteobacteria	IV
JDSY3contigs_k95_1649182	2647	JDSY3contigs_k95_1649182_3	EEQ96502	bacitracin	bacitracin__bacA	bacA	#N/A	chromosome.Proteobacteria	IV
JDSY3contigs_k95_1816056	3363	JDSY3contigs_k95_1816056_3	ABM94007	bacitracin	bacitracin__bacA	bacA	#N/A	plasmid.unclassified	IV
JDSY3contigs_k95_679937	567	JDSY3contigs_k95_679937_1	NC_010410.6003348.p01	multidrug	multidrug__abeS	abeS	#N/A	unclassified.unclassified	IV
JDSY3contigs_k95_1014401	1209	JDSY3contigs_k95_1014401_1	DQ677333.1.gene1.p01	aminoglycoside	aminoglycoside__aadA24	aadA24	JDSY3contigs_k95_1014401	chromosome.Proteobacteria	I
JDSY3contigs_k95_855527	2667	JDSY3contigs_k95_855527_2	ZP_04577926	bacitracin	bacitracin__bacA	bacA	#N/A	chromosome.Proteobacteria	IV
JDSY3contigs_k95_860361	265845	JDSY3contigs_k95_860361_128	gb|AAG08375.1|ARO:3004038|Pseudomonas	multidrug	multidrug__Pseudomonas aeruginosa emrE	Pseudomonas aeruginosa emrE	#N/A	chromosome.Proteobacteria	IV
JDSY3contigs_k95_1188479	4680	JDSY3contigs_k95_1188479_4	gb|AAY32951.1|ARO:3002837|lnuC	MLS	macrolide-lincosamide-streptogramin__lnu(C)	lnu(C)	#N/A	unclassified.unclassified	III
JDSY3contigs_k95_1038540	240989	JDSY3contigs_k95_1038540_31	WP_000345069.1	quinolone	quinolone__Acinetobacter baumannii AbaQ	Acinetobacter baumannii AbaQ	#N/A	chromosome.Proteobacteria	IV
JDSY3contigs_k95_388141	4917	JDSY3contigs_k95_388141_6	gb|CAD91132.1|ARO:3002839|lnuF	MLS	macrolide-lincosamide-streptogramin__lnu(F)	lnu(F)	#N/A	chromosome.Proteobacteria	IV
JDSY3contigs_k95_1864381	611	JDSY3contigs_k95_1864381_2	gb|AGH88989.1|ARO:3001205|determinant	bleomycin	bleomycin__bleomycin resistance protein	bleomycin resistance protein	#N/A	plasmid.Proteobacteria	IV
JDSY3contigs_k95_1377332	3290	JDSY3contigs_k95_1377332_5	gb|ABG65740.1|ARO:3002879|linG	MLS	macrolide-lincosamide-streptogramin__linG	linG	#N/A	plasmid.Proteobacteria	I
JDSY3contigs_k95_1881720	10580	JDSY3contigs_k95_1881720_5	ZP_04577926	bacitracin	bacitracin__bacA	bacA	#N/A	unclassified.Proteobacteria	IV
JDSY3contigs_k95_1392878	24742	JDSY3contigs_k95_1392878_7	YP_584847	bacitracin	bacitracin__bacA	bacA	#N/A	chromosome.Proteobacteria	IV
JDSY3contigs_k95_1239821	1715	JDSY3contigs_k95_1239821_2	YP_001155044	bacitracin	bacitracin__bacA	bacA	#N/A	unclassified.Proteobacteria	IV
JDSY3contigs_k95_1729425	316910	JDSY3contigs_k95_1729425_96	YP_001268143	bacitracin	bacitracin__bacA	bacA	#N/A	chromosome.Proteobacteria	IV
JDSY3contigs_k95_1729425	316910	JDSY3contigs_k95_1729425_112	gb|AAG05915.1|ARO:3004074|MuxB	multidrug	multidrug__MuxB	MuxB	#N/A	chromosome.Proteobacteria	IV
JDSY3contigs_k95_1729425	316910	JDSY3contigs_k95_1729425_114	gb|AAG05913.1|ARO:3004072|OpmB	multidrug	multidrug__OpmB	OpmB	#N/A	chromosome.Proteobacteria	IV
JDSY3contigs_k95_589140	3919	JDSY3contigs_k95_589140_3	AUI09862.1	sulfonamide	sulfonamide__sul4	sul4	JDSY3contigs_k95_589140	plasmid.unclassified	IV
JDSY3contigs_k95_2062746	2348	JDSY3contigs_k95_2062746_1	AB104852.1.gene6.p01	sulfonamide	sulfonamide__sul1	sul1	#N/A	plasmid.Proteobacteria	notassessed
JDSY3contigs_k95_2062746	2348	JDSY3contigs_k95_2062746_2	gb|AAC44316.1|ARO:3005010|qacEdelta1	multidrug	multidrug__qacEdelta1	qacEdelta1	#N/A	plasmid.Proteobacteria	IV
JDSY3contigs_k95_2415465	1790	JDSY3contigs_k95_2415465_1	gb|AAZ42322.1|ARO:3003836|qacH	multidrug	multidrug__qacH	qacH	#N/A	unclassified.unclassified	IV
JDSY3contigs_k95_307887	115235	JDSY3contigs_k95_307887_68	gb|AAG04750.1|ARO:3004077|PmpM	multidrug	multidrug__PmpM	PmpM	#N/A	chromosome.Proteobacteria	IV
JDSY3contigs_k95_1470373	1406	JDSY3contigs_k95_1470373_1	AJ459418.gene.p01	sulfonamide	sulfonamide__sul3	sul3	#N/A	plasmid.Spirochaetes	I
JDSY3contigs_k95_1471886	1045	JDSY3contigs_k95_1471886_1	ZP_04577926	bacitracin	bacitracin__bacA	bacA	#N/A	chromosome.Proteobacteria	IV
QTDN1contigs_k95_409139	979	QTDN1contigs_k95_409139_2	gb|ADZ12699.1|ARO:3005091|RanA	multidrug	multidrug__RanA	RanA	#N/A	unclassified.Bacteroidetes	IV
QTDN1contigs_k95_1224155	4321	QTDN1contigs_k95_1224155_5	gi|653615298|ref|WP_027625762.1|	MLS	macrolide-lincosamide-streptogramin__mel	mel	#N/A	unclassified.unclassified	III
QTDN1contigs_k95_1226345	3887	QTDN1contigs_k95_1226345_2	NP_840140	bacitracin	bacitracin__bacA	bacA	#N/A	chromosome.unclassified	IV
QTDN1contigs_k95_1634345	4922	QTDN1contigs_k95_1634345_4	gb|WP_164461291.1|ARO:3006091|OXA-903	beta_lactam	beta_lactam__OXA-486	OXA-486	#N/A	unclassified.Proteobacteria	IV
QTDN1contigs_k95_1634345	4922	QTDN1contigs_k95_1634345_6	gb|ABG65740.1|ARO:3002879|linG	MLS	macrolide-lincosamide-streptogramin__linG	linG	#N/A	unclassified.Proteobacteria	I
QTDN1contigs_k95_1938866	8276	QTDN1contigs_k95_1938866_7	gb|AAL19305.1|ARO:3000790|mdsB	multidrug	multidrug__mdsB	mdsB	#N/A	chromosome.Proteobacteria	IV
QTDN1contigs_k95_1329284	16879	QTDN1contigs_k95_1329284_6	gb|APB03222.1|ARO:3003992|rphB	rifamycin	rifamycin__rphB	rphB	#N/A	chromosome.Firmicutes	IV
QTDN1contigs_k95_516144	402	QTDN1contigs_k95_516144_1	NC_010410.6003348.p01	multidrug	multidrug__abeS	abeS	#N/A	unclassified.unclassified	IV
QTDN1contigs_k95_2143006	214699	QTDN1contigs_k95_2143006_123	gi|500194536|ref|WP_011867743.1|	bacitracin	bacitracin__bcrA	bcrA	#N/A	chromosome.Firmicutes	IV
QTDN1contigs_k95_2143006	214699	QTDN1contigs_k95_2143006_125	ZP_04528247	bacitracin	bacitracin__bacA	bacA	#N/A	chromosome.Firmicutes	III
QTDN1contigs_k95_1127157	2552	QTDN1contigs_k95_1127157_2	YP_002890644	bacitracin	bacitracin__bacA	bacA	#N/A	unclassified.Proteobacteria	IV
QTDN1contigs_k95_925364	1976	QTDN1contigs_k95_925364_2	AGC41079.1	MLS	macrolide-lincosamide-streptogramin__lnu(H)	lnu(H)	#N/A	plasmid.unclassified	IV
QTDN1contigs_k95_1840669	2029	QTDN1contigs_k95_1840669_1	Q00983	beta_lactam	beta_lactam__LCR-1	LCR-1	#N/A	plasmid.Proteobacteria	I
QTDN1contigs_k95_1841832	18015	QTDN1contigs_k95_1841832_13	gi|655279967|ref|WP_028689378.1|	multidrug	multidrug__MexF	MexF	#N/A	chromosome.Proteobacteria	IV
QTDN1contigs_k95_315002	1551	QTDN1contigs_k95_315002_2	YP_316450	bacitracin	bacitracin__bacA	bacA	#N/A	unclassified.unclassified	IV
QTDN1contigs_k95_1946859	561	QTDN1contigs_k95_1946859_2	NC_010410.6003348.p01	multidrug	multidrug__abeS	abeS	#N/A	unclassified.unclassified	IV
QTDN1contigs_k95_1541137	5649	QTDN1contigs_k95_1541137_2	gb|AAL59753.1|ARO:3000412|sul2	sulfonamide	sulfonamide__sul2	sul2	QTDN1contigs_k95_1541137	plasmid.Proteobacteria	notassessed
QTDN1contigs_k95_2051610	6263	QTDN1contigs_k95_2051610_6	gb|CAD91132.1|ARO:3002839|lnuF	MLS	macrolide-lincosamide-streptogramin__lnu(F)	lnu(F)	#N/A	plasmid.Proteobacteria	IV
QTDN1contigs_k95_2255858	3938	QTDN1contigs_k95_2255858_1	gb|AAG05915.1|ARO:3004074|MuxB	multidrug	multidrug__MuxB	MuxB	#N/A	unclassified.Proteobacteria	IV
QTDN1contigs_k95_1543885	1769	QTDN1contigs_k95_1543885_1	BAC67144	tetracycline	tetracycline__tet(C)	tet(C)	#N/A	plasmid.Proteobacteria	IV
QTDN1contigs_k95_1747349	1397	QTDN1contigs_k95_1747349_2	YP_584847	bacitracin	bacitracin__bacA	bacA	#N/A	chromosome.Proteobacteria	IV
QTDN1contigs_k95_2053260	7295	QTDN1contigs_k95_2053260_5	Q08425	tetracycline	tetracycline__tet(Q)	tet(Q)	#N/A	chromosome.unclassified	III
QTDN1contigs_k95_937893	1052	QTDN1contigs_k95_937893_2	NC_010410.6003348.p01	multidrug	multidrug__abeS	abeS	#N/A	chromosome.Proteobacteria	IV
QTDN1contigs_k95_227187	7796	QTDN1contigs_k95_227187_3	ZP_04631862	polymyxin	polymyxin__rosA	rosA	#N/A	chromosome.Bacteroidetes	IV
QTDN1contigs_k95_1964879	602	QTDN1contigs_k95_1964879_1	gb|AAZ42322.1|ARO:3003836|qacH	multidrug	multidrug__qacH	qacH	#N/A	plasmid.Proteobacteria	IV
QTDN1contigs_k95_845871	1619	QTDN1contigs_k95_845871_1	gb|AAC44316.1|ARO:3005010|qacEdelta1	multidrug	multidrug__qacEdelta1	qacEdelta1	#N/A	plasmid.Proteobacteria	IV
QTDN1contigs_k95_845871	1619	QTDN1contigs_k95_845871_2	AB104852.1.gene6.p01	sulfonamide	sulfonamide__sul1	sul1	#N/A	plasmid.Proteobacteria	notassessed
QTDN1contigs_k95_548076	2963	QTDN1contigs_k95_548076_3	gb|ADZ12699.1|ARO:3005091|RanA	multidrug	multidrug__RanA	RanA	#N/A	chromosome.unclassified	IV
QTDN1contigs_k95_2074614	938	QTDN1contigs_k95_2074614_3	NC_010410.6003348.p01	multidrug	multidrug__abeS	abeS	#N/A	chromosome.unclassified	IV
QTDN1contigs_k95_652705	3285	QTDN1contigs_k95_652705_2	gb|AAC75089.1|ARO:3003577|ugd	polymyxin	polymyxin__ugd	ugd	#N/A	chromosome.unclassified	IV
QTDN1contigs_k95_1262351	1556	QTDN1contigs_k95_1262351_1	AAC78336	MLS	macrolide-lincosamide-streptogramin__ereA2	ereA2	#N/A	plasmid.Proteobacteria	I
QTDN1contigs_k95_1366043	89681	QTDN1contigs_k95_1366043_67	gb|AAF63432|ARO:3003744|vatF	MLS	macrolide-lincosamide-streptogramin__vat(F)	vat(F)	#N/A	chromosome.unclassified	IV
QTDN1contigs_k95_1164535	1342	QTDN1contigs_k95_1164535_2	AGC41079.1	MLS	macrolide-lincosamide-streptogramin__lnu(H)	lnu(H)	#N/A	plasmid.unclassified	IV
QTDN1contigs_k95_1367777	17004	QTDN1contigs_k95_1367777_10	ZP_03984017	bacitracin	bacitracin__bacA	bacA	#N/A	chromosome.Firmicutes	III
QTDN1contigs_k95_52226	4533	QTDN1contigs_k95_52226_2	YP_001605796	polymyxin	polymyxin__rosA	rosA	#N/A	chromosome.unclassified	IV
QTDN1contigs_k95_765222	2220	QTDN1contigs_k95_765222_2	ZP_04543635	MLS	macrolide-lincosamide-streptogramin__erm(F)	erm(F)	#N/A	plasmid.unclassified	III
QTDN1contigs_k95_258755	636	QTDN1contigs_k95_258755_1	NC_010410.6003348.p01	multidrug	multidrug__abeS	abeS	#N/A	unclassified.unclassified	IV
QTDN1contigs_k95_461440	1392	QTDN1contigs_k95_461440_2	NC_010410.6003348.p01	multidrug	multidrug__abeS	abeS	#N/A	chromosome.Proteobacteria	IV
QTDN1contigs_k95_768057	2199	QTDN1contigs_k95_768057_2	YP_584847	bacitracin	bacitracin__bacA	bacA	#N/A	chromosome.Proteobacteria	IV
QTDN1contigs_k95_768704	1010	QTDN1contigs_k95_768704_1	YP_584847	bacitracin	bacitracin__bacA	bacA	#N/A	unclassified.Proteobacteria	IV
QTDN1contigs_k95_870352	2986	QTDN1contigs_k95_870352_3	AJ514254.gene.p01	tetracycline	tetracycline__tet(36)	tet(36)	#N/A	chromosome.Bacteroidetes	IV
QTDN1contigs_k95_1890165	2630	QTDN1contigs_k95_1890165_1	Q02607	MLS	macrolide-lincosamide-streptogramin__erm(F)	erm(F)	#N/A	plasmid.unclassified	III
QTDN1contigs_k95_1180545	1179	QTDN1contigs_k95_1180545_1	gb|AAA27459.1|ARO:3004683|aadS	aminoglycoside	aminoglycoside__aadS	aadS	#N/A	plasmid.unclassified	II
QTDN1contigs_k95_2399689	12930	QTDN1contigs_k95_2399689_7	gb|APB03216.1|ARO:3003982|LlmA	MLS	macrolide-lincosamide-streptogramin__LlmA 23S ribosomal RNA methyltransferase	LlmA 23S ribosomal RNA methyltransferase	#N/A	chromosome.Firmicutes	IV
QTDN1contigs_k95_2099833	797	QTDN1contigs_k95_2099833_1	gb|AAF63432|ARO:3003744|vatF	MLS	macrolide-lincosamide-streptogramin__vat(F)	vat(F)	#N/A	unclassified.unclassified	IV
QTDN1contigs_k95_1084644	991	QTDN1contigs_k95_1084644_1	Q00983	beta_lactam	beta_lactam__LCR-1	LCR-1	#N/A	unclassified.unclassified	I
QTDN1contigs_k95_172674	469	QTDN1contigs_k95_172674_1	NC_010410.6003348.p01	multidrug	multidrug__abeS	abeS	#N/A	chromosome.unclassified	IV
QTDN1contigs_k95_1192484	3979	QTDN1contigs_k95_1192484_2	ZP_04528247	bacitracin	bacitracin__bacA	bacA	#N/A	plasmid.Firmicutes	III
QTDN1contigs_k95_1293935	1678	QTDN1contigs_k95_1293935_1	AF024602.1.gene3.p01	beta_lactam	aminoglycoside__APH(6)-Id	APH(6)-Id	#N/A	chromosome.unclassified	IV
QTDN1contigs_k95_177208	1407	QTDN1contigs_k95_177208_1	AJ459418.gene.p01	sulfonamide	sulfonamide__sul3	sul3	#N/A	plasmid.unclassified	I
QTDN1contigs_k95_1398088	2331	QTDN1contigs_k95_1398088_2	NC_010410.6003348.p01	multidrug	multidrug__abeS	abeS	#N/A	chromosome.unclassified	IV
QTDN1contigs_k95_286833	790	QTDN1contigs_k95_286833_1	AF001493.1.orf0.gene.p01	rifamycin	rifamycin__arr-1	arr-1	#N/A	plasmid.Proteobacteria	IV
QTDN1contigs_k95_1004450	1272	QTDN1contigs_k95_1004450_1	AAA27431	MLS	macrolide-lincosamide-streptogramin__erm(F)	erm(F)	#N/A	unclassified.Bacteroidetes	II
QTDN1contigs_k95_1922326	10737	QTDN1contigs_k95_1922326_8	NC_002516.2.877852.p01	multidrug	multidrug__MexB	MexB	#N/A	chromosome.Proteobacteria	IV
QTDN1contigs_k95_2128801	4054	QTDN1contigs_k95_2128801_5	gi|749030947|ref|WP_040078663.1|	MLS	macrolide-lincosamide-streptogramin__mph(A)	mph(A)	#N/A	unclassified.Proteobacteria	I
QTDN1contigs_k95_1417243	1060	QTDN1contigs_k95_1417243_2	NC_010410.6003348.p01	multidrug	multidrug__abeS	abeS	#N/A	plasmid.Proteobacteria	IV
QTDN2contigs_k95_430801	10523	QTDN2contigs_k95_430801_3	ZP_04577926	bacitracin	bacitracin__bacA	bacA	#N/A	chromosome.Proteobacteria	IV
QTDN2contigs_k95_651336	6486	QTDN2contigs_k95_651336_2	YP_981592	bacitracin	bacitracin__bacA	bacA	#N/A	chromosome.Proteobacteria	IV
QTDN2contigs_k95_1413031	12034	QTDN2contigs_k95_1413031_11	ZP_04631862	polymyxin	polymyxin__rosA	rosA	#N/A	unclassified.Proteobacteria	IV
QTDN2contigs_k95_1742021	1086	QTDN2contigs_k95_1742021_2	gb|AAF63432|ARO:3003744|vatF	MLS	macrolide-lincosamide-streptogramin__vat(F)	vat(F)	#N/A	unclassified.Proteobacteria	IV
QTDN2contigs_k95_1420079	993	QTDN2contigs_k95_1420079_2	YP_002890644	bacitracin	bacitracin__bacA	bacA	#N/A	plasmid.Firmicutes	IV
QTDN2contigs_k95_25857	1859	QTDN2contigs_k95_25857_2	NP_840140	bacitracin	bacitracin__bacA	bacA	#N/A	chromosome.unclassified	IV
QTDN2contigs_k95_1637213	7642	QTDN2contigs_k95_1637213_5	ZP_04631862	polymyxin	polymyxin__rosA	rosA	#N/A	unclassified.Proteobacteria	IV
QTDN2contigs_k95_29932	2644	QTDN2contigs_k95_29932_3	gb|AAC75089.1|ARO:3003577|ugd	polymyxin	polymyxin__ugd	ugd	#N/A	plasmid.unclassified	IV
QTDN2contigs_k95_263964	1634	QTDN2contigs_k95_263964_2	YP_294981	bacitracin	bacitracin__bacA	bacA	#N/A	plasmid.Proteobacteria	IV
QTDN2contigs_k95_1662095	1988	QTDN2contigs_k95_1662095_2	YP_001140148	bacitracin	bacitracin__bacA	bacA	#N/A	chromosome.Proteobacteria	IV
QTDN2contigs_k95_2199730	2313	QTDN2contigs_k95_2199730_2	YP_523088	bacitracin	bacitracin__bacA	bacA	#N/A	chromosome.Proteobacteria	IV
QTDN2contigs_k95_1772025	3675	QTDN2contigs_k95_1772025_4	gb|AAC75271.1|ARO:3003952|yojI	other_peptide_antibiotics	other_peptide_antibiotics__microcin efflux pumu gene yojI	microcin efflux pumu gene yojI	#N/A	chromosome.Proteobacteria	IV
QTDN2contigs_k95_482830	2187	QTDN2contigs_k95_482830_2	YP_001140148	bacitracin	bacitracin__bacA	bacA	#N/A	unclassified.Proteobacteria	IV
QTDN2contigs_k95_913742	19463	QTDN2contigs_k95_913742_16	NP_840140	bacitracin	bacitracin__bacA	bacA	#N/A	chromosome.Proteobacteria	IV
QTDN2contigs_k95_1973956	1822	QTDN2contigs_k95_1973956_2	ABM94007	bacitracin	bacitracin__bacA	bacA	#N/A	unclassified.unclassified	IV
QTDN2contigs_k95_1345239	76090	QTDN2contigs_k95_1345239_62	YP_294981	bacitracin	bacitracin__bacA	bacA	#N/A	unclassified.Proteobacteria	IV
QTDN2contigs_k95_1976004	3346	QTDN2contigs_k95_1976004_1	NP_840140	bacitracin	bacitracin__bacA	bacA	#N/A	chromosome.Proteobacteria	IV
QTDN2contigs_k95_815013	9066	QTDN2contigs_k95_815013_8	YP_001563294	bacitracin	bacitracin__bacA	bacA	#N/A	chromosome.Proteobacteria	IV
QTDN2contigs_k95_1787806	3415	QTDN2contigs_k95_1787806_2	gi|951185348|ref|WP_057663064.1|	multidrug	multidrug__smeE	smeE	#N/A	unclassified.Proteobacteria	IV
QTDN2contigs_k95_604228	1914	QTDN2contigs_k95_604228_2	gb|AAZ42322.1|ARO:3003836|qacH	multidrug	multidrug__qacH	qacH	#N/A	unclassified.unclassified	IV
QTDN2contigs_k95_696499	2281	QTDN2contigs_k95_696499_3	AB104852.1.gene6.p01	sulfonamide	sulfonamide__sul1	sul1	#N/A	plasmid.Proteobacteria	notassessed
QTDN2contigs_k95_696499	2281	QTDN2contigs_k95_696499_4	gb|AAC44316.1|ARO:3005010|qacEdelta1	multidrug	multidrug__qacEdelta1	qacEdelta1	#N/A	plasmid.Proteobacteria	IV
QTDN2contigs_k95_611358	11144	QTDN2contigs_k95_611358_2	gi|951185348|ref|WP_057663064.1|	multidrug	multidrug__smeE	smeE	#N/A	chromosome.Proteobacteria	IV
QTDN2contigs_k95_1365061	683	QTDN2contigs_k95_1365061_1	gb|AAA25550.1|ARO:3003105|dfrA3	trimethoprim	trimethoprim__dfrA3	dfrA3	#N/A	plasmid.unclassified	IV
QTDN2contigs_k95_81365	692	QTDN2contigs_k95_81365_1	NC_010410.6003348.p01	multidrug	multidrug__abeS	abeS	#N/A	chromosome.Proteobacteria	IV
QTDN2contigs_k95_1050441	3330	QTDN2contigs_k95_1050441_2	gb|AUR80098.1|ARO:3004517|MCR-7.1	polymyxin	polymyxin__mcr-7.1	mcr-7.1	#N/A	plasmid.Proteobacteria	IV
QTDN2contigs_k95_2455113	2326	QTDN2contigs_k95_2455113_1	gb|AAY32951.1|ARO:3002837|lnuC	MLS	macrolide-lincosamide-streptogramin__lnu(C)	lnu(C)	#N/A	plasmid.unclassified	III
QTDN2contigs_k95_708886	7662	QTDN2contigs_k95_708886_7	YP_981592	bacitracin	bacitracin__bacA	bacA	#N/A	unclassified.Proteobacteria	IV
QTDN2contigs_k95_527490	1565	QTDN2contigs_k95_527490_2	AUI09862.1	sulfonamide	sulfonamide__sul4	sul4	#N/A	chromosome.unclassified	IV
QTDN2contigs_k95_205274	2069	QTDN2contigs_k95_205274_3	YP_002890644	bacitracin	bacitracin__bacA	bacA	#N/A	chromosome.unclassified	IV
QTDN2contigs_k95_1175331	2550	QTDN2contigs_k95_1175331_2	gi|753914761|ref|WP_041642270.1|	MLS	macrolide-lincosamide-streptogramin__macA	macA	#N/A	chromosome.Proteobacteria	IV
QTDN2contigs_k95_1285469	1434	QTDN2contigs_k95_1285469_3	gb|AAG04518.1|ARO:3000149|fosA	fosfomycin	fosfomycin__FosA	FosA	#N/A	unclassified.unclassified	IV
QTDN2contigs_k95_641363	5442	QTDN2contigs_k95_641363_4	gi|502972697|ref|WP_013207673.1|	multidrug	multidrug__MexC	MexC	#N/A	chromosome.Proteobacteria	IV
QTDN2contigs_k95_1504864	1308	QTDN2contigs_k95_1504864_2	YP_294981	bacitracin	bacitracin__bacA	bacA	#N/A	chromosome.Proteobacteria	IV
QTDN2contigs_k95_2022270	2364	QTDN2contigs_k95_2022270_3	YP_001444376	tetracycline	tetracycline__tet(34)	tet(34)	#N/A	chromosome.unclassified	IV
QTDN3contigs_k95_1608642	2598	QTDN3contigs_k95_1608642_2	YP_523088	bacitracin	bacitracin__bacA	bacA	#N/A	unclassified.Proteobacteria	IV
QTDN3contigs_k95_1971998	983	QTDN3contigs_k95_1971998_1	YP_002552549	bacitracin	bacitracin__bacA	bacA	#N/A	plasmid.Proteobacteria	IV
QTDN3contigs_k95_1087735	11358	QTDN3contigs_k95_1087735_3	ABM94007	bacitracin	bacitracin__bacA	bacA	#N/A	unclassified.Proteobacteria	IV
QTDN3contigs_k95_196025	2492	QTDN3contigs_k95_196025_3	NC_010410.6003348.p01	multidrug	multidrug__abeS	abeS	#N/A	unclassified.Proteobacteria	IV
QTDN3contigs_k95_111383	7642	QTDN3contigs_k95_111383_5	ZP_04631862	polymyxin	polymyxin__rosA	rosA	#N/A	unclassified.Proteobacteria	IV
QTDN3contigs_k95_289200	1824	QTDN3contigs_k95_289200_1	Q4KC13	bacitracin	bacitracin__bacA	bacA	#N/A	unclassified.unclassified	IV
QTDN3contigs_k95_1360136	7670	QTDN3contigs_k95_1360136_2	gb|ADZ12700.1|ARO:3005090|RanB	multidrug	multidrug__RanB	RanB	#N/A	chromosome.Bacteroidetes	IV
QTDN3contigs_k95_1360136	7670	QTDN3contigs_k95_1360136_3	gb|ADZ12699.1|ARO:3005091|RanA	multidrug	multidrug__RanA	RanA	#N/A	chromosome.Bacteroidetes	IV
QTDN3contigs_k95_1274434	3536	QTDN3contigs_k95_1274434_2	NC_010410.6003348.p01	multidrug	multidrug__abeS	abeS	#N/A	chromosome.Bacteroidetes	IV
QTDN3contigs_k95_118643	11341	QTDN3contigs_k95_118643_12	ZP_04631862	polymyxin	polymyxin__rosA	rosA	#N/A	unclassified.Proteobacteria	IV
QTDN3contigs_k95_1820344	19691	QTDN3contigs_k95_1820344_16	NP_840140	bacitracin	bacitracin__bacA	bacA	#N/A	chromosome.Proteobacteria	IV
QTDN3contigs_k95_1643454	1309	QTDN3contigs_k95_1643454_2	gb|AAC75314.1|ARO:3003578|pmrF	polymyxin	polymyxin__pmrF	pmrF	#N/A	chromosome.Proteobacteria	IV
QTDN3contigs_k95_933863	5638	QTDN3contigs_k95_933863_3	YP_294981	bacitracin	bacitracin__bacA	bacA	#N/A	plasmid.Proteobacteria	IV
QTDN3contigs_k95_663920	2016	QTDN3contigs_k95_663920_1	YP_294981	bacitracin	bacitracin__bacA	bacA	#N/A	unclassified.Proteobacteria	IV
QTDN3contigs_k95_852416	619	QTDN3contigs_k95_852416_1	gb|AAZ42322.1|ARO:3003836|qacH	multidrug	multidrug__qacH	qacH	#N/A	plasmid.unclassified	IV
QTDN3contigs_k95_1564271	2600	QTDN3contigs_k95_1564271_3	gb|AAZ42322.1|ARO:3003836|qacH	multidrug	multidrug__qacH	qacH	#N/A	chromosome.Proteobacteria	IV
QTDN3contigs_k95_1657892	3506	QTDN3contigs_k95_1657892_2	CAC14594	multidrug	multidrug__smeD	smeD	#N/A	chromosome.Proteobacteria	IV
QTDN3contigs_k95_54024	1891	QTDN3contigs_k95_54024_1	gb|AAG05913.1|ARO:3004072|OpmB	multidrug	multidrug__OpmB	OpmB	#N/A	chromosome.unclassified	IV
QTDN3contigs_k95_1662087	2064	QTDN3contigs_k95_1662087_2	gb|AAY32951.1|ARO:3002837|lnuC	MLS	macrolide-lincosamide-streptogramin__lnu(C)	lnu(C)	#N/A	plasmid.Firmicutes	III
QTDN3contigs_k95_60653	15072	QTDN3contigs_k95_60653_3	ZP_04577926	bacitracin	bacitracin__bacA	bacA	#N/A	chromosome.Proteobacteria	IV
QTDN3contigs_k95_1933568	1100	QTDN3contigs_k95_1933568_1	gb|ADZ12699.1|ARO:3005091|RanA	multidrug	multidrug__RanA	RanA	#N/A	unclassified.unclassified	IV
QTDN3contigs_k95_1935668	1308	QTDN3contigs_k95_1935668_1	AGC41079.1	MLS	macrolide-lincosamide-streptogramin__lnu(H)	lnu(H)	#N/A	plasmid.unclassified	IV
QTDN3contigs_k95_1058177	1540	QTDN3contigs_k95_1058177_2	YP_294981	bacitracin	bacitracin__bacA	bacA	#N/A	unclassified.Proteobacteria	IV
QTDN3contigs_k95_612463	70298	QTDN3contigs_k95_612463_6	gb|ADZ12699.1|ARO:3005091|RanA	multidrug	multidrug__RanA	RanA	#N/A	chromosome.Bacteroidetes	IV
QTDN3contigs_k95_1592624	1217	QTDN3contigs_k95_1592624_3	gb|AAG04518.1|ARO:3000149|fosA	fosfomycin	fosfomycin__FosA	FosA	#N/A	unclassified.unclassified	IV
QTDN3contigs_k95_343395	3717	QTDN3contigs_k95_343395_3	YP_001563294	bacitracin	bacitracin__bacA	bacA	#N/A	chromosome.Proteobacteria	IV
QTDN3contigs_k95_1509468	1701	QTDN3contigs_k95_1509468_2	P00384	trimethoprim	trimethoprim__dfrB2	dfrB2	#N/A	unclassified.Proteobacteria	IV
QTDN3contigs_k95_263858	2112	QTDN3contigs_k95_263858_3	AB104852.1.gene6.p01	sulfonamide	sulfonamide__sul1	sul1	#N/A	plasmid.Proteobacteria	notassessed
QTDN3contigs_k95_263858	2112	QTDN3contigs_k95_263858_4	gb|AAC44316.1|ARO:3005010|qacEdelta1	multidrug	multidrug__qacEdelta1	qacEdelta1	#N/A	plasmid.Proteobacteria	IV
QTDN3contigs_k95_1961675	371	QTDN3contigs_k95_1961675_1	NC_010410.6003348.p01	multidrug	multidrug__abeS	abeS	#N/A	chromosome.unclassified	IV
QTDY1contigs_k95_2848605	2334	QTDY1contigs_k95_2848605_1	AAX33294	beta_lactam	beta_lactam__SHV-5	SHV-5	#N/A	unclassified.Proteobacteria	notassessed
QTDY1contigs_k95_1475115	5530	QTDY1contigs_k95_1475115_3	gb|AAG05913.1|ARO:3004072|OpmB	multidrug	multidrug__OpmB	OpmB	#N/A	chromosome.Proteobacteria	IV
QTDY1contigs_k95_726661	1665	QTDY1contigs_k95_726661_1	gb|AAL59753.1|ARO:3000412|sul2	sulfonamide	sulfonamide__sul2	sul2	#N/A	plasmid.Proteobacteria	notassessed
QTDY1contigs_k95_6697512	2805	QTDY1contigs_k95_6697512_2	gb|AAG08375.1|ARO:3004038|Pseudomonas	multidrug	multidrug__Pseudomonas aeruginosa emrE	Pseudomonas aeruginosa emrE	#N/A	chromosome.Proteobacteria	IV
QTDY1contigs_k95_2117312	1586	QTDY1contigs_k95_2117312_2	YP_001966224	chloramphenicol	chloramphenicol__catII from Escherichia coli K-12	catII from Escherichia coli K-12	#N/A	plasmid.Proteobacteria	IV
QTDY1contigs_k95_2124014	2541	QTDY1contigs_k95_2124014_2	gi|960884274|ref|WP_058355529.1|	multidrug	multidrug__MexA	MexA	#N/A	chromosome.Proteobacteria	IV
QTDY1contigs_k95_3635482	2111	QTDY1contigs_k95_3635482_1	gi|446641727|ref|WP_000719073.1|	trimethoprim	trimethoprim__dfrA14	dfrA14	QTDY1contigs_k95_3635482	plasmid.Proteobacteria	III
QTDY2contigs_k95_6908	2277	QTDY2contigs_k95_6908_1	Q8DF90	tetracycline	tetracycline__tet(34)	tet(34)	#N/A	chromosome.Proteobacteria	IV
QTDY2contigs_k95_5939	1981	QTDY2contigs_k95_5939_2	S48276.1.gene1.p01	chloramphenicol	chloramphenicol__Vibrio anguillarum chloramphenicol acetyltransferase	Vibrio anguillarum chloramphenicol acetyltransferase	#N/A	chromosome.Firmicutes	IV
QTDY2contigs_k95_1561	1788	QTDY2contigs_k95_1561_3	AAL91930	MLS	macrolide-lincosamide-streptogramin__erm(B)	erm(B)	#N/A	plasmid.unclassified	I
QTDY2contigs_k95_7532	8265	QTDY2contigs_k95_7532_8	AAA27431	MLS	macrolide-lincosamide-streptogramin__erm(F)	erm(F)	#N/A	unclassified.Bacteroidetes	II
QTDY2contigs_k95_7532	8265	QTDY2contigs_k95_7532_9	gi|1004709226|gb|AMP54806.1|	tetracycline	tetracycline__tetX2	tetX2	#N/A	unclassified.Bacteroidetes	II
QTDY2contigs_k95_249	2422	QTDY2contigs_k95_249_3	CAA67773	aminoglycoside	aminoglycoside__APH(3')-IIIa	APH(3')-IIIa	#N/A	chromosome.unclassified	I
QTDY2contigs_k95_3150	11741	QTDY2contigs_k95_3150_5	gb|AAP43109.1|ARO:3003922|oqxA	multidrug	multidrug__oqxA	oqxA	#N/A	chromosome.Proteobacteria	IV
QTDY2contigs_k95_3150	11741	QTDY2contigs_k95_3150_6	gb|AAP43110.2|ARO:3003923|oqxB	multidrug	multidrug__oqxB	oqxB	#N/A	chromosome.Proteobacteria	IV
QTDY2contigs_k95_4226	1520	QTDY2contigs_k95_4226_2	gb|ACS71746.1|ARO:3002737|QnrB22	quinolone	quinolone__QnrB22	QnrB22	#N/A	unclassified.Proteobacteria	IV
QTDY2contigs_k95_6262	6181	QTDY2contigs_k95_6262_10	gb|AEG78825.1|ARO:3002872|FosA3	fosfomycin	fosfomycin__FosA3	FosA3	#N/A	chromosome.Proteobacteria	III
QTDY3contigs_k95_1387565	3221	QTDY3contigs_k95_1387565_2	CAJ45367	MLS	macrolide-lincosamide-streptogramin__mel	mel	#N/A	unclassified.unclassified	III
QTDY3contigs_k95_198633	5005	QTDY3contigs_k95_198633_1	AAR05762	MLS	macrolide-lincosamide-streptogramin__mph(A)	mph(A)	QTDY3contigs_k95_198633	unclassified.Proteobacteria	I
QTDY3contigs_k95_894708	5063	QTDY3contigs_k95_894708_1	gb|AAC75089.1|ARO:3003577|ugd	polymyxin	polymyxin__ugd	ugd	#N/A	chromosome.Actinobacteria	IV
QTDY3contigs_k95_303914	7230	QTDY3contigs_k95_303914_5	gb|AAC75089.1|ARO:3003577|ugd	polymyxin	polymyxin__ugd	ugd	#N/A	unclassified.Actinobacteria	IV
QTDY3contigs_k95_304495	2118	QTDY3contigs_k95_304495_1	AY743590.gene.p01	tetracycline	tetracycline__tet(39)	tet(39)	#N/A	chromosome.Proteobacteria	IV
QTDY3contigs_k95_205985	4267	QTDY3contigs_k95_205985_2	AJ222769.gene.p01	tetracycline	tetracycline__tet(W)	tet(W)	#N/A	plasmid.Firmicutes	IV
QTDY3contigs_k95_604282	1540	QTDY3contigs_k95_604282_1	gb|AAL59753.1|ARO:3000412|sul2	sulfonamide	sulfonamide__sul2	sul2	#N/A	plasmid.Proteobacteria	notassessed
QTDY3contigs_k95_111470	4329	QTDY3contigs_k95_111470_3	U19459.gene.p01	MLS	macrolide-lincosamide-streptogramin__vat(B)	vat(B)	#N/A	unclassified.unclassified	IV
QTDY3contigs_k95_111470	4329	QTDY3contigs_k95_111470_4	gb|ABR14060.1|ARO:3002838|lnuD	MLS	macrolide-lincosamide-streptogramin__lnu(D)	lnu(D)	#N/A	unclassified.unclassified	III
QTDY3contigs_k95_14369	5447	QTDY3contigs_k95_14369_3	U19459.gene.p01	MLS	macrolide-lincosamide-streptogramin__vat(B)	vat(B)	#N/A	chromosome.unclassified	IV
QTDY3contigs_k95_1205788	5521	QTDY3contigs_k95_1205788_5	AF313472.2.gene15.p01	aminoglycoside	aminoglycoside__APH(3'')-Ib	APH(3'')-Ib	QTDY3contigs_k95_1205788	plasmid.Proteobacteria	I
QTDY3contigs_k95_611754	3625	QTDY3contigs_k95_611754_2	gb|ABR14060.1|ARO:3002838|lnuD	MLS	macrolide-lincosamide-streptogramin__lnu(D)	lnu(D)	#N/A	chromosome.unclassified	III
QTDY3contigs_k95_611754	3625	QTDY3contigs_k95_611754_3	gi|902795376|ref|WP_049664555.1|	MLS	macrolide-lincosamide-streptogramin__lsa(B)	lsa(B)	#N/A	chromosome.unclassified	IV
QTDY3contigs_k95_1501429	3955	QTDY3contigs_k95_1501429_1	gb|AAC75089.1|ARO:3003577|ugd	polymyxin	polymyxin__ugd	ugd	#N/A	plasmid.Proteobacteria	IV
QTDY3contigs_k95_810226	2538	QTDY3contigs_k95_810226_1	AY536519.1.gene1.p01	beta_lactam	beta_lactam__VEB-3	VEB-3	#N/A	plasmid.unclassified	I
QTDY3contigs_k95_1209202	2295	QTDY3contigs_k95_1209202_3	YP_550152	bacitracin	bacitracin__bacA	bacA	#N/A	unclassified.unclassified	IV
QTDY3contigs_k95_1015542	1902	QTDY3contigs_k95_1015542_2	gi|183210901|gb|ACC58299.1|	multidrug	multidrug__adeI	adeI	#N/A	chromosome.Proteobacteria	IV
QTDY3contigs_k95_819628	1547	QTDY3contigs_k95_819628_2	gi|598867507|gb|EYE41314.1|	tetracycline	tetracycline__tetX2	tetX2	#N/A	chromosome.unclassified	IV
QTDY3contigs_k95_1315801	7002	QTDY3contigs_k95_1315801_5	gb|BAL43359.1|ARO:3003742|mphG	MLS	macrolide-lincosamide-streptogramin__mph(G)	mph(G)	#N/A	plasmid.Proteobacteria	II
QTDY3contigs_k95_1514258	5384	QTDY3contigs_k95_1514258_5	CAI46978	beta_lactam	beta_lactam__Other class A beta-lactamase	Other class A beta-lactamase	QTDY3contigs_k95_1514258	plasmid.Proteobacteria	II
QTDY3contigs_k95_1223843	2024	QTDY3contigs_k95_1223843_1	gb|AAC44316.1|ARO:3005010|qacEdelta1	multidrug	multidrug__qacEdelta1	qacEdelta1	#N/A	plasmid.Proteobacteria	IV
QTDY3contigs_k95_1223843	2024	QTDY3contigs_k95_1223843_2	AB104852.1.gene6.p01	sulfonamide	sulfonamide__sul1	sul1	#N/A	plasmid.Proteobacteria	notassessed
QTDY3contigs_k95_333030	2535	QTDY3contigs_k95_333030_2	YP_002552549	bacitracin	bacitracin__bacA	bacA	#N/A	chromosome.unclassified	IV
QTDY3contigs_k95_1519270	1424	QTDY3contigs_k95_1519270_2	AF001493.1.orf0.gene.p01	rifamycin	rifamycin__arr-1	arr-1	#N/A	plasmid.Actinobacteria	IV
QTDY3contigs_k95_133642	2484	QTDY3contigs_k95_133642_2	gb|AAC75089.1|ARO:3003577|ugd	polymyxin	polymyxin__ugd	ugd	#N/A	chromosome.Proteobacteria	IV
QTDY3contigs_k95_733875	11479	QTDY3contigs_k95_733875_6	gi|694076105|ref|WP_032421853.1|	multidrug	multidrug__acrF	acrF	#N/A	chromosome.Proteobacteria	IV
QTDY3contigs_k95_1030460	1213	QTDY3contigs_k95_1030460_1	U14748.1.gene2.p01	beta_lactam	beta_lactam__AER-1	AER-1	#N/A	plasmid.Proteobacteria	II
QTDY3contigs_k95_937195	1084	QTDY3contigs_k95_937195_1	AB104852.1.gene4.p01	aminoglycoside	aminoglycoside__aadA	aadA	#N/A	plasmid.Proteobacteria	I
QTDY3contigs_k95_937228	1814	QTDY3contigs_k95_937228_1	AAA91586	beta_lactam	beta_lactam__OXA-1	OXA-1	#N/A	unclassified.Proteobacteria	notassessed
QTDY3contigs_k95_937228	1814	QTDY3contigs_k95_937228_2	AY259086.1.gene4.p01	chloramphenicol	chloramphenicol__catB3	catB3	#N/A	unclassified.Proteobacteria	I
QTDY3contigs_k95_1330004	1101	QTDY3contigs_k95_1330004_1	AY494717.1.gene1.p01	beta_lactam	beta_lactam__GES-5	GES-5	#N/A	plasmid.Proteobacteria	notassessed
QTDY3contigs_k95_642131	2041	QTDY3contigs_k95_642131_1	ABA08387	trimethoprim	trimethoprim__dfrA1	dfrA1	#N/A	unclassified.unclassified	IV
QTDY3contigs_k95_642131	2041	QTDY3contigs_k95_642131_2	gi|692128548|ref|WP_032084014.1|	MLS	macrolide-lincosamide-streptogramin__ere(A)	ere(A)	#N/A	unclassified.unclassified	I
QTDY3contigs_k95_49002	1249	QTDY3contigs_k95_49002_1	gi|426206800|emb|CCP09090.1|	beta_lactam	beta_lactam__OXA-10	OXA-10	#N/A	unclassified.Proteobacteria	I
QTDY3contigs_k95_247564	2415	QTDY3contigs_k95_247564_2	AJ459418.gene.p01	sulfonamide	sulfonamide__sul3	sul3	#N/A	unclassified.unclassified	I
QTDY3contigs_k95_443231	1963	QTDY3contigs_k95_443231_2	AM087411.1.gene3.p01	aminoglycoside	aminoglycoside__aadA6	aadA6	#N/A	plasmid.Proteobacteria	I
QTDY3contigs_k95_550679	5319	QTDY3contigs_k95_550679_6	gi|906298254|emb|CRZ18264.1|	tetracycline	tetracycline__tet(V)	tet(V)	#N/A	unclassified.Actinobacteria	IV
QTDY3contigs_k95_749619	1569	QTDY3contigs_k95_749619_2	gb|AAZ42322.1|ARO:3003836|qacH	multidrug	multidrug__qacH	qacH	#N/A	plasmid.Proteobacteria	IV
QTDY3contigs_k95_1246370	10006	QTDY3contigs_k95_1246370_5	gb|AAC75089.1|ARO:3003577|ugd	polymyxin	polymyxin__ugd	ugd	#N/A	unclassified.Actinobacteria	IV
QTDY3contigs_k95_1143515	1671	QTDY3contigs_k95_1143515_2	Q8Y1I9	bacitracin	bacitracin__bacA	bacA	#N/A	chromosome.Proteobacteria	IV
QTDY3contigs_k95_1340279	3944	QTDY3contigs_k95_1340279_2	EU675686.2.gene5.p01	aminoglycoside	aminoglycoside__aadA16	aadA16	#N/A	plasmid.Proteobacteria	IV
QTDY3contigs_k95_1340279	3944	QTDY3contigs_k95_1340279_3	gb|ABG65740.1|ARO:3002879|linG	MLS	macrolide-lincosamide-streptogramin__linG	linG	#N/A	plasmid.Proteobacteria	I
QTDY3contigs_k95_754694	1714	QTDY3contigs_k95_754694_2	ZP_04543635	MLS	macrolide-lincosamide-streptogramin__erm(F)	erm(F)	#N/A	unclassified.unclassified	III
QTDY3contigs_k95_952403	2687	QTDY3contigs_k95_952403_3	AY463797.7.gene28.p01	tetracycline	tetracycline__tet(A)	tet(A)	QTDY3contigs_k95_952403	plasmid.Proteobacteria	IV
QTDY3contigs_k95_154407	1162	QTDY3contigs_k95_154407_1	gb|ABG65740.1|ARO:3002879|linG	MLS	macrolide-lincosamide-streptogramin__linG	linG	#N/A	plasmid.Proteobacteria	I
QTDY3contigs_k95_1146850	3610	QTDY3contigs_k95_1146850_2	gb|CCP45647.1|ARO:3003955|efpA	multidrug	multidrug__efpA	efpA	#N/A	chromosome.unclassified	IV
QTDY3contigs_k95_357859	2189	QTDY3contigs_k95_357859_1	ZP_04433866	bacitracin	bacitracin__bacA	bacA	#N/A	chromosome.Firmicutes	III
QTDY3contigs_k95_1346443	2811	QTDY3contigs_k95_1346443_2	YP_970399	bacitracin	bacitracin__bacA	bacA	#N/A	unclassified.Proteobacteria	IV
QTDY3contigs_k95_64312	3886	QTDY3contigs_k95_64312_5	gb|ACJ63262.1|ARO:3003107|mefB	MLS	macrolide-lincosamide-streptogramin__mef(B)	mef(B)	#N/A	chromosome.Firmicutes	I
QTDY3contigs_k95_659611	5474	QTDY3contigs_k95_659611_2	gi|446136270|ref|WP_000214125.1|	florfenicol	florfenicol__floR	floR	#N/A	plasmid.Proteobacteria	IV
QTDY3contigs_k95_659611	5474	QTDY3contigs_k95_659611_5	AF133140.gene.p01	tetracycline	tetracycline__tet(G)	tet(G)	#N/A	plasmid.Proteobacteria	IV
QTDY3contigs_k95_363106	10485	QTDY3contigs_k95_363106_9	gb|ADV91011.1|ARO:3000245|RbpA	rifamycin	rifamycin__RbpA	RbpA	#N/A	chromosome.Actinobacteria	IV
QTDY3contigs_k95_164109	1163	QTDY3contigs_k95_164109_2	YP_550152	bacitracin	bacitracin__bacA	bacA	#N/A	chromosome.Proteobacteria	IV
QTDY3contigs_k95_966700	1705	QTDY3contigs_k95_966700_2	gb|CTQ57092.1|ARO:3004682|aadA27	aminoglycoside	aminoglycoside__aadA27	aadA27	#N/A	plasmid.Proteobacteria	IV
QTDY3contigs_k95_1264550	443	QTDY3contigs_k95_1264550_1	gi|1028085982|ref|WP_063844476.1|	trimethoprim	trimethoprim__dfrB1	dfrB1	#N/A	plasmid.unclassified	IV
QTDY3contigs_k95_374135	1145	QTDY3contigs_k95_374135_1	AGC41079.1	MLS	macrolide-lincosamide-streptogramin__lnu(H)	lnu(H)	#N/A	plasmid.Proteobacteria	IV
QTDY3contigs_k95_773347	1234	QTDY3contigs_k95_773347_2	gb|AAZ42322.1|ARO:3003836|qacH	multidrug	multidrug__qacH	qacH	#N/A	plasmid.Proteobacteria	IV
QTDY3contigs_k95_468194	1543	QTDY3contigs_k95_468194_2	AB715422.1.gene3.p01	aminoglycoside	aminoglycoside__AAC(6')-Ib9	AAC(6')-Ib9	#N/A	plasmid.unclassified	IV
QTDY3contigs_k95_974631	2813	QTDY3contigs_k95_974631_4	AAC78336	MLS	macrolide-lincosamide-streptogramin__ereA2	ereA2	#N/A	unclassified.unclassified	I
QTDY3contigs_k95_1559369	1390	QTDY3contigs_k95_1559369_1	gb|AAC75089.1|ARO:3003577|ugd	polymyxin	polymyxin__ugd	ugd	#N/A	chromosome.Proteobacteria	IV
QTDY3contigs_k95_688009	1350	QTDY3contigs_k95_688009_1	AGC41079.1	MLS	macrolide-lincosamide-streptogramin__lnu(H)	lnu(H)	#N/A	plasmid.unclassified	IV
QTDY3contigs_k95_1474455	16051	QTDY3contigs_k95_1474455_3	gb|CAA03986.1|ARO:3000343|tap	multidrug	multidrug__tap	tap	#N/A	chromosome.Actinobacteria	IV
QTDY3contigs_k95_1378278	4424	QTDY3contigs_k95_1378278_1	gb|AAF63432|ARO:3003744|vatF	MLS	macrolide-lincosamide-streptogramin__vat(F)	vat(F)	#N/A	chromosome.unclassified	IV
QTDY3contigs_k95_191559	4247	QTDY3contigs_k95_191559_4	BAC67144	tetracycline	tetracycline__tet(C)	tet(C)	QTDY3contigs_k95_191559	plasmid.Proteobacteria	IV
QTDY3contigs_k95_1184086	2128	QTDY3contigs_k95_1184086_2	YP_001898234	bacitracin	bacitracin__bacA	bacA	#N/A	chromosome.Proteobacteria	IV
QTHL1contigs_k95_1049046	1825	QTHL1contigs_k95_1049046_2	gb|ABG65740.1|ARO:3002879|linG	MLS	macrolide-lincosamide-streptogramin__linG	linG	#N/A	unclassified.Proteobacteria	I
QTHL1contigs_k95_630596	1543	QTHL1contigs_k95_630596_1	U14748.1.gene2.p01	beta_lactam	beta_lactam__AER-1	AER-1	#N/A	plasmid.unclassified	II
QTHL1contigs_k95_630615	1234	QTHL1contigs_k95_630615_2	gb|AAZ42322.1|ARO:3003836|qacH	multidrug	multidrug__qacH	qacH	#N/A	plasmid.Proteobacteria	IV
QTHL1contigs_k95_1470538	4248	QTHL1contigs_k95_1470538_3	NC_008702.1.4607681.p01	multidrug	multidrug__OprM	OprM	#N/A	unclassified.Proteobacteria	IV
QTHL1contigs_k95_1052149	5788	QTHL1contigs_k95_1052149_2	gb|AAC75089.1|ARO:3003577|ugd	polymyxin	polymyxin__ugd	ugd	#N/A	chromosome.Actinobacteria	IV
QTHL1contigs_k95_1264425	2061	QTHL1contigs_k95_1264425_2	gi|446136270|ref|WP_000214125.1|	florfenicol	florfenicol__floR	floR	#N/A	plasmid.Proteobacteria	IV
QTHL1contigs_k95_216738	6473	QTHL1contigs_k95_216738_3	NC_011595.7058890.p01	multidrug	multidrug__OprM	OprM	#N/A	chromosome.Proteobacteria	IV
QTHL1contigs_k95_1476367	2496	QTHL1contigs_k95_1476367_2	YP_001898234	bacitracin	bacitracin__bacA	bacA	#N/A	chromosome.Proteobacteria	IV
QTHL1contigs_k95_1061597	1365	QTHL1contigs_k95_1061597_1	AAA27431	MLS	macrolide-lincosamide-streptogramin__erm(F)	erm(F)	#N/A	unclassified.unclassified	II
QTHL1contigs_k95_955637	759	QTHL1contigs_k95_955637_2	NC_010410.6003348.p01	multidrug	multidrug__abeS	abeS	#N/A	chromosome.Proteobacteria	IV
QTHL1contigs_k95_1167696	1850	QTHL1contigs_k95_1167696_2	AY570763.1.gene3.p01	beta_lactam	beta_lactam__OXA-58	OXA-58	QTHL1contigs_k95_1167696	chromosome.unclassified	IV
QTHL1contigs_k95_222498	2024	QTHL1contigs_k95_222498_1	gb|AAC44316.1|ARO:3005010|qacEdelta1	multidrug	multidrug__qacEdelta1	qacEdelta1	#N/A	plasmid.Proteobacteria	IV
QTHL1contigs_k95_222498	2024	QTHL1contigs_k95_222498_2	AB104852.1.gene6.p01	sulfonamide	sulfonamide__sul1	sul1	#N/A	plasmid.Proteobacteria	notassessed
QTHL1contigs_k95_327712	1141	QTHL1contigs_k95_327712_2	gb|ABG65740.1|ARO:3002879|linG	MLS	macrolide-lincosamide-streptogramin__linG	linG	#N/A	plasmid.unclassified	I
QTHL1contigs_k95_1479987	3520	QTHL1contigs_k95_1479987_2	gi|587794836|gb|EXA87379.1|	multidrug	multidrug__tolC	tolC	#N/A	chromosome.Proteobacteria	IV
QTHL1contigs_k95_541027	5788	QTHL1contigs_k95_541027_4	DQ522237.1.gene5.p01	beta_lactam	beta_lactam__IMP-30	IMP-30	#N/A	unclassified.Proteobacteria	IV
QTHL1contigs_k95_332061	3136	QTHL1contigs_k95_332061_3	ABB70054	tetracycline	tetracycline__tet(M)	tet(M)	QTHL1contigs_k95_332061	plasmid.Firmicutes	IV
QTHL1contigs_k95_542471	90679	QTHL1contigs_k95_542471_36	gi|906298254|emb|CRZ18264.1|	tetracycline	tetracycline__tet(V)	tet(V)	#N/A	unclassified.Actinobacteria	IV
QTHL1contigs_k95_230826	1875	QTHL1contigs_k95_230826_1	Q8Y1I9	bacitracin	bacitracin__bacA	bacA	#N/A	chromosome.Proteobacteria	IV
QTHL1contigs_k95_20242	3146	QTHL1contigs_k95_20242_2	YP_001155044	bacitracin	bacitracin__bacA	bacA	#N/A	plasmid.Proteobacteria	IV
QTHL1contigs_k95_654719	3502	QTHL1contigs_k95_654719_1	gb|ACJ63262.1|ARO:3003107|mefB	MLS	macrolide-lincosamide-streptogramin__mef(B)	mef(B)	#N/A	unclassified.unclassified	I
QTHL1contigs_k95_1182365	2265	QTHL1contigs_k95_1182365_3	U19459.gene.p01	MLS	macrolide-lincosamide-streptogramin__vat(B)	vat(B)	#N/A	chromosome.unclassified	IV
QTHL1contigs_k95_342894	6790	QTHL1contigs_k95_342894_4	gb|BAL43359.1|ARO:3003742|mphG	MLS	macrolide-lincosamide-streptogramin__mph(G)	mph(G)	#N/A	plasmid.Proteobacteria	II
QTHL1contigs_k95_29550	1247	QTHL1contigs_k95_29550_2	AGC41079.1	MLS	macrolide-lincosamide-streptogramin__lnu(H)	lnu(H)	#N/A	plasmid.Proteobacteria	IV
QTHL1contigs_k95_345192	29023	QTHL1contigs_k95_345192_5	YP_550152	bacitracin	bacitracin__bacA	bacA	#N/A	chromosome.Proteobacteria	IV
QTHL1contigs_k95_30712	1237	QTHL1contigs_k95_30712_1	AGC41079.1	MLS	macrolide-lincosamide-streptogramin__lnu(H)	lnu(H)	#N/A	plasmid.unclassified	IV
QTHL1contigs_k95_1082441	5493	QTHL1contigs_k95_1082441_3	gi|346061078|dbj|GAA20961.1|	multidrug	multidrug__OprJ	OprJ	#N/A	chromosome.unclassified	IV
QTHL1contigs_k95_1285635	1250	QTHL1contigs_k95_1285635_2	EU675686.2.gene5.p01	aminoglycoside	aminoglycoside__aadA16	aadA16	#N/A	unclassified.Proteobacteria	IV
QTHL1contigs_k95_242927	2989	QTHL1contigs_k95_242927_2	YP_970399	bacitracin	bacitracin__bacA	bacA	#N/A	unclassified.Proteobacteria	IV
QTHL1contigs_k95_1602850	3058	QTHL1contigs_k95_1602850_3	AAC78336	MLS	macrolide-lincosamide-streptogramin__ereA2	ereA2	#N/A	plasmid.unclassified	I
QTHL1contigs_k95_1602850	3058	QTHL1contigs_k95_1602850_4	gb|ABG65740.1|ARO:3002879|linG	MLS	macrolide-lincosamide-streptogramin__linG	linG	#N/A	plasmid.unclassified	I
QTHL1contigs_k95_1196181	5829	QTHL1contigs_k95_1196181_2	gi|902795376|ref|WP_049664555.1|	MLS	macrolide-lincosamide-streptogramin__lsa(B)	lsa(B)	#N/A	unclassified.unclassified	IV
QTHL1contigs_k95_1196181	5829	QTHL1contigs_k95_1196181_3	gb|ABR14060.1|ARO:3002838|lnuD	MLS	macrolide-lincosamide-streptogramin__lnu(D)	lnu(D)	#N/A	unclassified.unclassified	III
QTHL1contigs_k95_137874	12209	QTHL1contigs_k95_137874_3	BAC67144	tetracycline	tetracycline__tet(C)	tet(C)	#N/A	plasmid.Proteobacteria	IV
QTHL1contigs_k95_42483	3714	QTHL1contigs_k95_42483_4	gb|AAL59753.1|ARO:3000412|sul2	sulfonamide	sulfonamide__sul2	sul2	#N/A	unclassified.Proteobacteria	notassessed
QTHL1contigs_k95_252865	1290	QTHL1contigs_k95_252865_2	gi|38231197|gb|AAR14532.1|	aminoglycoside	aminoglycoside__aadA	aadA	#N/A	plasmid.Proteobacteria	II
QTHL1contigs_k95_980572	7998	QTHL1contigs_k95_980572_3	AF133140.gene.p01	tetracycline	tetracycline__tet(G)	tet(G)	#N/A	plasmid.Proteobacteria	IV
QTHL1contigs_k95_980572	7998	QTHL1contigs_k95_980572_5	AY463797.7.gene32.p01	aminoglycoside	aminoglycoside__AAC(3)-Id	AAC(3)-Id	#N/A	plasmid.Proteobacteria	IV
QTHL1contigs_k95_980572	7998	QTHL1contigs_k95_980572_6	AF313472.2.gene15.p01	aminoglycoside	aminoglycoside__APH(3'')-Ib	APH(3'')-Ib	#N/A	plasmid.Proteobacteria	I
QTHL1contigs_k95_43294	2725	QTHL1contigs_k95_43294_2	AJ514254.gene.p01	tetracycline	tetracycline__tet(36)	tet(36)	#N/A	unclassified.Bacteroidetes	IV
QTHL1contigs_k95_982024	2690	QTHL1contigs_k95_982024_2	Q0K7S4	bacitracin	bacitracin__bacA	bacA	#N/A	chromosome.Proteobacteria	IV
QTHL1contigs_k95_456026	4092	QTHL1contigs_k95_456026_2	YP_581244	bacitracin	bacitracin__bacA	bacA	#N/A	chromosome.unclassified	IV
QTHL1contigs_k95_887543	6223	QTHL1contigs_k95_887543_3	gb|AAG07064.1|ARO:3003693|mexK	multidrug	multidrug__mexK	mexK	#N/A	chromosome.Proteobacteria	IV
QTHL1contigs_k95_48104	804	QTHL1contigs_k95_48104_1	YP_001144149	chloramphenicol	chloramphenicol__Campylobacter coli chloramphenicol acetyltransferase	Campylobacter coli chloramphenicol acetyltransferase	#N/A	plasmid.Firmicutes	IV
QTHL1contigs_k95_1100528	5880	QTHL1contigs_k95_1100528_4	gb|AAG04518.1|ARO:3000149|fosA	fosfomycin	fosfomycin__FosA	FosA	#N/A	chromosome.Proteobacteria	IV
QTHL1contigs_k95_1100556	1562	QTHL1contigs_k95_1100556_2	ZP_04543635	MLS	macrolide-lincosamide-streptogramin__erm(F)	erm(F)	#N/A	unclassified.unclassified	III
QTHL1contigs_k95_147738	2216	QTHL1contigs_k95_147738_2	AY743590.gene.p01	tetracycline	tetracycline__tet(39)	tet(39)	#N/A	unclassified.Proteobacteria	IV
QTHL1contigs_k95_685948	5672	QTHL1contigs_k95_685948_1	AJ222769.gene.p01	tetracycline	tetracycline__tet(W)	tet(W)	#N/A	plasmid.unclassified	IV
QTHL1contigs_k95_900351	3533	QTHL1contigs_k95_900351_1	gb|ABR14060.1|ARO:3002838|lnuD	MLS	macrolide-lincosamide-streptogramin__lnu(D)	lnu(D)	#N/A	chromosome.unclassified	III
QTHL1contigs_k95_900351	3533	QTHL1contigs_k95_900351_2	U19459.gene.p01	MLS	macrolide-lincosamide-streptogramin__vat(B)	vat(B)	#N/A	chromosome.unclassified	IV
QTHL1contigs_k95_467755	809	QTHL1contigs_k95_467755_1	AY259086.1.gene4.p01	chloramphenicol	chloramphenicol__catB3	catB3	#N/A	plasmid.Proteobacteria	I
QTHL1contigs_k95_1416800	1896	QTHL1contigs_k95_1416800_1	AF043381.1.gene2.p01	aminoglycoside	aminoglycoside__AAC(6')-Ib9	AAC(6')-Ib9	#N/A	plasmid.unclassified	I
QTHL1contigs_k95_903542	2297	QTHL1contigs_k95_903542_1	gb|CCP45647.1|ARO:3003955|efpA	multidrug	multidrug__efpA	efpA	#N/A	chromosome.unclassified	IV
QTHL1contigs_k95_65987	27040	QTHL1contigs_k95_65987_9	gb|ADV91011.1|ARO:3000245|RbpA	rifamycin	rifamycin__RbpA	RbpA	#N/A	chromosome.Actinobacteria	IV
QTHL1contigs_k95_590689	1628	QTHL1contigs_k95_590689_2	ZP_04543635	MLS	macrolide-lincosamide-streptogramin__erm(F)	erm(F)	#N/A	plasmid.Proteobacteria	III
QTHL1contigs_k95_1221753	1112	QTHL1contigs_k95_1221753_1	AY494717.1.gene1.p01	beta_lactam	beta_lactam__GES-5	GES-5	#N/A	plasmid.Proteobacteria	notassessed
QTHL1contigs_k95_382328	9116	QTHL1contigs_k95_382328_8	NC_011586.7045443.p01	multidrug	multidrug__adeI	adeI	#N/A	chromosome.Proteobacteria	IV
QTHL1contigs_k95_278335	5281	QTHL1contigs_k95_278335_1	CAI46978	beta_lactam	beta_lactam__Other class A beta-lactamase	Other class A beta-lactamase	#N/A	plasmid.Proteobacteria	II
QTHL1contigs_k95_1630910	1847	QTHL1contigs_k95_1630910_2	gb|AAF63432|ARO:3003744|vatF	MLS	macrolide-lincosamide-streptogramin__vat(F)	vat(F)	#N/A	unclassified.unclassified	IV
QTHL1contigs_k95_279138	3587	QTHL1contigs_k95_279138_3	gb|CTQ57092.1|ARO:3004682|aadA27	aminoglycoside	aminoglycoside__aadA27	aadA27	#N/A	unclassified.unclassified	IV
QTHL1contigs_k95_699416	596	QTHL1contigs_k95_699416_1	gb|AAZ42322.1|ARO:3003836|qacH	multidrug	multidrug__qacH	qacH	#N/A	plasmid.unclassified	IV
QTHL1contigs_k95_386592	5865	QTHL1contigs_k95_386592_4	gb|AAC75089.1|ARO:3003577|ugd	polymyxin	polymyxin__ugd	ugd	#N/A	chromosome.Proteobacteria	IV
QTHL1contigs_k95_75652	15780	QTHL1contigs_k95_75652_7	gb|CAA03986.1|ARO:3000343|tap	multidrug	multidrug__tap	tap	#N/A	chromosome.Actinobacteria	IV
QTHL1contigs_k95_1637019	1027	QTHL1contigs_k95_1637019_1	ABE98197	quinolone	quinolone__QnrS2	QnrS2	#N/A	unclassified.Proteobacteria	I
QTHL1contigs_k95_166413	690	QTHL1contigs_k95_166413_1	gi|1028085982|ref|WP_063844476.1|	trimethoprim	trimethoprim__dfrB1	dfrB1	#N/A	plasmid.unclassified	IV
QTHL1contigs_k95_917850	8349	QTHL1contigs_k95_917850_2	gb|AAC75089.1|ARO:3003577|ugd	polymyxin	polymyxin__ugd	ugd	#N/A	unclassified.Actinobacteria	IV
QTHL1contigs_k95_1011048	1514	QTHL1contigs_k95_1011048_2	gb|AAC75089.1|ARO:3003577|ugd	polymyxin	polymyxin__ugd	ugd	#N/A	unclassified.unclassified	IV
QTHL1contigs_k95_486392	2171	QTHL1contigs_k95_486392_3	AF001493.1.orf0.gene.p01	rifamycin	rifamycin__arr-1	arr-1	#N/A	plasmid.Actinobacteria	IV
QTHL1contigs_k95_716142	1317	QTHL1contigs_k95_716142_1	AGC41079.1	MLS	macrolide-lincosamide-streptogramin__lnu(H)	lnu(H)	#N/A	plasmid.unclassified	IV
QTHL1contigs_k95_805579	1039	QTHL1contigs_k95_805579_1	gi|426206800|emb|CCP09090.1|	beta_lactam	beta_lactam__OXA-10	OXA-10	#N/A	plasmid.Proteobacteria	I
QTHL1contigs_k95_1139414	1651	QTHL1contigs_k95_1139414_1	BAB71966	tetracycline	tetracycline__tetA(P)	tetA(P)	#N/A	chromosome.Firmicutes	IV
QTHL1contigs_k95_1142936	2858	QTHL1contigs_k95_1142936_2	gb|BAL43359.1|ARO:3003742|mphG	MLS	macrolide-lincosamide-streptogramin__mph(G)	mph(G)	#N/A	unclassified.unclassified	II
QTHL1contigs_k95_180020	10647	QTHL1contigs_k95_180020_2	gi|694076105|ref|WP_032421853.1|	multidrug	multidrug__acrF	acrF	#N/A	chromosome.Proteobacteria	IV
QTHL1contigs_k95_180483	1174	QTHL1contigs_k95_180483_1	AAA91586	beta_lactam	beta_lactam__OXA-1	OXA-1	#N/A	plasmid.Proteobacteria	notassessed
QTHL1contigs_k95_407822	2405	QTHL1contigs_k95_407822_2	AJ459418.gene.p01	sulfonamide	sulfonamide__sul3	sul3	#N/A	plasmid.unclassified	I
QTHL1contigs_k95_1546572	1437	QTHL1contigs_k95_1546572_2	gi|730318750|ref|WP_033983530.1|	multidrug	multidrug__MexC	MexC	#N/A	unclassified.Proteobacteria	IV
QTHL1contigs_k95_623903	8069	QTHL1contigs_k95_623903_6	gb|AAC75089.1|ARO:3003577|ugd	polymyxin	polymyxin__ugd	ugd	#N/A	chromosome.Proteobacteria	IV
QTHL1contigs_k95_498407	28824	QTHL1contigs_k95_498407_24	YP_001848841	aminoglycoside	aminoglycoside__AAC(2')-Ic	AAC(2')-Ic	#N/A	unclassified.Actinobacteria	IV
QTHL1contigs_k95_838238	3421	QTHL1contigs_k95_838238_3	AAR05762	MLS	macrolide-lincosamide-streptogramin__mph(A)	mph(A)	#N/A	unclassified.unclassified	I
QTHL2contigs_k95_592103	1499	QTHL2contigs_k95_592103_1	AGC41079.1	MLS	macrolide-lincosamide-streptogramin__lnu(H)	lnu(H)	#N/A	plasmid.Proteobacteria	IV
QTHL2contigs_k95_2960985	2115	QTHL2contigs_k95_2960985_1	gb|AAY32951.1|ARO:3002837|lnuC	MLS	macrolide-lincosamide-streptogramin__lnu(C)	lnu(C)	#N/A	unclassified.unclassified	III
QTHL2contigs_k95_2172008	2580	QTHL2contigs_k95_2172008_2	YP_966872	bacitracin	bacitracin__bacA	bacA	#N/A	chromosome.unclassified	IV
QTHL2contigs_k95_2566523	259383	QTHL2contigs_k95_2566523_203	ZP_04528247	bacitracin	bacitracin__bacA	bacA	#N/A	chromosome.Firmicutes	III
QTHL2contigs_k95_1579927	1640	QTHL2contigs_k95_1579927_2	gb|AAZ42322.1|ARO:3003836|qacH	multidrug	multidrug__qacH	qacH	#N/A	unclassified.Proteobacteria	IV
QTHL2contigs_k95_1092	1071	QTHL2contigs_k95_1092_1	M35190.gene.p01	chloramphenicol	chloramphenicol__Campylobacter coli chloramphenicol acetyltransferase	Campylobacter coli chloramphenicol acetyltransferase	#N/A	unclassified.unclassified	III
QTHL2contigs_k95_790557	6666	QTHL2contigs_k95_790557_2	ZP_04433866	bacitracin	bacitracin__bacA	bacA	#N/A	chromosome.unclassified	III
QTHL2contigs_k95_1975035	7819	QTHL2contigs_k95_1975035_2	gb|AAG05915.1|ARO:3004074|MuxB	multidrug	multidrug__MuxB	MuxB	#N/A	chromosome.Proteobacteria	IV
QTHL2contigs_k95_1975035	7819	QTHL2contigs_k95_1975035_3	gb|AAG05914|ARO:3004075|MuxC	multidrug	multidrug__MuxC	MuxC	#N/A	chromosome.Proteobacteria	IV
QTHL2contigs_k95_1975496	11297	QTHL2contigs_k95_1975496_11	ABV82120	tetracycline	tetracycline__tet(32)	tet(32)	#N/A	unclassified.Firmicutes	III
QTHL2contigs_k95_791337	8935	QTHL2contigs_k95_791337_5	gi|447196024|ref|WP_001273280.1|	multidrug	multidrug__acrF	acrF	#N/A	chromosome.Proteobacteria	IV
QTHL2contigs_k95_2963228	1412	QTHL2contigs_k95_2963228_2	YP_581244	bacitracin	bacitracin__bacA	bacA	#N/A	chromosome.unclassified	IV
QTHL2contigs_k95_398136	15454	QTHL2contigs_k95_398136_15	Q08425	tetracycline	tetracycline__tet(Q)	tet(Q)	#N/A	unclassified.Bacteroidetes	III
QTHL2contigs_k95_2963797	6054	QTHL2contigs_k95_2963797_1	AY743590.gene.p01	tetracycline	tetracycline__tet(39)	tet(39)	#N/A	unclassified.Proteobacteria	IV
QTHL2contigs_k95_1583073	2048	QTHL2contigs_k95_1583073_2	gb|ABR14060.1|ARO:3002838|lnuD	MLS	macrolide-lincosamide-streptogramin__lnu(D)	lnu(D)	#N/A	plasmid.unclassified	III
QTHL2contigs_k95_2569812	4643	QTHL2contigs_k95_2569812_2	gi|490848588|ref|WP_004710651.1|	MLS	macrolide-lincosamide-streptogramin__macA	macA	#N/A	unclassified.Proteobacteria	IV
QTHL2contigs_k95_2766900	6709	QTHL2contigs_k95_2766900_3	NC_011595.7058890.p01	multidrug	multidrug__OprM	OprM	#N/A	chromosome.Proteobacteria	IV
QTHL2contigs_k95_2570420	417	QTHL2contigs_k95_2570420_1	gb|AKF12264.1|ARO:3004498|dfrB4	trimethoprim	trimethoprim__dfrB4	dfrB4	#N/A	plasmid.Proteobacteria	IV
QTHL2contigs_k95_202270	1449	QTHL2contigs_k95_202270_2	gb|WP_020848173.1|ARO:3005725|OXA-491	beta_lactam	beta_lactam__OXA-464	OXA-464	#N/A	plasmid.Proteobacteria	III
QTHL2contigs_k95_597400	1599	QTHL2contigs_k95_597400_2	AJ459418.gene.p01	sulfonamide	sulfonamide__sul3	sul3	#N/A	unclassified.unclassified	I
QTHL2contigs_k95_1783597	3520	QTHL2contigs_k95_1783597_2	gb|WP_104671188.1|ARO:3003948|efrA	multidrug	multidrug__efrA	efrA	#N/A	chromosome.unclassified	IV
QTHL2contigs_k95_203050	5079	QTHL2contigs_k95_203050_2	KJ363320.1.gene3.p01	aminoglycoside	aminoglycoside__aadA2	aadA2	#N/A	plasmid.Proteobacteria	I
QTHL2contigs_k95_203050	5079	QTHL2contigs_k95_203050_3	gb|WP_164461291.1|ARO:3006091|OXA-903	beta_lactam	beta_lactam__OXA-486	OXA-486	#N/A	plasmid.Proteobacteria	IV
QTHL2contigs_k95_203050	5079	QTHL2contigs_k95_203050_5	gb|ABG65740.1|ARO:3002879|linG	MLS	macrolide-lincosamide-streptogramin__linG	linG	#N/A	plasmid.Proteobacteria	I
QTHL2contigs_k95_995082	5120	QTHL2contigs_k95_995082_7	YP_001966247	aminoglycoside	aminoglycoside__AAC(3)-IId	AAC(3)-IId	#N/A	plasmid.unclassified	I
QTHL2contigs_k95_403980	6711	QTHL2contigs_k95_403980_4	gb|AAC74000.1|ARO:3003950|msbA	multidrug	multidrug__msbA	msbA	#N/A	chromosome.Proteobacteria	IV
QTHL2contigs_k95_995943	2914	QTHL2contigs_k95_995943_2	gb|AAC75089.1|ARO:3003577|ugd	polymyxin	polymyxin__ugd	ugd	#N/A	chromosome.unclassified	IV
QTHL2contigs_k95_1391279	8974	QTHL2contigs_k95_1391279_4	gi|817600095|ref|WP_046594084.1|	multidrug	multidrug__acrF	acrF	#N/A	plasmid.Proteobacteria	IV
QTHL2contigs_k95_204043	4376	QTHL2contigs_k95_204043_1	gb|AAG07064.1|ARO:3003693|mexK	multidrug	multidrug__mexK	mexK	#N/A	chromosome.unclassified	IV
QTHL2contigs_k95_799407	3964	QTHL2contigs_k95_799407_2	ZP_03029343	multidrug	multidrug__tolC	tolC	#N/A	chromosome.Proteobacteria	notassessed
QTHL2contigs_k95_2179186	992	QTHL2contigs_k95_2179186_2	gb|ENU37733|ARO:3004091|ANT(3'')-IIc	aminoglycoside	aminoglycoside__ANT(3'')-IIc	ANT(3'')-IIc	#N/A	unclassified.Proteobacteria	IV
QTHL2contigs_k95_2772097	693	QTHL2contigs_k95_2772097_2	ZP_00990220	tetracycline	tetracycline__tet(34)	tet(34)	#N/A	plasmid.unclassified	IV
QTHL2contigs_k95_2772167	6511	QTHL2contigs_k95_2772167_9	ZP_04623896	polymyxin	polymyxin__rosA	rosA	#N/A	chromosome.unclassified	IV
QTHL2contigs_k95_2378008	1060	QTHL2contigs_k95_2378008_2	YP_112402	aminoglycoside	aminoglycoside__APH(3')-Ib	APH(3')-Ib	#N/A	plasmid.Proteobacteria	IV
QTHL2contigs_k95_1394356	4020	QTHL2contigs_k95_1394356_2	YP_002890644	bacitracin	bacitracin__bacA	bacA	#N/A	unclassified.Proteobacteria	IV
QTHL2contigs_k95_407711	1029	QTHL2contigs_k95_407711_2	gb|ADZ12700.1|ARO:3005090|RanB	multidrug	multidrug__RanB	RanB	#N/A	chromosome.Bacteroidetes	IV
QTHL2contigs_k95_2378990	9047	QTHL2contigs_k95_2378990_9	HQ451074.1.gene4.p01	beta_lactam	beta_lactam__TEM-1	TEM-1	QTHL2contigs_k95_2378990	plasmid.Proteobacteria	notassessed
QTHL2contigs_k95_1789687	1960	QTHL2contigs_k95_1789687_2	YP_581244	bacitracin	bacitracin__bacA	bacA	#N/A	chromosome.Proteobacteria	IV
QTHL2contigs_k95_1986500	8260	QTHL2contigs_k95_1986500_6	gi|26109487|gb|AAN81690.1|AE016765_92	multidrug	multidrug__emrA	emrA	#N/A	chromosome.Proteobacteria	III
QTHL2contigs_k95_1986500	8260	QTHL2contigs_k95_1986500_7	NC_002695.1.914736.p01	multidrug	multidrug__emrB	emrB	#N/A	chromosome.Proteobacteria	notassessed
QTHL2contigs_k95_1986938	2249	QTHL2contigs_k95_1986938_1	gb|AAA27459.1|ARO:3004683|aadS	aminoglycoside	aminoglycoside__aadS	aadS	#N/A	unclassified.unclassified	II
QTHL2contigs_k95_1400397	1464	QTHL2contigs_k95_1400397_1	gi|488250641|ref|WP_002321849.1|	MLS	macrolide-lincosamide-streptogramin__erm(B)	erm(B)	#N/A	plasmid.Firmicutes	I
QTHL2contigs_k95_1597570	7766	QTHL2contigs_k95_1597570_2	gb|BAL43359.1|ARO:3003742|mphG	MLS	macrolide-lincosamide-streptogramin__mph(G)	mph(G)	#N/A	plasmid.Proteobacteria	II
QTHL2contigs_k95_1795008	3044	QTHL2contigs_k95_1795008_1	gi|924348018|ref|WP_053483923.1|	MLS	macrolide-lincosamide-streptogramin__lsa(B)	lsa(B)	#N/A	plasmid.Firmicutes	IV
QTHL2contigs_k95_1795008	3044	QTHL2contigs_k95_1795008_2	AAL05554	MLS	macrolide-lincosamide-streptogramin__lsa(E)	lsa(E)	#N/A	plasmid.Firmicutes	I
QTHL2contigs_k95_1198053	6439	QTHL2contigs_k95_1198053_4	AJ420072.gene.p01	tetracycline	tetracycline__tet(33)	tet(33)	#N/A	plasmid.Actinobacteria	IV
QTHL2contigs_k95_1598096	5657	QTHL2contigs_k95_1598096_5	gb|CDO12042.1|ARO:3005053|ArnT	other_peptide_antibiotics	other_peptide_antibiotics__ArnT	ArnT	#N/A	chromosome.Proteobacteria	III
QTHL2contigs_k95_414522	2608	QTHL2contigs_k95_414522_2	ABB70054	tetracycline	tetracycline__tet(M)	tet(M)	#N/A	plasmid.Firmicutes	IV
QTHL2contigs_k95_211636	1008	QTHL2contigs_k95_211636_1	DQ522237.1.gene5.p01	beta_lactam	beta_lactam__IMP-30	IMP-30	#N/A	unclassified.Proteobacteria	IV
QTHL2contigs_k95_1401913	5091	QTHL2contigs_k95_1401913_3	YP_746446	bacitracin	bacitracin__bacA	bacA	#N/A	unclassified.Proteobacteria	IV
QTHL2contigs_k95_415423	7520	QTHL2contigs_k95_415423_1	gb|AAC75314.1|ARO:3003578|pmrF	polymyxin	polymyxin__pmrF	pmrF	#N/A	chromosome.Proteobacteria	IV
QTHL2contigs_k95_1007494	3911	QTHL2contigs_k95_1007494_3	JQ861959.1.gene5.p01	aminoglycoside	aminoglycoside__ANT(6)-Ia	ANT(6)-Ia	#N/A	unclassified.Firmicutes	I
QTHL2contigs_k95_212484	5783	QTHL2contigs_k95_212484_3	JQ861959.1.gene5.p01	aminoglycoside	aminoglycoside__ANT(6)-Ia	ANT(6)-Ia	#N/A	unclassified.Firmicutes	I
QTHL2contigs_k95_1008460	6313	QTHL2contigs_k95_1008460_5	gb|AAG07064.1|ARO:3003693|mexK	multidrug	multidrug__mexK	mexK	#N/A	chromosome.Proteobacteria	IV
QTHL2contigs_k95_20162	2449	QTHL2contigs_k95_20162_5	gb|APB03223.1|ARO:3003989|AAC(6')-34	aminoglycoside	aminoglycoside__AAC(6')-34	AAC(6')-34	#N/A	unclassified.unclassified	IV
QTHL2contigs_k95_609934	12739	QTHL2contigs_k95_609934_5	Q52360	tetracycline	tetracycline__tet(Q)	tet(Q)	#N/A	plasmid.unclassified	III
QTHL2contigs_k95_1404414	1355	QTHL2contigs_k95_1404414_2	AB061794.1.gene2.p01	aminoglycoside	aminoglycoside__AAC(6')-Ia	AAC(6')-Ia	#N/A	chromosome.Proteobacteria	IV
QTHL2contigs_k95_813192	2199	QTHL2contigs_k95_813192_2	AF002716.gene.p01	MLS	macrolide-lincosamide-streptogramin__erm(A)	erm(A)	#N/A	unclassified.unclassified	III
QTHL2contigs_k95_2189227	1552	QTHL2contigs_k95_2189227_1	gb|WP_068981616.1|ARO:3006441|ADC-84	beta_lactam	beta_lactam__ADC-43	ADC-43	#N/A	unclassified.unclassified	IV
QTHL2contigs_k95_1800892	5816	QTHL2contigs_k95_1800892_3	AF133140.gene.p01	tetracycline	tetracycline__tet(G)	tet(G)	#N/A	plasmid.Proteobacteria	IV
QTHL2contigs_k95_1800892	5816	QTHL2contigs_k95_1800892_5	gi|446136270|ref|WP_000214125.1|	florfenicol	florfenicol__floR	floR	#N/A	plasmid.Proteobacteria	IV
QTHL2contigs_k95_1012882	8875	QTHL2contigs_k95_1012882_2	JQ861959.1.gene5.p01	aminoglycoside	aminoglycoside__ANT(6)-Ia	ANT(6)-Ia	#N/A	chromosome.unclassified	I
QTHL2contigs_k95_1012882	8875	QTHL2contigs_k95_1012882_5	CAA67773	aminoglycoside	aminoglycoside__APH(3')-IIIa	APH(3')-IIIa	#N/A	chromosome.unclassified	I
QTHL2contigs_k95_2784088	2289	QTHL2contigs_k95_2784088_4	ABA54978	beta_lactam	beta_lactam__OXA-9	OXA-9	#N/A	unclassified.Proteobacteria	IV
QTHL2contigs_k95_25250	14220	QTHL2contigs_k95_25250_5	gb|AAL19305.1|ARO:3000790|mdsB	multidrug	multidrug__mdsB	mdsB	#N/A	unclassified.Proteobacteria	IV
QTHL2contigs_k95_1409599	3446	QTHL2contigs_k95_1409599_3	gb|CAA09666.1|ARO:3004122|Klebsiella	beta_lactam	beta_lactam__Klebsiella pneumoniae OmpK37	Klebsiella pneumoniae OmpK37	#N/A	chromosome.Proteobacteria	IV
QTHL2contigs_k95_817594	1111	QTHL2contigs_k95_817594_2	gb|WP_020848173.1|ARO:3005725|OXA-491	beta_lactam	beta_lactam__OXA-464	OXA-464	#N/A	plasmid.unclassified	III
QTHL2contigs_k95_218002	1073	QTHL2contigs_k95_218002_2	gb|AEH26330.1|ARO:3005009|qacE	multidrug	multidrug__qacE	qacE	#N/A	chromosome.unclassified	IV
QTHL2contigs_k95_1205133	5312	QTHL2contigs_k95_1205133_2	NC_010410.6003655.p01	multidrug	multidrug__tolC	tolC	#N/A	unclassified.Proteobacteria	IV
QTHL2contigs_k95_218362	4296	QTHL2contigs_k95_218362_4	NP_521874	multidrug	multidrug__MexC	MexC	#N/A	unclassified.Proteobacteria	IV
QTHL2contigs_k95_218597	2958	QTHL2contigs_k95_218597_3	gb|APB03216.1|ARO:3003982|LlmA	MLS	macrolide-lincosamide-streptogramin__LlmA 23S ribosomal RNA methyltransferase	LlmA 23S ribosomal RNA methyltransferase	#N/A	chromosome.Firmicutes	IV
QTHL2contigs_k95_1205627	2256	QTHL2contigs_k95_1205627_3	CP001485.1.gene2821.p01	tetracycline	multidrug__tolC	tolC	#N/A	plasmid.Proteobacteria	IV
QTHL2contigs_k95_1612759	8300	QTHL2contigs_k95_1612759_4	YP_312991	multidrug	multidrug__mdtP	mdtP	#N/A	chromosome.Proteobacteria	IV
QTHL2contigs_k95_1612759	8300	QTHL2contigs_k95_1612759_5	ZP_03069403	multidrug	multidrug__mdtO	mdtO	#N/A	chromosome.Proteobacteria	III
QTHL2contigs_k95_1612759	8300	QTHL2contigs_k95_1612759_6	YP_001726873	multidrug	multidrug__mdtN	mdtN	#N/A	chromosome.Proteobacteria	notassessed
QTHL2contigs_k95_430637	3953	QTHL2contigs_k95_430637_2	BAB71966	tetracycline	tetracycline__tetA(P)	tetA(P)	#N/A	unclassified.unclassified	IV
QTHL2contigs_k95_430637	3953	QTHL2contigs_k95_430637_3	ZP_02632674	tetracycline	tetracycline__tetB(P)	tetB(P)	#N/A	unclassified.unclassified	IV
QTHL2contigs_k95_622714	6441	QTHL2contigs_k95_622714_7	CAI46978	beta_lactam	beta_lactam__Other class A beta-lactamase	Other class A beta-lactamase	QTHL2contigs_k95_622714	plasmid.Proteobacteria	II
QTHL2contigs_k95_1814898	4504	QTHL2contigs_k95_1814898_2	CAC47932	tetracycline	tetracycline__tetX2	tetX2	#N/A	unclassified.Bacteroidetes	IV
QTHL2contigs_k95_1814898	4504	QTHL2contigs_k95_1814898_3	gb|AKO71461.1|ARO:3004608|EreD	MLS	macrolide-lincosamide-streptogramin__ere(D)	ere(D)	#N/A	unclassified.Bacteroidetes	IV
QTHL2contigs_k95_829227	1216	QTHL2contigs_k95_829227_2	AY123251.gene2.p01	chloramphenicol	chloramphenicol__catB8	catB8	#N/A	unclassified.unclassified	I
QTHL2contigs_k95_1815776	2271	QTHL2contigs_k95_1815776_3	AY123251.gene2.p01	chloramphenicol	chloramphenicol__catB8	catB8	#N/A	plasmid.Proteobacteria	I
QTHL2contigs_k95_37430	4436	QTHL2contigs_k95_37430_5	M55620.gene.p01	chloramphenicol	chloramphenicol__catQ	catQ	#N/A	unclassified.unclassified	III
QTHL2contigs_k95_2004381	3231	QTHL2contigs_k95_2004381_2	BAD46890	tetracycline	tetracycline__tet(Q)	tet(Q)	#N/A	unclassified.Bacteroidetes	III
QTHL2contigs_k95_625127	1628	QTHL2contigs_k95_625127_2	gb|ENU37733|ARO:3004091|ANT(3'')-IIc	aminoglycoside	aminoglycoside__ANT(3'')-IIc	ANT(3'')-IIc	#N/A	chromosome.unclassified	IV
QTHL2contigs_k95_228523	1147	QTHL2contigs_k95_228523_1	gi|53794413|gb|AAU93764.1|	aminoglycoside	aminoglycoside__aadA	aadA	#N/A	unclassified.Proteobacteria	I
QTHL2contigs_k95_1030048	1769	QTHL2contigs_k95_1030048_1	YP_001101924	aminoglycoside	aminoglycoside__APH(6)-Id	APH(6)-Id	#N/A	plasmid.Proteobacteria	IV
QTHL2contigs_k95_437912	4259	QTHL2contigs_k95_437912_1	gi|927928807|gb|ALE32149.1|	aminoglycoside	aminoglycoside__AAC(3)-Ia	AAC(3)-Ia	#N/A	unclassified.Proteobacteria	IV
QTHL2contigs_k95_1031138	1485	QTHL2contigs_k95_1031138_2	BAB71966	tetracycline	tetracycline__tetA(P)	tetA(P)	#N/A	chromosome.Firmicutes	IV
QTHL2contigs_k95_1216958	14347	QTHL2contigs_k95_1216958_8	gi|817600095|ref|WP_046594084.1|	multidrug	multidrug__acrF	acrF	#N/A	chromosome.unclassified	IV
QTHL2contigs_k95_230739	2900	QTHL2contigs_k95_230739_2	gb|BAL43360.1|ARO:3003745|mefC	MLS	macrolide-lincosamide-streptogramin__mef(C)	mef(C)	#N/A	unclassified.unclassified	II
QTHL2contigs_k95_230739	2900	QTHL2contigs_k95_230739_3	gb|BAL43359.1|ARO:3003742|mphG	MLS	macrolide-lincosamide-streptogramin__mph(G)	mph(G)	#N/A	unclassified.unclassified	II
QTHL2contigs_k95_1033086	2294	QTHL2contigs_k95_1033086_2	gb|AAM45855.1|ARO:3004780|DES-1	beta_lactam	beta_lactam__DES-1	DES-1	#N/A	unclassified.Proteobacteria	IV
QTHL2contigs_k95_1428458	6016	QTHL2contigs_k95_1428458_2	gb|AAG07064.1|ARO:3003693|mexK	multidrug	multidrug__mexK	mexK	#N/A	plasmid.Proteobacteria	IV
QTHL2contigs_k95_2996567	9654	QTHL2contigs_k95_2996567_2	gb|WP_072678505.1|ARO:3005937|OXA-732	beta_lactam	beta_lactam__OXA-36	OXA-36	#N/A	chromosome.Proteobacteria	IV
QTHL2contigs_k95_1822798	7101	QTHL2contigs_k95_1822798_1	gi|446871990|ref|WP_000949246.1|	multidrug	multidrug__MexB	MexB	#N/A	unclassified.Proteobacteria	IV
QTHL2contigs_k95_1627917	8413	QTHL2contigs_k95_1627917_2	gi|817600095|ref|WP_046594084.1|	multidrug	multidrug__acrF	acrF	#N/A	chromosome.unclassified	IV
QTHL2contigs_k95_444856	9365	QTHL2contigs_k95_444856_5	YP_002295271	multidrug	multidrug__mdtL	mdtL	#N/A	unclassified.Proteobacteria	IV
QTHL2contigs_k95_1222441	2790	QTHL2contigs_k95_1222441_2	gi|504109716|ref|WP_014343702.1|	tetracycline	tetracycline__tet(E)	tet(E)	#N/A	plasmid.Proteobacteria	II
QTHL2contigs_k95_633950	9989	QTHL2contigs_k95_633950_4	NC_010410.6003348.p01	multidrug	multidrug__abeS	abeS	#N/A	unclassified.unclassified	IV
QTHL2contigs_k95_1040720	748	QTHL2contigs_k95_1040720_1	ABA08387	trimethoprim	trimethoprim__dfrA1	dfrA1	#N/A	unclassified.unclassified	IV
QTHL2contigs_k95_1830847	1199	QTHL2contigs_k95_1830847_2	NC_010410.6003348.p01	multidrug	multidrug__abeS	abeS	#N/A	plasmid.Proteobacteria	IV
QTHL2contigs_k95_1635097	3485	QTHL2contigs_k95_1635097_3	gb|CTQ57092.1|ARO:3004682|aadA27	aminoglycoside	aminoglycoside__aadA27	aadA27	#N/A	unclassified.unclassified	IV
QTHL2contigs_k95_2017245	1236	QTHL2contigs_k95_2017245_1	gb|AAY32951.1|ARO:3002837|lnuC	MLS	macrolide-lincosamide-streptogramin__lnu(C)	lnu(C)	#N/A	plasmid.unclassified	III
QTHL2contigs_k95_2621533	4352	QTHL2contigs_k95_2621533_2	gb|BAE78116.1|ARO:3003576|eptA	polymyxin	polymyxin__eptA	eptA	#N/A	chromosome.Proteobacteria	I
QTHL2contigs_k95_2213315	28988	QTHL2contigs_k95_2213315_23	gi|447196024|ref|WP_001273280.1|	multidrug	multidrug__acrF	acrF	#N/A	chromosome.Proteobacteria	IV
QTHL2contigs_k95_2213315	28988	QTHL2contigs_k95_2213315_24	NC_002695.1.914620.p01	multidrug	multidrug__Escherichia coli acrA	Escherichia coli acrA	#N/A	chromosome.Proteobacteria	IV
QTHL2contigs_k95_1044694	2792	QTHL2contigs_k95_1044694_2	AF207840.gene.p01	aminoglycoside	aminoglycoside__APH(2'')-IIa	APH(2'')-IIa	#N/A	plasmid.unclassified	I
QTHL2contigs_k95_1044694	2792	QTHL2contigs_k95_1044694_3	AF337947.1.gene2.p01	aminoglycoside	aminoglycoside__AAC(6')-Im	AAC(6')-Im	#N/A	plasmid.unclassified	III
QTHL2contigs_k95_452486	4794	QTHL2contigs_k95_452486_3	gb|AAG06942.1|ARO:3002985|arnA	polymyxin	polymyxin__arnA	arnA	#N/A	chromosome.unclassified	IV
QTHL2contigs_k95_1638973	760	QTHL2contigs_k95_1638973_2	P27422	trimethoprim	trimethoprim__dfrA7	dfrA7	#N/A	unclassified.Firmicutes	IV
QTHL2contigs_k95_1229491	4870	QTHL2contigs_k95_1229491_2	gi|489922618|ref|WP_003825966.1|	multidrug	multidrug__emrB	emrB	#N/A	unclassified.Proteobacteria	IV
QTHL2contigs_k95_455220	3787	QTHL2contigs_k95_455220_2	gb|AET35493.1|ARO:3001777|OXA-347	beta_lactam	beta_lactam__OXA-347	OXA-347	#N/A	chromosome.unclassified	II
QTHL2contigs_k95_455220	3787	QTHL2contigs_k95_455220_3	ZP_04055482	MLS	macrolide-lincosamide-streptogramin__erm(F)	erm(F)	#N/A	chromosome.unclassified	II
QTHL2contigs_k95_2219090	10345	QTHL2contigs_k95_2219090_1	AF118110.1.gene1.p01	beta_lactam	beta_lactam__CfxA2	CfxA2	#N/A	chromosome.Firmicutes	II
QTHL2contigs_k95_3011282	2741	QTHL2contigs_k95_3011282_1	gb|BAL43360.1|ARO:3003745|mefC	MLS	macrolide-lincosamide-streptogramin__mef(C)	mef(C)	#N/A	unclassified.Bacteroidetes	II
QTHL2contigs_k95_3011282	2741	QTHL2contigs_k95_3011282_2	gb|BAL43359.1|ARO:3003742|mphG	MLS	macrolide-lincosamide-streptogramin__mph(G)	mph(G)	#N/A	unclassified.Bacteroidetes	II
QTHL2contigs_k95_2631420	3824	QTHL2contigs_k95_2631420_1	AY536519.1.gene1.p01	beta_lactam	beta_lactam__VEB-3	VEB-3	QTHL2contigs_k95_2631420	plasmid.Proteobacteria	I
QTHL2contigs_k95_3013334	1915	QTHL2contigs_k95_3013334_2	YP_581244	bacitracin	bacitracin__bacA	bacA	#N/A	chromosome.Proteobacteria	IV
QTHL2contigs_k95_2815610	3299	QTHL2contigs_k95_2815610_1	gi|951185348|ref|WP_057663064.1|	multidrug	multidrug__smeE	smeE	#N/A	chromosome.Proteobacteria	IV
QTHL2contigs_k95_463795	3079	QTHL2contigs_k95_463795_3	ZP_03916453	bacitracin	bacitracin__bacA	bacA	#N/A	plasmid.Firmicutes	IV
QTHL2contigs_k95_2422589	4895	QTHL2contigs_k95_2422589_2	YP_932216	bacitracin	bacitracin__bacA	bacA	#N/A	chromosome.Proteobacteria	IV
QTHL2contigs_k95_2638237	2112	QTHL2contigs_k95_2638237_2	YP_294981	bacitracin	bacitracin__bacA	bacA	#N/A	chromosome.Proteobacteria	IV
QTHL2contigs_k95_865976	2284	QTHL2contigs_k95_865976_2	gb|WP_128268285.1|ARO:3006983|RSD2-2	beta_lactam	beta_lactam__RSD2-2	RSD2-2	QTHL2contigs_k95_865976	plasmid.unclassified	III
QTHL2contigs_k95_253886	588	QTHL2contigs_k95_253886_2	gb|AEH26330.1|ARO:3005009|qacE	multidrug	multidrug__qacE	qacE	#N/A	plasmid.unclassified	IV
QTHL2contigs_k95_2032191	1528	QTHL2contigs_k95_2032191_2	gb|CAD91132.1|ARO:3002839|lnuF	MLS	macrolide-lincosamide-streptogramin__lnu(F)	lnu(F)	#N/A	unclassified.unclassified	IV
QTHL2contigs_k95_1654783	2762	QTHL2contigs_k95_1654783_1	gi|496339860|ref|WP_009049038.1|	multidrug	multidrug__OprJ	OprJ	#N/A	unclassified.Proteobacteria	IV
QTHL2contigs_k95_2426669	1916	QTHL2contigs_k95_2426669_2	NC_010410.6003348.p01	multidrug	multidrug__abeS	abeS	#N/A	unclassified.unclassified	IV
QTHL2contigs_k95_75900	1441	QTHL2contigs_k95_75900_2	gb|ANZ79476.1|ARO:3003908|Erm(47)	MLS	macrolide-lincosamide-streptogramin__erm(47)	erm(47)	#N/A	unclassified.Firmicutes	III
QTHL2contigs_k95_2034911	1465	QTHL2contigs_k95_2034911_1	gb|AAC75089.1|ARO:3003577|ugd	polymyxin	polymyxin__ugd	ugd	#N/A	chromosome.Bacteroidetes	IV
QTHL2contigs_k95_1855684	5591	QTHL2contigs_k95_1855684_2	gi|446669114|ref|WP_000746460.1|	MLS	macrolide-lincosamide-streptogramin__macA	macA	#N/A	chromosome.Proteobacteria	notassessed
QTHL2contigs_k95_1464447	4205	QTHL2contigs_k95_1464447_3	gb|BAD89844.2|ARO:3000753|abeM	multidrug	multidrug__abeM	abeM	#N/A	chromosome.unclassified	IV
QTHL2contigs_k95_476079	4556	QTHL2contigs_k95_476079_3	gb|AML99881.1|ARO:3001327|mdtK	multidrug	multidrug__mdtK	mdtK	#N/A	chromosome.Proteobacteria	II
QTHL2contigs_k95_1069857	961	QTHL2contigs_k95_1069857_1	gb|ABR14060.1|ARO:3002838|lnuD	MLS	macrolide-lincosamide-streptogramin__lnu(D)	lnu(D)	#N/A	plasmid.unclassified	III
QTHL2contigs_k95_2431945	1839	QTHL2contigs_k95_2431945_1	gb|ACJ63262.1|ARO:3003107|mefB	MLS	macrolide-lincosamide-streptogramin__mef(B)	mef(B)	#N/A	plasmid.unclassified	I
QTHL2contigs_k95_2039056	1450	QTHL2contigs_k95_2039056_1	YP_001605796	polymyxin	polymyxin__rosA	rosA	#N/A	chromosome.Proteobacteria	IV
QTHL2contigs_k95_2827937	2844	QTHL2contigs_k95_2827937_3	WP_000691758	tetracycline	tetracycline__tet(O)	tet(O)	#N/A	plasmid.Firmicutes	IV
QTHL2contigs_k95_2650190	1854	QTHL2contigs_k95_2650190_1	gb|ABR14060.1|ARO:3002838|lnuD	MLS	macrolide-lincosamide-streptogramin__lnu(D)	lnu(D)	#N/A	unclassified.Bacteroidetes	III
QTHL2contigs_k95_2828319	3988	QTHL2contigs_k95_2828319_5	gb|WP_031694184.1|ARO:3006095|OXA-908	beta_lactam	beta_lactam__OXA-50	OXA-50	#N/A	unclassified.unclassified	IV
QTHL2contigs_k95_879561	1330	QTHL2contigs_k95_879561_2	AF002716.gene.p01	MLS	macrolide-lincosamide-streptogramin__erm(A)	erm(A)	#N/A	unclassified.Proteobacteria	III
QTHL2contigs_k95_3028195	61924	QTHL2contigs_k95_3028195_31	gb|APB03216.1|ARO:3003982|LlmA	MLS	macrolide-lincosamide-streptogramin__LlmA 23S ribosomal RNA methyltransferase	LlmA 23S ribosomal RNA methyltransferase	#N/A	chromosome.Firmicutes	IV
QTHL2contigs_k95_1669793	1638	QTHL2contigs_k95_1669793_1	AY939911.1.gene1.p01	aminoglycoside	aminoglycoside__APH(2'')-Ie	APH(2'')-Ie	#N/A	unclassified.unclassified	III
QTHL2contigs_k95_2044830	1251	QTHL2contigs_k95_2044830_1	AF024666.2.gene42.p01	aminoglycoside	aminoglycoside__APH(3')-Ia	APH(3')-Ia	#N/A	plasmid.Proteobacteria	IV
QTHL2contigs_k95_2241623	4939	QTHL2contigs_k95_2241623_4	gb|AAY32951.1|ARO:3002837|lnuC	MLS	macrolide-lincosamide-streptogramin__lnu(C)	lnu(C)	#N/A	unclassified.Firmicutes	III
QTHL2contigs_k95_270600	2308	QTHL2contigs_k95_270600_3	AJ459418.gene.p01	sulfonamide	sulfonamide__sul3	sul3	QTHL2contigs_k95_270600	unclassified.unclassified	I
QTHL2contigs_k95_492773	1004	QTHL2contigs_k95_492773_1	AGC41079.1	MLS	macrolide-lincosamide-streptogramin__lnu(H)	lnu(H)	#N/A	plasmid.unclassified	IV
QTHL2contigs_k95_96840	5342	QTHL2contigs_k95_96840_2	ZP_03466816	bacitracin	bacitracin__bacA	bacA	#N/A	chromosome.Proteobacteria	IV
QTHL2contigs_k95_893477	4021	QTHL2contigs_k95_893477_6	gb|ABR14060.1|ARO:3002838|lnuD	MLS	macrolide-lincosamide-streptogramin__lnu(D)	lnu(D)	#N/A	unclassified.unclassified	III
QTHL2contigs_k95_1680315	2866	QTHL2contigs_k95_1680315_3	gb|APB03216.1|ARO:3003982|LlmA	MLS	macrolide-lincosamide-streptogramin__LlmA 23S ribosomal RNA methyltransferase	LlmA 23S ribosomal RNA methyltransferase	#N/A	chromosome.Proteobacteria	IV
QTHL2contigs_k95_1486812	2586	QTHL2contigs_k95_1486812_2	FN594949.1.gene24.p01	tetracycline	aminoglycoside__ANT(6)-Ib	ANT(6)-Ib	#N/A	unclassified.Firmicutes	III
QTHL2contigs_k95_1681565	100841	QTHL2contigs_k95_1681565_94	M35190.gene.p01	chloramphenicol	chloramphenicol__Campylobacter coli chloramphenicol acetyltransferase	Campylobacter coli chloramphenicol acetyltransferase	#N/A	chromosome.Firmicutes	III
QTHL2contigs_k95_2447976	1934	QTHL2contigs_k95_2447976_2	YP_581244	bacitracin	bacitracin__bacA	bacA	#N/A	plasmid.Proteobacteria	IV
QTHL2contigs_k95_2449798	2207	QTHL2contigs_k95_2449798_2	ZP_04528247	bacitracin	bacitracin__bacA	bacA	#N/A	plasmid.Firmicutes	III
QTHL2contigs_k95_104129	1725	QTHL2contigs_k95_104129_2	gi|490482422|ref|WP_004352726.1|	multidrug	multidrug__MexC	MexC	#N/A	chromosome.Proteobacteria	IV
QTHL2contigs_k95_1094742	5210	QTHL2contigs_k95_1094742_2	gi|817600095|ref|WP_046594084.1|	multidrug	multidrug__acrF	acrF	#N/A	chromosome.Proteobacteria	IV
QTHL2contigs_k95_503794	12415	QTHL2contigs_k95_503794_2	gb|AAC75314.1|ARO:3003578|pmrF	polymyxin	polymyxin__pmrF	pmrF	#N/A	unclassified.unclassified	IV
QTHL2contigs_k95_503794	12415	QTHL2contigs_k95_503794_3	gb|AAG06942.1|ARO:3002985|arnA	polymyxin	polymyxin__arnA	arnA	#N/A	unclassified.unclassified	IV
QTHL2contigs_k95_678497	1826	QTHL2contigs_k95_678497_1	AJ459418.gene.p01	sulfonamide	sulfonamide__sul3	sul3	#N/A	unclassified.unclassified	I
QTHL2contigs_k95_3047178	695	QTHL2contigs_k95_3047178_1	gb|AAZ42322.1|ARO:3003836|qacH	multidrug	multidrug__qacH	qacH	#N/A	plasmid.Proteobacteria	IV
QTHL2contigs_k95_2676573	3486	QTHL2contigs_k95_2676573_3	gb|CAD91132.1|ARO:3002839|lnuF	MLS	macrolide-lincosamide-streptogramin__lnu(F)	lnu(F)	#N/A	plasmid.Proteobacteria	IV
QTHL2contigs_k95_1104690	3856	QTHL2contigs_k95_1104690_2	gb|AAC76297.1|ARO:3000499|acrE	multidrug	multidrug__acrE	acrE	#N/A	unclassified.Proteobacteria	IV
QTHL2contigs_k95_910413	2928	QTHL2contigs_k95_910413_1	gi|587794836|gb|EXA87379.1|	multidrug	multidrug__tolC	tolC	#N/A	unclassified.Proteobacteria	IV
QTHL2contigs_k95_513629	1380	QTHL2contigs_k95_513629_2	gb|AAL59753.1|ARO:3000412|sul2	sulfonamide	sulfonamide__sul2	sul2	#N/A	chromosome.unclassified	notassessed
QTHL2contigs_k95_289313	9197	QTHL2contigs_k95_289313_3	gb|CAA09666.1|ARO:3004122|Klebsiella	beta_lactam	beta_lactam__Klebsiella pneumoniae OmpK37	Klebsiella pneumoniae OmpK37	#N/A	unclassified.Proteobacteria	IV
QTHL2contigs_k95_289313	9197	QTHL2contigs_k95_289313_6	YP_001444376	tetracycline	tetracycline__tet(34)	tet(34)	#N/A	unclassified.Proteobacteria	IV
QTHL2contigs_k95_515342	2606	QTHL2contigs_k95_515342_3	M29695.1.gene2.p01	aminoglycoside	aminoglycoside__AAC(6')-IIa	AAC(6')-IIa	#N/A	plasmid.Proteobacteria	IV
QTHL2contigs_k95_515348	2711	QTHL2contigs_k95_515348_1	AM283489.1.gene3.p01	aminoglycoside	aminoglycoside__AAC(6')-31	AAC(6')-31	#N/A	plasmid.Proteobacteria	IV
QTHL2contigs_k95_515348	2711	QTHL2contigs_k95_515348_2	AF458080.1.gene3.p01	chloramphenicol	chloramphenicol__cmlA5	cmlA5	#N/A	plasmid.Proteobacteria	I
QTHL2contigs_k95_2855166	3287	QTHL2contigs_k95_2855166_3	P14171	beta_lactam	beta_lactam__RCP-1	RCP-1	#N/A	plasmid.Proteobacteria	III
QTHL2contigs_k95_2462633	5396	QTHL2contigs_k95_2462633_1	gi|651595894|ref|WP_026590859.1|	MLS	macrolide-lincosamide-streptogramin__lsa(B)	lsa(B)	#N/A	unclassified.Firmicutes	IV
QTHL2contigs_k95_123553	2468	QTHL2contigs_k95_123553_3	BAC67144	tetracycline	tetracycline__tet(C)	tet(C)	#N/A	plasmid.Proteobacteria	IV
QTHL2contigs_k95_3057896	2972	QTHL2contigs_k95_3057896_1	JF268688.1.gene5.p01	beta_lactam	beta_lactam__OXA-209	OXA-209	#N/A	unclassified.Bacteroidetes	IV
QTHL2contigs_k95_3057896	2972	QTHL2contigs_k95_3057896_2	BAE54319	MLS	macrolide-lincosamide-streptogramin__ere(B)	ere(B)	#N/A	unclassified.Bacteroidetes	II
QTHL2contigs_k95_692106	1593	QTHL2contigs_k95_692106_2	AJ459418.gene.p01	sulfonamide	sulfonamide__sul3	sul3	#N/A	unclassified.unclassified	I
QTHL2contigs_k95_1708219	955	QTHL2contigs_k95_1708219_1	AF047479.2.gene11.p01	chloramphenicol	aminoglycoside__aadA3	aadA3	#N/A	unclassified.unclassified	IV
QTHL2contigs_k95_2468554	2327	QTHL2contigs_k95_2468554_4	gi|640235983|ref|WP_024832225.1|	MLS	macrolide-lincosamide-streptogramin__mel	mel	#N/A	chromosome.Firmicutes	III
QTHL2contigs_k95_1517087	1714	QTHL2contigs_k95_1517087_2	gb|BAD89844.2|ARO:3000753|abeM	multidrug	multidrug__abeM	abeM	#N/A	unclassified.Proteobacteria	IV
QTHL2contigs_k95_1289558	4729	QTHL2contigs_k95_1289558_2	BAD46890	tetracycline	tetracycline__tet(Q)	tet(Q)	#N/A	unclassified.unclassified	III
QTHL2contigs_k95_2474477	913	QTHL2contigs_k95_2474477_1	U19459.gene.p01	MLS	macrolide-lincosamide-streptogramin__vat(B)	vat(B)	#N/A	plasmid.Firmicutes	IV
QTHL2contigs_k95_2277030	990	QTHL2contigs_k95_2277030_1	ABE98197	quinolone	quinolone__QnrS2	QnrS2	#N/A	chromosome.Proteobacteria	I
QTHL2contigs_k95_2868842	1405	QTHL2contigs_k95_2868842_1	gb|ABR14060.1|ARO:3002838|lnuD	MLS	macrolide-lincosamide-streptogramin__lnu(D)	lnu(D)	#N/A	unclassified.unclassified	III
QTHL2contigs_k95_1526723	954	QTHL2contigs_k95_1526723_2	AY259086.1.gene5.p01	rifamycin	rifamycin__arr-3	arr-3	#N/A	unclassified.unclassified	IV
QTHL2contigs_k95_2279130	9316	QTHL2contigs_k95_2279130_2	U19459.gene.p01	MLS	macrolide-lincosamide-streptogramin__vat(B)	vat(B)	#N/A	unclassified.unclassified	IV
QTHL2contigs_k95_705496	2841	QTHL2contigs_k95_705496_3	NC_011595.7058890.p01	multidrug	multidrug__OprM	OprM	#N/A	chromosome.Proteobacteria	IV
QTHL2contigs_k95_938734	486	QTHL2contigs_k95_938734_1	gb|AAC44316.1|ARO:3005010|qacEdelta1	multidrug	multidrug__qacEdelta1	qacEdelta1	#N/A	plasmid.Proteobacteria	IV
QTHL2contigs_k95_3071169	1169	QTHL2contigs_k95_3071169_1	X07753.1.gene1.p1	aminoglycoside	aminoglycoside__APH(3')-VIa	APH(3')-VIa	#N/A	plasmid.Proteobacteria	IV
QTHL2contigs_k95_142601	1600	QTHL2contigs_k95_142601_1	gb|AAC75089.1|ARO:3003577|ugd	polymyxin	polymyxin__ugd	ugd	#N/A	plasmid.Proteobacteria	IV
QTHL2contigs_k95_539510	8774	QTHL2contigs_k95_539510_5	gi|488163922|ref|WP_002235130.1|	multidrug	multidrug__mtrE	mtrE	#N/A	chromosome.unclassified	IV
QTHL2contigs_k95_539510	8774	QTHL2contigs_k95_539510_6	gb|AAF42062.1|ARO:3000811|mtrD	multidrug	multidrug__mtrD	mtrD	#N/A	chromosome.unclassified	IV
QTHL2contigs_k95_2478897	2277	QTHL2contigs_k95_2478897_2	ZP_04433866	bacitracin	bacitracin__bacA	bacA	#N/A	chromosome.unclassified	III
QTHL2contigs_k95_2709890	7619	QTHL2contigs_k95_2709890_7	gb|ABG65740.1|ARO:3002879|linG	MLS	macrolide-lincosamide-streptogramin__linG	linG	#N/A	plasmid.Proteobacteria	I
QTHL2contigs_k95_2709890	7619	QTHL2contigs_k95_2709890_8	AAC78336	MLS	macrolide-lincosamide-streptogramin__ereA2	ereA2	#N/A	plasmid.Proteobacteria	I
QTHL2contigs_k95_942663	1548	QTHL2contigs_k95_942663_2	gi|927928807|gb|ALE32149.1|	aminoglycoside	aminoglycoside__AAC(3)-Ia	AAC(3)-Ia	#N/A	plasmid.Proteobacteria	IV
QTHL2contigs_k95_310953	874	QTHL2contigs_k95_310953_2	AF001493.1.orf0.gene.p01	rifamycin	rifamycin__arr-1	arr-1	#N/A	unclassified.unclassified	IV
QTHL2contigs_k95_2090930	1310	QTHL2contigs_k95_2090930_1	YP_560128	bacitracin	bacitracin__bacA	bacA	#N/A	chromosome.Proteobacteria	IV
QTHL2contigs_k95_2875778	5916	QTHL2contigs_k95_2875778_7	ABQ10556	beta_lactam	beta_lactam__PER-1	PER-1	#N/A	unclassified.Proteobacteria	IV
QTHL2contigs_k95_1924737	3052	QTHL2contigs_k95_1924737_2	gb|ACJ63262.1|ARO:3003107|mefB	MLS	macrolide-lincosamide-streptogramin__mef(B)	mef(B)	#N/A	unclassified.unclassified	I
QTHL2contigs_k95_1299163	1490	QTHL2contigs_k95_1299163_2	M15332.gene.p01	MLS	macrolide-lincosamide-streptogramin__erm(G)	erm(G)	#N/A	plasmid.unclassified	III
QTHL2contigs_k95_1540667	2236	QTHL2contigs_k95_1540667_2	gb|AAC75089.1|ARO:3003577|ugd	polymyxin	polymyxin__ugd	ugd	#N/A	unclassified.unclassified	IV
QTHL2contigs_k95_2486458	2129	QTHL2contigs_k95_2486458_2	gb|AAC75089.1|ARO:3003577|ugd	polymyxin	polymyxin__ugd	ugd	#N/A	chromosome.Proteobacteria	IV
QTHL2contigs_k95_550497	2551	QTHL2contigs_k95_550497_2	gb|ABG65740.1|ARO:3002879|linG	MLS	macrolide-lincosamide-streptogramin__linG	linG	#N/A	plasmid.Proteobacteria	I
QTHL2contigs_k95_2289479	2356	QTHL2contigs_k95_2289479_3	FN594949.1.gene25.p01	aminoglycoside	aminoglycoside__ANT(6)-Ib	ANT(6)-Ib	#N/A	plasmid.Firmicutes	III
QTHL2contigs_k95_551210	3052	QTHL2contigs_k95_551210_2	AM296481.1.gene2.p01	chloramphenicol	chloramphenicol__cmlB1	cmlB1	#N/A	plasmid.Proteobacteria	IV
QTHL2contigs_k95_717105	1309	QTHL2contigs_k95_717105_1	gb|AAC75089.1|ARO:3003577|ugd	polymyxin	polymyxin__ugd	ugd	#N/A	chromosome.Proteobacteria	IV
QTHL2contigs_k95_2488843	4728	QTHL2contigs_k95_2488843_5	gb|AAF74725.1|ARO:3004659|Mef(En2)	MLS	macrolide-lincosamide-streptogramin__mef(En2)	mef(En2)	#N/A	chromosome.unclassified	III
QTHL2contigs_k95_1737745	2565	QTHL2contigs_k95_1737745_1	YP_001785579	MLS	macrolide-lincosamide-streptogramin__vat(B)	vat(B)	#N/A	plasmid.Proteobacteria	III
QTHL2contigs_k95_1737745	2565	QTHL2contigs_k95_1737745_2	gb|ABR14060.1|ARO:3002838|lnuD	MLS	macrolide-lincosamide-streptogramin__lnu(D)	lnu(D)	#N/A	plasmid.Proteobacteria	III
QTHL2contigs_k95_2723761	8756	QTHL2contigs_k95_2723761_3	gi|488158065|ref|WP_002229273.1|	multidrug	multidrug__mdtK	mdtK	#N/A	chromosome.Proteobacteria	III
QTHL2contigs_k95_161330	1897	QTHL2contigs_k95_161330_1	Q02607	MLS	macrolide-lincosamide-streptogramin__erm(F)	erm(F)	#N/A	unclassified.unclassified	III
QTHL2contigs_k95_2494005	1192	QTHL2contigs_k95_2494005_1	gb|AID93387.1|ARO:3004660|catB11	chloramphenicol	chloramphenicol__catB11	catB11	#N/A	chromosome.unclassified	IV
QTHL2contigs_k95_1154754	6825	QTHL2contigs_k95_1154754_6	NC_006663.1.orf0.gene.p01	aminoglycoside	aminoglycoside__aad(6)	aad(6)	#N/A	chromosome.Firmicutes	I
QTHL2contigs_k95_1154754	6825	QTHL2contigs_k95_1154754_7	gb|AAB53445.1|ARO:3002897|SAT-4	streptothricin	streptothricin__SAT-4	SAT-4	#N/A	chromosome.Firmicutes	III
QTHL2contigs_k95_1154754	6825	QTHL2contigs_k95_1154754_8	CAA67773	aminoglycoside	aminoglycoside__APH(3')-IIIa	APH(3')-IIIa	#N/A	chromosome.Firmicutes	I
QTHL2contigs_k95_1939477	2061	QTHL2contigs_k95_1939477_1	NC_011586.7045443.p01	multidrug	multidrug__adeI	adeI	#N/A	chromosome.Proteobacteria	IV
QTHL2contigs_k95_1310076	9407	QTHL2contigs_k95_1310076_10	ACB17952	multidrug	multidrug__mdtE	mdtE	#N/A	unclassified.Proteobacteria	IV
QTHL2contigs_k95_2104376	7282	QTHL2contigs_k95_2104376_6	YP_001477378	polymyxin	polymyxin__rosA	rosA	#N/A	chromosome.Proteobacteria	IV
QTHL2contigs_k95_1748402	648	QTHL2contigs_k95_1748402_1	gb|AAZ42322.1|ARO:3003836|qacH	multidrug	multidrug__qacH	qacH	#N/A	unclassified.unclassified	IV
QTHL2contigs_k95_1748601	2769	QTHL2contigs_k95_1748601_3	gb|AAC75089.1|ARO:3003577|ugd	polymyxin	polymyxin__ugd	ugd	#N/A	chromosome.unclassified	IV
QTHL2contigs_k95_1749162	3983	QTHL2contigs_k95_1749162_2	gb|ABR14060.1|ARO:3002838|lnuD	MLS	macrolide-lincosamide-streptogramin__lnu(D)	lnu(D)	#N/A	unclassified.unclassified	III
QTHL2contigs_k95_2891438	8331	QTHL2contigs_k95_2891438_5	NC_011586.7045443.p01	multidrug	multidrug__adeI	adeI	#N/A	chromosome.Proteobacteria	IV
QTHL2contigs_k95_1562836	6258	QTHL2contigs_k95_1562836_2	gb|AMP42147.1|ARO:3004442|tet(W/N/W)	tetracycline	tetracycline__tet(W/N/W)	tet(W/N/W)	#N/A	plasmid.Firmicutes	III
QTHL2contigs_k95_333652	5166	QTHL2contigs_k95_333652_3	NC_011595.7058890.p01	multidrug	multidrug__OprM	OprM	#N/A	plasmid.Proteobacteria	IV
QTHL2contigs_k95_978106	18981	QTHL2contigs_k95_978106_5	YP_001605796	polymyxin	polymyxin__rosA	rosA	#N/A	chromosome.Proteobacteria	IV
QTHL2contigs_k95_180677	3414	QTHL2contigs_k95_180677_3	gb|QQM99828.1|ARO:3007041|Erm(52)	MLS	macrolide-lincosamide-streptogramin__Erm(52)	Erm(52)	#N/A	plasmid.Firmicutes	III
QTHL2contigs_k95_2310727	6553	QTHL2contigs_k95_2310727_3	gb|AMP42147.1|ARO:3004442|tet(W/N/W)	tetracycline	tetracycline__tet(W/N/W)	tet(W/N/W)	#N/A	unclassified.unclassified	III
QTHL2contigs_k95_1572222	3650	QTHL2contigs_k95_1572222_3	gb|AAC75089.1|ARO:3003577|ugd	polymyxin	polymyxin__ugd	ugd	#N/A	chromosome.Actinobacteria	IV
QTHL2contigs_k95_339459	1656	QTHL2contigs_k95_339459_2	BAE54319	MLS	macrolide-lincosamide-streptogramin__ere(B)	ere(B)	#N/A	unclassified.unclassified	II
QTHL2contigs_k95_1765231	1014	QTHL2contigs_k95_1765231_2	YP_581244	bacitracin	bacitracin__bacA	bacA	#N/A	unclassified.Proteobacteria	IV
QTHL2contigs_k95_1573932	998	QTHL2contigs_k95_1573932_1	YP_001785579	MLS	macrolide-lincosamide-streptogramin__vat(B)	vat(B)	#N/A	unclassified.unclassified	III
QTHL2contigs_k95_583912	1707	QTHL2contigs_k95_583912_2	gb|ABA81355.1|ARO:3004291|Rhodobacter	beta_lactam	beta_lactam__Rhodobacter sphaeroides ampC	Rhodobacter sphaeroides ampC	#N/A	plasmid.Proteobacteria	IV
QTHL2contigs_k95_341369	3114	QTHL2contigs_k95_341369_2	gb|AAC75089.1|ARO:3003577|ugd	polymyxin	polymyxin__ugd	ugd	#N/A	unclassified.unclassified	IV
QTHL2contigs_k95_1767214	1066	QTHL2contigs_k95_1767214_1	AM087411.1.gene3.p01	aminoglycoside	aminoglycoside__aadA6	aadA6	#N/A	plasmid.Proteobacteria	I
QTHL2contigs_k95_985498	2094	QTHL2contigs_k95_985498_2	gi|488174734|ref|WP_002245942.1|	MLS	macrolide-lincosamide-streptogramin__macA	macA	#N/A	chromosome.Proteobacteria	IV
QTHL2contigs_k95_1774423	1956	QTHL2contigs_k95_1774423_2	gb|CAD91341.1|ARO:3004675|aphA15	aminoglycoside	aminoglycoside__aphA15	aphA15	#N/A	plasmid.Proteobacteria	I
QTHL2contigs_k95_2521914	3123	QTHL2contigs_k95_2521914_3	AUI09862.1	sulfonamide	sulfonamide__sul4	sul4	QTHL2contigs_k95_2521914	chromosome.unclassified	IV
QTHL2contigs_k95_1335958	17493	QTHL2contigs_k95_1335958_4	gb|ADZ12699.1|ARO:3005091|RanA	multidrug	multidrug__RanA	RanA	#N/A	chromosome.Bacteroidetes	IV
QTHL2contigs_k95_2133268	2975	QTHL2contigs_k95_2133268_2	gb|BAA11237.1|ARO:3000254|emrY	multidrug	multidrug__emrY	emrY	#N/A	chromosome.Proteobacteria	I
QTHL2contigs_k95_753532	1142	QTHL2contigs_k95_753532_1	AJ459418.gene.p01	sulfonamide	sulfonamide__sul3	sul3	#N/A	chromosome.unclassified	I
QTHL2contigs_k95_759850	2733	QTHL2contigs_k95_759850_4	gb|BAO21229.1|ARO:3003199|AAC(6')-Iak	aminoglycoside	aminoglycoside__AAC(6')-Iak	AAC(6')-Iak	#N/A	unclassified.Proteobacteria	IV
QTHL2contigs_k95_1353647	1858	QTHL2contigs_k95_1353647_4	AY494717.1.gene1.p01	beta_lactam	beta_lactam__GES-5	GES-5	#N/A	plasmid.Proteobacteria	notassessed
QTHL2contigs_k95_1359812	1076	QTHL2contigs_k95_1359812_2	gi|446641727|ref|WP_000719073.1|	trimethoprim	trimethoprim__dfrA14	dfrA14	#N/A	plasmid.Proteobacteria	III
QTHL3contigs_k95_494137	4937	QTHL3contigs_k95_494137_3	gb|APB03216.1|ARO:3003982|LlmA	MLS	macrolide-lincosamide-streptogramin__LlmA 23S ribosomal RNA methyltransferase	LlmA 23S ribosomal RNA methyltransferase	#N/A	plasmid.Firmicutes	IV
QTHL3contigs_k95_617892	2783	QTHL3contigs_k95_617892_3	gb|AAY32951.1|ARO:3002837|lnuC	MLS	macrolide-lincosamide-streptogramin__lnu(C)	lnu(C)	#N/A	plasmid.Firmicutes	III
QTHL3contigs_k95_618253	4874	QTHL3contigs_k95_618253_4	L22689.1.gene1.p01	MLS	macrolide-lincosamide-streptogramin__erm(Q)	erm(Q)	#N/A	unclassified.Firmicutes	II
QTHL3contigs_k95_494793	49937	QTHL3contigs_k95_494793_35	gi|917203192|ref|WP_051809904.1|	novobiocin	novobiocin__novA	novA	#N/A	chromosome.Actinobacteria	IV
QTHL3contigs_k95_186768	6239	QTHL3contigs_k95_186768_3	ZP_04528247	bacitracin	bacitracin__bacA	bacA	#N/A	chromosome.Firmicutes	III
QTHL3contigs_k95_186922	1904	QTHL3contigs_k95_186922_2	CAJ45367	MLS	macrolide-lincosamide-streptogramin__mel	mel	#N/A	unclassified.unclassified	III
QTHL3contigs_k95_372505	31027	QTHL3contigs_k95_372505_23	ZP_04528247	bacitracin	bacitracin__bacA	bacA	#N/A	unclassified.unclassified	III
QTHL3contigs_k95_433769	3950	QTHL3contigs_k95_433769_4	gi|1031849806|ref|WP_064172465.1|	multidrug	multidrug__mdtH	mdtH	#N/A	chromosome.Proteobacteria	notassessed
QTHL3contigs_k95_187363	5017	QTHL3contigs_k95_187363_2	YP_002852100	bacitracin	bacitracin__bacA	bacA	#N/A	unclassified.Firmicutes	IV
QTHL3contigs_k95_310660	2803	QTHL3contigs_k95_310660_2	ZP_04528247	bacitracin	bacitracin__bacA	bacA	#N/A	unclassified.Firmicutes	III
QTHL3contigs_k95_806195	10647	QTHL3contigs_k95_806195_9	gi|851917461|ref|WP_048217311.1|	polymyxin	polymyxin__arnA	arnA	#N/A	chromosome.Proteobacteria	IV
QTHL3contigs_k95_806195	10647	QTHL3contigs_k95_806195_10	gb|AAC75314.1|ARO:3003578|pmrF	polymyxin	polymyxin__pmrF	pmrF	#N/A	chromosome.Proteobacteria	IV
QTHL3contigs_k95_622187	3526	QTHL3contigs_k95_622187_3	ZP_04528247	bacitracin	bacitracin__bacA	bacA	#N/A	chromosome.unclassified	III
QTHL3contigs_k95_868934	17528	QTHL3contigs_k95_868934_8	ZP_04528247	bacitracin	bacitracin__bacA	bacA	#N/A	unclassified.Firmicutes	III
QTHL3contigs_k95_622927	3402	QTHL3contigs_k95_622927_2	gb|ACS83559.1|ARO:3004601|LnuP	MLS	macrolide-lincosamide-streptogramin__lnu(P)	lnu(P)	#N/A	plasmid.Firmicutes	III
QTHL3contigs_k95_869352	279172	QTHL3contigs_k95_869352_43	gi|553795209|ref|WP_023125875.1|	multidrug	multidrug__OprN	OprN	#N/A	chromosome.Proteobacteria	IV
QTHL3contigs_k95_869352	279172	QTHL3contigs_k95_869352_44	gi|852275723|ref|WP_048329135.1|	multidrug	multidrug__MexF	MexF	#N/A	chromosome.Proteobacteria	IV
QTHL3contigs_k95_869352	279172	QTHL3contigs_k95_869352_45	gi|730727091|ref|WP_034083588.1|	multidrug	multidrug__MexE	MexE	#N/A	chromosome.Proteobacteria	IV
QTHL3contigs_k95_131223	8274	QTHL3contigs_k95_131223_7	gi|857775740|emb|CRL64671.1|	multidrug	multidrug__mdtK	mdtK	#N/A	unclassified.Proteobacteria	IV
QTHL3contigs_k95_316321	27485	QTHL3contigs_k95_316321_17	YP_001444376	tetracycline	tetracycline__tet(34)	tet(34)	#N/A	chromosome.Proteobacteria	IV
QTHL3contigs_k95_808649	34547	QTHL3contigs_k95_808649_19	Q7N0B9	bacitracin	bacitracin__bacA	bacA	#N/A	plasmid.Proteobacteria	IV
QTHL3contigs_k95_809543	2634	QTHL3contigs_k95_809543_2	ZP_04528247	bacitracin	bacitracin__bacA	bacA	#N/A	chromosome.Bacteroidetes	III
QTHL3contigs_k95_68523	70001	QTHL3contigs_k95_68523_55	YP_808159	multidrug	multidrug__emeA	emeA	#N/A	chromosome.Firmicutes	III
QTHL3contigs_k95_318308	11157	QTHL3contigs_k95_318308_4	ZP_04433866	bacitracin	bacitracin__bacA	bacA	#N/A	chromosome.unclassified	III
QTHL3contigs_k95_871502	4569	QTHL3contigs_k95_871502_5	M55620.gene.p01	chloramphenicol	chloramphenicol__catQ	catQ	#N/A	plasmid.unclassified	III
QTHL3contigs_k95_133506	1845	QTHL3contigs_k95_133506_2	U19459.gene.p01	MLS	macrolide-lincosamide-streptogramin__vat(B)	vat(B)	#N/A	unclassified.unclassified	IV
QTHL3contigs_k95_687188	19864	QTHL3contigs_k95_687188_5	Y16410.1.gene2.p01	beta_lactam	beta_lactam__DHA-1	DHA-1	#N/A	unclassified.Proteobacteria	IV
QTHL3contigs_k95_197793	17533	QTHL3contigs_k95_197793_2	gi|446339665|ref|WP_000417520.1|	MLS	macrolide-lincosamide-streptogramin__mel	mel	#N/A	chromosome.unclassified	IV
QTHL3contigs_k95_753429	3958	QTHL3contigs_k95_753429_2	gi|902795376|ref|WP_049664555.1|	MLS	macrolide-lincosamide-streptogramin__lsa(B)	lsa(B)	#N/A	unclassified.unclassified	IV
QTHL3contigs_k95_753429	3958	QTHL3contigs_k95_753429_3	YP_001389621	MLS	macrolide-lincosamide-streptogramin__vat(B)	vat(B)	#N/A	unclassified.unclassified	III
QTHL3contigs_k95_321851	3939	QTHL3contigs_k95_321851_2	JN104597.1.gene1.p01	beta_lactam	beta_lactam__NDM-5	NDM-5	#N/A	plasmid.Proteobacteria	IV
QTHL3contigs_k95_321851	3939	QTHL3contigs_k95_321851_3	gb|AGH88989.1|ARO:3001205|determinant	bleomycin	bleomycin__bleomycin resistance protein	bleomycin resistance protein	#N/A	plasmid.Proteobacteria	IV
QTHL3contigs_k95_937406	22393	QTHL3contigs_k95_937406_2	gb|APB03216.1|ARO:3003982|LlmA	MLS	macrolide-lincosamide-streptogramin__LlmA 23S ribosomal RNA methyltransferase	LlmA 23S ribosomal RNA methyltransferase	#N/A	chromosome.Firmicutes	IV
QTHL3contigs_k95_137630	45478	QTHL3contigs_k95_137630_17	gb|AYV52072.1|ARO:3002882|lmrD	MLS	macrolide-lincosamide-streptogramin__lmrD	lmrD	#N/A	chromosome.Firmicutes	III
QTHL3contigs_k95_199691	1893	QTHL3contigs_k95_199691_2	YP_001451669	multidrug	multidrug__mdtL	mdtL	#N/A	unclassified.Proteobacteria	IV
QTHL3contigs_k95_199989	6280	QTHL3contigs_k95_199989_5	gb|APB03216.1|ARO:3003982|LlmA	MLS	macrolide-lincosamide-streptogramin__LlmA 23S ribosomal RNA methyltransferase	LlmA 23S ribosomal RNA methyltransferase	#N/A	plasmid.Firmicutes	IV
QTHL3contigs_k95_690704	6925	QTHL3contigs_k95_690704_7	ZP_04528247	bacitracin	bacitracin__bacA	bacA	#N/A	chromosome.Bacteroidetes	III
QTHL3contigs_k95_568378	3068	QTHL3contigs_k95_568378_2	CP004022.1.gene2485.p01	multidrug	macrolide-lincosamide-streptogramin__macA	macA	#N/A	plasmid.Proteobacteria	IV
QTHL3contigs_k95_815343	3284	QTHL3contigs_k95_815343_2	YP_001785754	bacitracin	bacitracin__bacA	bacA	#N/A	plasmid.Firmicutes	IV
QTHL3contigs_k95_877086	13123	QTHL3contigs_k95_877086_5	gb|APB03216.1|ARO:3003982|LlmA	MLS	macrolide-lincosamide-streptogramin__LlmA 23S ribosomal RNA methyltransferase	LlmA 23S ribosomal RNA methyltransferase	#N/A	unclassified.unclassified	IV
QTHL3contigs_k95_140577	46367	QTHL3contigs_k95_140577_30	gb|AAC75089.1|ARO:3003577|ugd	polymyxin	polymyxin__ugd	ugd	#N/A	chromosome.unclassified	IV
QTHL3contigs_k95_387595	2840	QTHL3contigs_k95_387595_2	gb|AAF74725.1|ARO:3004659|Mef(En2)	MLS	macrolide-lincosamide-streptogramin__mef(En2)	mef(En2)	#N/A	unclassified.Bacteroidetes	III
QTHL3contigs_k95_141365	6979	QTHL3contigs_k95_141365_4	gb|AAC75089.1|ARO:3003577|ugd	polymyxin	polymyxin__ugd	ugd	#N/A	unclassified.Firmicutes	IV
QTHL3contigs_k95_389042	63047	QTHL3contigs_k95_389042_3	gb|ABV89601.1|ARO:3004826|LAP-2	beta_lactam	beta_lactam__LAP-2	LAP-2	QTHL3contigs_k95_389042	plasmid.Proteobacteria	IV
QTHL3contigs_k95_389042	63047	QTHL3contigs_k95_389042_7	gb|AHF20043.1|ARO:3002798|QnrS9	quinolone	quinolone__QnrS9	QnrS9	QTHL3contigs_k95_389042	plasmid.Proteobacteria	IV
QTHL3contigs_k95_571811	1470	QTHL3contigs_k95_571811_1	gi|510836536|ref|WP_016208156.1|	MLS	macrolide-lincosamide-streptogramin__mph(B)	mph(B)	#N/A	chromosome.unclassified	IV
QTHL3contigs_k95_144728	2238	QTHL3contigs_k95_144728_2	ZP_04528247	bacitracin	bacitracin__bacA	bacA	#N/A	chromosome.unclassified	III
QTHL3contigs_k95_762978	14547	QTHL3contigs_k95_762978_5	gb|AAC75089.1|ARO:3003577|ugd	polymyxin	polymyxin__ugd	ugd	#N/A	plasmid.Firmicutes	IV
QTHL3contigs_k95_880346	392861	QTHL3contigs_k95_880346_220	WP_000345069.1	quinolone	quinolone__Acinetobacter baumannii AbaQ	Acinetobacter baumannii AbaQ	QTHL3contigs_k95_880346	chromosome.Proteobacteria	IV
QTHL3contigs_k95_22452	12357	QTHL3contigs_k95_22452_2	gb|AAC74000.1|ARO:3003950|msbA	multidrug	multidrug__msbA	msbA	#N/A	unclassified.Proteobacteria	IV
QTHL3contigs_k95_208326	1132	QTHL3contigs_k95_208326_1	U19459.gene.p01	MLS	macrolide-lincosamide-streptogramin__vat(B)	vat(B)	#N/A	plasmid.unclassified	IV
QTHL3contigs_k95_22895	3858	QTHL3contigs_k95_22895_3	AY463797.7.gene28.p01	tetracycline	tetracycline__tet(A)	tet(A)	#N/A	plasmid.Proteobacteria	IV
QTHL3contigs_k95_331240	11526	QTHL3contigs_k95_331240_8	ZP_04528247	bacitracin	bacitracin__bacA	bacA	#N/A	plasmid.Firmicutes	III
QTHL3contigs_k95_394443	693	QTHL3contigs_k95_394443_2	gb|AAC44316.1|ARO:3005010|qacEdelta1	multidrug	multidrug__qacEdelta1	qacEdelta1	#N/A	plasmid.Proteobacteria	IV
QTHL3contigs_k95_513538	9167	QTHL3contigs_k95_513538_5	ZP_02632674	tetracycline	tetracycline__tetB(P)	tetB(P)	#N/A	chromosome.unclassified	IV
QTHL3contigs_k95_513538	9167	QTHL3contigs_k95_513538_6	BAB71966	tetracycline	tetracycline__tetA(P)	tetA(P)	#N/A	chromosome.unclassified	IV
QTHL3contigs_k95_821660	1460	QTHL3contigs_k95_821660_2	EEQ96502	bacitracin	bacitracin__bacA	bacA	#N/A	chromosome.unclassified	IV
QTHL3contigs_k95_637472	4944	QTHL3contigs_k95_637472_2	gb|CCI79240.1|ARO:3005047|eptB	bacitracin	bacitracin__bacA	bacA	#N/A	chromosome.Proteobacteria	III
QTHL3contigs_k95_699320	38271	QTHL3contigs_k95_699320_3	gb|AAC75089.1|ARO:3003577|ugd	polymyxin	polymyxin__ugd	ugd	#N/A	chromosome.Firmicutes	IV
QTHL3contigs_k95_576242	1914	QTHL3contigs_k95_576242_2	gb|AAC75314.1|ARO:3003578|pmrF	polymyxin	polymyxin__pmrF	pmrF	#N/A	chromosome.Proteobacteria	IV
QTHL3contigs_k95_767224	18677	QTHL3contigs_k95_767224_9	gi|490355791|ref|WP_004235564.1|	multidrug	multidrug__emrB	emrB	#N/A	unclassified.Proteobacteria	IV
QTHL3contigs_k95_767224	18677	QTHL3contigs_k95_767224_10	gi|1036665295|ref|WP_064719275.1|	multidrug	multidrug__emrA	emrA	#N/A	unclassified.Proteobacteria	IV
QTHL3contigs_k95_639043	6217	QTHL3contigs_k95_639043_5	ZP_04528247	bacitracin	bacitracin__bacA	bacA	#N/A	chromosome.Firmicutes	III
QTHL3contigs_k95_27208	1188	QTHL3contigs_k95_27208_1	ZP_04528247	bacitracin	bacitracin__bacA	bacA	#N/A	chromosome.unclassified	III
QTHL3contigs_k95_275548	2926	QTHL3contigs_k95_275548_3	M35190.gene.p01	chloramphenicol	chloramphenicol__Campylobacter coli chloramphenicol acetyltransferase	Campylobacter coli chloramphenicol acetyltransferase	#N/A	unclassified.Firmicutes	III
QTHL3contigs_k95_951787	7505	QTHL3contigs_k95_951787_2	gb|AAC75089.1|ARO:3003577|ugd	polymyxin	polymyxin__ugd	ugd	#N/A	plasmid.Firmicutes	IV
QTHL3contigs_k95_152246	4916	QTHL3contigs_k95_152246_5	S48276.1.gene1.p01	chloramphenicol	chloramphenicol__Vibrio anguillarum chloramphenicol acetyltransferase	Vibrio anguillarum chloramphenicol acetyltransferase	#N/A	unclassified.Firmicutes	IV
QTHL3contigs_k95_769644	55044	QTHL3contigs_k95_769644_37	YP_112402	aminoglycoside	aminoglycoside__APH(3')-Ib	APH(3')-Ib	#N/A	plasmid.Proteobacteria	IV
QTHL3contigs_k95_516742	9758	QTHL3contigs_k95_516742_8	NC_002695.1.914620.p01	multidrug	multidrug__Escherichia coli acrA	Escherichia coli acrA	#N/A	plasmid.Proteobacteria	IV
QTHL3contigs_k95_886041	2297	QTHL3contigs_k95_886041_2	gi|446339665|ref|WP_000417520.1|	MLS	macrolide-lincosamide-streptogramin__mel	mel	#N/A	unclassified.unclassified	IV
QTHL3contigs_k95_886235	1320	QTHL3contigs_k95_886235_1	gb|AHY03238.1|ARO:3002789|QnrD2	quinolone	quinolone__QnrD2	QnrD2	#N/A	plasmid.Proteobacteria	IV
QTHL3contigs_k95_278630	13167	QTHL3contigs_k95_278630_2	gi|739100685|ref|WP_036971354.1|	MLS	macrolide-lincosamide-streptogramin__macA	macA	#N/A	unclassified.Proteobacteria	IV
QTHL3contigs_k95_85077	5882	QTHL3contigs_k95_85077_5	gi|916240285|ref|WP_050979645.1|	multidrug	multidrug__emrB	emrB	#N/A	chromosome.Proteobacteria	III
QTHL3contigs_k95_278926	2438	QTHL3contigs_k95_278926_1	BAH62608	MLS	macrolide-lincosamide-streptogramin__macB	macB	#N/A	chromosome.unclassified	IV
QTHL3contigs_k95_642379	15191	QTHL3contigs_k95_642379_4	AXF35727.1	MLS	macrolide-lincosamide-streptogramin__lsa(D)	lsa(D)	#N/A	chromosome.Firmicutes	III
QTHL3contigs_k95_887722	5474	QTHL3contigs_k95_887722_8	AY034847.1.gene1.p01	beta_lactam	beta_lactam__KPC-2	KPC-2	#N/A	plasmid.Proteobacteria	notassessed
QTHL3contigs_k95_341204	264999	QTHL3contigs_k95_341204_128	gb|AAG08375.1|ARO:3004038|Pseudomonas	multidrug	multidrug__Pseudomonas aeruginosa emrE	Pseudomonas aeruginosa emrE	#N/A	chromosome.Proteobacteria	IV
QTHL3contigs_k95_775855	2951	QTHL3contigs_k95_775855_3	U19459.gene.p01	MLS	macrolide-lincosamide-streptogramin__vat(B)	vat(B)	#N/A	chromosome.Firmicutes	IV
QTHL3contigs_k95_775855	2951	QTHL3contigs_k95_775855_4	gb|ABR14060.1|ARO:3002838|lnuD	MLS	macrolide-lincosamide-streptogramin__lnu(D)	lnu(D)	#N/A	chromosome.Firmicutes	III
QTHL3contigs_k95_646016	1665	QTHL3contigs_k95_646016_2	gb|AAC75089.1|ARO:3003577|ugd	polymyxin	polymyxin__ugd	ugd	#N/A	plasmid.Firmicutes	IV
QTHL3contigs_k95_406737	5932	QTHL3contigs_k95_406737_4	gb|APB03216.1|ARO:3003982|LlmA	MLS	macrolide-lincosamide-streptogramin__LlmA 23S ribosomal RNA methyltransferase	LlmA 23S ribosomal RNA methyltransferase	#N/A	chromosome.unclassified	IV
QTHL3contigs_k95_223977	3218	QTHL3contigs_k95_223977_3	ZP_04528247	bacitracin	bacitracin__bacA	bacA	#N/A	plasmid.Firmicutes	III
QTHL3contigs_k95_344839	8084	QTHL3contigs_k95_344839_2	gb|AAC75089.1|ARO:3003577|ugd	polymyxin	polymyxin__ugd	ugd	#N/A	plasmid.Firmicutes	IV
QTHL3contigs_k95_462135	8895	QTHL3contigs_k95_462135_2	gb|AWN09461.1|ARO:3004571|PNGM-1	beta_lactam	beta_lactam__PNGM-1	PNGM-1	#N/A	chromosome.Actinobacteria	IV
QTHL3contigs_k95_224265	7108	QTHL3contigs_k95_224265_5	gb|CCN31428.1|ARO:3005049|CrcB	multidrug	multidrug__CrcB	CrcB	#N/A	chromosome.Proteobacteria	IV
QTHL3contigs_k95_408305	1557	QTHL3contigs_k95_408305_1	EF418608.1.gene1.p01	beta_lactam	beta_lactam__CTX-M-65	CTX-M-65	#N/A	unclassified.Proteobacteria	notassessed
QTHL3contigs_k95_463221	1433	QTHL3contigs_k95_463221_2	ZP_04528247	bacitracin	bacitracin__bacA	bacA	#N/A	chromosome.unclassified	III
QTHL3contigs_k95_833874	4697	QTHL3contigs_k95_833874_2	gb|AAC75089.1|ARO:3003577|ugd	polymyxin	polymyxin__ugd	ugd	#N/A	unclassified.Firmicutes	IV
QTHL3contigs_k95_92068	4667	QTHL3contigs_k95_92068_1	AAX33294	beta_lactam	beta_lactam__SHV-5	SHV-5	#N/A	unclassified.Proteobacteria	notassessed
QTHL3contigs_k95_965976	24144	QTHL3contigs_k95_965976_4	gi|924348018|ref|WP_053483923.1|	MLS	macrolide-lincosamide-streptogramin__lsa(B)	lsa(B)	#N/A	chromosome.unclassified	IV
QTHL3contigs_k95_965976	24144	QTHL3contigs_k95_965976_5	AAL05554	MLS	macrolide-lincosamide-streptogramin__lsa(E)	lsa(E)	#N/A	chromosome.unclassified	I
QTHL3contigs_k95_526732	1666	QTHL3contigs_k95_526732_2	ZP_04528247	bacitracin	bacitracin__bacA	bacA	#N/A	plasmid.unclassified	III
QTHL3contigs_k95_42393	990	QTHL3contigs_k95_42393_1	ZP_04528247	bacitracin	bacitracin__bacA	bacA	#N/A	plasmid.Spirochaetes	III
QTHL3contigs_k95_94245	4043	QTHL3contigs_k95_94245_3	gb|APB03216.1|ARO:3003982|LlmA	MLS	macrolide-lincosamide-streptogramin__LlmA 23S ribosomal RNA methyltransferase	LlmA 23S ribosomal RNA methyltransferase	#N/A	plasmid.Firmicutes	IV
QTHL3contigs_k95_785840	2974	QTHL3contigs_k95_785840_2	M35190.gene.p01	chloramphenicol	chloramphenicol__Campylobacter coli chloramphenicol acetyltransferase	Campylobacter coli chloramphenicol acetyltransferase	#N/A	chromosome.Firmicutes	III
QTHL3contigs_k95_787007	5776	QTHL3contigs_k95_787007_2	gi|896190680|ref|WP_049199932.1|	polymyxin	polymyxin__rosB	rosB	#N/A	chromosome.Proteobacteria	IV
QTHL3contigs_k95_352018	12896	QTHL3contigs_k95_352018_2	gb|AAG05915.1|ARO:3004074|MuxB	multidrug	multidrug__MuxB	MuxB	#N/A	unclassified.Proteobacteria	IV
QTHL3contigs_k95_970536	34476	QTHL3contigs_k95_970536_32	gb|AAC75089.1|ARO:3003577|ugd	polymyxin	polymyxin__ugd	ugd	#N/A	unclassified.unclassified	IV
QTHL3contigs_k95_416213	281804	QTHL3contigs_k95_416213_68	gb|AAG04750.1|ARO:3004077|PmpM	multidrug	multidrug__PmpM	PmpM	#N/A	chromosome.Proteobacteria	IV
QTHL3contigs_k95_416489	3279	QTHL3contigs_k95_416489_2	CP000647.1.gene3014.p01	multidrug	beta_lactam__SHV-11	SHV-11	#N/A	unclassified.Proteobacteria	IV
QTHL3contigs_k95_416489	3279	QTHL3contigs_k95_416489_3	gi|896057666|ref|WP_049106280.1|	multidrug	multidrug__emrB	emrB	#N/A	unclassified.Proteobacteria	III
QTHL3contigs_k95_656474	6591	QTHL3contigs_k95_656474_3	ZP_02632674	tetracycline	tetracycline__tetB(P)	tetB(P)	#N/A	unclassified.Firmicutes	IV
QTHL3contigs_k95_656474	6591	QTHL3contigs_k95_656474_4	BAB71966	tetracycline	tetracycline__tetA(P)	tetA(P)	#N/A	unclassified.Firmicutes	IV
QTHL3contigs_k95_790680	2514	QTHL3contigs_k95_790680_2	ZP_04528247	bacitracin	bacitracin__bacA	bacA	#N/A	unclassified.Firmicutes	III
QTHL3contigs_k95_658273	860	QTHL3contigs_k95_658273_1	gi|446641727|ref|WP_000719073.1|	trimethoprim	trimethoprim__dfrA14	dfrA14	#N/A	plasmid.Proteobacteria	III
QTHL3contigs_k95_53233	2855	QTHL3contigs_k95_53233_1	gi|496018010|ref|WP_008742581.1|	novobiocin	novobiocin__novA	novA	#N/A	chromosome.Actinobacteria	IV
QTHL3contigs_k95_421755	1393	QTHL3contigs_k95_421755_1	ZP_04528247	bacitracin	bacitracin__bacA	bacA	#N/A	unclassified.unclassified	III
QTHL3contigs_k95_301941	508	QTHL3contigs_k95_301941_1	gi|556463523|ref|WP_023315314.1|	fosfomycin	fosfomycin__FosA	FosA	#N/A	unclassified.Proteobacteria	IV
QTHL3contigs_k95_475726	340470	QTHL3contigs_k95_475726_204	gb|AAG05913.1|ARO:3004072|OpmB	multidrug	multidrug__OpmB	OpmB	#N/A	chromosome.Proteobacteria	IV
QTHL3contigs_k95_475726	340470	QTHL3contigs_k95_475726_206	gb|AAG05915.1|ARO:3004074|MuxB	multidrug	multidrug__MuxB	MuxB	#N/A	chromosome.Proteobacteria	IV
QTHL3contigs_k95_475726	340470	QTHL3contigs_k95_475726_222	YP_001268143	bacitracin	bacitracin__bacA	bacA	#N/A	chromosome.Proteobacteria	IV
QTHL3contigs_k95_846628	2404	QTHL3contigs_k95_846628_2	NC_010558.1.6275958.p01	aminoglycoside	aminoglycoside__rmtB	rmtB	#N/A	plasmid.unclassified	IV
QTHL3contigs_k95_846628	2404	QTHL3contigs_k95_846628_3	HQ451074.1.gene4.p01	beta_lactam	beta_lactam__TEM-1	TEM-1	#N/A	plasmid.unclassified	notassessed
QTHL3contigs_k95_105159	3169	QTHL3contigs_k95_105159_2	gb|AAC76297.1|ARO:3000499|acrE	multidrug	multidrug__acrE	acrE	#N/A	chromosome.Proteobacteria	IV
QTHL3contigs_k95_363274	1560	QTHL3contigs_k95_363274_1	AF226276.1.gene3.p01	chloramphenicol	chloramphenicol__catD	catD	#N/A	plasmid.Firmicutes	III
QTHL3contigs_k95_305856	7023	QTHL3contigs_k95_305856_2	gb|AAL59753.1|ARO:3000412|sul2	sulfonamide	sulfonamide__sul2	sul2	QTHL3contigs_k95_305856	plasmid.Proteobacteria	notassessed
QTHL3contigs_k95_363588	299816	QTHL3contigs_k95_363588_83	gi|505288054|ref|WP_015475156.1|	multidrug	multidrug__MexB	MexB	#N/A	chromosome.Proteobacteria	IV
QTHL3contigs_k95_363588	299816	QTHL3contigs_k95_363588_84	gi|960884274|ref|WP_058355529.1|	multidrug	multidrug__MexA	MexA	#N/A	chromosome.Proteobacteria	IV
QTHL3contigs_k95_182337	11526	QTHL3contigs_k95_182337_2	YP_002852100	bacitracin	bacitracin__bacA	bacA	#N/A	chromosome.Firmicutes	IV
QTHL3contigs_k95_107313	8970	QTHL3contigs_k95_107313_3	YP_001477377	polymyxin	polymyxin__rosB	rosB	#N/A	unclassified.Proteobacteria	IV
QTHL3contigs_k95_184047	1752	QTHL3contigs_k95_184047_2	U19459.gene.p01	MLS	macrolide-lincosamide-streptogramin__vat(B)	vat(B)	#N/A	unclassified.Firmicutes	IV
QTHL3contigs_k95_849426	4087	QTHL3contigs_k95_849426_2	YP_001345921	multidrug	multidrug__MexB	MexB	#N/A	unclassified.Proteobacteria	IV
QTHL3contigs_k95_910228	2663	QTHL3contigs_k95_910228_2	CP000647.1.gene444.p01	multidrug	beta_lactam__SHV-11	SHV-11	#N/A	unclassified.Proteobacteria	IV
QTHL3contigs_k95_729070	3024	QTHL3contigs_k95_729070_3	gi|555231380|ref|WP_023218596.1|	multidrug	multidrug__mdtM	mdtM	#N/A	plasmid.Proteobacteria	III
QTHL3contigs_k95_544843	7028	QTHL3contigs_k95_544843_4	ZP_04528247	bacitracin	bacitracin__bacA	bacA	#N/A	plasmid.Firmicutes	III
QTHL3contigs_k95_671546	8654	QTHL3contigs_k95_671546_3	gi|446339665|ref|WP_000417520.1|	MLS	macrolide-lincosamide-streptogramin__mel	mel	#N/A	plasmid.Proteobacteria	IV
QTHL3contigs_k95_485848	3462	QTHL3contigs_k95_485848_3	S48276.1.gene1.p01	chloramphenicol	chloramphenicol__Vibrio anguillarum chloramphenicol acetyltransferase	Vibrio anguillarum chloramphenicol acetyltransferase	#N/A	chromosome.Firmicutes	IV
QTHL3contigs_k95_550322	1296	QTHL3contigs_k95_550322_2	YP_001966224	chloramphenicol	chloramphenicol__catII from Escherichia coli K-12	catII from Escherichia coli K-12	#N/A	plasmid.Proteobacteria	IV
QTHL3contigs_k95_490956	39108	QTHL3contigs_k95_490956_11	gb|APB03216.1|ARO:3003982|LlmA	MLS	macrolide-lincosamide-streptogramin__LlmA 23S ribosomal RNA methyltransferase	LlmA 23S ribosomal RNA methyltransferase	#N/A	chromosome.Firmicutes	IV
QTHL3contigs_k95_492958	136175	QTHL3contigs_k95_492958_4	gi|517347347|ref|WP_018522839.1|	novobiocin	novobiocin__novA	novA	#N/A	chromosome.unclassified	IV
QTSJF1contigs_k95_821943	14571	QTSJF1contigs_k95_821943_9	Q8D9N8	multidrug	multidrug__mdtK	mdtK	#N/A	chromosome.Proteobacteria	IV
QTSJF1contigs_k95_1004952	36378	QTSJF1contigs_k95_1004952_20	gb|AAL19305.1|ARO:3000790|mdsB	multidrug	multidrug__mdsB	mdsB	#N/A	plasmid.Proteobacteria	IV
QTSJF1contigs_k95_456908	3644	QTSJF1contigs_k95_456908_3	gb|APB03216.1|ARO:3003982|LlmA	MLS	macrolide-lincosamide-streptogramin__LlmA 23S ribosomal RNA methyltransferase	LlmA 23S ribosomal RNA methyltransferase	#N/A	chromosome.unclassified	IV
QTSJF1contigs_k95_182888	417651	QTSJF1contigs_k95_182888_358	gi|951161669|ref|WP_057641377.1|	multidrug	multidrug__smeE	smeE	#N/A	unclassified.Proteobacteria	IV
QTSJF1contigs_k95_1187294	425021	QTSJF1contigs_k95_1187294_241	CAR56416	multidrug	multidrug__ceoB	ceoB	#N/A	chromosome.Proteobacteria	IV
QTSJF1contigs_k95_274818	874	QTSJF1contigs_k95_274818_2	gb|AAF63432|ARO:3003744|vatF	MLS	macrolide-lincosamide-streptogramin__vat(F)	vat(F)	#N/A	unclassified.Proteobacteria	IV
QTSJF1contigs_k95_687356	137610	QTSJF1contigs_k95_687356_91	gi|951251746|ref|WP_057693717.1|	tetracycline	tetracycline__tetA	tetA	#N/A	unclassified.Proteobacteria	IV
QTSJF1contigs_k95_368042	1154	QTSJF1contigs_k95_368042_1	BAC58936	tetracycline	tetracycline__tet(34)	tet(34)	#N/A	chromosome.Proteobacteria	IV
QTSJF1contigs_k95_688091	1565	QTSJF1contigs_k95_688091_2	gb|AAY32951.1|ARO:3002837|lnuC	MLS	macrolide-lincosamide-streptogramin__lnu(C)	lnu(C)	#N/A	unclassified.Firmicutes	III
QTSJF1contigs_k95_550942	7117	QTSJF1contigs_k95_550942_2	gi|647319818|ref|WP_025757133.1|	multidrug	multidrug__emrA	emrA	#N/A	chromosome.Proteobacteria	IV
QTSJF1contigs_k95_550942	7117	QTSJF1contigs_k95_550942_3	gi|917770481|ref|WP_052284485.1|	multidrug	multidrug__emrB	emrB	#N/A	chromosome.Proteobacteria	IV
QTSJF1contigs_k95_963262	33760	QTSJF1contigs_k95_963262_10	ZP_03984017	bacitracin	bacitracin__bacA	bacA	#N/A	chromosome.Firmicutes	III
QTSJF1contigs_k95_4080	284685	QTSJF1contigs_k95_4080_113	gb|AAL19305.1|ARO:3000790|mdsB	multidrug	multidrug__mdsB	mdsB	#N/A	plasmid.Proteobacteria	IV
QTSJF1contigs_k95_186508	172866	QTSJF1contigs_k95_186508_98	gi|702897513|ref|WP_033300957.1|	novobiocin	novobiocin__novA	novA	#N/A	chromosome.Actinobacteria	IV
QTSJF1contigs_k95_1056447	38251	QTSJF1contigs_k95_1056447_19	gi|836563560|ref|WP_047722176.1|	tetracycline	tetracycline__tet(A)	tet(A)	#N/A	unclassified.Proteobacteria	II
QTSJF1contigs_k95_1056767	1682	QTSJF1contigs_k95_1056767_2	ZP_04433866	bacitracin	bacitracin__bacA	bacA	#N/A	plasmid.Firmicutes	III
QTSJF1contigs_k95_1010546	2812	QTSJF1contigs_k95_1010546_2	gi|829850806|ref|WP_047354351.1|	MLS	macrolide-lincosamide-streptogramin__macA	macA	#N/A	unclassified.Proteobacteria	IV
QTSJF1contigs_k95_737491	10532	QTSJF1contigs_k95_737491_5	NC_010410.6003348.p01	multidrug	multidrug__abeS	abeS	#N/A	chromosome.Proteobacteria	IV
QTSJF1contigs_k95_554672	2300	QTSJF1contigs_k95_554672_2	gb|WP_040068451.1|ARO:3006099|OXA-912	beta_lactam	beta_lactam__OXA-12	OXA-12	#N/A	unclassified.Proteobacteria	IV
QTSJF1contigs_k95_554805	196707	QTSJF1contigs_k95_554805_122	ZP_04621517	polymyxin	polymyxin__rosA	rosA	#N/A	chromosome.unclassified	IV
QTSJF1contigs_k95_418094	1631	QTSJF1contigs_k95_418094_2	gb|AAC75089.1|ARO:3003577|ugd	polymyxin	polymyxin__ugd	ugd	#N/A	unclassified.unclassified	IV
QTSJF1contigs_k95_1103986	20592	QTSJF1contigs_k95_1103986_13	AJ459418.gene.p01	sulfonamide	sulfonamide__sul3	sul3	#N/A	chromosome.Bacteroidetes	I
QTSJF1contigs_k95_694059	7049	QTSJF1contigs_k95_694059_1	gb|BAD88719.1|ARO:3005084|dfrA31	trimethoprim	trimethoprim__dfrA6	dfrA6	#N/A	plasmid.unclassified	IV
QTSJF1contigs_k95_694059	7049	QTSJF1contigs_k95_694059_8	gb|AEM62764.1|ARO:3002802|QnrVC5	quinolone	quinolone__QnrVC5	QnrVC5	#N/A	plasmid.unclassified	IV
QTSJF1contigs_k95_419396	10116	QTSJF1contigs_k95_419396_9	EEQ96502	bacitracin	bacitracin__bacA	bacA	#N/A	chromosome.Proteobacteria	IV
QTSJF1contigs_k95_510092	2585	QTSJF1contigs_k95_510092_2	YP_001140148	bacitracin	bacitracin__bacA	bacA	#N/A	unclassified.Proteobacteria	IV
QTSJF1contigs_k95_100976	3716	QTSJF1contigs_k95_100976_3	gb|AAZ42322.1|ARO:3003836|qacH	multidrug	multidrug__qacH	qacH	#N/A	unclassified.Proteobacteria	IV
QTSJF1contigs_k95_785798	92091	QTSJF1contigs_k95_785798_52	ZP_04577926	bacitracin	bacitracin__bacA	bacA	#N/A	chromosome.Proteobacteria	IV
QTSJF1contigs_k95_1333860	14285	QTSJF1contigs_k95_1333860_3	gb|AAY32951.1|ARO:3002837|lnuC	MLS	macrolide-lincosamide-streptogramin__lnu(C)	lnu(C)	#N/A	chromosome.unclassified	III
QTSJF1contigs_k95_1334235	21025	QTSJF1contigs_k95_1334235_11	BAB71966	tetracycline	tetracycline__tetA(P)	tetA(P)	#N/A	unclassified.unclassified	IV
QTSJF1contigs_k95_1334235	21025	QTSJF1contigs_k95_1334235_12	ZP_02632674	tetracycline	tetracycline__tetB(P)	tetB(P)	#N/A	unclassified.unclassified	IV
QTSJF1contigs_k95_420991	393087	QTSJF1contigs_k95_420991_299	ZP_04623896	polymyxin	polymyxin__rosA	rosA	#N/A	chromosome.Proteobacteria	IV
QTSJF1contigs_k95_1244264	5909	QTSJF1contigs_k95_1244264_2	gb|AAC75089.1|ARO:3003577|ugd	polymyxin	polymyxin__ugd	ugd	#N/A	chromosome.unclassified	IV
QTSJF1contigs_k95_467799	241910	QTSJF1contigs_k95_467799_51	gb|AND91341.1|ARO:3000856|BJP-1	beta_lactam	beta_lactam__BJP-1	BJP-1	#N/A	chromosome.Proteobacteria	IV
QTSJF1contigs_k95_147939	2988	QTSJF1contigs_k95_147939_2	gi|702897513|ref|WP_033300957.1|	novobiocin	novobiocin__novA	novA	#N/A	chromosome.Actinobacteria	IV
QTSJF1contigs_k95_147967	59401	QTSJF1contigs_k95_147967_26	AF332662.1.gene1.p01	florfenicol	florfenicol__floR	floR	#N/A	unclassified.Proteobacteria	IV
QTSJF1contigs_k95_1244966	5912	QTSJF1contigs_k95_1244966_5	EU408346.1.gene6.p01	beta_lactam	beta_lactam__LRA-1	LRA-1	#N/A	plasmid.Proteobacteria	IV
QTSJF1contigs_k95_57599	782	QTSJF1contigs_k95_57599_1	Q8DF90	tetracycline	tetracycline__tet(34)	tet(34)	#N/A	chromosome.unclassified	IV
QTSJF1contigs_k95_926507	9076	QTSJF1contigs_k95_926507_7	gb|ACS71746.1|ARO:3002737|QnrB22	quinolone	quinolone__QnrB22	QnrB22	#N/A	unclassified.Proteobacteria	IV
QTSJF1contigs_k95_104008	118395	QTSJF1contigs_k95_104008_64	gb|AAG05915.1|ARO:3004074|MuxB	multidrug	multidrug__MuxB	MuxB	#N/A	unclassified.Proteobacteria	IV
QTSJF1contigs_k95_104008	118395	QTSJF1contigs_k95_104008_67	gi|1001893474|ref|WP_061347329.1|	beta_lactam	beta_lactam__OCH-8	OCH-8	#N/A	unclassified.Proteobacteria	IV
QTSJF1contigs_k95_697583	961	QTSJF1contigs_k95_697583_1	AAL05554	MLS	macrolide-lincosamide-streptogramin__lsa(E)	lsa(E)	#N/A	plasmid.unclassified	I
QTSJF1contigs_k95_57912	39098	QTSJF1contigs_k95_57912_25	ZP_04528247	bacitracin	bacitracin__bacA	bacA	#N/A	chromosome.Firmicutes	III
QTSJF1contigs_k95_1199858	7568	QTSJF1contigs_k95_1199858_4	YP_001605796	polymyxin	polymyxin__rosA	rosA	#N/A	chromosome.Bacteroidetes	IV
QTSJF1contigs_k95_605987	28077	QTSJF1contigs_k95_605987_15	gi|729045736|ref|WP_033929873.1|	multidrug	multidrug__tolC	tolC	#N/A	chromosome.Proteobacteria	IV
QTSJF1contigs_k95_514322	11516	QTSJF1contigs_k95_514322_6	gi|951185348|ref|WP_057663064.1|	multidrug	multidrug__smeE	smeE	#N/A	plasmid.Proteobacteria	IV
QTSJF1contigs_k95_148571	925255	QTSJF1contigs_k95_148571_656	gi|950546578|ref|WP_057422848.1|	multidrug	multidrug__MexF	MexF	#N/A	chromosome.Proteobacteria	IV
QTSJF1contigs_k95_651524	2142	QTSJF1contigs_k95_651524_3	AJ459418.gene.p01	sulfonamide	sulfonamide__sul3	sul3	#N/A	unclassified.unclassified	I
QTSJF1contigs_k95_745032	655	QTSJF1contigs_k95_745032_2	gb|AEG78825.1|ARO:3002872|FosA3	fosfomycin	fosfomycin__FosA3	FosA3	#N/A	chromosome.unclassified	III
QTSJF1contigs_k95_1201424	4828	QTSJF1contigs_k95_1201424_2	gb|AAC74000.1|ARO:3003950|msbA	multidrug	multidrug__msbA	msbA	#N/A	chromosome.Proteobacteria	IV
QTSJF1contigs_k95_1293125	203810	QTSJF1contigs_k95_1293125_125	AF313472.2.gene15.p01	aminoglycoside	aminoglycoside__APH(3'')-Ib	APH(3'')-Ib	#N/A	unclassified.Proteobacteria	I
QTSJF1contigs_k95_745544	6108	QTSJF1contigs_k95_745544_1	BAB71966	tetracycline	tetracycline__tetA(P)	tetA(P)	#N/A	unclassified.Firmicutes	IV
QTSJF1contigs_k95_745544	6108	QTSJF1contigs_k95_745544_2	YP_002850805	tetracycline	tetracycline__tetB(P)	tetB(P)	#N/A	unclassified.Firmicutes	IV
QTSJF1contigs_k95_791226	366097	QTSJF1contigs_k95_791226_226	gi|808667354|emb|CQD17781.1|	tetracycline	tetracycline__tet(V)	tet(V)	#N/A	chromosome.Actinobacteria	IV
QTSJF1contigs_k95_1202083	5755	QTSJF1contigs_k95_1202083_5	gi|835330218|ref|WP_047457825.1|	MLS	macrolide-lincosamide-streptogramin__macB	macB	#N/A	unclassified.Proteobacteria	IV
QTSJF1contigs_k95_107240	72992	QTSJF1contigs_k95_107240_34	gb|AAP43110.2|ARO:3003923|oqxB	multidrug	multidrug__oqxB	oqxB	#N/A	unclassified.unclassified	IV
QTSJF1contigs_k95_1293727	4840	QTSJF1contigs_k95_1293727_4	ZP_04528247	bacitracin	bacitracin__bacA	bacA	#N/A	chromosome.unclassified	III
QTSJF1contigs_k95_242970	2401	QTSJF1contigs_k95_242970_2	gb|AAC75314.1|ARO:3003578|pmrF	polymyxin	polymyxin__pmrF	pmrF	#N/A	chromosome.unclassified	IV
QTSJF1contigs_k95_1021515	1567	QTSJF1contigs_k95_1021515_2	gb|APB03216.1|ARO:3003982|LlmA	MLS	macrolide-lincosamide-streptogramin__LlmA 23S ribosomal RNA methyltransferase	LlmA 23S ribosomal RNA methyltransferase	#N/A	unclassified.Firmicutes	IV
QTSJF1contigs_k95_1111907	6239	QTSJF1contigs_k95_1111907_6	gi|491303286|ref|WP_005161289.1|	multidrug	multidrug__mdtH	mdtH	#N/A	chromosome.Proteobacteria	IV
QTSJF1contigs_k95_1112064	18758	QTSJF1contigs_k95_1112064_9	CP000647.1.gene3710.p01	multidrug	beta_lactam__SHV-11	SHV-11	#N/A	chromosome.Proteobacteria	IV
QTSJF1contigs_k95_427389	37287	QTSJF1contigs_k95_427389_15	AUI09862.1	sulfonamide	sulfonamide__sul4	sul4	#N/A	chromosome.unclassified	IV
QTSJF1contigs_k95_244664	1704	QTSJF1contigs_k95_244664_2	gi|983204316|ref|WP_060470352.1|	MLS	macrolide-lincosamide-streptogramin__mel	mel	#N/A	unclassified.unclassified	II
QTSJF1contigs_k95_151264	20393	QTSJF1contigs_k95_151264_4	DQ212986.1.gene3.p01	vancomycin	vancomycin__vanG	vanG	#N/A	chromosome.Firmicutes	III
QTSJF1contigs_k95_292589	2332	QTSJF1contigs_k95_292589_2	YP_001444376	tetracycline	tetracycline__tet(34)	tet(34)	#N/A	chromosome.Proteobacteria	IV
QTSJF1contigs_k95_1113783	14080	QTSJF1contigs_k95_1113783_13	CAC17149	beta_lactam	beta_lactam__OCH-6	OCH-6	#N/A	chromosome.Proteobacteria	IV
QTSJF1contigs_k95_1113783	14080	QTSJF1contigs_k95_1113783_14	gb|AWB15813.1|ARO:3005096|GPC-1	beta_lactam	beta_lactam__GPC-1	GPC-1	#N/A	chromosome.Proteobacteria	IV
QTSJF1contigs_k95_1070178	6753	QTSJF1contigs_k95_1070178_5	gi|852275723|ref|WP_048329135.1|	multidrug	multidrug__MexF	MexF	#N/A	chromosome.unclassified	IV
QTSJF1contigs_k95_152032	16738	QTSJF1contigs_k95_152032_4	gb|AAC75089.1|ARO:3003577|ugd	polymyxin	polymyxin__ugd	ugd	#N/A	unclassified.unclassified	IV
QTSJF1contigs_k95_1343622	36750	QTSJF1contigs_k95_1343622_18	gb|AAG05915.1|ARO:3004074|MuxB	multidrug	multidrug__MuxB	MuxB	#N/A	chromosome.unclassified	IV
QTSJF1contigs_k95_1115133	1275	QTSJF1contigs_k95_1115133_1	AAM63403	beta_lactam	beta_lactam__cphA3	cphA3	#N/A	chromosome.Proteobacteria	IV
QTSJF1contigs_k95_567580	9889	QTSJF1contigs_k95_567580_5	ABB43029	aminoglycoside	aminoglycoside__AAC(3)-IV	AAC(3)-IV	#N/A	chromosome.Firmicutes	IV
QTSJF1contigs_k95_568139	5247	QTSJF1contigs_k95_568139_2	gi|817600095|ref|WP_046594084.1|	multidrug	multidrug__acrF	acrF	#N/A	chromosome.Proteobacteria	IV
QTSJF1contigs_k95_430616	13661	QTSJF1contigs_k95_430616_10	CP000647.1.gene3710.p01	multidrug	beta_lactam__SHV-11	SHV-11	#N/A	chromosome.Proteobacteria	IV
QTSJF1contigs_k95_66853	5837	QTSJF1contigs_k95_66853_4	gb|AEH26330.1|ARO:3005009|qacE	multidrug	multidrug__qacE	qacE	#N/A	plasmid.Proteobacteria	IV
QTSJF1contigs_k95_1252931	755312	QTSJF1contigs_k95_1252931_29	gb|AAG05915.1|ARO:3004074|MuxB	multidrug	multidrug__MuxB	MuxB	#N/A	unclassified.Proteobacteria	IV
QTSJF1contigs_k95_1252931	755312	QTSJF1contigs_k95_1252931_439	ZP_04623896	polymyxin	polymyxin__rosA	rosA	#N/A	unclassified.Proteobacteria	IV
QTSJF1contigs_k95_296555	963	QTSJF1contigs_k95_296555_2	gi|1000358689|ref|WP_061106234.1|	fosfomycin	fosfomycin__FosX	FosX	#N/A	plasmid.Proteobacteria	IV
QTSJF1contigs_k95_569402	58501	QTSJF1contigs_k95_569402_3	ZP_04638972	polymyxin	polymyxin__rosA	rosA	#N/A	plasmid.Proteobacteria	IV
QTSJF1contigs_k95_569581	4906	QTSJF1contigs_k95_569581_4	ZP_04621517	polymyxin	polymyxin__rosA	rosA	#N/A	chromosome.Proteobacteria	IV
QTSJF1contigs_k95_296763	2611	QTSJF1contigs_k95_296763_2	gb|AAC75089.1|ARO:3003577|ugd	polymyxin	polymyxin__ugd	ugd	#N/A	unclassified.unclassified	IV
QTSJF1contigs_k95_1118365	2374	QTSJF1contigs_k95_1118365_1	gb|AAP43109.1|ARO:3003922|oqxA	multidrug	multidrug__oqxA	oqxA	#N/A	chromosome.Proteobacteria	IV
QTSJF1contigs_k95_938054	1295	QTSJF1contigs_k95_938054_2	gb|AHY03238.1|ARO:3002789|QnrD2	quinolone	quinolone__QnrD2	QnrD2	#N/A	plasmid.Proteobacteria	IV
QTSJF1contigs_k95_522981	9812	QTSJF1contigs_k95_522981_7	YP_001477378	polymyxin	polymyxin__rosA	rosA	#N/A	chromosome.Proteobacteria	IV
QTSJF1contigs_k95_249730	7795	QTSJF1contigs_k95_249730_3	BAC58936	tetracycline	tetracycline__tet(34)	tet(34)	#N/A	chromosome.Proteobacteria	IV
QTSJF1contigs_k95_570872	7730	QTSJF1contigs_k95_570872_3	gb|CCI79240.1|ARO:3005047|eptB	bacitracin	bacitracin__bacA	bacA	#N/A	chromosome.Proteobacteria	III
QTSJF1contigs_k95_481235	5099	QTSJF1contigs_k95_481235_3	BAD46890	tetracycline	tetracycline__tet(Q)	tet(Q)	#N/A	unclassified.unclassified	III
QTSJF1contigs_k95_1303675	1057	QTSJF1contigs_k95_1303675_1	ZP_04055482	MLS	macrolide-lincosamide-streptogramin__erm(F)	erm(F)	#N/A	plasmid.Spirochaetes	II
QTSJF1contigs_k95_1075580	8607	QTSJF1contigs_k95_1075580_6	gb|AAG08375.1|ARO:3004038|Pseudomonas	multidrug	multidrug__Pseudomonas aeruginosa emrE	Pseudomonas aeruginosa emrE	#N/A	chromosome.Proteobacteria	IV
QTSJF1contigs_k95_204386	5214	QTSJF1contigs_k95_204386_2	EEQ96502	bacitracin	bacitracin__bacA	bacA	#N/A	chromosome.Proteobacteria	IV
QTSJF1contigs_k95_659469	752222	QTSJF1contigs_k95_659469_328	gb|CCP45647.1|ARO:3003955|efpA	multidrug	multidrug__efpA	efpA	#N/A	chromosome.Actinobacteria	IV
QTSJF1contigs_k95_618346	184833	QTSJF1contigs_k95_618346_64	gb|ADV91011.1|ARO:3000245|RbpA	rifamycin	rifamycin__RbpA	RbpA	#N/A	chromosome.Actinobacteria	IV
QTSJF1contigs_k95_251508	13926	QTSJF1contigs_k95_251508_6	gb|AAC74000.1|ARO:3003950|msbA	multidrug	multidrug__msbA	msbA	#N/A	chromosome.Proteobacteria	IV
QTSJF1contigs_k95_1076718	7516	QTSJF1contigs_k95_1076718_3	gi|1001786599|ref|WP_061324791.1|	polymyxin	polymyxin__rosB	rosB	#N/A	unclassified.Proteobacteria	IV
QTSJF1contigs_k95_482940	12925	QTSJF1contigs_k95_482940_5	YP_001477378	polymyxin	polymyxin__rosA	rosA	#N/A	chromosome.Proteobacteria	IV
QTSJF1contigs_k95_483329	4416	QTSJF1contigs_k95_483329_4	gb|AET35493.1|ARO:3001777|OXA-347	beta_lactam	beta_lactam__OXA-347	OXA-347	#N/A	plasmid.unclassified	II
QTSJF1contigs_k95_393337	14244	QTSJF1contigs_k95_393337_4	ZP_02889084	multidrug	multidrug__MexE	MexE	#N/A	chromosome.Proteobacteria	IV
QTSJF1contigs_k95_393337	14244	QTSJF1contigs_k95_393337_5	gb|CAJ77856.1|ARO:3000777|adeF	multidrug	multidrug__adeF	adeF	#N/A	chromosome.Proteobacteria	IV
QTSJF1contigs_k95_393337	14244	QTSJF1contigs_k95_393337_6	YP_001116030	multidrug	multidrug__opcM	opcM	#N/A	chromosome.Proteobacteria	IV
QTSJF1contigs_k95_1077887	3184	QTSJF1contigs_k95_1077887_2	gi|916127169|ref|WP_050958093.1|	multidrug	multidrug__Escherichia coli acrA	Escherichia coli acrA	#N/A	chromosome.Proteobacteria	IV
QTSJF1contigs_k95_941151	65689	QTSJF1contigs_k95_941151_18	YP_001007250	polymyxin	polymyxin__rosB	rosB	#N/A	chromosome.Proteobacteria	IV
QTSJF1contigs_k95_802547	162847	QTSJF1contigs_k95_802547_69	ZP_04528247	bacitracin	bacitracin__bacA	bacA	#N/A	chromosome.Firmicutes	III
QTSJF1contigs_k95_344936	8888	QTSJF1contigs_k95_344936_3	gb|CAA09666.1|ARO:3004122|Klebsiella	beta_lactam	beta_lactam__Klebsiella pneumoniae OmpK37	Klebsiella pneumoniae OmpK37	#N/A	chromosome.Proteobacteria	IV
QTSJF1contigs_k95_757270	13097	QTSJF1contigs_k95_757270_6	gi|1004699693|gb|AMP48941.1|	tetracycline	tetracycline__tet(A)	tet(A)	#N/A	unclassified.Proteobacteria	III
QTSJF1contigs_k95_1168780	3943	QTSJF1contigs_k95_1168780_2	gi|766974849|ref|WP_044866795.1|	multidrug	multidrug__mdtN	mdtN	#N/A	chromosome.Proteobacteria	IV
QTSJF1contigs_k95_527565	2227	QTSJF1contigs_k95_527565_4	gb|ADV91011.1|ARO:3000245|RbpA	rifamycin	rifamycin__RbpA	RbpA	#N/A	chromosome.Actinobacteria	IV
QTSJF1contigs_k95_621179	6445	QTSJF1contigs_k95_621179_4	YP_001477378	polymyxin	polymyxin__rosA	rosA	#N/A	unclassified.Proteobacteria	IV
QTSJF1contigs_k95_804392	2377	QTSJF1contigs_k95_804392_2	ZP_03552050	bacitracin	bacitracin__bacA	bacA	#N/A	unclassified.Proteobacteria	IV
QTSJF1contigs_k95_121758	13543	QTSJF1contigs_k95_121758_12	gi|532496682|ref|WP_020969143.1|	rifamycin	rifamycin__iri	iri	#N/A	unclassified.Actinobacteria	IV
QTSJF1contigs_k95_759820	9892	QTSJF1contigs_k95_759820_2	gi|951185348|ref|WP_057663064.1|	multidrug	multidrug__smeE	smeE	#N/A	unclassified.Proteobacteria	IV
QTSJF1contigs_k95_304536	1848	QTSJF1contigs_k95_304536_2	YP_001140148	bacitracin	bacitracin__bacA	bacA	#N/A	chromosome.unclassified	IV
QTSJF1contigs_k95_806726	2318	QTSJF1contigs_k95_806726_4	gb|AAG04518.1|ARO:3000149|fosA	fosfomycin	fosfomycin__FosA	FosA	#N/A	plasmid.Proteobacteria	IV
QTSJF1contigs_k95_761830	5193	QTSJF1contigs_k95_761830_4	gb|WP_040068451.1|ARO:3006099|OXA-912	beta_lactam	beta_lactam__OXA-12	OXA-12	#N/A	chromosome.Proteobacteria	IV
QTSJF1contigs_k95_899082	14879	QTSJF1contigs_k95_899082_3	gb|ACH58999.1|ARO:3002489|LRA-10	beta_lactam	beta_lactam__LRA-10	LRA-10	#N/A	chromosome.Proteobacteria	IV
QTSJF1contigs_k95_305904	12962	QTSJF1contigs_k95_305904_6	gb|APB03216.1|ARO:3003982|LlmA	MLS	macrolide-lincosamide-streptogramin__LlmA 23S ribosomal RNA methyltransferase	LlmA 23S ribosomal RNA methyltransferase	#N/A	chromosome.unclassified	IV
QTSJF1contigs_k95_1172080	481660	QTSJF1contigs_k95_1172080_100	gb|AAG05915.1|ARO:3004074|MuxB	multidrug	multidrug__MuxB	MuxB	#N/A	chromosome.Proteobacteria	IV
QTSJF1contigs_k95_993333	3566	QTSJF1contigs_k95_993333_2	ZP_01950974	chloramphenicol	chloramphenicol__catB9	catB9	#N/A	chromosome.unclassified	III
QTSJF1contigs_k95_994310	7411	QTSJF1contigs_k95_994310_3	NC_008702.1.4607681.p01	multidrug	multidrug__OprM	OprM	#N/A	unclassified.Proteobacteria	IV
QTSJF1contigs_k95_1175510	40208	QTSJF1contigs_k95_1175510_26	AF332662.1.gene1.p01	florfenicol	florfenicol__floR	floR	#N/A	chromosome.Proteobacteria	IV
QTSJF1contigs_k95_261695	6074	QTSJF1contigs_k95_261695_4	YP_001477378	polymyxin	polymyxin__rosA	rosA	#N/A	chromosome.Proteobacteria	IV
QTSJF1contigs_k95_1315111	45235	QTSJF1contigs_k95_1315111_24	AAX54909	aminoglycoside	aminoglycoside__ANT(9)-Ia	ANT(9)-Ia	#N/A	chromosome.Firmicutes	IV
QTSJF1contigs_k95_721463	2662	QTSJF1contigs_k95_721463_3	gb|WP_033642964.1|ARO:3006853|SRT-3	beta_lactam	beta_lactam__SRT-2	SRT-2	#N/A	unclassified.Proteobacteria	IV
QTSJF1contigs_k95_353122	21728	QTSJF1contigs_k95_353122_16	gb|AAG05915.1|ARO:3004074|MuxB	multidrug	multidrug__MuxB	MuxB	#N/A	unclassified.Proteobacteria	IV
QTSJF1contigs_k95_311464	24648	QTSJF1contigs_k95_311464_12	gb|ABR14060.1|ARO:3002838|lnuD	MLS	macrolide-lincosamide-streptogramin__lnu(D)	lnu(D)	#N/A	chromosome.Firmicutes	III
QTSJF1contigs_k95_83228	3950	QTSJF1contigs_k95_83228_4	M29695.1.gene2.p01	aminoglycoside	aminoglycoside__AAC(6')-IIa	AAC(6')-IIa	#N/A	plasmid.Proteobacteria	IV
QTSJF1contigs_k95_312922	3424	QTSJF1contigs_k95_312922_2	gi|694076105|ref|WP_032421853.1|	multidrug	multidrug__acrF	acrF	#N/A	chromosome.unclassified	IV
QTSJF1contigs_k95_999017	2534	QTSJF1contigs_k95_999017_2	P20174	tetracycline	tetracycline__tet(O)	tet(O)	#N/A	plasmid.unclassified	III
QTSJF1contigs_k95_905976	175582	QTSJF1contigs_k95_905976_118	gb|ADV91011.1|ARO:3000245|RbpA	rifamycin	rifamycin__RbpA	RbpA	#N/A	chromosome.Actinobacteria	IV
QTSJF1contigs_k95_671546	269482	QTSJF1contigs_k95_671546_84	gb|AAC43550.1|ARO:3003967|lrfA	quinolone	quinolone__lfrA	lfrA	#N/A	chromosome.Actinobacteria	IV
QTSJF1contigs_k95_219310	3614	QTSJF1contigs_k95_219310_2	gi|532496682|ref|WP_020969143.1|	rifamycin	rifamycin__iri	iri	#N/A	unclassified.Actinobacteria	IV
QTSJF1contigs_k95_314597	33999	QTSJF1contigs_k95_314597_10	AF332662.1.gene1.p01	florfenicol	florfenicol__floR	floR	#N/A	unclassified.Proteobacteria	IV
QTSJF1contigs_k95_1270771	7277	QTSJF1contigs_k95_1270771_2	gi|447196024|ref|WP_001273280.1|	multidrug	multidrug__acrF	acrF	#N/A	unclassified.Proteobacteria	IV
QTSJF1contigs_k95_1047153	7455	QTSJF1contigs_k95_1047153_6	CP004022.1.gene3225.p01	multidrug	macrolide-lincosamide-streptogramin__macA	macA	#N/A	chromosome.Proteobacteria	IV
QTSJF1contigs_k95_771496	36943	QTSJF1contigs_k95_771496_5	EEQ96502	bacitracin	bacitracin__bacA	bacA	#N/A	unclassified.Proteobacteria	IV
QTSJF1contigs_k95_498113	6307	QTSJF1contigs_k95_498113_3	AGC41079.1	MLS	macrolide-lincosamide-streptogramin__lnu(H)	lnu(H)	#N/A	chromosome.Bacteroidetes	IV
QTSJF1contigs_k95_866153	1743	QTSJF1contigs_k95_866153_1	gi|446961536|ref|WP_001038792.1|	MLS	macrolide-lincosamide-streptogramin__erm(B)	erm(B)	#N/A	plasmid.Firmicutes	I
QTSJF1contigs_k95_818538	4203	QTSJF1contigs_k95_818538_1	NC_010410.6003348.p01	multidrug	multidrug__abeS	abeS	#N/A	unclassified.Proteobacteria	IV
QTSJF1contigs_k95_675338	1786	QTSJF1contigs_k95_675338_3	gb|AAA25550.1|ARO:3003105|dfrA3	trimethoprim	trimethoprim__dfrA3	dfrA3	#N/A	unclassified.Proteobacteria	IV
QTSJF1contigs_k95_1322507	21296	QTSJF1contigs_k95_1322507_6	YP_001477378	polymyxin	polymyxin__rosA	rosA	#N/A	plasmid.Proteobacteria	IV
QTSJF1contigs_k95_1093553	27967	QTSJF1contigs_k95_1093553_20	gi|950763791|ref|WP_057508902.1|	multidrug	multidrug__smeE	smeE	#N/A	chromosome.Proteobacteria	IV
QTSJF1contigs_k95_1139598	3598	QTSJF1contigs_k95_1139598_3	gb|AAC75089.1|ARO:3003577|ugd	polymyxin	polymyxin__ugd	ugd	#N/A	unclassified.unclassified	IV
QTSJF1contigs_k95_500213	1398	QTSJF1contigs_k95_500213_2	gb|AND91341.1|ARO:3000856|BJP-1	beta_lactam	beta_lactam__BJP-1	BJP-1	#N/A	unclassified.Proteobacteria	IV
QTSJF1contigs_k95_453413	6376	QTSJF1contigs_k95_453413_4	gb|APB03222.1|ARO:3003992|rphB	rifamycin	rifamycin__rphB	rphB	#N/A	chromosome.Bacteroidetes	IV
QTSJF1contigs_k95_182436	4278	QTSJF1contigs_k95_182436_2	gi|908715920|ref|WP_049847444.1|	multidrug	multidrug__tolC	tolC	#N/A	chromosome.Proteobacteria	IV
QTSJF2contigs_k95_369145	3565	QTSJF2contigs_k95_369145_2	gb|AND91341.1|ARO:3000856|BJP-1	beta_lactam	beta_lactam__BJP-1	BJP-1	#N/A	chromosome.Proteobacteria	IV
QTSJF2contigs_k95_310889	3429	QTSJF2contigs_k95_310889_2	gb|WP_053390271.1|ARO:3006457|CMY-137	beta_lactam	beta_lactam__CMY-101	CMY-101	#N/A	unclassified.Proteobacteria	IV
QTSJF2contigs_k95_486317	14586	QTSJF2contigs_k95_486317_5	YP_838977	multidrug	multidrug__ceoB	ceoB	#N/A	chromosome.Proteobacteria	IV
QTSJF2contigs_k95_467242	3687	QTSJF2contigs_k95_467242_2	YP_001444376	tetracycline	tetracycline__tet(34)	tet(34)	#N/A	chromosome.Proteobacteria	IV
QTSJF2contigs_k95_311908	123431	QTSJF2contigs_k95_311908_116	ZP_02371789	multidrug	multidrug__ceoB	ceoB	QTSJF2contigs_k95_311908	plasmid.Proteobacteria	IV
QTSJF2contigs_k95_176032	438520	QTSJF2contigs_k95_176032_306	gi|836563560|ref|WP_047722176.1|	tetracycline	tetracycline__tet(A)	tet(A)	#N/A	unclassified.Proteobacteria	II
QTSJF2contigs_k95_117963	111691	QTSJF2contigs_k95_117963_22	S48276.1.gene1.p01	chloramphenicol	chloramphenicol__Vibrio anguillarum chloramphenicol acetyltransferase	Vibrio anguillarum chloramphenicol acetyltransferase	#N/A	chromosome.Firmicutes	IV
QTSJF2contigs_k95_370645	2344	QTSJF2contigs_k95_370645_1	gb|AAC75089.1|ARO:3003577|ugd	polymyxin	polymyxin__ugd	ugd	#N/A	plasmid.Proteobacteria	IV
QTSJF2contigs_k95_351259	2685	QTSJF2contigs_k95_351259_1	YP_001140148	bacitracin	bacitracin__bacA	bacA	#N/A	unclassified.Proteobacteria	IV
QTSJF2contigs_k95_176531	1092	QTSJF2contigs_k95_176531_1	YP_002852100	bacitracin	bacitracin__bacA	bacA	#N/A	plasmid.unclassified	IV
QTSJF2contigs_k95_157027	60562	QTSJF2contigs_k95_157027_36	gi|950546578|ref|WP_057422848.1|	multidrug	multidrug__MexF	MexF	#N/A	chromosome.Proteobacteria	IV
QTSJF2contigs_k95_371270	5468	QTSJF2contigs_k95_371270_6	gi|532496682|ref|WP_020969143.1|	rifamycin	rifamycin__iri	iri	#N/A	chromosome.Actinobacteria	IV
QTSJF2contigs_k95_274190	50620	QTSJF2contigs_k95_274190_53	AF001493.1.orf0.gene.p01	rifamycin	rifamycin__arr-1	arr-1	#N/A	unclassified.Proteobacteria	IV
QTSJF2contigs_k95_254751	7408	QTSJF2contigs_k95_254751_3	gb|AEH26330.1|ARO:3005009|qacE	multidrug	multidrug__qacE	qacE	#N/A	chromosome.Proteobacteria	IV
QTSJF2contigs_k95_177107	24697	QTSJF2contigs_k95_177107_10	YP_838977	multidrug	multidrug__ceoB	ceoB	#N/A	chromosome.Proteobacteria	IV
QTSJF2contigs_k95_507776	1039	QTSJF2contigs_k95_507776_2	gb|APB03216.1|ARO:3003982|LlmA	MLS	macrolide-lincosamide-streptogramin__LlmA 23S ribosomal RNA methyltransferase	LlmA 23S ribosomal RNA methyltransferase	#N/A	unclassified.unclassified	IV
QTSJF2contigs_k95_351920	366097	QTSJF2contigs_k95_351920_226	gi|808667354|emb|CQD17781.1|	tetracycline	tetracycline__tet(V)	tet(V)	#N/A	chromosome.Actinobacteria	IV
QTSJF2contigs_k95_157610	29406	QTSJF2contigs_k95_157610_14	EEQ96502	bacitracin	bacitracin__bacA	bacA	#N/A	unclassified.Proteobacteria	IV
QTSJF2contigs_k95_411332	964	QTSJF2contigs_k95_411332_1	gb|APB03216.1|ARO:3003982|LlmA	MLS	macrolide-lincosamide-streptogramin__LlmA 23S ribosomal RNA methyltransferase	LlmA 23S ribosomal RNA methyltransferase	#N/A	chromosome.Firmicutes	IV
QTSJF2contigs_k95_313714	954	QTSJF2contigs_k95_313714_2	gb|AAG04518.1|ARO:3000149|fosA	fosfomycin	fosfomycin__FosA	FosA	#N/A	plasmid.unclassified	IV
QTSJF2contigs_k95_508792	47427	QTSJF2contigs_k95_508792_34	gi|1001786599|ref|WP_061324791.1|	polymyxin	polymyxin__rosB	rosB	#N/A	chromosome.Proteobacteria	IV
QTSJF2contigs_k95_295124	5351	QTSJF2contigs_k95_295124_5	YP_970399	bacitracin	bacitracin__bacA	bacA	#N/A	unclassified.Proteobacteria	IV
QTSJF2contigs_k95_236815	366616	QTSJF2contigs_k95_236815_308	YP_550152	bacitracin	bacitracin__bacA	bacA	#N/A	chromosome.Proteobacteria	IV
QTSJF2contigs_k95_352982	1081	QTSJF2contigs_k95_352982_2	gb|AAA25550.1|ARO:3003105|dfrA3	trimethoprim	trimethoprim__dfrA3	dfrA3	#N/A	unclassified.unclassified	IV
QTSJF2contigs_k95_528872	8333	QTSJF2contigs_k95_528872_1	BAB71966	tetracycline	tetracycline__tetA(P)	tetA(P)	#N/A	unclassified.Firmicutes	IV
QTSJF2contigs_k95_528872	8333	QTSJF2contigs_k95_528872_2	YP_002850805	tetracycline	tetracycline__tetB(P)	tetB(P)	#N/A	unclassified.Firmicutes	IV
QTSJF2contigs_k95_528872	8333	QTSJF2contigs_k95_528872_6	gb|AAY32951.1|ARO:3002837|lnuC	MLS	macrolide-lincosamide-streptogramin__lnu(C)	lnu(C)	#N/A	unclassified.Firmicutes	III
QTSJF2contigs_k95_197668	854418	QTSJF2contigs_k95_197668_276	gi|730703982|ref|WP_034075071.1|	multidrug	multidrug__MexF	MexF	#N/A	chromosome.Proteobacteria	IV
QTSJF2contigs_k95_315065	9931	QTSJF2contigs_k95_315065_3	gb|AAG05914|ARO:3004075|MuxC	multidrug	multidrug__MuxC	MuxC	#N/A	unclassified.Proteobacteria	IV
QTSJF2contigs_k95_159601	9345	QTSJF2contigs_k95_159601_5	AF332662.1.gene1.p01	florfenicol	florfenicol__floR	floR	#N/A	plasmid.Proteobacteria	IV
QTSJF2contigs_k95_451262	175582	QTSJF2contigs_k95_451262_118	gb|ADV91011.1|ARO:3000245|RbpA	rifamycin	rifamycin__RbpA	RbpA	#N/A	chromosome.Actinobacteria	IV
QTSJF2contigs_k95_24436	3496	QTSJF2contigs_k95_24436_1	ZP_02632674	tetracycline	tetracycline__tetB(P)	tetB(P)	#N/A	chromosome.unclassified	IV
QTSJF2contigs_k95_24436	3496	QTSJF2contigs_k95_24436_2	BAB71966	tetracycline	tetracycline__tetA(P)	tetA(P)	#N/A	chromosome.unclassified	IV
QTSJF2contigs_k95_62856	96173	QTSJF2contigs_k95_62856_5	EEQ96502	bacitracin	bacitracin__bacA	bacA	#N/A	unclassified.Proteobacteria	IV
QTSJF2contigs_k95_238053	76283	QTSJF2contigs_k95_238053_58	gi|835330218|ref|WP_047457825.1|	MLS	macrolide-lincosamide-streptogramin__macB	macB	#N/A	unclassified.Proteobacteria	IV
QTSJF2contigs_k95_510877	47460	QTSJF2contigs_k95_510877_3	YP_001477378	polymyxin	polymyxin__rosA	rosA	#N/A	unclassified.Proteobacteria	IV
QTSJF2contigs_k95_568531	2339	QTSJF2contigs_k95_568531_1	AAL05554	MLS	macrolide-lincosamide-streptogramin__lsa(E)	lsa(E)	#N/A	plasmid.unclassified	I
QTSJF2contigs_k95_180173	70990	QTSJF2contigs_k95_180173_57	gb|AAG05915.1|ARO:3004074|MuxB	multidrug	multidrug__MuxB	MuxB	#N/A	chromosome.Proteobacteria	IV
QTSJF2contigs_k95_471829	220330	QTSJF2contigs_k95_471829_49	NC_010410.6003348.p01	multidrug	multidrug__abeS	abeS	#N/A	chromosome.Proteobacteria	IV
QTSJF2contigs_k95_471829	220330	QTSJF2contigs_k95_471829_125	gi|1001893474|ref|WP_061347329.1|	beta_lactam	beta_lactam__OCH-8	OCH-8	#N/A	chromosome.Proteobacteria	IV
QTSJF2contigs_k95_471829	220330	QTSJF2contigs_k95_471829_128	gb|AAG05915.1|ARO:3004074|MuxB	multidrug	multidrug__MuxB	MuxB	#N/A	chromosome.Proteobacteria	IV
QTSJF2contigs_k95_25202	1917	QTSJF2contigs_k95_25202_2	gb|AAC75089.1|ARO:3003577|ugd	polymyxin	polymyxin__ugd	ugd	#N/A	unclassified.unclassified	IV
QTSJF2contigs_k95_354987	3918	QTSJF2contigs_k95_354987_1	EEQ96502	bacitracin	bacitracin__bacA	bacA	#N/A	chromosome.Proteobacteria	IV
QTSJF2contigs_k95_492786	2688	QTSJF2contigs_k95_492786_2	gb|AAC75089.1|ARO:3003577|ugd	polymyxin	polymyxin__ugd	ugd	#N/A	unclassified.unclassified	IV
QTSJF2contigs_k95_472101	110081	QTSJF2contigs_k95_472101_48	EU408351.1.gene26.p01	beta_lactam	beta_lactam__LRA-5	LRA-12	#N/A	chromosome.Bacteroidetes	IV
QTSJF2contigs_k95_218923	651612	QTSJF2contigs_k95_218923_158	NC_010410.6003348.p01	multidrug	multidrug__abeS	abeS	QTSJF2contigs_k95_218923	unclassified.Proteobacteria	IV
QTSJF2contigs_k95_278591	2353	QTSJF2contigs_k95_278591_2	gb|AAC75089.1|ARO:3003577|ugd	polymyxin	polymyxin__ugd	ugd	#N/A	unclassified.Proteobacteria	IV
QTSJF2contigs_k95_569653	1437	QTSJF2contigs_k95_569653_2	YP_001140148	bacitracin	bacitracin__bacA	bacA	#N/A	chromosome.Proteobacteria	IV
QTSJF2contigs_k95_279002	123181	QTSJF2contigs_k95_279002_109	gi|951251746|ref|WP_057693717.1|	tetracycline	tetracycline__tetA	tetA	#N/A	chromosome.Proteobacteria	IV
QTSJF2contigs_k95_85570	8612	QTSJF2contigs_k95_85570_9	ZP_04528247	bacitracin	bacitracin__bacA	bacA	#N/A	chromosome.unclassified	III
QTSJF2contigs_k95_162008	291956	QTSJF2contigs_k95_162008_88	AF332662.1.gene1.p01	florfenicol	florfenicol__floR	floR	#N/A	unclassified.Proteobacteria	IV
QTSJF2contigs_k95_219535	16721	QTSJF2contigs_k95_219535_12	gb|AAC75089.1|ARO:3003577|ugd	polymyxin	polymyxin__ugd	ugd	#N/A	unclassified.unclassified	IV
QTSJF2contigs_k95_531727	128901	QTSJF2contigs_k95_531727_30	ZP_02371789	multidrug	multidrug__ceoB	ceoB	#N/A	chromosome.Proteobacteria	IV
QTSJF2contigs_k95_551224	1252	QTSJF2contigs_k95_551224_2	ZP_04528247	bacitracin	bacitracin__bacA	bacA	#N/A	plasmid.Firmicutes	III
QTSJF2contigs_k95_396102	2388	QTSJF2contigs_k95_396102_2	gb|APB03216.1|ARO:3003982|LlmA	MLS	macrolide-lincosamide-streptogramin__LlmA 23S ribosomal RNA methyltransferase	LlmA 23S ribosomal RNA methyltransferase	#N/A	unclassified.Firmicutes	IV
QTSJF2contigs_k95_86390	656	QTSJF2contigs_k95_86390_2	NC_010410.6003348.p01	multidrug	multidrug__abeS	abeS	#N/A	unclassified.Proteobacteria	IV
QTSJF2contigs_k95_47310	1530	QTSJF2contigs_k95_47310_2	ZP_04528247	bacitracin	bacitracin__bacA	bacA	#N/A	unclassified.unclassified	III
QTSJF2contigs_k95_377308	2611	QTSJF2contigs_k95_377308_2	gb|ABR14060.1|ARO:3002838|lnuD	MLS	macrolide-lincosamide-streptogramin__lnu(D)	lnu(D)	#N/A	unclassified.unclassified	III
QTSJF2contigs_k95_86806	87555	QTSJF2contigs_k95_86806_14	ZP_03552050	bacitracin	bacitracin__bacA	bacA	#N/A	chromosome.Proteobacteria	IV
QTSJF2contigs_k95_86806	87555	QTSJF2contigs_k95_86806_49	M29695.1.gene2.p01	aminoglycoside	aminoglycoside__AAC(6')-IIa	AAC(6')-IIa	#N/A	chromosome.Proteobacteria	IV
QTSJF2contigs_k95_240578	461098	QTSJF2contigs_k95_240578_226	AF313472.2.gene15.p01	aminoglycoside	aminoglycoside__APH(3'')-Ib	APH(3'')-Ib	#N/A	unclassified.Proteobacteria	I
QTSJF2contigs_k95_47760	10112	QTSJF2contigs_k95_47760_2	gi|503835165|ref|WP_014069159.1|	multidrug	multidrug__MexE	MexE	#N/A	plasmid.Proteobacteria	IV
QTSJF2contigs_k95_514717	4021	QTSJF2contigs_k95_514717_2	YP_838977	multidrug	multidrug__ceoB	ceoB	#N/A	chromosome.Proteobacteria	IV
QTSJF2contigs_k95_281442	275162	QTSJF2contigs_k95_281442_106	gb|AAL19305.1|ARO:3000790|mdsB	multidrug	multidrug__mdsB	mdsB	#N/A	plasmid.Proteobacteria	IV
QTSJF2contigs_k95_164561	975	QTSJF2contigs_k95_164561_1	ZP_04528247	bacitracin	bacitracin__bacA	bacA	#N/A	plasmid.unclassified	III
QTSJF2contigs_k95_497303	45385	QTSJF2contigs_k95_497303_18	ZP_04623896	polymyxin	polymyxin__rosA	rosA	#N/A	unclassified.Proteobacteria	IV
QTSJF2contigs_k95_342199	2657	QTSJF2contigs_k95_342199_2	gi|857778551|emb|CRL59787.1|	multidrug	multidrug__mdtH	mdtH	#N/A	chromosome.unclassified	IV
QTSJF2contigs_k95_147610	6421	QTSJF2contigs_k95_147610_3	YP_776582	multidrug	multidrug__ceoB	ceoB	#N/A	chromosome.Proteobacteria	IV
QTSJF2contigs_k95_31004	269482	QTSJF2contigs_k95_31004_84	gb|AAC43550.1|ARO:3003967|lrfA	quinolone	quinolone__lfrA	lfrA	#N/A	chromosome.Actinobacteria	IV
QTSJF2contigs_k95_400369	27153	QTSJF2contigs_k95_400369_11	AF332662.1.gene1.p01	florfenicol	florfenicol__floR	floR	#N/A	chromosome.Proteobacteria	IV
QTSJF2contigs_k95_51464	3212	QTSJF2contigs_k95_51464_2	gi|983204316|ref|WP_060470352.1|	MLS	macrolide-lincosamide-streptogramin__mel	mel	#N/A	plasmid.Firmicutes	II
QTSJF2contigs_k95_244735	95142	QTSJF2contigs_k95_244735_29	gb|AAP43110.2|ARO:3003923|oqxB	multidrug	multidrug__oqxB	oqxB	#N/A	unclassified.Proteobacteria	IV
QTSJF2contigs_k95_285386	5988	QTSJF2contigs_k95_285386_6	gb|AND91341.1|ARO:3000856|BJP-1	beta_lactam	beta_lactam__BJP-1	BJP-1	#N/A	plasmid.Proteobacteria	IV
QTSJF2contigs_k95_344083	2061	QTSJF2contigs_k95_344083_2	WP_000136147.1	multidrug	multidrug__pmrA	pmrA	#N/A	unclassified.unclassified	IV
QTSJF2contigs_k95_460222	2496	QTSJF2contigs_k95_460222_2	ZP_04528247	bacitracin	bacitracin__bacA	bacA	#N/A	chromosome.unclassified	III
QTSJF2contigs_k95_460287	2532	QTSJF2contigs_k95_460287_2	YP_002852100	bacitracin	bacitracin__bacA	bacA	#N/A	plasmid.Firmicutes	IV
QTSJF2contigs_k95_225350	8691	QTSJF2contigs_k95_225350_11	NC_010410.6003348.p01	multidrug	multidrug__abeS	abeS	#N/A	unclassified.Proteobacteria	IV
QTSJF2contigs_k95_109544	1922	QTSJF2contigs_k95_109544_3	gb|AAF63432|ARO:3003744|vatF	MLS	macrolide-lincosamide-streptogramin__vat(F)	vat(F)	#N/A	chromosome.Proteobacteria	IV
QTSJF2contigs_k95_149951	3963	QTSJF2contigs_k95_149951_3	YP_001785754	bacitracin	bacitracin__bacA	bacA	#N/A	plasmid.Firmicutes	IV
QTSJF2contigs_k95_441213	332334	QTSJF2contigs_k95_441213_308	gb|AAG05915.1|ARO:3004074|MuxB	multidrug	multidrug__MuxB	MuxB	#N/A	unclassified.Proteobacteria	IV
QTSJF2contigs_k95_150827	3065	QTSJF2contigs_k95_150827_1	gb|APB03216.1|ARO:3003982|LlmA	MLS	macrolide-lincosamide-streptogramin__LlmA 23S ribosomal RNA methyltransferase	LlmA 23S ribosomal RNA methyltransferase	#N/A	unclassified.Firmicutes	IV
QTSJF2contigs_k95_539160	58756	QTSJF2contigs_k95_539160_3	ZP_04638972	polymyxin	polymyxin__rosA	rosA	#N/A	plasmid.Proteobacteria	IV
QTSJF2contigs_k95_207149	752222	QTSJF2contigs_k95_207149_328	gb|CCP45647.1|ARO:3003955|efpA	multidrug	multidrug__efpA	efpA	#N/A	chromosome.Actinobacteria	IV
QTSJF2contigs_k95_288438	1670	QTSJF2contigs_k95_288438_2	ZP_04528247	bacitracin	bacitracin__bacA	bacA	#N/A	chromosome.unclassified	III
QTSJF2contigs_k95_443917	1219	QTSJF2contigs_k95_443917_1	ZP_04528247	bacitracin	bacitracin__bacA	bacA	#N/A	unclassified.unclassified	III
QTSJF2contigs_k95_289099	62845	QTSJF2contigs_k95_289099_54	YP_838977	multidrug	multidrug__ceoB	ceoB	#N/A	chromosome.Proteobacteria	IV
QTSJF2contigs_k95_56298	7641	QTSJF2contigs_k95_56298_2	gb|AAG05915.1|ARO:3004074|MuxB	multidrug	multidrug__MuxB	MuxB	#N/A	plasmid.Proteobacteria	IV
QTSJF2contigs_k95_541988	2254	QTSJF2contigs_k95_541988_2	gb|WP_040068451.1|ARO:3006099|OXA-912	beta_lactam	beta_lactam__OXA-12	OXA-12	#N/A	chromosome.Proteobacteria	IV
QTSJF2contigs_k95_523593	675	QTSJF2contigs_k95_523593_1	gb|AAC44316.1|ARO:3005010|qacEdelta1	multidrug	multidrug__qacEdelta1	qacEdelta1	#N/A	plasmid.Proteobacteria	IV
QTSJF2contigs_k95_56709	153530	QTSJF2contigs_k95_56709_43	YP_001639853	bacitracin	bacitracin__bacA	bacA	#N/A	unclassified.Proteobacteria	IV
QTSJF2contigs_k95_135075	4112	QTSJF2contigs_k95_135075_5	gb|AAA25550.1|ARO:3003105|dfrA3	trimethoprim	trimethoprim__dfrA3	dfrA3	#N/A	chromosome.Proteobacteria	IV
QTSJF2contigs_k95_230250	1014	QTSJF2contigs_k95_230250_1	AAA88337	aminoglycoside	aminoglycoside__APH(3')-Ia	APH(3')-Ia	#N/A	plasmid.Proteobacteria	IV
QTSJF2contigs_k95_174493	3920	QTSJF2contigs_k95_174493_6	gb|APB03216.1|ARO:3003982|LlmA	MLS	macrolide-lincosamide-streptogramin__LlmA 23S ribosomal RNA methyltransferase	LlmA 23S ribosomal RNA methyltransferase	#N/A	unclassified.unclassified	IV
QTSJF2contigs_k95_210313	41617	QTSJF2contigs_k95_210313_1	gb|AAG05915.1|ARO:3004074|MuxB	multidrug	multidrug__MuxB	MuxB	#N/A	unclassified.Proteobacteria	IV
QTSJF2contigs_k95_213417	48507	QTSJF2contigs_k95_213417_9	EU408346.1.gene6.p01	beta_lactam	beta_lactam__LRA-1	LRA-1	#N/A	unclassified.Proteobacteria	IV
QTSJF3contigs_k95_86	3650	QTSJF3contigs_k95_86_3	gb|AAC75089.1|ARO:3003577|ugd	polymyxin	polymyxin__ugd	ugd	#N/A	unclassified.unclassified	IV
QTSJF3contigs_k95_1146046	34971	QTSJF3contigs_k95_1146046_32	gb|AAC75089.1|ARO:3003577|ugd	polymyxin	polymyxin__ugd	ugd	#N/A	unclassified.unclassified	IV
QTSJF3contigs_k95_58367	2675	QTSJF3contigs_k95_58367_3	gb|AAC75089.1|ARO:3003577|ugd	polymyxin	polymyxin__ugd	ugd	#N/A	unclassified.unclassified	IV
QTSJF3contigs_k95_1433141	23288	QTSJF3contigs_k95_1433141_12	gi|729045736|ref|WP_033929873.1|	multidrug	multidrug__tolC	tolC	#N/A	chromosome.Proteobacteria	IV
QTSJF3contigs_k95_574598	142621	QTSJF3contigs_k95_574598_52	ZP_04528247	bacitracin	bacitracin__bacA	bacA	#N/A	chromosome.Firmicutes	III
QTSJF3contigs_k95_747035	3545	QTSJF3contigs_k95_747035_2	EEQ96502	bacitracin	bacitracin__bacA	bacA	#N/A	chromosome.Proteobacteria	IV
QTSJF3contigs_k95_862478	1916	QTSJF3contigs_k95_862478_2	ZP_01950974	chloramphenicol	chloramphenicol__catB9	catB9	#N/A	unclassified.Proteobacteria	III
QTSJF3contigs_k95_233627	22822	QTSJF3contigs_k95_233627_14	BAB71966	tetracycline	tetracycline__tetA(P)	tetA(P)	#N/A	unclassified.unclassified	IV
QTSJF3contigs_k95_233627	22822	QTSJF3contigs_k95_233627_15	ZP_02632674	tetracycline	tetracycline__tetB(P)	tetB(P)	#N/A	unclassified.unclassified	IV
QTSJF3contigs_k95_348267	2239	QTSJF3contigs_k95_348267_2	gb|WP_040068451.1|ARO:3006099|OXA-912	beta_lactam	beta_lactam__OXA-12	OXA-12	#N/A	chromosome.unclassified	IV
QTSJF3contigs_k95_520192	26567	QTSJF3contigs_k95_520192_21	Q8D9N8	multidrug	multidrug__mdtK	mdtK	#N/A	chromosome.Proteobacteria	IV
QTSJF3contigs_k95_348494	5530	QTSJF3contigs_k95_348494_2	gb|WP_053390271.1|ARO:3006457|CMY-137	beta_lactam	beta_lactam__CMY-101	CMY-101	#N/A	unclassified.Proteobacteria	IV
QTSJF3contigs_k95_1379455	3927	QTSJF3contigs_k95_1379455_2	gb|AAC74000.1|ARO:3003950|msbA	multidrug	multidrug__msbA	msbA	#N/A	chromosome.Proteobacteria	IV
QTSJF3contigs_k95_1380397	4263	QTSJF3contigs_k95_1380397_2	YP_001444376	tetracycline	tetracycline__tet(34)	tet(34)	#N/A	unclassified.Proteobacteria	IV
QTSJF3contigs_k95_1038136	2519	QTSJF3contigs_k95_1038136_2	gb|AAY32951.1|ARO:3002837|lnuC	MLS	macrolide-lincosamide-streptogramin__lnu(C)	lnu(C)	#N/A	plasmid.Firmicutes	III
QTSJF3contigs_k95_1495387	22473	QTSJF3contigs_k95_1495387_20	BAC58936	tetracycline	tetracycline__tet(34)	tet(34)	#N/A	chromosome.Proteobacteria	IV
QTSJF3contigs_k95_753739	7593	QTSJF3contigs_k95_753739_5	gb|AAP43110.2|ARO:3003923|oqxB	multidrug	multidrug__oqxB	oqxB	#N/A	unclassified.Proteobacteria	IV
QTSJF3contigs_k95_1557118	7743	QTSJF3contigs_k95_1557118_3	gb|AAF94716.1|ARO:3004289|Vibrio	beta_lactam	beta_lactam__Vibrio cholerae varG	Vibrio cholerae varG	#N/A	chromosome.Proteobacteria	IV
QTSJF3contigs_k95_642565	2451	QTSJF3contigs_k95_642565_2	YP_001176513	multidrug	multidrug__mdtK	mdtK	#N/A	unclassified.Proteobacteria	IV
QTSJF3contigs_k95_1046952	2881	QTSJF3contigs_k95_1046952_2	BAB71966	tetracycline	tetracycline__tetA(P)	tetA(P)	#N/A	unclassified.unclassified	IV
QTSJF3contigs_k95_1560143	10266	QTSJF3contigs_k95_1560143_7	gb|AAC43550.1|ARO:3003967|lrfA	quinolone	quinolone__lfrA	lfrA	#N/A	chromosome.Actinobacteria	IV
QTSJF3contigs_k95_189240	862	QTSJF3contigs_k95_189240_1	gb|AJA36815.1|ARO:3003193|QnrVC7	quinolone	quinolone__QnrVC7	QnrVC7	#N/A	plasmid.Proteobacteria	I
QTSJF3contigs_k95_933786	2701	QTSJF3contigs_k95_933786_3	ZP_04638972	polymyxin	polymyxin__rosA	rosA	#N/A	plasmid.Proteobacteria	IV
QTSJF3contigs_k95_875382	2393	QTSJF3contigs_k95_875382_3	AB104852.1.gene6.p01	sulfonamide	sulfonamide__sul1	sul1	#N/A	plasmid.Proteobacteria	notassessed
QTSJF3contigs_k95_875382	2393	QTSJF3contigs_k95_875382_4	gb|AAC44316.1|ARO:3005010|qacEdelta1	multidrug	multidrug__qacEdelta1	qacEdelta1	#N/A	plasmid.Proteobacteria	IV
QTSJF3contigs_k95_15952	13046	QTSJF3contigs_k95_15952_6	gb|APB03216.1|ARO:3003982|LlmA	MLS	macrolide-lincosamide-streptogramin__LlmA 23S ribosomal RNA methyltransferase	LlmA 23S ribosomal RNA methyltransferase	#N/A	chromosome.unclassified	IV
QTSJF3contigs_k95_1505394	1881	QTSJF3contigs_k95_1505394_2	gb|AAC75089.1|ARO:3003577|ugd	polymyxin	polymyxin__ugd	ugd	#N/A	chromosome.Proteobacteria	IV
QTSJF3contigs_k95_934941	1702	QTSJF3contigs_k95_934941_1	ABE98197	quinolone	quinolone__QnrS2	QnrS2	#N/A	plasmid.Proteobacteria	I
QTSJF3contigs_k95_1506605	39078	QTSJF3contigs_k95_1506605_25	ZP_04528247	bacitracin	bacitracin__bacA	bacA	#N/A	chromosome.Firmicutes	III
QTSJF3contigs_k95_1337211	1504	QTSJF3contigs_k95_1337211_1	gb|AAF63432|ARO:3003744|vatF	MLS	macrolide-lincosamide-streptogramin__vat(F)	vat(F)	#N/A	unclassified.unclassified	IV
QTSJF3contigs_k95_81413	1213	QTSJF3contigs_k95_81413_2	ZP_01950974	chloramphenicol	chloramphenicol__catB9	catB9	#N/A	chromosome.Proteobacteria	III
QTSJF3contigs_k95_881438	1457	QTSJF3contigs_k95_881438_1	gi|501556594|ref|WP_012561099.1|	florfenicol	florfenicol__floR	floR	#N/A	plasmid.unclassified	I
QTSJF3contigs_k95_1456930	5145	QTSJF3contigs_k95_1456930_2	AF313472.2.gene15.p01	aminoglycoside	aminoglycoside__APH(3'')-Ib	APH(3'')-Ib	#N/A	unclassified.Proteobacteria	I
QTSJF3contigs_k95_1344590	590	QTSJF3contigs_k95_1344590_1	NC_010410.6003348.p01	multidrug	multidrug__abeS	abeS	#N/A	plasmid.Proteobacteria	IV
QTSJF3contigs_k95_140541	10433	QTSJF3contigs_k95_140541_8	Q8D9N8	multidrug	multidrug__mdtK	mdtK	#N/A	unclassified.Proteobacteria	IV
QTSJF3contigs_k95_714924	10539	QTSJF3contigs_k95_714924_4	gb|ADV91011.1|ARO:3000245|RbpA	rifamycin	rifamycin__RbpA	RbpA	#N/A	chromosome.Actinobacteria	IV
QTSJF3contigs_k95_1231219	3122	QTSJF3contigs_k95_1231219_4	NC_010410.6003348.p01	multidrug	multidrug__abeS	abeS	#N/A	chromosome.Proteobacteria	IV
QTSJF3contigs_k95_203612	2585	QTSJF3contigs_k95_203612_3	AF332662.1.gene1.p01	florfenicol	florfenicol__floR	floR	#N/A	plasmid.Proteobacteria	IV
QTSJF3contigs_k95_603894	2673	QTSJF3contigs_k95_603894_2	gb|AAC75089.1|ARO:3003577|ugd	polymyxin	polymyxin__ugd	ugd	#N/A	plasmid.Proteobacteria	IV
QTSJF3contigs_k95_260703	1562	QTSJF3contigs_k95_260703_1	gb|APB03216.1|ARO:3003982|LlmA	MLS	macrolide-lincosamide-streptogramin__LlmA 23S ribosomal RNA methyltransferase	LlmA 23S ribosomal RNA methyltransferase	#N/A	chromosome.unclassified	IV
QTSJF3contigs_k95_837651	2688	QTSJF3contigs_k95_837651_2	gi|951251746|ref|WP_057693717.1|	tetracycline	tetracycline__tetA	tetA	#N/A	plasmid.Proteobacteria	IV
QTSJF3contigs_k95_1579911	36238	QTSJF3contigs_k95_1579911_18	gb|CCP45647.1|ARO:3003955|efpA	multidrug	multidrug__efpA	efpA	#N/A	chromosome.Actinobacteria	IV
QTSJF3contigs_k95_1693013	4048	QTSJF3contigs_k95_1693013_2	gb|AAC75089.1|ARO:3003577|ugd	polymyxin	polymyxin__ugd	ugd	#N/A	unclassified.unclassified	IV
QTSJF3contigs_k95_265586	19190	QTSJF3contigs_k95_265586_9	gi|808667354|emb|CQD17781.1|	tetracycline	tetracycline__tet(V)	tet(V)	#N/A	chromosome.Actinobacteria	IV
QTSJF3contigs_k95_1355037	2577	QTSJF3contigs_k95_1355037_2	ZP_04055482	MLS	macrolide-lincosamide-streptogramin__erm(F)	erm(F)	#N/A	plasmid.unclassified	II
QTSJF3contigs_k95_551318	1293	QTSJF3contigs_k95_551318_2	gb|AAG04518.1|ARO:3000149|fosA	fosfomycin	fosfomycin__FosA	FosA	#N/A	plasmid.unclassified	IV
QTSJF3contigs_k95_551385	1479	QTSJF3contigs_k95_551385_3	gb|AAG04518.1|ARO:3000149|fosA	fosfomycin	fosfomycin__FosA	FosA	#N/A	plasmid.Proteobacteria	IV
QTSJF3contigs_k95_35013	1103	QTSJF3contigs_k95_35013_1	EU408351.1.gene26.p01	beta_lactam	beta_lactam__LRA-5	LRA-12	#N/A	unclassified.Proteobacteria	IV
QTSJF3contigs_k95_103349	2408	QTSJF3contigs_k95_103349_1	gb|APB03216.1|ARO:3003982|LlmA	MLS	macrolide-lincosamide-streptogramin__LlmA 23S ribosomal RNA methyltransferase	LlmA 23S ribosomal RNA methyltransferase	#N/A	plasmid.Firmicutes	IV
QTSJF3contigs_k95_1131009	909	QTSJF3contigs_k95_1131009_1	YP_001140148	bacitracin	bacitracin__bacA	bacA	#N/A	unclassified.unclassified	IV
QTSJF3contigs_k95_1705124	1298	QTSJF3contigs_k95_1705124_2	ABA08387	trimethoprim	trimethoprim__dfrA1	dfrA1	#N/A	plasmid.Proteobacteria	IV
QTSY1contigs_k95_1482114	2833	QTSY1contigs_k95_1482114_3	YP_002552549	bacitracin	bacitracin__bacA	bacA	#N/A	plasmid.unclassified	IV
QTSY1contigs_k95_1359064	1232	QTSY1contigs_k95_1359064_1	CAI46978	beta_lactam	beta_lactam__Other class A beta-lactamase	Other class A beta-lactamase	#N/A	plasmid.Proteobacteria	II
QTSY1contigs_k95_1611974	34907	QTSY1contigs_k95_1611974_21	YP_970399	bacitracin	bacitracin__bacA	bacA	#N/A	chromosome.Proteobacteria	IV
QTSY1contigs_k95_503670	1276	QTSY1contigs_k95_503670_2	gb|AEH26330.1|ARO:3005009|qacE	multidrug	multidrug__qacE	qacE	#N/A	plasmid.unclassified	IV
QTSY1contigs_k95_1122777	39966	QTSY1contigs_k95_1122777_32	YP_002552549	bacitracin	bacitracin__bacA	bacA	#N/A	chromosome.Proteobacteria	IV
QTSY1contigs_k95_2482058	5226	QTSY1contigs_k95_2482058_2	gb|AAG05915.1|ARO:3004074|MuxB	multidrug	multidrug__MuxB	MuxB	#N/A	chromosome.Proteobacteria	IV
QTSY1contigs_k95_1000306	1121	QTSY1contigs_k95_1000306_3	gb|AAZ42322.1|ARO:3003836|qacH	multidrug	multidrug__qacH	qacH	#N/A	chromosome.unclassified	IV
QTSY1contigs_k95_1867283	40905	QTSY1contigs_k95_1867283_23	ABM94007	bacitracin	bacitracin__bacA	bacA	#N/A	chromosome.Proteobacteria	IV
QTSY1contigs_k95_2732334	904	QTSY1contigs_k95_2732334_1	YP_002552549	bacitracin	bacitracin__bacA	bacA	#N/A	chromosome.Proteobacteria	IV
QTSY1contigs_k95_1746871	1109	QTSY1contigs_k95_1746871_2	ZP_04577926	bacitracin	bacitracin__bacA	bacA	#N/A	unclassified.Proteobacteria	IV
QTSY1contigs_k95_762333	6100	QTSY1contigs_k95_762333_1	YP_550152	bacitracin	bacitracin__bacA	bacA	#N/A	chromosome.Proteobacteria	IV
QTSY1contigs_k95_2860646	1066	QTSY1contigs_k95_2860646_1	YP_981592	bacitracin	bacitracin__bacA	bacA	#N/A	plasmid.Proteobacteria	IV
QTSY1contigs_k95_766632	18352	QTSY1contigs_k95_766632_2	ABM94007	bacitracin	bacitracin__bacA	bacA	#N/A	chromosome.Proteobacteria	IV
QTSY1contigs_k95_1012713	5835	QTSY1contigs_k95_1012713_4	YP_002552549	bacitracin	bacitracin__bacA	bacA	#N/A	chromosome.Proteobacteria	IV
QTSY1contigs_k95_1762407	2545	QTSY1contigs_k95_1762407_2	ZP_04577926	bacitracin	bacitracin__bacA	bacA	#N/A	chromosome.Proteobacteria	IV
QTSY1contigs_k95_2509089	1045	QTSY1contigs_k95_2509089_2	gb|AAC44316.1|ARO:3005010|qacEdelta1	multidrug	multidrug__qacEdelta1	qacEdelta1	#N/A	plasmid.Proteobacteria	IV
QTSY1contigs_k95_2770987	1094	QTSY1contigs_k95_2770987_2	gb|AAZ42322.1|ARO:3003836|qacH	multidrug	multidrug__qacH	qacH	#N/A	unclassified.Proteobacteria	IV
QTSY1contigs_k95_2037508	4639	QTSY1contigs_k95_2037508_6	gb|AAY32951.1|ARO:3002837|lnuC	MLS	macrolide-lincosamide-streptogramin__lnu(C)	lnu(C)	#N/A	plasmid.unclassified	III
QTSY1contigs_k95_2529897	2138	QTSY1contigs_k95_2529897_2	YP_981592	bacitracin	bacitracin__bacA	bacA	#N/A	chromosome.Proteobacteria	IV
QTSY1contigs_k95_1047649	1809	QTSY1contigs_k95_1047649_1	gb|ABG65740.1|ARO:3002879|linG	MLS	macrolide-lincosamide-streptogramin__linG	linG	#N/A	plasmid.Proteobacteria	I
QTSY1contigs_k95_194504	623	QTSY1contigs_k95_194504_2	gb|AAZ42322.1|ARO:3003836|qacH	multidrug	multidrug__qacH	qacH	#N/A	unclassified.unclassified	IV
QTSY1contigs_k95_1307397	14944	QTSY1contigs_k95_1307397_8	YP_981592	bacitracin	bacitracin__bacA	bacA	#N/A	plasmid.Proteobacteria	IV
QTSY1contigs_k95_826333	7206	QTSY1contigs_k95_826333_3	ABM94007	bacitracin	bacitracin__bacA	bacA	#N/A	chromosome.Proteobacteria	IV
QTSY1contigs_k95_106520	1924	QTSY1contigs_k95_106520_3	gb|CAD91132.1|ARO:3002839|lnuF	MLS	macrolide-lincosamide-streptogramin__lnu(F)	lnu(F)	#N/A	plasmid.Proteobacteria	IV
QTSY1contigs_k95_2209395	10231	QTSY1contigs_k95_2209395_5	gb|AAC75089.1|ARO:3003577|ugd	polymyxin	polymyxin__ugd	ugd	#N/A	unclassified.Proteobacteria	IV
QTSY1contigs_k95_115776	3985	QTSY1contigs_k95_115776_2	ABM94007	bacitracin	bacitracin__bacA	bacA	#N/A	unclassified.Proteobacteria	IV
QTSY1contigs_k95_739116	2708	QTSY1contigs_k95_739116_1	AY494717.1.gene1.p01	beta_lactam	beta_lactam__GES-5	GES-5	#N/A	plasmid.unclassified	notassessed
QTSY1contigs_k95_739116	2708	QTSY1contigs_k95_739116_2	gb|CAD91132.1|ARO:3002839|lnuF	MLS	macrolide-lincosamide-streptogramin__lnu(F)	lnu(F)	#N/A	plasmid.unclassified	IV
QTSY2contigs_k95_2928114	961	QTSY2contigs_k95_2928114_1	gb|AAZ42322.1|ARO:3003836|qacH	multidrug	multidrug__qacH	qacH	#N/A	plasmid.unclassified	IV
QTSY2contigs_k95_1274275	5865	QTSY2contigs_k95_1274275_5	ZP_04577926	bacitracin	bacitracin__bacA	bacA	#N/A	unclassified.Proteobacteria	IV
QTSY2contigs_k95_130418	1087	QTSY2contigs_k95_130418_1	AGC41079.1	MLS	macrolide-lincosamide-streptogramin__lnu(H)	lnu(H)	#N/A	plasmid.unclassified	IV
QTSY2contigs_k95_896550	1310	QTSY2contigs_k95_896550_1	YP_002552549	bacitracin	bacitracin__bacA	bacA	#N/A	plasmid.Proteobacteria	IV
QTSY2contigs_k95_1537652	3851	QTSY2contigs_k95_1537652_2	ABM94007	bacitracin	bacitracin__bacA	bacA	#N/A	unclassified.unclassified	IV
QTSY2contigs_k95_1030169	8489	QTSY2contigs_k95_1030169_4	ABM94007	bacitracin	bacitracin__bacA	bacA	#N/A	chromosome.unclassified	IV
QTSY2contigs_k95_776062	2141	QTSY2contigs_k95_776062_1	gb|AAC75089.1|ARO:3003577|ugd	polymyxin	polymyxin__ugd	ugd	#N/A	chromosome.unclassified	IV
QTSY2contigs_k95_652800	5805	QTSY2contigs_k95_652800_1	AY494717.1.gene1.p01	beta_lactam	beta_lactam__GES-5	GES-5	#N/A	plasmid.unclassified	notassessed
QTSY2contigs_k95_652800	5805	QTSY2contigs_k95_652800_2	gb|CAD91132.1|ARO:3002839|lnuF	MLS	macrolide-lincosamide-streptogramin__lnu(F)	lnu(F)	#N/A	plasmid.unclassified	IV
QTSY2contigs_k95_1927771	56079	QTSY2contigs_k95_1927771_24	YP_970399	bacitracin	bacitracin__bacA	bacA	#N/A	chromosome.Proteobacteria	IV
QTSY2contigs_k95_777243	5465	QTSY2contigs_k95_777243_2	gb|AAG05915.1|ARO:3004074|MuxB	multidrug	multidrug__MuxB	MuxB	#N/A	chromosome.unclassified	IV
QTSY2contigs_k95_2952815	5280	QTSY2contigs_k95_2952815_4	YP_981592	bacitracin	bacitracin__bacA	bacA	#N/A	plasmid.Proteobacteria	IV
QTSY2contigs_k95_916355	1776	QTSY2contigs_k95_916355_2	gb|AAC75089.1|ARO:3003577|ugd	polymyxin	polymyxin__ugd	ugd	#N/A	plasmid.Proteobacteria	IV
QTSY2contigs_k95_1808604	7470	QTSY2contigs_k95_1808604_4	YP_002552549	bacitracin	bacitracin__bacA	bacA	#N/A	chromosome.Proteobacteria	IV
QTSY2contigs_k95_919205	6490	QTSY2contigs_k95_919205_4	YP_550152	bacitracin	bacitracin__bacA	bacA	#N/A	chromosome.Proteobacteria	IV
QTSY2contigs_k95_289010	11301	QTSY2contigs_k95_289010_9	ABM94007	bacitracin	bacitracin__bacA	bacA	#N/A	chromosome.Proteobacteria	IV
QTSY2contigs_k95_289411	12860	QTSY2contigs_k95_289411_4	YP_002552549	bacitracin	bacitracin__bacA	bacA	#N/A	chromosome.Proteobacteria	IV
QTSY2contigs_k95_32633	2797	QTSY2contigs_k95_32633_3	YP_001563294	bacitracin	bacitracin__bacA	bacA	#N/A	chromosome.unclassified	IV
QTSY2contigs_k95_926005	1174	QTSY2contigs_k95_926005_2	gb|CAD91132.1|ARO:3002839|lnuF	MLS	macrolide-lincosamide-streptogramin__lnu(F)	lnu(F)	#N/A	plasmid.Proteobacteria	IV
QTSY2contigs_k95_791822	2714	QTSY2contigs_k95_791822_3	ZP_04577926	bacitracin	bacitracin__bacA	bacA	#N/A	unclassified.unclassified	IV
QTSY2contigs_k95_1183190	45427	QTSY2contigs_k95_1183190_11	ABM94007	bacitracin	bacitracin__bacA	bacA	#N/A	chromosome.Proteobacteria	IV
QTSY2contigs_k95_2460340	2377	QTSY2contigs_k95_2460340_1	YP_981592	bacitracin	bacitracin__bacA	bacA	#N/A	unclassified.Proteobacteria	IV
QTSY2contigs_k95_1320470	1627	QTSY2contigs_k95_1320470_2	gb|AAC75089.1|ARO:3003577|ugd	polymyxin	polymyxin__ugd	ugd	#N/A	plasmid.Proteobacteria	IV
QTSY2contigs_k95_1200145	3523	QTSY2contigs_k95_1200145_2	gb|ABG65740.1|ARO:3002879|linG	MLS	macrolide-lincosamide-streptogramin__linG	linG	#N/A	unclassified.Proteobacteria	I
QTSY2contigs_k95_441286	4639	QTSY2contigs_k95_441286_5	gb|AAY32951.1|ARO:3002837|lnuC	MLS	macrolide-lincosamide-streptogramin__lnu(C)	lnu(C)	#N/A	unclassified.Firmicutes	III
QTSY2contigs_k95_2486872	514	QTSY2contigs_k95_2486872_2	gb|AAZ42322.1|ARO:3003836|qacH	multidrug	multidrug__qacH	qacH	#N/A	unclassified.unclassified	IV
QTSY2contigs_k95_1218053	8360	QTSY2contigs_k95_1218053_2	YP_002552549	bacitracin	bacitracin__bacA	bacA	#N/A	chromosome.Proteobacteria	IV
QTSY2contigs_k95_1989330	1360	QTSY2contigs_k95_1989330_1	AGC41079.1	MLS	macrolide-lincosamide-streptogramin__lnu(H)	lnu(H)	#N/A	plasmid.unclassified	IV
QTSY2contigs_k95_2004898	1620	QTSY2contigs_k95_2004898_2	ZP_04577926	bacitracin	bacitracin__bacA	bacA	#N/A	plasmid.Proteobacteria	IV
QTSY2contigs_k95_2155666	1730	QTSY2contigs_k95_2155666_2	CAI46978	beta_lactam	beta_lactam__Other class A beta-lactamase	Other class A beta-lactamase	#N/A	plasmid.Proteobacteria	II
QTSY2contigs_k95_2669667	2295	QTSY2contigs_k95_2669667_3	AB104852.1.gene6.p01	sulfonamide	sulfonamide__sul1	sul1	#N/A	plasmid.Proteobacteria	notassessed
QTSY2contigs_k95_2669667	2295	QTSY2contigs_k95_2669667_4	gb|AAC44316.1|ARO:3005010|qacEdelta1	multidrug	multidrug__qacEdelta1	qacEdelta1	#N/A	plasmid.Proteobacteria	IV
QTSY3contigs_k95_1551546	5647	QTSY3contigs_k95_1551546_2	gb|AAG05915.1|ARO:3004074|MuxB	multidrug	multidrug__MuxB	MuxB	#N/A	unclassified.Proteobacteria	IV
QTSY3contigs_k95_259887	53147	QTSY3contigs_k95_259887_30	YP_970399	bacitracin	bacitracin__bacA	bacA	#N/A	chromosome.Proteobacteria	IV
QTSY3contigs_k95_2457185	42913	QTSY3contigs_k95_2457185_32	YP_002552549	bacitracin	bacitracin__bacA	bacA	#N/A	chromosome.Proteobacteria	IV
QTSY3contigs_k95_1427635	3445	QTSY3contigs_k95_1427635_2	ABM94007	bacitracin	bacitracin__bacA	bacA	#N/A	chromosome.unclassified	IV
QTSY3contigs_k95_1945825	2711	QTSY3contigs_k95_1945825_2	gb|ABG65740.1|ARO:3002879|linG	MLS	macrolide-lincosamide-streptogramin__linG	linG	#N/A	plasmid.Proteobacteria	I
QTSY3contigs_k95_2723284	1450	QTSY3contigs_k95_2723284_2	gb|CAD91132.1|ARO:3002839|lnuF	MLS	macrolide-lincosamide-streptogramin__lnu(F)	lnu(F)	#N/A	plasmid.unclassified	IV
QTSY3contigs_k95_1692219	4062	QTSY3contigs_k95_1692219_2	gb|AAC75089.1|ARO:3003577|ugd	polymyxin	polymyxin__ugd	ugd	#N/A	unclassified.Proteobacteria	IV
QTSY3contigs_k95_17640	1732	QTSY3contigs_k95_17640_2	gi|757606897|ref|WP_042853548.1|	multidrug	multidrug__MexA	MexA	#N/A	chromosome.Proteobacteria	IV
QTSY3contigs_k95_1310199	1727	QTSY3contigs_k95_1310199_1	YP_001605796	polymyxin	polymyxin__rosA	rosA	#N/A	chromosome.unclassified	IV
QTSY3contigs_k95_2734472	4009	QTSY3contigs_k95_2734472_3	YP_970399	bacitracin	bacitracin__bacA	bacA	#N/A	unclassified.unclassified	IV
QTSY3contigs_k95_282148	2562	QTSY3contigs_k95_282148_3	ABM94007	bacitracin	bacitracin__bacA	bacA	#N/A	unclassified.unclassified	IV
QTSY3contigs_k95_157465	3694	QTSY3contigs_k95_157465_2	ZP_04577926	bacitracin	bacitracin__bacA	bacA	#N/A	chromosome.Proteobacteria	IV
QTSY3contigs_k95_417736	4154	QTSY3contigs_k95_417736_1	gb|AAC44316.1|ARO:3005010|qacEdelta1	multidrug	multidrug__qacEdelta1	qacEdelta1	#N/A	plasmid.Proteobacteria	IV
QTSY3contigs_k95_417736	4154	QTSY3contigs_k95_417736_2	AB104852.1.gene6.p01	sulfonamide	sulfonamide__sul1	sul1	#N/A	plasmid.Proteobacteria	notassessed
QTSY3contigs_k95_551617	44263	QTSY3contigs_k95_551617_8	ABM94007	bacitracin	bacitracin__bacA	bacA	#N/A	chromosome.Proteobacteria	IV
QTSY3contigs_k95_1327231	4124	QTSY3contigs_k95_1327231_4	ZP_04577926	bacitracin	bacitracin__bacA	bacA	#N/A	chromosome.unclassified	IV
QTSY3contigs_k95_2231938	11233	QTSY3contigs_k95_2231938_3	gb|AAG05915.1|ARO:3004074|MuxB	multidrug	multidrug__MuxB	MuxB	#N/A	chromosome.Proteobacteria	IV
QTSY3contigs_k95_2492407	2635	QTSY3contigs_k95_2492407_3	YP_970399	bacitracin	bacitracin__bacA	bacA	#N/A	chromosome.Proteobacteria	IV
QTSY3contigs_k95_2882796	2909	QTSY3contigs_k95_2882796_3	YP_002552549	bacitracin	bacitracin__bacA	bacA	#N/A	unclassified.Proteobacteria	IV
QTSY3contigs_k95_2377138	8311	QTSY3contigs_k95_2377138_2	YP_002552549	bacitracin	bacitracin__bacA	bacA	#N/A	chromosome.Proteobacteria	IV
QTSY3contigs_k95_2636843	7872	QTSY3contigs_k95_2636843_3	gb|AAC75089.1|ARO:3003577|ugd	polymyxin	polymyxin__ugd	ugd	#N/A	chromosome.Proteobacteria	IV
QTSY3contigs_k95_572563	1419	QTSY3contigs_k95_572563_1	AY494717.1.gene1.p01	beta_lactam	beta_lactam__GES-5	GES-5	#N/A	plasmid.Proteobacteria	notassessed
QTSY3contigs_k95_2899096	13957	QTSY3contigs_k95_2899096_2	YP_002552549	bacitracin	bacitracin__bacA	bacA	#N/A	unclassified.Proteobacteria	IV
QTSY3contigs_k95_2772506	1355	QTSY3contigs_k95_2772506_2	ZP_04577926	bacitracin	bacitracin__bacA	bacA	#N/A	unclassified.Proteobacteria	IV
QTSY3contigs_k95_1615106	621	QTSY3contigs_k95_1615106_1	gb|AEH26330.1|ARO:3005009|qacE	multidrug	multidrug__qacE	qacE	#N/A	chromosome.unclassified	IV
QTSY3contigs_k95_2009889	10861	QTSY3contigs_k95_2009889_9	YP_550152	bacitracin	bacitracin__bacA	bacA	#N/A	chromosome.Proteobacteria	IV
QTSY3contigs_k95_610808	1653	QTSY3contigs_k95_610808_1	M29695.1.gene2.p01	aminoglycoside	aminoglycoside__AAC(6')-IIa	AAC(6')-IIa	#N/A	plasmid.unclassified	IV
QTSY3contigs_k95_2041753	4639	QTSY3contigs_k95_2041753_5	gb|AAY32951.1|ARO:3002837|lnuC	MLS	macrolide-lincosamide-streptogramin__lnu(C)	lnu(C)	#N/A	unclassified.Firmicutes	III
QTSY3contigs_k95_2296954	15698	QTSY3contigs_k95_2296954_6	YP_981592	bacitracin	bacitracin__bacA	bacA	#N/A	plasmid.Proteobacteria	IV
QTSY3contigs_k95_493365	2348	QTSY3contigs_k95_493365_2	gb|AAC75089.1|ARO:3003577|ugd	polymyxin	polymyxin__ugd	ugd	#N/A	plasmid.Proteobacteria	IV
QTSY3contigs_k95_1785402	1536	QTSY3contigs_k95_1785402_2	YP_970399	bacitracin	bacitracin__bacA	bacA	#N/A	chromosome.Proteobacteria	IV
QTSY3contigs_k95_1799766	747	QTSY3contigs_k95_1799766_2	gb|AEH26330.1|ARO:3005009|qacE	multidrug	multidrug__qacE	qacE	#N/A	plasmid.unclassified	IV
QTSY3contigs_k95_255020	1708	QTSY3contigs_k95_255020_1	gb|AAC75089.1|ARO:3003577|ugd	polymyxin	polymyxin__ugd	ugd	#N/A	unclassified.Proteobacteria	IV
SCDN1contigs_k95_103148	754	SCDN1contigs_k95_103148_2	NC_010410.6003348.p01	multidrug	multidrug__abeS	abeS	#N/A	unclassified.Proteobacteria	IV
SCDN1contigs_k95_1616755	3418	SCDN1contigs_k95_1616755_2	YP_001898234	bacitracin	bacitracin__bacA	bacA	#N/A	chromosome.Proteobacteria	IV
SCDN1contigs_k95_684028	3655	SCDN1contigs_k95_684028_2	YP_001898234	bacitracin	bacitracin__bacA	bacA	#N/A	chromosome.Proteobacteria	IV
SCDN1contigs_k95_121377	1441	SCDN1contigs_k95_121377_2	ABM94007	bacitracin	bacitracin__bacA	bacA	#N/A	chromosome.Proteobacteria	IV
SCDN1contigs_k95_2202875	1392	SCDN1contigs_k95_2202875_2	NC_010410.6003348.p01	multidrug	multidrug__abeS	abeS	#N/A	chromosome.unclassified	IV
SCDN1contigs_k95_2024520	832	SCDN1contigs_k95_2024520_1	NC_010410.6003348.p01	multidrug	multidrug__abeS	abeS	#N/A	chromosome.unclassified	IV
SCDN1contigs_k95_1838618	1287	SCDN1contigs_k95_1838618_1	AGC41079.1	MLS	macrolide-lincosamide-streptogramin__lnu(H)	lnu(H)	#N/A	plasmid.unclassified	IV
SCDN1contigs_k95_1380650	2749	SCDN1contigs_k95_1380650_3	gb|AAL59753.1|ARO:3000412|sul2	sulfonamide	sulfonamide__sul2	sul2	#N/A	chromosome.Proteobacteria	notassessed
SCDN1contigs_k95_1666942	11196	SCDN1contigs_k95_1666942_9	YP_001345921	multidrug	multidrug__MexB	MexB	#N/A	chromosome.unclassified	IV
SCDN1contigs_k95_1955950	886	SCDN1contigs_k95_1955950_2	NC_010410.6003348.p01	multidrug	multidrug__abeS	abeS	#N/A	plasmid.Proteobacteria	IV
SCDN1contigs_k95_2144879	3205	SCDN1contigs_k95_2144879_2	AAC78336	MLS	macrolide-lincosamide-streptogramin__ereA2	ereA2	#N/A	plasmid.Proteobacteria	I
SCDN1contigs_k95_2144879	3205	SCDN1contigs_k95_2144879_3	gb|ABG65740.1|ARO:3002879|linG	MLS	macrolide-lincosamide-streptogramin__linG	linG	#N/A	plasmid.Proteobacteria	I
SCDN1contigs_k95_1017484	1095	SCDN1contigs_k95_1017484_2	NC_010410.6003348.p01	multidrug	multidrug__abeS	abeS	#N/A	unclassified.unclassified	IV
SCDN1contigs_k95_359170	2293	SCDN1contigs_k95_359170_1	YP_001898234	bacitracin	bacitracin__bacA	bacA	#N/A	unclassified.Proteobacteria	IV
SCDN1contigs_k95_1127801	4741	SCDN1contigs_k95_1127801_2	NC_010410.6003348.p01	multidrug	multidrug__abeS	abeS	#N/A	unclassified.unclassified	IV
SCDN1contigs_k95_2254265	549	SCDN1contigs_k95_2254265_2	NC_010410.6003348.p01	multidrug	multidrug__abeS	abeS	#N/A	chromosome.unclassified	IV
SCDN1contigs_k95_472493	1620	SCDN1contigs_k95_472493_1	gb|AAC44316.1|ARO:3005010|qacEdelta1	multidrug	multidrug__qacEdelta1	qacEdelta1	#N/A	plasmid.Proteobacteria	IV
SCDN1contigs_k95_472493	1620	SCDN1contigs_k95_472493_2	AB104852.1.gene6.p01	sulfonamide	sulfonamide__sul1	sul1	#N/A	plasmid.Proteobacteria	notassessed
SCDN2contigs_k95_1107675	4331	SCDN2contigs_k95_1107675_1	AM412777.1.gene1.p01	beta_lactam	beta_lactam__OXA-101	OXA-101	#N/A	plasmid.Proteobacteria	IV
SCDN2contigs_k95_1107675	4331	SCDN2contigs_k95_1107675_2	gi|38231197|gb|AAR14532.1|	aminoglycoside	aminoglycoside__aadA	aadA	#N/A	plasmid.Proteobacteria	II
SCDN2contigs_k95_1107675	4331	SCDN2contigs_k95_1107675_4	gb|ABG65740.1|ARO:3002879|linG	MLS	macrolide-lincosamide-streptogramin__linG	linG	#N/A	plasmid.Proteobacteria	I
SCDN2contigs_k95_593004	5795	SCDN2contigs_k95_593004_6	gb|AAL59753.1|ARO:3000412|sul2	sulfonamide	sulfonamide__sul2	sul2	SCDN2contigs_k95_593004	plasmid.Proteobacteria	notassessed
SCDN2contigs_k95_76802	17105	SCDN2contigs_k95_76802_9	CAC14594	multidrug	multidrug__smeD	smeD	#N/A	chromosome.Proteobacteria	IV
SCDN2contigs_k95_76802	17105	SCDN2contigs_k95_76802_10	gi|951185348|ref|WP_057663064.1|	multidrug	multidrug__smeE	smeE	#N/A	chromosome.Proteobacteria	IV
SCDN2contigs_k95_1037693	16693	SCDN2contigs_k95_1037693_10	gb|AAG05915.1|ARO:3004074|MuxB	multidrug	multidrug__MuxB	MuxB	#N/A	chromosome.Proteobacteria	IV
SCDN2contigs_k95_78664	3049	SCDN2contigs_k95_78664_2	NP_840140	bacitracin	bacitracin__bacA	bacA	#N/A	chromosome.Proteobacteria	IV
SCDN2contigs_k95_669169	14462	SCDN2contigs_k95_669169_2	gi|960884274|ref|WP_058355529.1|	multidrug	multidrug__MexA	MexA	#N/A	chromosome.Proteobacteria	IV
SCDN2contigs_k95_302474	11043	SCDN2contigs_k95_302474_1	AAC78336	MLS	macrolide-lincosamide-streptogramin__ereA2	ereA2	SCDN2contigs_k95_302474	plasmid.Proteobacteria	I
SCDN2contigs_k95_302474	11043	SCDN2contigs_k95_302474_2	gb|AAZ42322.1|ARO:3003836|qacH	multidrug	multidrug__qacH	qacH	SCDN2contigs_k95_302474	plasmid.Proteobacteria	IV
SCDN2contigs_k95_302474	11043	SCDN2contigs_k95_302474_3	gb|WP_164461291.1|ARO:3006091|OXA-903	beta_lactam	beta_lactam__OXA-486	OXA-486	SCDN2contigs_k95_302474	plasmid.Proteobacteria	IV
SCDN2contigs_k95_302474	11043	SCDN2contigs_k95_302474_4	gb|AAC44316.1|ARO:3005010|qacEdelta1	multidrug	multidrug__qacEdelta1	qacEdelta1	SCDN2contigs_k95_302474	plasmid.Proteobacteria	IV
SCDN2contigs_k95_302474	11043	SCDN2contigs_k95_302474_5	AB104852.1.gene6.p01	sulfonamide	sulfonamide__sul1	sul1	SCDN2contigs_k95_302474	plasmid.Proteobacteria	notassessed
SCDN2contigs_k95_305536	5597	SCDN2contigs_k95_305536_4	ZP_04631862	polymyxin	polymyxin__rosA	rosA	#N/A	plasmid.Proteobacteria	IV
SCDN2contigs_k95_895845	11241	SCDN2contigs_k95_895845_2	gi|951185348|ref|WP_057663064.1|	multidrug	multidrug__smeE	smeE	#N/A	unclassified.Proteobacteria	IV
SCDN2contigs_k95_88722	6273	SCDN2contigs_k95_88722_2	YP_001268143	bacitracin	bacitracin__bacA	bacA	#N/A	chromosome.Proteobacteria	IV
SCDN2contigs_k95_684415	5930	SCDN2contigs_k95_684415_3	gb|AAP43110.2|ARO:3003923|oqxB	multidrug	multidrug__oqxB	oqxB	#N/A	plasmid.Proteobacteria	IV
SCDN2contigs_k95_1053692	8751	SCDN2contigs_k95_1053692_13	gi|749030947|ref|WP_040078663.1|	MLS	macrolide-lincosamide-streptogramin__mph(A)	mph(A)	#N/A	chromosome.Proteobacteria	I
SCDN2contigs_k95_1500575	1451	SCDN2contigs_k95_1500575_2	gb|AAC75314.1|ARO:3003578|pmrF	polymyxin	polymyxin__pmrF	pmrF	#N/A	unclassified.Proteobacteria	IV
SCDN2contigs_k95_1281377	4564	SCDN2contigs_k95_1281377_2	gb|AAP43110.2|ARO:3003923|oqxB	multidrug	multidrug__oqxB	oqxB	#N/A	unclassified.Proteobacteria	IV
SCDN2contigs_k95_471328	11251	SCDN2contigs_k95_471328_5	ZP_04631862	polymyxin	polymyxin__rosA	rosA	#N/A	unclassified.Proteobacteria	IV
SCDN2contigs_k95_472478	3964	SCDN2contigs_k95_472478_2	gb|AAZ42322.1|ARO:3003836|qacH	multidrug	multidrug__qacH	qacH	#N/A	unclassified.unclassified	IV
SCDN2contigs_k95_694038	8134	SCDN2contigs_k95_694038_4	gi|553795209|ref|WP_023125875.1|	multidrug	multidrug__OprN	OprN	#N/A	chromosome.Proteobacteria	IV
SCDN2contigs_k95_1137472	639	SCDN2contigs_k95_1137472_2	NC_010410.6003348.p01	multidrug	multidrug__abeS	abeS	#N/A	unclassified.Proteobacteria	IV
SCDN2contigs_k95_109091	33070	SCDN2contigs_k95_109091_19	WP_000345069.1	quinolone	quinolone__Acinetobacter baumannii AbaQ	Acinetobacter baumannii AbaQ	#N/A	chromosome.Proteobacteria	IV
SCDN2contigs_k95_38500	1082	SCDN2contigs_k95_38500_1	AGC41079.1	MLS	macrolide-lincosamide-streptogramin__lnu(H)	lnu(H)	#N/A	unclassified.unclassified	IV
SCDN2contigs_k95_261343	14760	SCDN2contigs_k95_261343_9	gb|AAP43110.2|ARO:3003923|oqxB	multidrug	multidrug__oqxB	oqxB	#N/A	chromosome.Proteobacteria	IV
SCDN2contigs_k95_412940	6143	SCDN2contigs_k95_412940_4	gb|AAG05913.1|ARO:3004072|OpmB	multidrug	multidrug__OpmB	OpmB	#N/A	chromosome.Proteobacteria	IV
SCDN2contigs_k95_1078353	999	SCDN2contigs_k95_1078353_1	gb|CAD91132.1|ARO:3002839|lnuF	MLS	macrolide-lincosamide-streptogramin__lnu(F)	lnu(F)	#N/A	unclassified.unclassified	IV
SCDN2contigs_k95_415778	1640	SCDN2contigs_k95_415778_1	gb|CAD91132.1|ARO:3002839|lnuF	MLS	macrolide-lincosamide-streptogramin__lnu(F)	lnu(F)	#N/A	plasmid.unclassified	IV
SCDN2contigs_k95_563748	19181	SCDN2contigs_k95_563748_19	gi|730727091|ref|WP_034083588.1|	multidrug	multidrug__MexE	MexE	#N/A	chromosome.Proteobacteria	IV
SCDN2contigs_k95_1228033	1043	SCDN2contigs_k95_1228033_2	gb|AAZ42322.1|ARO:3003836|qacH	multidrug	multidrug__qacH	qacH	#N/A	unclassified.unclassified	IV
SCDN2contigs_k95_859549	595	SCDN2contigs_k95_859549_1	gb|AAZ42322.1|ARO:3003836|qacH	multidrug	multidrug__qacH	qacH	#N/A	chromosome.unclassified	IV
SCDN2contigs_k95_1673030	700	SCDN2contigs_k95_1673030_1	AF001493.1.orf0.gene.p01	rifamycin	rifamycin__arr-1	arr-1	#N/A	unclassified.unclassified	IV
SCDN2contigs_k95_1009489	1036	SCDN2contigs_k95_1009489_1	KJ363320.1.gene3.p01	aminoglycoside	aminoglycoside__aadA2	aadA2	#N/A	plasmid.Proteobacteria	I
SCDN2contigs_k95_1599874	19072	SCDN2contigs_k95_1599874_7	gi|447196024|ref|WP_001273280.1|	multidrug	multidrug__acrF	acrF	#N/A	chromosome.Proteobacteria	IV
SCDN2contigs_k95_1234521	880	SCDN2contigs_k95_1234521_2	NC_010410.6003348.p01	multidrug	multidrug__abeS	abeS	#N/A	chromosome.unclassified	IV
SCDN2contigs_k95_424634	1737	SCDN2contigs_k95_424634_2	BAC67144	tetracycline	tetracycline__tet(C)	tet(C)	#N/A	plasmid.Proteobacteria	IV
SCDN2contigs_k95_652984	18544	SCDN2contigs_k95_652984_15	gb|AAG04750.1|ARO:3004077|PmpM	multidrug	multidrug__PmpM	PmpM	#N/A	chromosome.Proteobacteria	IV
SCDN2contigs_k95_1172866	869	SCDN2contigs_k95_1172866_1	gb|AEH26330.1|ARO:3005009|qacE	multidrug	multidrug__qacE	qacE	#N/A	unclassified.unclassified	IV
SCDN3contigs_k95_2299674	5066	SCDN3contigs_k95_2299674_3	AUI09862.1	sulfonamide	sulfonamide__sul4	sul4	#N/A	unclassified.unclassified	IV
SCDN3contigs_k95_2201297	1912	SCDN3contigs_k95_2201297_1	gi|38231197|gb|AAR14532.1|	aminoglycoside	aminoglycoside__aadA	aadA	#N/A	chromosome.Proteobacteria	II
SCDN3contigs_k95_2201297	1912	SCDN3contigs_k95_2201297_2	AM412777.1.gene1.p01	beta_lactam	beta_lactam__OXA-101	OXA-101	#N/A	chromosome.Proteobacteria	IV
SCDN3contigs_k95_510653	14870	SCDN3contigs_k95_510653_5	YP_001268143	bacitracin	bacitracin__bacA	bacA	#N/A	chromosome.Proteobacteria	IV
SCDN3contigs_k95_314784	1476	SCDN3contigs_k95_314784_1	ZP_04543635	MLS	macrolide-lincosamide-streptogramin__erm(F)	erm(F)	#N/A	plasmid.unclassified	III
SCDN3contigs_k95_1810906	13250	SCDN3contigs_k95_1810906_12	ZP_04631862	polymyxin	polymyxin__rosA	rosA	#N/A	unclassified.Proteobacteria	IV
SCDN3contigs_k95_817520	12850	SCDN3contigs_k95_817520_8	gi|447196024|ref|WP_001273280.1|	multidrug	multidrug__acrF	acrF	#N/A	chromosome.unclassified	IV
SCDN3contigs_k95_1225653	18335	SCDN3contigs_k95_1225653_16	gi|553795209|ref|WP_023125875.1|	multidrug	multidrug__OprN	OprN	#N/A	chromosome.Proteobacteria	IV
SCDN3contigs_k95_730123	3240	SCDN3contigs_k95_730123_3	gb|AAL59753.1|ARO:3000412|sul2	sulfonamide	sulfonamide__sul2	sul2	#N/A	unclassified.Proteobacteria	notassessed
SCDN3contigs_k95_539276	10738	SCDN3contigs_k95_539276_2	CAC14594	multidrug	multidrug__smeD	smeD	#N/A	plasmid.Proteobacteria	IV
SCDN3contigs_k95_1936531	1241	SCDN3contigs_k95_1936531_1	YP_001898234	bacitracin	bacitracin__bacA	bacA	#N/A	chromosome.unclassified	IV
SCDN3contigs_k95_444243	9376	SCDN3contigs_k95_444243_4	ZP_04631862	polymyxin	polymyxin__rosA	rosA	#N/A	plasmid.Proteobacteria	IV
SCDN3contigs_k95_943911	1555	SCDN3contigs_k95_943911_1	EU675686.2.gene5.p01	aminoglycoside	aminoglycoside__aadA16	aadA16	#N/A	plasmid.Proteobacteria	IV
SCDN3contigs_k95_943911	1555	SCDN3contigs_k95_943911_2	gb|AAZ42322.1|ARO:3003836|qacH	multidrug	multidrug__qacH	qacH	#N/A	plasmid.Proteobacteria	IV
SCDN3contigs_k95_2341287	5612	SCDN3contigs_k95_2341287_4	gb|AAG04750.1|ARO:3004077|PmpM	multidrug	multidrug__PmpM	PmpM	#N/A	chromosome.Proteobacteria	IV
SCDN3contigs_k95_2342430	4675	SCDN3contigs_k95_2342430_1	gb|AAC44316.1|ARO:3005010|qacEdelta1	multidrug	multidrug__qacEdelta1	qacEdelta1	SCDN3contigs_k95_2342430	plasmid.Proteobacteria	IV
SCDN3contigs_k95_2342430	4675	SCDN3contigs_k95_2342430_2	AB104852.1.gene6.p01	sulfonamide	sulfonamide__sul1	sul1	SCDN3contigs_k95_2342430	plasmid.Proteobacteria	notassessed
SCDN3contigs_k95_1061743	41160	SCDN3contigs_k95_1061743_27	gb|AAG05913.1|ARO:3004072|OpmB	multidrug	multidrug__OpmB	OpmB	#N/A	chromosome.Proteobacteria	IV
SCDN3contigs_k95_1061743	41160	SCDN3contigs_k95_1061743_29	gb|AAG05915.1|ARO:3004074|MuxB	multidrug	multidrug__MuxB	MuxB	#N/A	chromosome.Proteobacteria	IV
SCDN3contigs_k95_2260079	7210	SCDN3contigs_k95_2260079_6	WP_000345069.1	quinolone	quinolone__Acinetobacter baumannii AbaQ	Acinetobacter baumannii AbaQ	#N/A	chromosome.Proteobacteria	IV
SCDN3contigs_k95_81175	10038	SCDN3contigs_k95_81175_2	gi|960884274|ref|WP_058355529.1|	multidrug	multidrug__MexA	MexA	#N/A	chromosome.Proteobacteria	IV
SCDN3contigs_k95_2369767	1125	SCDN3contigs_k95_2369767_1	NC_010410.6003348.p01	multidrug	multidrug__abeS	abeS	#N/A	plasmid.Proteobacteria	IV
SCDN3contigs_k95_883259	700	SCDN3contigs_k95_883259_1	NC_010410.6003348.p01	multidrug	multidrug__abeS	abeS	#N/A	chromosome.Proteobacteria	IV
SCDN3contigs_k95_685455	3363	SCDN3contigs_k95_685455_2	gb|AAZ42322.1|ARO:3003836|qacH	multidrug	multidrug__qacH	qacH	#N/A	unclassified.unclassified	IV
SCDN3contigs_k95_1185641	1380	SCDN3contigs_k95_1185641_1	AAC78336	MLS	macrolide-lincosamide-streptogramin__ereA2	ereA2	#N/A	plasmid.Proteobacteria	I
SCDN3contigs_k95_2085249	1165	SCDN3contigs_k95_2085249_2	ABM94007	bacitracin	bacitracin__bacA	bacA	#N/A	unclassified.Proteobacteria	IV
SCDN3contigs_k95_294946	2143	SCDN3contigs_k95_294946_3	YP_001563294	bacitracin	bacitracin__bacA	bacA	#N/A	unclassified.Proteobacteria	IV
SCDN3contigs_k95_694686	568	SCDN3contigs_k95_694686_1	NC_010410.6003348.p01	multidrug	multidrug__abeS	abeS	#N/A	unclassified.Firmicutes	IV
SCDN3contigs_k95_1093708	7975	SCDN3contigs_k95_1093708_10	gi|749030947|ref|WP_040078663.1|	MLS	macrolide-lincosamide-streptogramin__mph(A)	mph(A)	#N/A	unclassified.Proteobacteria	I
SCDY1contigs_k95_886633	2316	SCDY1contigs_k95_886633_2	gi|902795376|ref|WP_049664555.1|	MLS	macrolide-lincosamide-streptogramin__lsa(B)	lsa(B)	#N/A	unclassified.Firmicutes	IV
SCDY1contigs_k95_104803	3275	SCDY1contigs_k95_104803_5	AY743590.gene.p01	tetracycline	tetracycline__tet(39)	tet(39)	#N/A	plasmid.Proteobacteria	IV
SCDY1contigs_k95_313474	7101	SCDY1contigs_k95_313474_4	AJ514254.gene.p01	tetracycline	tetracycline__tet(36)	tet(36)	#N/A	chromosome.Bacteroidetes	IV
SCDY1contigs_k95_1356813	1916	SCDY1contigs_k95_1356813_2	gb|ABG65740.1|ARO:3002879|linG	MLS	macrolide-lincosamide-streptogramin__linG	linG	#N/A	unclassified.unclassified	I
SCDY1contigs_k95_784422	11663	SCDY1contigs_k95_784422_6	ABB70054	tetracycline	tetracycline__tet(M)	tet(M)	SCDY1contigs_k95_784422	plasmid.Firmicutes	IV
SCDY1contigs_k95_1255229	1249	SCDY1contigs_k95_1255229_1	BAC67144	tetracycline	tetracycline__tet(C)	tet(C)	#N/A	plasmid.Proteobacteria	IV
SCDY1contigs_k95_316795	3659	SCDY1contigs_k95_316795_2	gb|BAL43359.1|ARO:3003742|mphG	MLS	macrolide-lincosamide-streptogramin__mph(G)	mph(G)	#N/A	unclassified.unclassified	II
SCDY1contigs_k95_107811	2391	SCDY1contigs_k95_107811_1	gb|ABG65740.1|ARO:3002879|linG	MLS	macrolide-lincosamide-streptogramin__linG	linG	#N/A	plasmid.Proteobacteria	I
SCDY1contigs_k95_107811	2391	SCDY1contigs_k95_107811_2	AAC78336	MLS	macrolide-lincosamide-streptogramin__ereA2	ereA2	#N/A	plasmid.Proteobacteria	I
SCDY1contigs_k95_1047882	5308	SCDY1contigs_k95_1047882_2	gb|ENU21024.1|ARO:3001751|OXA-296	beta_lactam	beta_lactam__OXA-296	OXA-296	#N/A	plasmid.Proteobacteria	IV
SCDY1contigs_k95_161219	5649	SCDY1contigs_k95_161219_1	AY463797.7.gene32.p01	aminoglycoside	aminoglycoside__AAC(3)-Id	AAC(3)-Id	SCDY1contigs_k95_161219	plasmid.Proteobacteria	IV
SCDY1contigs_k95_161219	5649	SCDY1contigs_k95_161219_2	AF313472.2.gene15.p01	aminoglycoside	aminoglycoside__APH(3'')-Ib	APH(3'')-Ib	SCDY1contigs_k95_161219	plasmid.Proteobacteria	I
SCDY1contigs_k95_735353	10290	SCDY1contigs_k95_735353_3	NC_011586.7045443.p01	multidrug	multidrug__adeI	adeI	#N/A	chromosome.Proteobacteria	IV
SCDY1contigs_k95_735353	10290	SCDY1contigs_k95_735353_4	gi|951185348|ref|WP_057663064.1|	multidrug	multidrug__smeE	smeE	#N/A	chromosome.Proteobacteria	IV
SCDY1contigs_k95_892757	1028	SCDY1contigs_k95_892757_1	M29695.1.gene2.p01	aminoglycoside	aminoglycoside__AAC(6')-IIa	AAC(6')-IIa	#N/A	unclassified.Proteobacteria	IV
SCDY1contigs_k95_476495	5300	SCDY1contigs_k95_476495_3	gb|AAG07064.1|ARO:3003693|mexK	multidrug	multidrug__mexK	mexK	#N/A	chromosome.Proteobacteria	IV
SCDY1contigs_k95_790637	1545	SCDY1contigs_k95_790637_2	gb|CTQ57092.1|ARO:3004682|aadA27	aminoglycoside	aminoglycoside__aadA27	aadA27	#N/A	unclassified.Proteobacteria	IV
SCDY1contigs_k95_7628	658	SCDY1contigs_k95_7628_2	NC_010410.6003348.p01	multidrug	multidrug__abeS	abeS	#N/A	unclassified.Proteobacteria	IV
SCDY1contigs_k95_1468949	1918	SCDY1contigs_k95_1468949_1	gb|AAY32951.1|ARO:3002837|lnuC	MLS	macrolide-lincosamide-streptogramin__lnu(C)	lnu(C)	#N/A	unclassified.unclassified	III
SCDY1contigs_k95_1262077	5180	SCDY1contigs_k95_1262077_3	U19459.gene.p01	MLS	macrolide-lincosamide-streptogramin__vat(B)	vat(B)	#N/A	chromosome.Firmicutes	IV
SCDY1contigs_k95_1262077	5180	SCDY1contigs_k95_1262077_5	gb|ACJ63262.1|ARO:3003107|mefB	MLS	macrolide-lincosamide-streptogramin__mef(B)	mef(B)	#N/A	chromosome.Firmicutes	I
SCDY1contigs_k95_1158637	3112	SCDY1contigs_k95_1158637_2	gi|640235983|ref|WP_024832225.1|	MLS	macrolide-lincosamide-streptogramin__mel	mel	#N/A	chromosome.unclassified	III
SCDY1contigs_k95_1003603	3798	SCDY1contigs_k95_1003603_5	YP_001848841	aminoglycoside	aminoglycoside__AAC(2')-Ic	AAC(2')-Ic	#N/A	chromosome.Actinobacteria	IV
SCDY1contigs_k95_1472419	1787	SCDY1contigs_k95_1472419_2	AUI09862.1	sulfonamide	sulfonamide__sul4	sul4	#N/A	chromosome.unclassified	IV
SCDY1contigs_k95_845710	1423	SCDY1contigs_k95_845710_1	AAL05554	MLS	macrolide-lincosamide-streptogramin__lsa(E)	lsa(E)	#N/A	plasmid.unclassified	I
SCDY1contigs_k95_1368767	4528	SCDY1contigs_k95_1368767_2	gi|505264501|ref|WP_015451603.1|	multidrug	multidrug__MexB	MexB	#N/A	chromosome.unclassified	IV
SCDY1contigs_k95_1368935	1242	SCDY1contigs_k95_1368935_1	gb|AAA27459.1|ARO:3004683|aadS	aminoglycoside	aminoglycoside__aadS	aadS	#N/A	unclassified.Firmicutes	II
SCDY1contigs_k95_12874	1406	SCDY1contigs_k95_12874_1	AY259086.1.gene4.p01	chloramphenicol	chloramphenicol__catB3	catB3	#N/A	unclassified.unclassified	I
SCDY1contigs_k95_693725	1549	SCDY1contigs_k95_693725_1	gb|AKO71461.1|ARO:3004608|EreD	MLS	macrolide-lincosamide-streptogramin__ere(D)	ere(D)	#N/A	plasmid.unclassified	IV
SCDY1contigs_k95_327714	1727	SCDY1contigs_k95_327714_2	BAE54319	MLS	macrolide-lincosamide-streptogramin__ere(B)	ere(B)	#N/A	plasmid.unclassified	II
SCDY1contigs_k95_744897	1153	SCDY1contigs_k95_744897_2	gb|ABG65740.1|ARO:3002879|linG	MLS	macrolide-lincosamide-streptogramin__linG	linG	#N/A	plasmid.Proteobacteria	I
SCDY1contigs_k95_1163045	1652	SCDY1contigs_k95_1163045_1	BAB71966	tetracycline	tetracycline__tetA(P)	tetA(P)	#N/A	chromosome.Firmicutes	IV
SCDY1contigs_k95_1060105	1826	SCDY1contigs_k95_1060105_1	AY115475.1.gene2.p01	beta_lactam	beta_lactam__OXA-10	OXA-10	#N/A	plasmid.Proteobacteria	IV
SCDY1contigs_k95_1060105	1826	SCDY1contigs_k95_1060105_2	AB104852.1.gene4.p01	aminoglycoside	aminoglycoside__aadA	aadA	#N/A	plasmid.Proteobacteria	I
SCDY1contigs_k95_1477925	1430	SCDY1contigs_k95_1477925_2	gb|WP_000027060.1|ARO:3001044|TEM-181	beta_lactam	beta_lactam__TEM-116	TEM-116	#N/A	plasmid.Proteobacteria	IV
SCDY1contigs_k95_1477972	11953	SCDY1contigs_k95_1477972_2	gb|AAC75089.1|ARO:3003577|ugd	polymyxin	polymyxin__ugd	ugd	#N/A	unclassified.Proteobacteria	IV
SCDY1contigs_k95_381491	1418	SCDY1contigs_k95_381491_2	gb|CAD91341.1|ARO:3004675|aphA15	aminoglycoside	aminoglycoside__aphA15	aphA15	#N/A	plasmid.Proteobacteria	I
SCDY1contigs_k95_956280	8515	SCDY1contigs_k95_956280_7	gb|ADV91011.1|ARO:3000245|RbpA	rifamycin	rifamycin__RbpA	RbpA	#N/A	chromosome.Actinobacteria	IV
SCDY1contigs_k95_1116147	4462	SCDY1contigs_k95_1116147_2	gb|ABR14060.1|ARO:3002838|lnuD	MLS	macrolide-lincosamide-streptogramin__lnu(D)	lnu(D)	#N/A	unclassified.unclassified	III
SCDY1contigs_k95_1116147	4462	SCDY1contigs_k95_1116147_3	U19459.gene.p01	MLS	macrolide-lincosamide-streptogramin__vat(B)	vat(B)	#N/A	unclassified.unclassified	IV
SCDY1contigs_k95_852800	1902	SCDY1contigs_k95_852800_1	gb|WP_068981615.1|ARO:3006440|ADC-83	beta_lactam	beta_lactam__ADC-5	ADC-5	#N/A	unclassified.Proteobacteria	IV
SCDY1contigs_k95_1428226	5595	SCDY1contigs_k95_1428226_6	gb|CAD91132.1|ARO:3002839|lnuF	MLS	macrolide-lincosamide-streptogramin__lnu(F)	lnu(F)	#N/A	chromosome.unclassified	IV
SCDY1contigs_k95_22553	5172	SCDY1contigs_k95_22553_4	BAB71966	tetracycline	tetracycline__tetA(P)	tetA(P)	#N/A	chromosome.Firmicutes	IV
SCDY1contigs_k95_286001	1464	SCDY1contigs_k95_286001_1	EU675686.2.gene5.p01	aminoglycoside	aminoglycoside__aadA16	aadA16	#N/A	unclassified.Proteobacteria	IV
SCDY1contigs_k95_286001	1464	SCDY1contigs_k95_286001_2	gb|AAZ42322.1|ARO:3003836|qacH	multidrug	multidrug__qacH	qacH	#N/A	unclassified.Proteobacteria	IV
SCDY1contigs_k95_1382225	7458	SCDY1contigs_k95_1382225_6	NC_010410.6003655.p01	multidrug	multidrug__tolC	tolC	#N/A	chromosome.Proteobacteria	IV
SCDY1contigs_k95_129446	3878	SCDY1contigs_k95_129446_1	gb|AAG07064.1|ARO:3003693|mexK	multidrug	multidrug__mexK	mexK	#N/A	chromosome.Proteobacteria	IV
SCDY1contigs_k95_1487656	7295	SCDY1contigs_k95_1487656_2	gi|587794836|gb|EXA87379.1|	multidrug	multidrug__tolC	tolC	#N/A	chromosome.unclassified	IV
SCDY1contigs_k95_340075	2391	SCDY1contigs_k95_340075_2	AGC41079.1	MLS	macrolide-lincosamide-streptogramin__lnu(H)	lnu(H)	#N/A	plasmid.unclassified	IV
SCDY1contigs_k95_340075	2391	SCDY1contigs_k95_340075_3	AY536519.1.gene1.p01	beta_lactam	beta_lactam__VEB-3	VEB-3	#N/A	plasmid.unclassified	I
SCDY1contigs_k95_288574	2677	SCDY1contigs_k95_288574_3	NC_011586.7045443.p01	multidrug	multidrug__adeI	adeI	#N/A	chromosome.Proteobacteria	IV
SCDY1contigs_k95_445621	14056	SCDY1contigs_k95_445621_7	YP_581244	bacitracin	bacitracin__bacA	bacA	#N/A	chromosome.unclassified	IV
SCDY1contigs_k95_342204	2709	SCDY1contigs_k95_342204_3	NC_010410.6003348.p01	multidrug	multidrug__abeS	abeS	#N/A	unclassified.Proteobacteria	IV
SCDY1contigs_k95_447280	1721	SCDY1contigs_k95_447280_1	AJ459418.gene.p01	sulfonamide	sulfonamide__sul3	sul3	#N/A	plasmid.unclassified	I
SCDY1contigs_k95_760261	3273	SCDY1contigs_k95_760261_3	gb|BAD89844.2|ARO:3000753|abeM	multidrug	multidrug__abeM	abeM	#N/A	chromosome.Proteobacteria	IV
SCDY1contigs_k95_1229077	2334	SCDY1contigs_k95_1229077_1	gb|ENU37733|ARO:3004091|ANT(3'')-IIc	aminoglycoside	aminoglycoside__ANT(3'')-IIc	ANT(3'')-IIc	#N/A	plasmid.Proteobacteria	IV
SCDY1contigs_k95_239143	617	SCDY1contigs_k95_239143_1	NC_010410.6003348.p01	multidrug	multidrug__abeS	abeS	#N/A	chromosome.unclassified	IV
SCDY1contigs_k95_500452	962	SCDY1contigs_k95_500452_1	AAX54909	aminoglycoside	aminoglycoside__ANT(9)-Ia	ANT(9)-Ia	#N/A	plasmid.unclassified	IV
SCDY1contigs_k95_82952	1181	SCDY1contigs_k95_82952_1	gb|AET35493.1|ARO:3001777|OXA-347	beta_lactam	beta_lactam__OXA-347	OXA-347	#N/A	unclassified.unclassified	II
SCDY1contigs_k95_83148	715	SCDY1contigs_k95_83148_2	NC_010410.6003348.p01	multidrug	multidrug__abeS	abeS	#N/A	unclassified.Proteobacteria	IV
SCDY1contigs_k95_83884	2758	SCDY1contigs_k95_83884_1	AM296481.1.gene2.p01	chloramphenicol	chloramphenicol__cmlB1	cmlB1	#N/A	plasmid.Proteobacteria	IV
SCDY1contigs_k95_295633	1797	SCDY1contigs_k95_295633_2	gb|APB03216.1|ARO:3003982|LlmA	MLS	macrolide-lincosamide-streptogramin__LlmA 23S ribosomal RNA methyltransferase	LlmA 23S ribosomal RNA methyltransferase	#N/A	chromosome.unclassified	IV
SCDY1contigs_k95_922754	2024	SCDY1contigs_k95_922754_1	gb|AAC44316.1|ARO:3005010|qacEdelta1	multidrug	multidrug__qacEdelta1	qacEdelta1	#N/A	plasmid.Proteobacteria	IV
SCDY1contigs_k95_922754	2024	SCDY1contigs_k95_922754_2	AB104852.1.gene6.p01	sulfonamide	sulfonamide__sul1	sul1	#N/A	plasmid.Proteobacteria	notassessed
SCDY1contigs_k95_869166	1264	SCDY1contigs_k95_869166_1	gb|ENU37733|ARO:3004091|ANT(3'')-IIc	aminoglycoside	aminoglycoside__ANT(3'')-IIc	ANT(3'')-IIc	#N/A	unclassified.Proteobacteria	IV
SCDY1contigs_k95_140910	2291	SCDY1contigs_k95_140910_1	gi|504109716|ref|WP_014343702.1|	tetracycline	tetracycline__tet(E)	tet(E)	#N/A	unclassified.Proteobacteria	II
SCDY1contigs_k95_456382	1335	SCDY1contigs_k95_456382_1	gb|AAL59753.1|ARO:3000412|sul2	sulfonamide	sulfonamide__sul2	sul2	#N/A	plasmid.Proteobacteria	notassessed
SCDY1contigs_k95_1500833	1667	SCDY1contigs_k95_1500833_2	AAA27431	MLS	macrolide-lincosamide-streptogramin__erm(F)	erm(F)	#N/A	unclassified.Bacteroidetes	II
SCDY1contigs_k95_665879	546	SCDY1contigs_k95_665879_1	gb|AEH26330.1|ARO:3005009|qacE	multidrug	multidrug__qacE	qacE	#N/A	unclassified.unclassified	IV
SCDY1contigs_k95_1293658	865	SCDY1contigs_k95_1293658_1	CAA67773	aminoglycoside	aminoglycoside__APH(3')-IIIa	APH(3')-IIIa	#N/A	unclassified.Firmicutes	I
SCDY1contigs_k95_1502488	4932	SCDY1contigs_k95_1502488_3	gi|694076105|ref|WP_032421853.1|	multidrug	multidrug__acrF	acrF	#N/A	chromosome.Proteobacteria	IV
SCDY1contigs_k95_249267	1072	SCDY1contigs_k95_249267_1	YP_002791441	aminoglycoside	aminoglycoside__APH(3')-Ia	APH(3')-Ia	#N/A	plasmid.Proteobacteria	IV
SCDY1contigs_k95_979877	5384	SCDY1contigs_k95_979877_5	CAI46978	beta_lactam	beta_lactam__Other class A beta-lactamase	Other class A beta-lactamase	SCDY1contigs_k95_979877	plasmid.Proteobacteria	II
SCDY1contigs_k95_1404623	1543	SCDY1contigs_k95_1404623_2	gb|WP_072678505.1|ARO:3005937|OXA-732	beta_lactam	beta_lactam__OXA-36	OXA-36	#N/A	unclassified.unclassified	IV
SCDY1contigs_k95_726830	1599	SCDY1contigs_k95_726830_1	gb|BAL43359.1|ARO:3003742|mphG	MLS	macrolide-lincosamide-streptogramin__mph(G)	mph(G)	#N/A	unclassified.unclassified	II
SCDY1contigs_k95_1456111	2758	SCDY1contigs_k95_1456111_2	ZP_04543635	MLS	macrolide-lincosamide-streptogramin__erm(F)	erm(F)	#N/A	unclassified.unclassified	III
SCDY1contigs_k95_984085	2806	SCDY1contigs_k95_984085_2	gi|693581505|dbj|BAP68286.1|	multidrug	multidrug__tolC	tolC	#N/A	chromosome.unclassified	IV
SCDY1contigs_k95_360419	40719	SCDY1contigs_k95_360419_17	gi|757781454|ref|WP_043000038.1|	polymyxin	polymyxin__arnA	arnA	#N/A	chromosome.Firmicutes	IV
SCDY1contigs_k95_988555	1838	SCDY1contigs_k95_988555_1	M55620.gene.p01	chloramphenicol	chloramphenicol__catQ	catQ	#N/A	unclassified.Firmicutes	III
SCDY3contigs_k95_511840	6438	SCDY3contigs_k95_511840_3	gi|960884274|ref|WP_058355529.1|	multidrug	multidrug__MexA	MexA	#N/A	chromosome.Proteobacteria	IV
SCDY3contigs_k95_511840	6438	SCDY3contigs_k95_511840_4	gi|505288054|ref|WP_015475156.1|	multidrug	multidrug__MexB	MexB	#N/A	chromosome.Proteobacteria	IV
SCDY3contigs_k95_306105	36505	SCDY3contigs_k95_306105_25	WP_000345069.1	quinolone	quinolone__Acinetobacter baumannii AbaQ	Acinetobacter baumannii AbaQ	#N/A	chromosome.Proteobacteria	IV
SCDY3contigs_k95_97804	19360	SCDY3contigs_k95_97804_2	gi|730727091|ref|WP_034083588.1|	multidrug	multidrug__MexE	MexE	#N/A	chromosome.Proteobacteria	IV
SCDY3contigs_k95_97804	19360	SCDY3contigs_k95_97804_3	gi|852275723|ref|WP_048329135.1|	multidrug	multidrug__MexF	MexF	#N/A	chromosome.Proteobacteria	IV
SCDY3contigs_k95_97804	19360	SCDY3contigs_k95_97804_4	gi|553795209|ref|WP_023125875.1|	multidrug	multidrug__OprN	OprN	#N/A	chromosome.Proteobacteria	IV
SCDY3contigs_k95_316098	6952	SCDY3contigs_k95_316098_4	gb|AAG08375.1|ARO:3004038|Pseudomonas	multidrug	multidrug__Pseudomonas aeruginosa emrE	Pseudomonas aeruginosa emrE	#N/A	chromosome.Proteobacteria	IV
SCDY3contigs_k95_297833	15694	SCDY3contigs_k95_297833_11	YP_001268143	bacitracin	bacitracin__bacA	bacA	#N/A	chromosome.Proteobacteria	IV
SCDY3contigs_k95_598429	13279	SCDY3contigs_k95_598429_3	gb|AAG05915.1|ARO:3004074|MuxB	multidrug	multidrug__MuxB	MuxB	#N/A	chromosome.Proteobacteria	IV
SCHL1contigs_k95_444650	11773	SCHL1contigs_k95_444650_4	YP_838977	multidrug	multidrug__ceoB	ceoB	#N/A	chromosome.Proteobacteria	IV
SCHL1contigs_k95_1243362	39951	SCHL1contigs_k95_1243362_21	ZP_04528247	bacitracin	bacitracin__bacA	bacA	#N/A	chromosome.unclassified	III
SCHL1contigs_k95_1154802	8378	SCHL1contigs_k95_1154802_6	gb|AAY32951.1|ARO:3002837|lnuC	MLS	macrolide-lincosamide-streptogramin__lnu(C)	lnu(C)	#N/A	unclassified.unclassified	III
SCHL1contigs_k95_90704	29580	SCHL1contigs_k95_90704_2	CP000647.1.gene3710.p01	multidrug	beta_lactam__SHV-11	SHV-11	#N/A	chromosome.Proteobacteria	IV
SCHL1contigs_k95_978525	7744	SCHL1contigs_k95_978525_5	CP000647.1.gene3710.p01	multidrug	beta_lactam__SHV-11	SHV-11	#N/A	chromosome.Proteobacteria	IV
SCHL1contigs_k95_1067327	16274	SCHL1contigs_k95_1067327_5	gb|ABR14060.1|ARO:3002838|lnuD	MLS	macrolide-lincosamide-streptogramin__lnu(D)	lnu(D)	#N/A	unclassified.unclassified	III
SCHL1contigs_k95_1600683	6930	SCHL1contigs_k95_1600683_4	gb|AAZ42322.1|ARO:3003836|qacH	multidrug	multidrug__qacH	qacH	#N/A	unclassified.unclassified	IV
SCHL1contigs_k95_536915	29778	SCHL1contigs_k95_536915_30	EEQ96502	bacitracin	bacitracin__bacA	bacA	#N/A	unclassified.Proteobacteria	IV
SCHL1contigs_k95_4656	18255	SCHL1contigs_k95_4656_10	gb|AAG07064.1|ARO:3003693|mexK	multidrug	multidrug__mexK	mexK	#N/A	chromosome.Proteobacteria	IV
SCHL1contigs_k95_1245305	53816	SCHL1contigs_k95_1245305_46	gb|AAG05915.1|ARO:3004074|MuxB	multidrug	multidrug__MuxB	MuxB	#N/A	chromosome.Proteobacteria	IV
SCHL1contigs_k95_1601452	9172	SCHL1contigs_k95_1601452_14	ZP_04528247	bacitracin	bacitracin__bacA	bacA	#N/A	plasmid.unclassified	III
SCHL1contigs_k95_1601761	11981	SCHL1contigs_k95_1601761_2	gi|951251746|ref|WP_057693717.1|	tetracycline	tetracycline__tetA	tetA	#N/A	plasmid.Proteobacteria	IV
SCHL1contigs_k95_1601821	13268	SCHL1contigs_k95_1601821_13	gb|APB03216.1|ARO:3003982|LlmA	MLS	macrolide-lincosamide-streptogramin__LlmA 23S ribosomal RNA methyltransferase	LlmA 23S ribosomal RNA methyltransferase	#N/A	unclassified.Firmicutes	IV
SCHL1contigs_k95_714536	4524	SCHL1contigs_k95_714536_3	ZP_04528247	bacitracin	bacitracin__bacA	bacA	#N/A	unclassified.Firmicutes	III
SCHL1contigs_k95_1070450	5512	SCHL1contigs_k95_1070450_4	ZP_04621517	polymyxin	polymyxin__rosA	rosA	#N/A	chromosome.Proteobacteria	IV
SCHL1contigs_k95_1425751	420391	SCHL1contigs_k95_1425751_359	gi|951161669|ref|WP_057641377.1|	multidrug	multidrug__smeE	smeE	#N/A	unclassified.Proteobacteria	IV
SCHL1contigs_k95_1691601	225477	SCHL1contigs_k95_1691601_117	gi|950763791|ref|WP_057508902.1|	multidrug	multidrug__smeE	smeE	SCHL1contigs_k95_1691601	chromosome.Proteobacteria	IV
SCHL1contigs_k95_984662	1690	SCHL1contigs_k95_984662_1	YP_970399	bacitracin	bacitracin__bacA	bacA	#N/A	chromosome.Proteobacteria	IV
SCHL1contigs_k95_97147	9435	SCHL1contigs_k95_97147_4	EU408346.1.gene6.p01	beta_lactam	beta_lactam__LRA-1	LRA-1	#N/A	plasmid.Proteobacteria	IV
SCHL1contigs_k95_1693099	6616	SCHL1contigs_k95_1693099_5	ZP_04528247	bacitracin	bacitracin__bacA	bacA	#N/A	plasmid.Firmicutes	III
SCHL1contigs_k95_274921	1446	SCHL1contigs_k95_274921_1	gb|APB03216.1|ARO:3003982|LlmA	MLS	macrolide-lincosamide-streptogramin__LlmA 23S ribosomal RNA methyltransferase	LlmA 23S ribosomal RNA methyltransferase	#N/A	unclassified.Firmicutes	IV
SCHL1contigs_k95_1161425	175582	SCHL1contigs_k95_1161425_118	gb|ADV91011.1|ARO:3000245|RbpA	rifamycin	rifamycin__RbpA	RbpA	#N/A	chromosome.Actinobacteria	IV
SCHL1contigs_k95_896948	36021	SCHL1contigs_k95_896948_17	gb|AAG05915.1|ARO:3004074|MuxB	multidrug	multidrug__MuxB	MuxB	#N/A	chromosome.Proteobacteria	IV
SCHL1contigs_k95_367605	3824	SCHL1contigs_k95_367605_4	gb|ADV91011.1|ARO:3000245|RbpA	rifamycin	rifamycin__RbpA	RbpA	#N/A	chromosome.Actinobacteria	IV
SCHL1contigs_k95_634692	482836	SCHL1contigs_k95_634692_100	gb|AAG05915.1|ARO:3004074|MuxB	multidrug	multidrug__MuxB	MuxB	#N/A	chromosome.Proteobacteria	IV
SCHL1contigs_k95_900904	1746	SCHL1contigs_k95_900904_2	ZP_04528247	bacitracin	bacitracin__bacA	bacA	#N/A	plasmid.unclassified	III
SCHL1contigs_k95_1255626	143643	SCHL1contigs_k95_1255626_31	NC_010410.6003348.p01	multidrug	multidrug__abeS	abeS	#N/A	unclassified.Proteobacteria	IV
SCHL1contigs_k95_903400	9169	SCHL1contigs_k95_903400_6	ZP_04528247	bacitracin	bacitracin__bacA	bacA	#N/A	chromosome.Firmicutes	III
SCHL1contigs_k95_993545	2328	SCHL1contigs_k95_993545_2	AJ222769.gene.p01	tetracycline	tetracycline__tet(W)	tet(W)	#N/A	plasmid.Firmicutes	IV
SCHL1contigs_k95_1257412	20145	SCHL1contigs_k95_1257412_12	ZP_02371789	multidrug	multidrug__ceoB	ceoB	#N/A	chromosome.Proteobacteria	IV
SCHL1contigs_k95_105818	15188	SCHL1contigs_k95_105818_16	NC_010410.6003348.p01	multidrug	multidrug__abeS	abeS	#N/A	chromosome.Proteobacteria	IV
SCHL1contigs_k95_727017	60277	SCHL1contigs_k95_727017_6	gb|APB03216.1|ARO:3003982|LlmA	MLS	macrolide-lincosamide-streptogramin__LlmA 23S ribosomal RNA methyltransferase	LlmA 23S ribosomal RNA methyltransferase	#N/A	chromosome.Firmicutes	IV
SCHL1contigs_k95_1702413	6172	SCHL1contigs_k95_1702413_4	gi|517347347|ref|WP_018522839.1|	novobiocin	novobiocin__novA	novA	#N/A	unclassified.unclassified	IV
SCHL1contigs_k95_1702988	148594	SCHL1contigs_k95_1702988_52	gi|1001893474|ref|WP_061347329.1|	beta_lactam	beta_lactam__OCH-8	OCH-8	#N/A	unclassified.Proteobacteria	IV
SCHL1contigs_k95_1702988	148594	SCHL1contigs_k95_1702988_55	gb|AAG05915.1|ARO:3004074|MuxB	multidrug	multidrug__MuxB	MuxB	#N/A	unclassified.Proteobacteria	IV
SCHL1contigs_k95_285069	21140	SCHL1contigs_k95_285069_10	gb|AAP82271|ARO:3004123|Burkholderia	beta_lactam	beta_lactam__Burkholderia pseudomallei Omp38	Burkholderia pseudomallei Omp38	#N/A	unclassified.Proteobacteria	IV
SCHL1contigs_k95_817887	51160	SCHL1contigs_k95_817887_17	gi|702897513|ref|WP_033300957.1|	novobiocin	novobiocin__novA	novA	#N/A	chromosome.Actinobacteria	IV
SCHL1contigs_k95_1706504	49746	SCHL1contigs_k95_1706504_21	gi|766974849|ref|WP_044866795.1|	multidrug	multidrug__mdtN	mdtN	#N/A	chromosome.Proteobacteria	IV
SCHL1contigs_k95_1442289	275162	SCHL1contigs_k95_1442289_106	gb|AAL19305.1|ARO:3000790|mdsB	multidrug	multidrug__mdsB	mdsB	#N/A	plasmid.Proteobacteria	IV
SCHL1contigs_k95_732916	59353	SCHL1contigs_k95_732916_47	ZP_02889084	multidrug	multidrug__MexE	MexE	#N/A	chromosome.Proteobacteria	IV
SCHL1contigs_k95_732916	59353	SCHL1contigs_k95_732916_48	gb|CAJ77856.1|ARO:3000777|adeF	multidrug	multidrug__adeF	adeF	#N/A	chromosome.Proteobacteria	IV
SCHL1contigs_k95_732916	59353	SCHL1contigs_k95_732916_49	YP_001116030	multidrug	multidrug__opcM	opcM	#N/A	chromosome.Proteobacteria	IV
SCHL1contigs_k95_294677	4190	SCHL1contigs_k95_294677_4	gi|602542163|emb|CDO24964.1|	tetracycline	tetracycline__tet(V)	tet(V)	#N/A	chromosome.Actinobacteria	IV
SCHL1contigs_k95_1181506	5779	SCHL1contigs_k95_1181506_2	EU408351.1.gene26.p01	beta_lactam	beta_lactam__LRA-5	LRA-12	#N/A	chromosome.Bacteroidetes	IV
SCHL1contigs_k95_1447688	580	SCHL1contigs_k95_1447688_1	gb|AEH26330.1|ARO:3005009|qacE	multidrug	multidrug__qacE	qacE	#N/A	chromosome.unclassified	IV
SCHL1contigs_k95_295805	269482	SCHL1contigs_k95_295805_84	gb|AAC43550.1|ARO:3003967|lrfA	quinolone	quinolone__lfrA	lfrA	#N/A	chromosome.Actinobacteria	IV
SCHL1contigs_k95_1714559	24191	SCHL1contigs_k95_1714559_11	gb|AAP43110.2|ARO:3003923|oqxB	multidrug	multidrug__oqxB	oqxB	#N/A	chromosome.Proteobacteria	IV
SCHL1contigs_k95_385794	10382	SCHL1contigs_k95_385794_1	gb|AAG05915.1|ARO:3004074|MuxB	multidrug	multidrug__MuxB	MuxB	#N/A	chromosome.Proteobacteria	IV
SCHL1contigs_k95_1008308	52722	SCHL1contigs_k95_1008308_31	ZP_02371789	multidrug	multidrug__ceoB	ceoB	#N/A	chromosome.Proteobacteria	IV
SCHL1contigs_k95_1271277	366097	SCHL1contigs_k95_1271277_226	gi|808667354|emb|CQD17781.1|	tetracycline	tetracycline__tet(V)	tet(V)	#N/A	chromosome.Actinobacteria	IV
SCHL1contigs_k95_1272302	3531	SCHL1contigs_k95_1272302_3	gb|AEH26330.1|ARO:3005009|qacE	multidrug	multidrug__qacE	qacE	#N/A	chromosome.unclassified	IV
SCHL1contigs_k95_1451612	14889	SCHL1contigs_k95_1451612_9	EEQ96502	bacitracin	bacitracin__bacA	bacA	#N/A	chromosome.Proteobacteria	IV
SCHL1contigs_k95_475777	2469	SCHL1contigs_k95_475777_3	YP_001848841	aminoglycoside	aminoglycoside__AAC(2')-Ic	AAC(2')-Ic	#N/A	chromosome.Actinobacteria	IV
SCHL1contigs_k95_299798	90595	SCHL1contigs_k95_299798_22	gi|951185348|ref|WP_057663064.1|	multidrug	multidrug__smeE	smeE	#N/A	unclassified.Proteobacteria	IV
SCHL1contigs_k95_1718935	20015	SCHL1contigs_k95_1718935_3	gb|AAG05915.1|ARO:3004074|MuxB	multidrug	multidrug__MuxB	MuxB	#N/A	plasmid.Proteobacteria	IV
SCHL1contigs_k95_1274487	2205	SCHL1contigs_k95_1274487_1	EEQ96502	bacitracin	bacitracin__bacA	bacA	#N/A	chromosome.Proteobacteria	IV
SCHL1contigs_k95_1367751	24021	SCHL1contigs_k95_1367751_2	gb|AAG05915.1|ARO:3004074|MuxB	multidrug	multidrug__MuxB	MuxB	#N/A	chromosome.unclassified	IV
SCHL1contigs_k95_1368619	10100	SCHL1contigs_k95_1368619_4	gb|AAG05915.1|ARO:3004074|MuxB	multidrug	multidrug__MuxB	MuxB	#N/A	unclassified.Proteobacteria	IV
SCHL1contigs_k95_1277202	13097	SCHL1contigs_k95_1277202_6	gi|1004699693|gb|AMP48941.1|	tetracycline	tetracycline__tet(A)	tet(A)	#N/A	unclassified.Proteobacteria	III
SCHL1contigs_k95_1457577	98805	SCHL1contigs_k95_1457577_52	YP_001477378	polymyxin	polymyxin__rosA	rosA	#N/A	chromosome.Proteobacteria	IV
SCHL1contigs_k95_392151	241910	SCHL1contigs_k95_392151_51	gb|AND91341.1|ARO:3000856|BJP-1	beta_lactam	beta_lactam__BJP-1	BJP-1	#N/A	chromosome.Proteobacteria	IV
SCHL1contigs_k95_1102947	755312	SCHL1contigs_k95_1102947_29	gb|AAG05915.1|ARO:3004074|MuxB	multidrug	multidrug__MuxB	MuxB	#N/A	unclassified.Proteobacteria	IV
SCHL1contigs_k95_1102947	755312	SCHL1contigs_k95_1102947_439	ZP_04623896	polymyxin	polymyxin__rosA	rosA	#N/A	unclassified.Proteobacteria	IV
SCHL1contigs_k95_393469	10562	SCHL1contigs_k95_393469_4	ZP_04528247	bacitracin	bacitracin__bacA	bacA	#N/A	chromosome.Firmicutes	III
SCHL1contigs_k95_574370	44029	SCHL1contigs_k95_574370_35	M29695.1.gene2.p01	aminoglycoside	aminoglycoside__AAC(6')-IIa	AAC(6')-IIa	#N/A	chromosome.Proteobacteria	IV
SCHL1contigs_k95_1638086	13549	SCHL1contigs_k95_1638086_2	gi|532496682|ref|WP_020969143.1|	rifamycin	rifamycin__iri	iri	#N/A	unclassified.Actinobacteria	IV
SCHL1contigs_k95_575722	13921	SCHL1contigs_k95_575722_7	gb|AWB15813.1|ARO:3005096|GPC-1	beta_lactam	beta_lactam__GPC-1	GPC-1	#N/A	unclassified.Proteobacteria	IV
SCHL1contigs_k95_575722	13921	SCHL1contigs_k95_575722_8	CAC17149	beta_lactam	beta_lactam__OCH-6	OCH-6	#N/A	unclassified.Proteobacteria	IV
SCHL1contigs_k95_1281687	2062	SCHL1contigs_k95_1281687_3	gb|ACS83559.1|ARO:3004601|LnuP	MLS	macrolide-lincosamide-streptogramin__lnu(P)	lnu(P)	#N/A	plasmid.Firmicutes	III
SCHL1contigs_k95_485276	95663	SCHL1contigs_k95_485276_15	YP_001007250	polymyxin	polymyxin__rosB	rosB	#N/A	chromosome.Proteobacteria	IV
SCHL1contigs_k95_751753	39183	SCHL1contigs_k95_751753_22	YP_001605796	polymyxin	polymyxin__rosA	rosA	#N/A	chromosome.Proteobacteria	IV
SCHL1contigs_k95_397324	614403	SCHL1contigs_k95_397324_148	gi|950546578|ref|WP_057422848.1|	multidrug	multidrug__MexF	MexF	#N/A	chromosome.Proteobacteria	IV
SCHL1contigs_k95_310461	15934	SCHL1contigs_k95_310461_9	gb|AAG05915.1|ARO:3004074|MuxB	multidrug	multidrug__MuxB	MuxB	#N/A	unclassified.Proteobacteria	IV
SCHL1contigs_k95_134487	35088	SCHL1contigs_k95_134487_17	AF332662.1.gene1.p01	florfenicol	florfenicol__floR	floR	#N/A	unclassified.Proteobacteria	IV
SCHL1contigs_k95_1466117	45598	SCHL1contigs_k95_1466117_26	gb|AJD73064.1|ARO:3001301|RlmA(II)	MLS	macrolide-lincosamide-streptogramin__RlmA(II)	RlmA(II)	#N/A	chromosome.Firmicutes	IV
SCHL1contigs_k95_754358	74865	SCHL1contigs_k95_754358_27	gb|ACH58999.1|ARO:3002489|LRA-10	beta_lactam	beta_lactam__LRA-10	LRA-10	#N/A	chromosome.Proteobacteria	IV
SCHL1contigs_k95_135075	1702	SCHL1contigs_k95_135075_2	gb|AAZ42322.1|ARO:3003836|qacH	multidrug	multidrug__qacH	qacH	#N/A	unclassified.unclassified	IV
SCHL1contigs_k95_1378444	2049	SCHL1contigs_k95_1378444_2	gi|489058813|ref|WP_002968895.1|	bacitracin	bacitracin__bacA	bacA	#N/A	unclassified.Proteobacteria	IV
SCHL1contigs_k95_1733266	193467	SCHL1contigs_k95_1733266_132	CAR56416	multidrug	multidrug__ceoB	ceoB	#N/A	chromosome.Proteobacteria	IV
SCHL1contigs_k95_1733266	193467	SCHL1contigs_k95_1733266_176	gb|AND91341.1|ARO:3000856|BJP-1	beta_lactam	beta_lactam__BJP-1	BJP-1	#N/A	chromosome.Proteobacteria	IV
SCHL1contigs_k95_1027967	6591	SCHL1contigs_k95_1027967_1	BAB71966	tetracycline	tetracycline__tetA(P)	tetA(P)	#N/A	unclassified.Firmicutes	IV
SCHL1contigs_k95_1027967	6591	SCHL1contigs_k95_1027967_2	ZP_02632674	tetracycline	tetracycline__tetB(P)	tetB(P)	#N/A	unclassified.Firmicutes	IV
SCHL1contigs_k95_52026	105154	SCHL1contigs_k95_52026_95	YP_002092118	bacitracin	bacitracin__bacA	bacA	#N/A	chromosome.Proteobacteria	IV
SCHL1contigs_k95_138303	176491	SCHL1contigs_k95_138303_88	ZP_04623896	polymyxin	polymyxin__rosA	rosA	#N/A	chromosome.Proteobacteria	IV
SCHL1contigs_k95_139327	27912	SCHL1contigs_k95_139327_12	YP_001477378	polymyxin	polymyxin__rosA	rosA	#N/A	plasmid.Proteobacteria	IV
SCHL1contigs_k95_850987	116772	SCHL1contigs_k95_850987_52	gb|ADV91011.1|ARO:3000245|RbpA	rifamycin	rifamycin__RbpA	RbpA	#N/A	chromosome.Actinobacteria	IV
SCHL1contigs_k95_852022	6608	SCHL1contigs_k95_852022_3	gb|AAP43110.2|ARO:3003923|oqxB	multidrug	multidrug__oqxB	oqxB	#N/A	unclassified.Proteobacteria	IV
SCHL1contigs_k95_1562581	12669	SCHL1contigs_k95_1562581_5	gi|836563560|ref|WP_047722176.1|	tetracycline	tetracycline__tet(A)	tet(A)	#N/A	unclassified.Proteobacteria	II
SCHL1contigs_k95_1652815	28369	SCHL1contigs_k95_1652815_7	AY264780.2.gene3.p01	tetracycline	tetracycline__tet(41)	tet(41)	#N/A	chromosome.Proteobacteria	IV
SCHL1contigs_k95_1118354	7402	SCHL1contigs_k95_1118354_4	gb|CAA03986.1|ARO:3000343|tap	multidrug	multidrug__tap	tap	#N/A	unclassified.Actinobacteria	IV
SCHL1contigs_k95_1565542	3356	SCHL1contigs_k95_1565542_2	gb|AAC75089.1|ARO:3003577|ugd	polymyxin	polymyxin__ugd	ugd	#N/A	plasmid.Firmicutes	IV
[truncated: 953 more rows]

## Sheet: allarg(No duplicates)
Contig ID	Contig Length (bp)	PlasFlow Prediction
QTSJF1contigs_k95_148571	925255	chromosome.Proteobacteria
QTSJF2contigs_k95_197668	854418	chromosome.Proteobacteria
QTSJF1contigs_k95_1252931	755312	unclassified.Proteobacteria
SCHL1contigs_k95_1102947	755312	unclassified.Proteobacteria
QTSJF1contigs_k95_659469	752222	chromosome.Actinobacteria
QTSJF2contigs_k95_207149	752222	chromosome.Actinobacteria
SCHL1contigs_k95_256464	752192	chromosome.Actinobacteria
SCHL2contigs_k95_2037868	749497	chromosome.Actinobacteria
QTSJF2contigs_k95_218923	651612	unclassified.Proteobacteria
SCHL1contigs_k95_397324	614403	chromosome.Proteobacteria
SCHL2contigs_k95_2320563	559375	unclassified.Proteobacteria
SCHL1contigs_k95_634692	482836	chromosome.Proteobacteria
QTSJF1contigs_k95_1172080	481660	chromosome.Proteobacteria
QTSJF2contigs_k95_240578	461098	unclassified.Proteobacteria
QTSJF2contigs_k95_176032	438520	unclassified.Proteobacteria
SCHL2contigs_k95_1088907	438520	unclassified.Proteobacteria
QTSJF1contigs_k95_1187294	425021	chromosome.Proteobacteria
JDDY1contigs_k95_673475	424998	chromosome.Proteobacteria
SCHL1contigs_k95_1425751	420391	unclassified.Proteobacteria
QTSJF1contigs_k95_182888	417651	unclassified.Proteobacteria
QTSJF1contigs_k95_420991	393087	chromosome.Proteobacteria
JDSJF2contigs_k95_841393	392861	chromosome.Proteobacteria
JDSJF3contigs_k95_972299	392861	chromosome.Proteobacteria
JDSY1contigs_k95_1612554	392861	chromosome.Proteobacteria
QTHL3contigs_k95_880346	392861	chromosome.Proteobacteria
SCSJF1contigs_k95_805696	392861	chromosome.Proteobacteria
SCSJF3contigs_k95_717134	392861	chromosome.Proteobacteria
TLHL1contigs_k95_326831	392861	chromosome.Proteobacteria
TLHL2contigs_k95_33934	392861	chromosome.Proteobacteria
TLHL3contigs_k95_40182	392861	chromosome.Proteobacteria
TLSJF3contigs_k95_1000253	392861	chromosome.Proteobacteria
QTSJF2contigs_k95_236815	366616	chromosome.Proteobacteria
QTSJF1contigs_k95_791226	366097	chromosome.Actinobacteria
QTSJF2contigs_k95_351920	366097	chromosome.Actinobacteria
SCHL1contigs_k95_1271277	366097	chromosome.Actinobacteria
SCHL2contigs_k95_549834	366097	chromosome.Actinobacteria
JDDY1contigs_k95_498099	358720	chromosome.Proteobacteria
JDSJF1contigs_k95_221269	340470	chromosome.Proteobacteria
JDSJF2contigs_k95_1633545	340470	chromosome.Proteobacteria
JDSJF3contigs_k95_252974	340470	chromosome.Proteobacteria
QTHL3contigs_k95_475726	340470	chromosome.Proteobacteria
SCSJF1contigs_k95_829936	340470	chromosome.Proteobacteria
SCSJF3contigs_k95_575773	340470	chromosome.Proteobacteria
TLHL1contigs_k95_247262	340470	chromosome.Proteobacteria
TLHL2contigs_k95_400600	340470	chromosome.Proteobacteria
TLHL3contigs_k95_167259	340469	chromosome.Proteobacteria
QTSJF2contigs_k95_441213	332334	unclassified.Proteobacteria
JDSY3contigs_k95_1729425	316910	chromosome.Proteobacteria
SCHL2contigs_k95_1197070	313824	chromosome.Proteobacteria
SCHL2contigs_k95_635906	308736	unclassified.Proteobacteria
QTHL3contigs_k95_363588	299816	chromosome.Proteobacteria
QTSJF2contigs_k95_162008	291956	unclassified.Proteobacteria
QTSJF1contigs_k95_4080	284685	plasmid.Proteobacteria
JDSJF1contigs_k95_267732	281804	chromosome.Proteobacteria
JDSJF2contigs_k95_1039766	281804	chromosome.Proteobacteria
JDSJF3contigs_k95_257159	281804	chromosome.Proteobacteria
JDSY1contigs_k95_1352054	281804	chromosome.Proteobacteria
QTHL3contigs_k95_416213	281804	chromosome.Proteobacteria
SCSJF3contigs_k95_210237	281804	chromosome.Proteobacteria
TLHL1contigs_k95_338019	281804	chromosome.Proteobacteria
TLHL3contigs_k95_448904	281804	chromosome.Proteobacteria
TLSJF3contigs_k95_1169884	281804	chromosome.Proteobacteria
SCSJF1contigs_k95_326071	281582	chromosome.Proteobacteria
JDSJF1contigs_k95_268430	279172	chromosome.Proteobacteria
JDSJF2contigs_k95_354324	279172	chromosome.Proteobacteria
JDSJF3contigs_k95_450912	279172	chromosome.Proteobacteria
QTHL3contigs_k95_869352	279172	chromosome.Proteobacteria
SCSJF1contigs_k95_1058426	279172	chromosome.Proteobacteria
SCSJF3contigs_k95_122344	279172	chromosome.Proteobacteria
TLHL1contigs_k95_319055	279172	chromosome.Proteobacteria
TLHL2contigs_k95_208948	279172	chromosome.Proteobacteria
TLHL3contigs_k95_283458	279172	chromosome.Proteobacteria
TLSJF3contigs_k95_292216	279172	chromosome.Proteobacteria
JDSY3contigs_k95_2132987	279171	chromosome.Proteobacteria
QTSJF2contigs_k95_281442	275162	plasmid.Proteobacteria
SCHL1contigs_k95_1442289	275162	plasmid.Proteobacteria
SCHL2contigs_k95_1362400	275162	plasmid.Proteobacteria
QTSJF1contigs_k95_671546	269482	chromosome.Actinobacteria
QTSJF2contigs_k95_31004	269482	chromosome.Actinobacteria
SCHL1contigs_k95_295805	269482	chromosome.Actinobacteria
JDSJF1contigs_k95_583759	267280	chromosome.Proteobacteria
JDSJF1contigs_k95_388749	266690	chromosome.Proteobacteria
JDSJF3contigs_k95_1105955	265845	chromosome.Proteobacteria
JDSY3contigs_k95_860361	265845	chromosome.Proteobacteria
SCSJF3contigs_k95_71980	265845	chromosome.Proteobacteria
QTHL3contigs_k95_341204	264999	chromosome.Proteobacteria
TLHL1contigs_k95_214927	264999	chromosome.Proteobacteria
JDSJF2contigs_k95_262121	264992	chromosome.Proteobacteria
SCSJF1contigs_k95_21561	264992	chromosome.Proteobacteria
JDSY1contigs_k95_1528468	264833	chromosome.Proteobacteria
TLHL3contigs_k95_415344	264627	chromosome.Proteobacteria
TLHL2contigs_k95_372014	263928	chromosome.Proteobacteria
TLSJF3contigs_k95_1794510	263928	chromosome.Proteobacteria
QTHL2contigs_k95_2566523	259383	chromosome.Firmicutes
SCSJF1contigs_k95_500428	252228	chromosome.Actinobacteria
QTSJF1contigs_k95_467799	241910	chromosome.Proteobacteria
SCHL1contigs_k95_392151	241910	chromosome.Proteobacteria
SCSJF3contigs_k95_306546	241355	chromosome.Proteobacteria
JDSY3contigs_k95_1038540	240989	chromosome.Proteobacteria
SCHL2contigs_k95_140449	236991	chromosome.Proteobacteria
TLSY3contigs_k95_374182	235578	chromosome.Firmicutes
SCHL1contigs_k95_1691601	225477	chromosome.Proteobacteria
QTSJF2contigs_k95_471829	220330	chromosome.Proteobacteria
QTDN1contigs_k95_2143006	214699	chromosome.Firmicutes
SCHL2contigs_k95_1572274	211521	chromosome.Actinobacteria
JDSY1contigs_k95_954629	207451	chromosome.Proteobacteria
QTSJF1contigs_k95_1293125	203810	unclassified.Proteobacteria
SCSJF1contigs_k95_601620	196842	chromosome.Proteobacteria
QTSJF1contigs_k95_554805	196707	chromosome.unclassified
SCHL1contigs_k95_1733266	193467	chromosome.Proteobacteria
SCSJF3contigs_k95_111304	192894	chromosome.Proteobacteria
QTSJF1contigs_k95_618346	184833	chromosome.Actinobacteria
SCHL1contigs_k95_138303	176491	chromosome.Proteobacteria
QTSJF1contigs_k95_905976	175582	chromosome.Actinobacteria
QTSJF2contigs_k95_451262	175582	chromosome.Actinobacteria
SCHL1contigs_k95_1161425	175582	chromosome.Actinobacteria
QTSJF1contigs_k95_186508	172866	chromosome.Actinobacteria
JDSJF3contigs_k95_176242	172736	chromosome.Proteobacteria
TLSJF3contigs_k95_524714	163047	chromosome.Proteobacteria
QTSJF1contigs_k95_802547	162847	chromosome.Firmicutes
JDSJF2contigs_k95_1097952	161158	chromosome.Proteobacteria
SCHL2contigs_k95_535322	158785	unclassified.Proteobacteria
JDSJF1contigs_k95_148787	155445	chromosome.Actinobacteria
QTSJF2contigs_k95_56709	153530	unclassified.Proteobacteria
TLHL2contigs_k95_69674	150450	chromosome.Proteobacteria
JDDY1contigs_k95_92497	150268	chromosome.Proteobacteria
SCHL1contigs_k95_1702988	148594	unclassified.Proteobacteria
JDSJF2contigs_k95_10528	145592	chromosome.Proteobacteria
SCHL2contigs_k95_8622	145450	plasmid.Proteobacteria
JDSJF1contigs_k95_127342	144202	chromosome.Proteobacteria
SCHL1contigs_k95_1255626	143643	unclassified.Proteobacteria
QTSJF3contigs_k95_574598	142621	chromosome.Firmicutes
SCSJF1contigs_k95_364558	138632	unclassified.Actinobacteria
QTSJF1contigs_k95_687356	137610	unclassified.Proteobacteria
JDSJF1contigs_k95_452552	137100	chromosome.Proteobacteria
QTHL3contigs_k95_492958	136175	chromosome.unclassified
SCSJF3contigs_k95_676737	132100	chromosome.Firmicutes
QTSJF2contigs_k95_531727	128901	chromosome.Proteobacteria
SCHL2contigs_k95_755813	128901	chromosome.Proteobacteria
JDSY1contigs_k95_2662117	127342	chromosome.Proteobacteria
SCHL2contigs_k95_506651	126113	chromosome.Actinobacteria
TLSY2contigs_k95_2297311	124379	chromosome.Firmicutes
QTSJF2contigs_k95_311908	123431	plasmid.Proteobacteria
SCHL2contigs_k95_1177152	123270	chromosome.Proteobacteria
QTSJF2contigs_k95_279002	123181	chromosome.Proteobacteria
QTSJF1contigs_k95_104008	118395	unclassified.Proteobacteria
SCHL1contigs_k95_850987	116772	chromosome.Actinobacteria
JDSJF2contigs_k95_1352333	116242	chromosome.Actinobacteria
SCHL2contigs_k95_1331662	115378	unclassified.Proteobacteria
JDSY3contigs_k95_307887	115235	chromosome.Proteobacteria
JDSJF3contigs_k95_1119533	112320	chromosome.Proteobacteria
QTSJF2contigs_k95_117963	111691	chromosome.Firmicutes
JDSJF2contigs_k95_332697	110977	chromosome.Proteobacteria
QTSJF2contigs_k95_472101	110081	chromosome.Bacteroidetes
SCHL2contigs_k95_336730	110081	chromosome.Bacteroidetes
SCSJF3contigs_k95_553418	107052	chromosome.Proteobacteria
JDSJF1contigs_k95_210535	106418	chromosome.Proteobacteria
SCHL2contigs_k95_1805941	105490	chromosome.Proteobacteria
SCHL1contigs_k95_52026	105154	chromosome.Proteobacteria
TLHL3contigs_k95_161277	102590	chromosome.Proteobacteria
JDSY1contigs_k95_2774176	102563	chromosome.Proteobacteria
JDSY3contigs_k95_2454639	102563	chromosome.Proteobacteria
TLSJF3contigs_k95_889432	102563	chromosome.Proteobacteria
JDSJF3contigs_k95_570805	102561	chromosome.Proteobacteria
SCSJF3contigs_k95_667704	102561	chromosome.Proteobacteria
TLHL1contigs_k95_26628	102561	chromosome.Proteobacteria
TLHL2contigs_k95_312426	102561	chromosome.Proteobacteria
SCSJF1contigs_k95_759417	102560	chromosome.Proteobacteria
JDSJF1contigs_k95_213501	102555	chromosome.Proteobacteria
JDSJF2contigs_k95_828928	102549	chromosome.Proteobacteria
QTHL2contigs_k95_1681565	100841	chromosome.Firmicutes
SCHL2contigs_k95_2241315	100260	chromosome.Proteobacteria
SCHL1contigs_k95_1457577	98805	chromosome.Proteobacteria
SCSJF3contigs_k95_746594	98321	chromosome.Firmicutes
JDSJF2contigs_k95_828613	97717	chromosome.Proteobacteria
QTSJF2contigs_k95_62856	96173	unclassified.Proteobacteria
SCHL2contigs_k95_1434276	96173	unclassified.Proteobacteria
SCHL1contigs_k95_485276	95663	chromosome.Proteobacteria
QTSJF2contigs_k95_244735	95142	unclassified.Proteobacteria
SCHL2contigs_k95_60813	93339	chromosome.Proteobacteria
QTSJF1contigs_k95_785798	92091	chromosome.Proteobacteria
SCSJF3contigs_k95_643732	91962	chromosome.Proteobacteria
QTHL1contigs_k95_542471	90679	unclassified.Actinobacteria
SCHL1contigs_k95_299798	90595	unclassified.Proteobacteria
QTDN1contigs_k95_1366043	89681	chromosome.unclassified
SCHL1contigs_k95_438207	88069	chromosome.Firmicutes
TLSY3contigs_k95_1177585	87884	chromosome.Proteobacteria
QTSJF2contigs_k95_86806	87555	chromosome.Proteobacteria
SCHL1contigs_k95_1594771	86170	chromosome.Proteobacteria
JDSJF1contigs_k95_212200	84534	chromosome.Actinobacteria
JDSJF3contigs_k95_396343	84534	chromosome.Actinobacteria
SCSJF1contigs_k95_25664	84534	chromosome.Actinobacteria
SCSJF3contigs_k95_569391	84534	chromosome.Actinobacteria
JDDY1contigs_k95_215935	82305	chromosome.Proteobacteria
JDSJF3contigs_k95_593694	82250	plasmid.Proteobacteria
SCSJF3contigs_k95_864956	81504	chromosome.Proteobacteria
TLHL3contigs_k95_78051	81190	unclassified.Firmicutes
JDSJF1contigs_k95_761968	76554	chromosome.Proteobacteria
QTSJF2contigs_k95_238053	76283	unclassified.Proteobacteria
QTDN2contigs_k95_1345239	76090	unclassified.Proteobacteria
JDSJF1contigs_k95_288177	75682	chromosome.Proteobacteria
SCHL1contigs_k95_754358	74865	chromosome.Proteobacteria
SCSJF1contigs_k95_391797	74790	plasmid.Actinobacteria
SCSJF1contigs_k95_899861	74177	chromosome.Proteobacteria
QTSJF1contigs_k95_107240	72992	unclassified.unclassified
SCSJF3contigs_k95_959634	72856	chromosome.Proteobacteria
TLSY3contigs_k95_3528346	71595	chromosome.Proteobacteria
QTSJF2contigs_k95_180173	70990	chromosome.Proteobacteria
QTDN3contigs_k95_612463	70298	chromosome.Bacteroidetes
QTHL3contigs_k95_68523	70001	chromosome.Firmicutes
JDSJF3contigs_k95_990930	69300	chromosome.Proteobacteria
JDSJF1contigs_k95_355995	68991	chromosome.Actinobacteria
TLDY1contigs_k95_1736	68269	chromosome.Proteobacteria
SCSJF3contigs_k95_9482	66858	chromosome.Proteobacteria
JDSJF1contigs_k95_144240	66646	chromosome.Proteobacteria
SCSJF1contigs_k95_318999	66523	chromosome.Proteobacteria
QTSJF1contigs_k95_941151	65689	chromosome.Proteobacteria
SCSJF1contigs_k95_827976	65284	chromosome.Proteobacteria
SCHL2contigs_k95_2181729	64591	chromosome.Proteobacteria
JDSJF1contigs_k95_770372	64400	unclassified.Proteobacteria
SCSJF1contigs_k95_667434	64223	chromosome.Proteobacteria
SCHL2contigs_k95_1655762	63971	chromosome.Proteobacteria
SCSJF1contigs_k95_666949	63899	chromosome.Proteobacteria
TLDY1contigs_k95_5209	63627	chromosome.Proteobacteria
SCSJF3contigs_k95_927267	63481	chromosome.Proteobacteria
SCSJF3contigs_k95_873634	63425	chromosome.Firmicutes
JDSJF1contigs_k95_175478	63423	chromosome.Firmicutes
SCSJF1contigs_k95_377377	63423	chromosome.Firmicutes
SCHL2contigs_k95_653152	63212	chromosome.Proteobacteria
QTHL3contigs_k95_389042	63047	plasmid.Proteobacteria
SCSJF3contigs_k95_570581	62881	plasmid.Proteobacteria
QTSJF2contigs_k95_289099	62845	chromosome.Proteobacteria
QTHL2contigs_k95_3028195	61924	chromosome.Firmicutes
JDSJF2contigs_k95_1043027	61505	chromosome.Actinobacteria
JDSJF1contigs_k95_772885	60844	plasmid.Proteobacteria
JDSJF2contigs_k95_1051982	60844	plasmid.Proteobacteria
SCSJF1contigs_k95_82054	60844	plasmid.Proteobacteria
QTSJF2contigs_k95_157027	60562	chromosome.Proteobacteria
JDSJF1contigs_k95_176218	60296	chromosome.Proteobacteria
SCHL1contigs_k95_727017	60277	chromosome.Firmicutes
JDHL1contigs_k95_205589	60078	chromosome.Firmicutes
JDSJF2contigs_k95_960662	59696	chromosome.Actinobacteria
SCSJF1contigs_k95_295940	59523	plasmid.Proteobacteria
QTSJF1contigs_k95_147967	59401	unclassified.Proteobacteria
SCHL1contigs_k95_732916	59353	chromosome.Proteobacteria
JDSJF1contigs_k95_3719	58794	chromosome.Proteobacteria
QTSJF2contigs_k95_539160	58756	plasmid.Proteobacteria
SCHL2contigs_k95_2408217	58756	plasmid.Proteobacteria
QTSJF1contigs_k95_569402	58501	plasmid.Proteobacteria
SCSJF1contigs_k95_359473	57437	chromosome.Proteobacteria
QTSY2contigs_k95_1927771	56079	chromosome.Proteobacteria
SCHL1contigs_k95_70192	55878	chromosome.Proteobacteria
JDSJF1contigs_k95_576970	55426	chromosome.Proteobacteria
QTHL3contigs_k95_769644	55044	plasmid.Proteobacteria
JDSJF3contigs_k95_8709	54469	chromosome.Proteobacteria
SCSJF1contigs_k95_829802	54362	chromosome.Proteobacteria
SCHL1contigs_k95_1245305	53816	chromosome.Proteobacteria
SCHL1contigs_k95_511983	53755	chromosome.Proteobacteria
SCHL1contigs_k95_867095	53276	chromosome.Proteobacteria
SCHL2contigs_k95_2343436	53258	chromosome.Proteobacteria
QTSY3contigs_k95_259887	53147	chromosome.Proteobacteria
SCHL1contigs_k95_1008308	52722	chromosome.Proteobacteria
SCSJF3contigs_k95_577030	51880	chromosome.Proteobacteria
SCHL2contigs_k95_1677368	51789	chromosome.Firmicutes
TLSY3contigs_k95_3900278	51602	chromosome.Proteobacteria
SCSJF3contigs_k95_513934	51584	chromosome.Proteobacteria
SCHL1contigs_k95_817887	51160	chromosome.Actinobacteria
QTSJF2contigs_k95_274190	50620	unclassified.Proteobacteria
JDSJF2contigs_k95_1062055	50394	chromosome.Actinobacteria
SCHL2contigs_k95_2122604	50360	unclassified.Proteobacteria
QTHL3contigs_k95_494793	49937	chromosome.Actinobacteria
SCHL1contigs_k95_1706504	49746	chromosome.Proteobacteria
SCHL2contigs_k95_410068	49517	unclassified.Proteobacteria
TLDY1contigs_k95_4280	49443	chromosome.Proteobacteria
JDHL1contigs_k95_497848	49166	chromosome.Firmicutes
SCSJF1contigs_k95_673078	49045	unclassified.Proteobacteria
TLHL2contigs_k95_337765	48858	plasmid.Firmicutes
QTSJF2contigs_k95_213417	48507	unclassified.Proteobacteria
SCSJF1contigs_k95_910897	48041	plasmid.Proteobacteria
QTSJF2contigs_k95_510877	47460	unclassified.Proteobacteria
QTSJF2contigs_k95_508792	47427	chromosome.Proteobacteria
SCSJF1contigs_k95_413966	46706	chromosome.Proteobacteria
QTHL3contigs_k95_140577	46367	chromosome.unclassified
JDSJF3contigs_k95_169113	46290	chromosome.Proteobacteria
TLHL3contigs_k95_304909	46113	unclassified.Firmicutes
SCHL1contigs_k95_1466117	45598	chromosome.Firmicutes
QTHL3contigs_k95_137630	45478	chromosome.Firmicutes
QTSY2contigs_k95_1183190	45427	chromosome.Proteobacteria
QTSJF2contigs_k95_497303	45385	unclassified.Proteobacteria
SCSJF3contigs_k95_530806	45313	chromosome.Proteobacteria
QTSJF1contigs_k95_1315111	45235	chromosome.Firmicutes
TLHL2contigs_k95_344686	44686	chromosome.Firmicutes
SCHL1contigs_k95_1487208	44589	chromosome.Proteobacteria
JDHL3contigs_k95_301454	44558	chromosome.Proteobacteria
JDSJF1contigs_k95_760720	44486	chromosome.Proteobacteria
JDHL2contigs_k95_1141	44279	chromosome.Proteobacteria
QTSY3contigs_k95_551617	44263	chromosome.Proteobacteria
SCHL1contigs_k95_574370	44029	chromosome.Proteobacteria
TLHL3contigs_k95_277222	42975	chromosome.Firmicutes
QTSY3contigs_k95_2457185	42913	chromosome.Proteobacteria
JDSJF1contigs_k95_165722	42826	chromosome.Proteobacteria
SCSJF3contigs_k95_93887	42181	chromosome.Proteobacteria
JDSJF1contigs_k95_742994	41774	plasmid.Actinobacteria
JDSJF3contigs_k95_4843	41726	chromosome.Proteobacteria
QTSJF2contigs_k95_210313	41617	unclassified.Proteobacteria
JDSJF3contigs_k95_963616	41525	chromosome.Proteobacteria
SCHL1contigs_k95_857104	41224	chromosome.Proteobacteria
SCDN3contigs_k95_1061743	41160	chromosome.Proteobacteria
QTSY1contigs_k95_1867283	40905	chromosome.Proteobacteria
JDHL1contigs_k95_1097363	40846	chromosome.Firmicutes
SCSJF2contigs_k95_341151	40720	chromosome.Firmicutes
SCDY1contigs_k95_360419	40719	chromosome.Firmicutes
SCHL1contigs_k95_782274	40432	chromosome.Firmicutes
QTSJF1contigs_k95_1175510	40208	chromosome.Proteobacteria
JDSJF3contigs_k95_435908	39998	chromosome.Proteobacteria
QTSY1contigs_k95_1122777	39966	chromosome.Proteobacteria
SCHL1contigs_k95_1243362	39951	chromosome.unclassified
SCSJF3contigs_k95_727049	39672	chromosome.Firmicutes
JDHL3contigs_k95_1104460	39518	chromosome.Firmicutes
SCHL1contigs_k95_751753	39183	chromosome.Proteobacteria
QTHL3contigs_k95_490956	39108	chromosome.Firmicutes
QTSJF1contigs_k95_57912	39098	chromosome.Firmicutes
QTSJF3contigs_k95_1506605	39078	chromosome.Firmicutes
SCHL2contigs_k95_27459	38831	chromosome.unclassified
JDHL1contigs_k95_181474	38487	unclassified.Firmicutes
JDHL3contigs_k95_566751	38483	unclassified.Firmicutes
QTHL3contigs_k95_699320	38271	chromosome.Firmicutes
SCSJF3contigs_k95_980604	38257	plasmid.Proteobacteria
QTSJF1contigs_k95_1056447	38251	unclassified.Proteobacteria
JDSJF2contigs_k95_145345	37756	chromosome.Actinobacteria
SCSJF1contigs_k95_243866	37404	chromosome.Proteobacteria
QTSJF1contigs_k95_427389	37287	chromosome.unclassified
QTSJF1contigs_k95_771496	36943	unclassified.Proteobacteria
QTSJF1contigs_k95_1343622	36750	chromosome.unclassified
SCDY3contigs_k95_306105	36505	chromosome.Proteobacteria
QTSJF1contigs_k95_1004952	36378	plasmid.Proteobacteria
SCHL1contigs_k95_883642	36378	plasmid.Proteobacteria
TLSY3contigs_k95_3877827	36323	chromosome.Proteobacteria
QTSJF3contigs_k95_1579911	36238	chromosome.Actinobacteria
JDSJF3contigs_k95_280581	36124	chromosome.Proteobacteria
SCHL1contigs_k95_896948	36021	chromosome.Proteobacteria
JDSJF3contigs_k95_983715	35615	chromosome.Proteobacteria
SCSJF1contigs_k95_800074	35557	chromosome.Proteobacteria
TLDY1contigs_k95_4604	35424	unclassified.Proteobacteria
JDSJF3contigs_k95_546509	35378	chromosome.Proteobacteria
SCHL1contigs_k95_134487	35088	unclassified.Proteobacteria
QTSJF3contigs_k95_1146046	34971	unclassified.unclassified
SCSJF3contigs_k95_415036	34969	unclassified.unclassified
QTSY1contigs_k95_1611974	34907	chromosome.Proteobacteria
QTHL3contigs_k95_808649	34547	plasmid.Proteobacteria
QTHL3contigs_k95_970536	34476	unclassified.unclassified
SCHL2contigs_k95_352041	34454	unclassified.Proteobacteria
TLDY1contigs_k95_470	34161	chromosome.Proteobacteria
QTSJF1contigs_k95_314597	33999	unclassified.Proteobacteria
TLSY2contigs_k95_2099165	33870	chromosome.Proteobacteria
JDSJF2contigs_k95_1360893	33860	chromosome.Actinobacteria
QTSJF1contigs_k95_963262	33760	chromosome.Firmicutes
SCHL1contigs_k95_256015	33169	unclassified.Proteobacteria
SCDN2contigs_k95_109091	33070	chromosome.Proteobacteria
SCSJF3contigs_k95_207637	33017	chromosome.Proteobacteria
JDHL3contigs_k95_884086	32515	plasmid.Firmicutes
SCSJF3contigs_k95_709852	32511	chromosome.unclassified
SCSJF1contigs_k95_789429	32314	chromosome.unclassified
TLDY1contigs_k95_4205	31772	chromosome.Proteobacteria
SCSJF3contigs_k95_244552	31580	chromosome.Proteobacteria
JDHL3contigs_k95_6051	31386	chromosome.Firmicutes
TLDY1contigs_k95_827	31247	unclassified.Proteobacteria
QTHL3contigs_k95_372505	31027	unclassified.unclassified
SCSJF3contigs_k95_762109	30955	plasmid.Proteobacteria
SCHL2contigs_k95_699192	30377	unclassified.Proteobacteria
JDSJF1contigs_k95_623513	30173	plasmid.Proteobacteria
SCHL1contigs_k95_339555	30173	unclassified.Proteobacteria
JDSJF1contigs_k95_249955	30171	chromosome.Proteobacteria
SCHL1contigs_k95_536915	29778	unclassified.Proteobacteria
SCHL1contigs_k95_90704	29580	chromosome.Proteobacteria
JDSJF3contigs_k95_512006	29472	unclassified.Proteobacteria
QTSJF2contigs_k95_157610	29406	unclassified.Proteobacteria
SCSJF3contigs_k95_516584	29349	chromosome.Proteobacteria
JDSJF3contigs_k95_275323	29192	chromosome.Proteobacteria
JDHL3contigs_k95_703299	29085	chromosome.Firmicutes
JDHL2contigs_k95_3049	29057	chromosome.Proteobacteria
QTHL1contigs_k95_345192	29023	chromosome.Proteobacteria
QTHL2contigs_k95_2213315	28988	chromosome.Proteobacteria
SCSJF1contigs_k95_472066	28910	chromosome.Proteobacteria
QTHL1contigs_k95_498407	28824	unclassified.Actinobacteria
JDSJF1contigs_k95_544630	28516	chromosome.Proteobacteria
JDSY2contigs_k95_1380851	28424	unclassified.Proteobacteria
SCHL1contigs_k95_1652815	28369	chromosome.Proteobacteria
JDSJF3contigs_k95_450730	28108	chromosome.Proteobacteria
TLDY1contigs_k95_537	28078	chromosome.Proteobacteria
QTSJF1contigs_k95_605987	28077	chromosome.Proteobacteria
SCSJF1contigs_k95_553161	28076	chromosome.Proteobacteria
SCSJF1contigs_k95_41412	28000	chromosome.Proteobacteria
QTSJF1contigs_k95_1093553	27967	chromosome.Proteobacteria
SCSJF1contigs_k95_1146952	27967	chromosome.Proteobacteria
SCHL1contigs_k95_685282	27954	chromosome.Proteobacteria
SCHL1contigs_k95_139327	27912	plasmid.Proteobacteria
JDSJF1contigs_k95_206157	27906	chromosome.Proteobacteria
JDSJF3contigs_k95_463553	27846	chromosome.Proteobacteria
JDHL3contigs_k95_277425	27723	chromosome.Firmicutes
SCSJF3contigs_k95_245741	27693	chromosome.Firmicutes
SCHL2contigs_k95_2323953	27627	unclassified.unclassified
QTHL3contigs_k95_316321	27485	chromosome.Proteobacteria
JDSJF2contigs_k95_740680	27283	chromosome.Actinobacteria
SCSJF3contigs_k95_222302	27184	unclassified.Firmicutes
QTSJF2contigs_k95_400369	27153	chromosome.Proteobacteria
QTHL1contigs_k95_65987	27040	chromosome.Actinobacteria
TLHL3contigs_k95_44421	26607	chromosome.Firmicutes
QTSJF3contigs_k95_520192	26567	chromosome.Proteobacteria
SCHL1contigs_k95_1328812	26552	chromosome.Proteobacteria
JDSJF3contigs_k95_734134	26384	plasmid.Proteobacteria
TLHL1contigs_k95_105391	26374	chromosome.unclassified
JDHL1contigs_k95_945571	25911	unclassified.Firmicutes
SCSJF1contigs_k95_210811	25875	chromosome.Proteobacteria
JDSJF1contigs_k95_489737	25586	chromosome.Proteobacteria
JDSJF2contigs_k95_1365028	25541	chromosome.Actinobacteria
JDHL3contigs_k95_163198	25356	unclassified.Firmicutes
JDSJF1contigs_k95_472942	25329	chromosome.Proteobacteria
TLDY1contigs_k95_748	25301	chromosome.Proteobacteria
SCHL1contigs_k95_684370	25287	chromosome.Proteobacteria
TLHL3contigs_k95_450716	25269	unclassified.Firmicutes
TLHL1contigs_k95_356545	25231	chromosome.Firmicutes
SCHL2contigs_k95_792546	25190	chromosome.unclassified
TLHL3contigs_k95_351265	25183	unclassified.Firmicutes
JDSJF3contigs_k95_292476	25156	chromosome.Proteobacteria
TLHL3contigs_k95_82435	25043	chromosome.Firmicutes
SCSJF3contigs_k95_830771	24928	unclassified.Proteobacteria
JDSY3contigs_k95_1392878	24742	chromosome.Proteobacteria
QTSJF2contigs_k95_177107	24697	chromosome.Proteobacteria
QTSJF1contigs_k95_311464	24648	chromosome.Firmicutes
JDSJF2contigs_k95_328700	24511	chromosome.Actinobacteria
TLDY1contigs_k95_1450	24366	chromosome.Proteobacteria
JDSY2contigs_k95_2245972	24302	chromosome.Proteobacteria
SCHL1contigs_k95_1714559	24191	chromosome.Proteobacteria
QTHL3contigs_k95_965976	24144	chromosome.unclassified
SCSJF1contigs_k95_472336	24144	chromosome.Proteobacteria
SCHL2contigs_k95_889133	24111	unclassified.Bacteroidetes
JDHL2contigs_k95_3018	24101	unclassified.Proteobacteria
SCSJF1contigs_k95_822870	24095	chromosome.Proteobacteria
SCHL2contigs_k95_2286300	24054	unclassified.Proteobacteria
SCSJF3contigs_k95_142597	24047	unclassified.Proteobacteria
SCHL1contigs_k95_1367751	24021	chromosome.unclassified
JDHL1contigs_k95_1177432	24004	chromosome.Firmicutes
JDHL3contigs_k95_58510	24004	chromosome.Firmicutes
JDSJF1contigs_k95_270621	23900	chromosome.Proteobacteria
SCSJF1contigs_k95_235638	23819	chromosome.Proteobacteria
TLSY3contigs_k95_1481803	23782	chromosome.Proteobacteria
SCSJF3contigs_k95_986760	23779	chromosome.Proteobacteria
JDHL1contigs_k95_25066	23730	chromosome.Firmicutes
SCHL2contigs_k95_1953528	23631	chromosome.Proteobacteria
JDHL1contigs_k95_1145379	23598	unclassified.Proteobacteria
TLHL3contigs_k95_181005	23572	chromosome.Firmicutes
SCHL1contigs_k95_1055812	23570	chromosome.Bacteroidetes
TLSY2contigs_k95_802006	23531	chromosome.Proteobacteria
SCHL2contigs_k95_732214	23504	chromosome.Proteobacteria
TLDY1contigs_k95_3089	23497	chromosome.Proteobacteria
QTSJF3contigs_k95_1433141	23288	chromosome.Proteobacteria
JDSY2contigs_k95_1175834	23269	chromosome.Proteobacteria
JDHL2contigs_k95_3736	23116	chromosome.Proteobacteria
SCSJF1contigs_k95_72804	23096	plasmid.Proteobacteria
JDHL2contigs_k95_446	22885	chromosome.Proteobacteria
QTSJF3contigs_k95_233627	22822	unclassified.unclassified
SCSJF1contigs_k95_470981	22657	plasmid.Firmicutes
SCSJF3contigs_k95_946526	22615	chromosome.Firmicutes
JDSJF2contigs_k95_310330	22578	chromosome.Actinobacteria
QTSJF3contigs_k95_1495387	22473	chromosome.Proteobacteria
QTHL3contigs_k95_937406	22393	chromosome.Firmicutes
SCSJF1contigs_k95_567936	22252	chromosome.Proteobacteria
SCSJF3contigs_k95_888788	22220	unclassified.Proteobacteria
JDSJF1contigs_k95_26896	22179	chromosome.Proteobacteria
TLDY1contigs_k95_718	22019	chromosome.Proteobacteria
JDHL1contigs_k95_948114	21795	unclassified.Proteobacteria
QTSJF1contigs_k95_353122	21728	unclassified.Proteobacteria
SCHL2contigs_k95_775093	21517	plasmid.Proteobacteria
QTSJF1contigs_k95_1322507	21296	plasmid.Proteobacteria
JDHL3contigs_k95_794204	21251	unclassified.Firmicutes
SCHL1contigs_k95_285069	21140	unclassified.Proteobacteria
QTSJF1contigs_k95_1334235	21025	unclassified.unclassified
JDSJF2contigs_k95_103490	21019	unclassified.unclassified
TLSY3contigs_k95_1697062	20817	chromosome.Proteobacteria
QTSJF1contigs_k95_1103986	20592	chromosome.Bacteroidetes
SCHL2contigs_k95_2461200	20587	chromosome.Proteobacteria
JDHL3contigs_k95_79838	20419	plasmid.Proteobacteria
QTSJF1contigs_k95_151264	20393	chromosome.Firmicutes
SCSJF3contigs_k95_366491	20335	unclassified.Firmicutes
SCHL1contigs_k95_1257412	20145	chromosome.Proteobacteria
JDHL3contigs_k95_1052025	20130	chromosome.unclassified
JDHL3contigs_k95_1086325	20029	plasmid.Proteobacteria
SCHL1contigs_k95_1718935	20015	plasmid.Proteobacteria
SCSJF3contigs_k95_951052	19872	chromosome.Firmicutes
QTHL3contigs_k95_687188	19864	unclassified.Proteobacteria
JDHL1contigs_k95_253517	19830	chromosome.Firmicutes
SCHL2contigs_k95_2283332	19824	plasmid.Proteobacteria
QTDN3contigs_k95_1820344	19691	chromosome.Proteobacteria
JDSJF3contigs_k95_310445	19652	unclassified.Actinobacteria
JDHL1contigs_k95_403411	19473	unclassified.Firmicutes
QTDN2contigs_k95_913742	19463	chromosome.Proteobacteria
SCDY3contigs_k95_97804	19360	chromosome.Proteobacteria
TLSY2contigs_k95_292180	19221	chromosome.Firmicutes
QTSJF3contigs_k95_265586	19190	chromosome.Actinobacteria
SCDN2contigs_k95_563748	19181	chromosome.Proteobacteria
TLHL2contigs_k95_8804	19138	chromosome.Firmicutes
SCDN2contigs_k95_1599874	19072	chromosome.Proteobacteria
QTHL2contigs_k95_978106	18981	chromosome.Proteobacteria
QTSJF1contigs_k95_1112064	18758	chromosome.Proteobacteria
QTHL3contigs_k95_767224	18677	unclassified.Proteobacteria
SCSJF1contigs_k95_780866	18612	chromosome.Firmicutes
SCDN2contigs_k95_652984	18544	chromosome.Proteobacteria
SCSJF3contigs_k95_846299	18421	unclassified.Firmicutes
JDSJF2contigs_k95_1551148	18358	chromosome.Actinobacteria
QTSY1contigs_k95_766632	18352	chromosome.Proteobacteria
SCDN3contigs_k95_1225653	18335	chromosome.Proteobacteria
SCSJF1contigs_k95_84826	18297	chromosome.Proteobacteria
JDSJF1contigs_k95_190450	18255	chromosome.Proteobacteria
SCHL1contigs_k95_4656	18255	chromosome.Proteobacteria
JDDN2contigs_k95_4164	18141	chromosome.Proteobacteria
QTDN1contigs_k95_1841832	18015	chromosome.Proteobacteria
TLDY1contigs_k95_2921	17992	chromosome.Proteobacteria
SCHL2contigs_k95_726246	17983	chromosome.Proteobacteria
SCSJF3contigs_k95_848565	17866	chromosome.Proteobacteria
JDHL1contigs_k95_874851	17794	chromosome.Proteobacteria
SCHL2contigs_k95_72536	17697	chromosome.Proteobacteria
SCSJF3contigs_k95_254280	17584	chromosome.Actinobacteria
TLHL3contigs_k95_339084	17547	unclassified.Firmicutes
QTHL3contigs_k95_197793	17533	chromosome.unclassified
QTHL3contigs_k95_868934	17528	unclassified.Firmicutes
JDSJF3contigs_k95_782195	17521	chromosome.Proteobacteria
QTHL2contigs_k95_1335958	17493	chromosome.Bacteroidetes
JDSJF3contigs_k95_412827	17491	plasmid.Proteobacteria
TLSY2contigs_k95_942447	17485	chromosome.Proteobacteria
TLSY2contigs_k95_47484	17214	chromosome.Proteobacteria
SCDN2contigs_k95_76802	17105	chromosome.Proteobacteria
QTDN1contigs_k95_1367777	17004	chromosome.Firmicutes
SCSJF3contigs_k95_193259	16940	chromosome.Actinobacteria
QTDN1contigs_k95_1329284	16879	chromosome.Firmicutes
SCSJF3contigs_k95_353704	16839	unclassified.Firmicutes
TLSY2contigs_k95_685282	16823	chromosome.Proteobacteria
JDSJF3contigs_k95_72771	16772	unclassified.Proteobacteria
TLHL2contigs_k95_98937	16760	chromosome.Firmicutes
QTSJF1contigs_k95_152032	16738	unclassified.unclassified
QTSJF2contigs_k95_219535	16721	unclassified.unclassified
SCDN2contigs_k95_1037693	16693	chromosome.Proteobacteria
TLHL2contigs_k95_453120	16669	unclassified.Firmicutes
TLHL1contigs_k95_94474	16511	unclassified.Firmicutes
SCHL3contigs_k95_528765	16378	chromosome.unclassified
SCHL1contigs_k95_1067327	16274	unclassified.unclassified
TLDY1contigs_k95_1458	16115	chromosome.Actinobacteria
QTDY3contigs_k95_1474455	16051	chromosome.Actinobacteria
TLSJF3contigs_k95_1533371	15962	chromosome.unclassified
SCHL1contigs_k95_310461	15934	unclassified.Proteobacteria
QTHL1contigs_k95_75652	15780	chromosome.Actinobacteria
JDSJF3contigs_k95_6300	15766	chromosome.Proteobacteria
TLSY1contigs_k95_1566311	15759	chromosome.Proteobacteria
JDSJF2contigs_k95_1197707	15716	chromosome.Actinobacteria
QTSY3contigs_k95_2296954	15698	plasmid.Proteobacteria
JDSJF1contigs_k95_541428	15694	plasmid.Proteobacteria
SCDY3contigs_k95_297833	15694	chromosome.Proteobacteria
SCSJF3contigs_k95_1341	15620	unclassified.Firmicutes
QTHL2contigs_k95_398136	15454	unclassified.Bacteroidetes
JDSJF1contigs_k95_413060	15426	chromosome.Proteobacteria
QTHL3contigs_k95_642379	15191	chromosome.Firmicutes
SCHL1contigs_k95_105818	15188	chromosome.Proteobacteria
TLHL1contigs_k95_132000	15187	chromosome.Firmicutes
JDSJF1contigs_k95_782334	15179	chromosome.Proteobacteria
JDHL3contigs_k95_675635	15090	chromosome.Firmicutes
QTDN3contigs_k95_60653	15072	chromosome.Proteobacteria
SCHL1contigs_k95_425744	15059	chromosome.unclassified
QTSY1contigs_k95_1307397	14944	plasmid.Proteobacteria
SCHL1contigs_k95_1451612	14889	chromosome.Proteobacteria
QTSJF1contigs_k95_899082	14879	chromosome.Proteobacteria
SCDN3contigs_k95_510653	14870	chromosome.Proteobacteria
SCHL2contigs_k95_138010	14811	unclassified.Firmicutes
SCSJF1contigs_k95_1110810	14808	unclassified.Firmicutes
JDSJF1contigs_k95_185038	14782	chromosome.Firmicutes
SCDN2contigs_k95_261343	14760	chromosome.Proteobacteria
QTSJF2contigs_k95_486317	14586	chromosome.Proteobacteria
QTSJF1contigs_k95_821943	14571	chromosome.Proteobacteria
QTHL3contigs_k95_762978	14547	plasmid.Firmicutes
SCDN2contigs_k95_669169	14462	chromosome.Proteobacteria
JDSJF1contigs_k95_294995	14459	unclassified.Proteobacteria
SCHL1contigs_k95_1241503	14459	chromosome.unclassified
QTHL2contigs_k95_1216958	14347	chromosome.unclassified
SCSJF1contigs_k95_1132239	14296	chromosome.Firmicutes
QTSJF1contigs_k95_1333860	14285	chromosome.unclassified
JDSJF2contigs_k95_1351239	14260	chromosome.Actinobacteria
QTSJF1contigs_k95_393337	14244	chromosome.Proteobacteria
SCHL2contigs_k95_1979261	14227	chromosome.Proteobacteria
QTHL2contigs_k95_25250	14220	unclassified.Proteobacteria
QTSJF1contigs_k95_1113783	14080	chromosome.Proteobacteria
SCDY1contigs_k95_445621	14056	chromosome.unclassified
JDSJF3contigs_k95_517771	14055	chromosome.Proteobacteria
QTSY3contigs_k95_2899096	13957	unclassified.Proteobacteria
QTSJF1contigs_k95_251508	13926	chromosome.Proteobacteria
SCHL1contigs_k95_575722	13921	unclassified.Proteobacteria
SCHL2contigs_k95_1203473	13736	chromosome.Proteobacteria
JDSJF3contigs_k95_354079	13717	chromosome.Proteobacteria
TLHL1contigs_k95_337061	13706	chromosome.Firmicutes
QTSJF1contigs_k95_430616	13661	chromosome.Proteobacteria
SCHL3contigs_k95_240908	13569	plasmid.Proteobacteria
SCHL1contigs_k95_1638086	13549	unclassified.Actinobacteria
QTSJF1contigs_k95_121758	13543	unclassified.Actinobacteria
SCHL3contigs_k95_177617	13542	plasmid.Proteobacteria
SCDY3contigs_k95_598429	13279	chromosome.Proteobacteria
SCHL1contigs_k95_1601821	13268	unclassified.Firmicutes
SCSJF1contigs_k95_202708	13253	plasmid.Proteobacteria
SCDN3contigs_k95_1810906	13250	unclassified.Proteobacteria
SCHL2contigs_k95_1285802	13197	chromosome.Proteobacteria
QTHL3contigs_k95_278630	13167	unclassified.Proteobacteria
JDSY3contigs_k95_169989	13145	chromosome.Proteobacteria
TLDY1contigs_k95_1520	13140	chromosome.Proteobacteria
TLDY1contigs_k95_3496	13134	chromosome.Proteobacteria
QTHL3contigs_k95_877086	13123	unclassified.unclassified
QTSJF1contigs_k95_757270	13097	unclassified.Proteobacteria
SCHL1contigs_k95_1277202	13097	unclassified.Proteobacteria
SCHL2contigs_k95_2435146	13069	chromosome.unclassified
QTSJF3contigs_k95_15952	13046	chromosome.unclassified
SCSJF1contigs_k95_550870	12995	unclassified.unclassified
QTSJF1contigs_k95_305904	12962	chromosome.unclassified
QTDN1contigs_k95_2399689	12930	chromosome.Firmicutes
QTSJF1contigs_k95_482940	12925	chromosome.Proteobacteria
QTHL3contigs_k95_352018	12896	unclassified.Proteobacteria
SCSJF1contigs_k95_515532	12887	chromosome.Proteobacteria
QTSY2contigs_k95_289411	12860	chromosome.Proteobacteria
SCDN3contigs_k95_817520	12850	chromosome.unclassified
QTHL2contigs_k95_609934	12739	plasmid.unclassified
TLSJF3contigs_k95_1688284	12712	unclassified.Firmicutes
SCHL1contigs_k95_1562581	12669	unclassified.Proteobacteria
SCSJF3contigs_k95_627668	12619	unclassified.unclassified
SCHL2contigs_k95_1929144	12524	unclassified.Proteobacteria
JDSJF2contigs_k95_1589136	12459	chromosome.Actinobacteria
JDHL1contigs_k95_856235	12444	unclassified.Firmicutes
QTHL2contigs_k95_503794	12415	unclassified.unclassified
QTHL3contigs_k95_22452	12357	unclassified.Proteobacteria
JDSJF1contigs_k95_431764	12346	unclassified.Proteobacteria
TLSY2contigs_k95_2742715	12254	chromosome.Proteobacteria
QTHL1contigs_k95_137874	12209	plasmid.Proteobacteria
JDHL1contigs_k95_947905	12152	plasmid.Firmicutes
JDHL3contigs_k95_964136	12129	unclassified.unclassified
SCSJF1contigs_k95_456922	12052	chromosome.Firmicutes
QTDN2contigs_k95_1413031	12034	unclassified.Proteobacteria
SCHL1contigs_k95_1601761	11981	plasmid.Proteobacteria
SCDY1contigs_k95_1477972	11953	unclassified.Proteobacteria
SCHL2contigs_k95_2178563	11945	chromosome.Proteobacteria
SCHL1contigs_k95_444650	11773	chromosome.Proteobacteria
QTDY2contigs_k95_3150	11741	chromosome.Proteobacteria
TLHL3contigs_k95_3921	11724	chromosome.Firmicutes
TLDN3contigs_k95_152949	11718	unclassified.unclassified
JDSY2contigs_k95_2218556	11676	chromosome.Proteobacteria
SCDY1contigs_k95_784422	11663	plasmid.Firmicutes
SCSJF3contigs_k95_243872	11662	unclassified.Proteobacteria
TLDY1contigs_k95_3689	11527	unclassified.Proteobacteria
QTHL3contigs_k95_331240	11526	plasmid.Firmicutes
QTHL3contigs_k95_182337	11526	chromosome.Firmicutes
QTSJF1contigs_k95_514322	11516	plasmid.Proteobacteria
JDSJF1contigs_k95_471392	11490	chromosome.Proteobacteria
QTDY3contigs_k95_733875	11479	chromosome.Proteobacteria
JDHL3contigs_k95_734906	11431	chromosome.Proteobacteria
QTDN3contigs_k95_1087735	11358	unclassified.Proteobacteria
JDDY1contigs_k95_625060	11352	chromosome.Actinobacteria
QTDN3contigs_k95_118643	11341	unclassified.Proteobacteria
SCSJF1contigs_k95_958079	11336	unclassified.Proteobacteria
QTSY2contigs_k95_289010	11301	chromosome.Proteobacteria
QTHL2contigs_k95_1975496	11297	unclassified.Firmicutes
SCDN2contigs_k95_471328	11251	unclassified.Proteobacteria
SCDN2contigs_k95_895845	11241	unclassified.Proteobacteria
QTSY3contigs_k95_2231938	11233	chromosome.Proteobacteria
JDSY1contigs_k95_426875	11216	chromosome.Proteobacteria
SCDN1contigs_k95_1666942	11196	chromosome.unclassified
JDHL2contigs_k95_1804	11176	chromosome.Proteobacteria
QTHL3contigs_k95_318308	11157	chromosome.unclassified
QTDN2contigs_k95_611358	11144	chromosome.Proteobacteria
SCSJF1contigs_k95_949650	11044	chromosome.Firmicutes
SCDN2contigs_k95_302474	11043	plasmid.Proteobacteria
JDHL3contigs_k95_84636	10903	chromosome.Proteobacteria
SCSJF3contigs_k95_646214	10882	chromosome.Proteobacteria
JDSJF3contigs_k95_384256	10876	chromosome.Proteobacteria
QTSY3contigs_k95_2009889	10861	chromosome.Proteobacteria
JDSJF3contigs_k95_756956	10838	unclassified.Actinobacteria
JDHL1contigs_k95_1175207	10822	unclassified.unclassified
TLHL1contigs_k95_103194	10805	plasmid.Firmicutes
TLHL1contigs_k95_10972	10765	unclassified.Firmicutes
SCDN3contigs_k95_539276	10738	plasmid.Proteobacteria
QTDN1contigs_k95_1922326	10737	chromosome.Proteobacteria
JDSJF2contigs_k95_402166	10732	chromosome.Firmicutes
QTHL1contigs_k95_180020	10647	chromosome.Proteobacteria
QTHL3contigs_k95_806195	10647	chromosome.Proteobacteria
JDSY3contigs_k95_1881720	10580	unclassified.Proteobacteria
SCHL1contigs_k95_393469	10562	chromosome.Firmicutes
QTSJF3contigs_k95_714924	10539	chromosome.Actinobacteria
QTSJF1contigs_k95_737491	10532	chromosome.Proteobacteria
QTDN2contigs_k95_430801	10523	chromosome.Proteobacteria
QTDY3contigs_k95_363106	10485	chromosome.Actinobacteria
JDSJF1contigs_k95_331698	10478	chromosome.Proteobacteria
SCHL2contigs_k95_715316	10463	unclassified.Firmicutes
JDHL2contigs_k95_3140	10438	chromosome.Proteobacteria
QTSJF3contigs_k95_140541	10433	unclassified.Proteobacteria
TLSY3contigs_k95_711193	10410	chromosome.Firmicutes
SCSJF1contigs_k95_7368	10397	unclassified.unclassified
SCHL1contigs_k95_385794	10382	chromosome.Proteobacteria
TLDY1contigs_k95_1588	10360	chromosome.Proteobacteria
QTHL2contigs_k95_2219090	10345	chromosome.Firmicutes
SCHL3contigs_k95_431022	10304	chromosome.Proteobacteria
SCDY1contigs_k95_735353	10290	chromosome.Proteobacteria
JDSJF1contigs_k95_75800	10268	chromosome.Proteobacteria
QTSJF3contigs_k95_1560143	10266	chromosome.Actinobacteria
SCHL3contigs_k95_204109	10259	unclassified.Bacteroidetes
QTSY1contigs_k95_2209395	10231	unclassified.Proteobacteria
TLSJF3contigs_k95_1163538	10230	unclassified.Firmicutes
JDSJF1contigs_k95_151386	10146	plasmid.Proteobacteria
QTSJF1contigs_k95_419396	10116	chromosome.Proteobacteria
QTSJF2contigs_k95_47760	10112	plasmid.Proteobacteria
SCHL1contigs_k95_1368619	10100	unclassified.Proteobacteria
JDSJF2contigs_k95_1489704	10092	chromosome.Actinobacteria
JDDN1contigs_k141_1503136	10082	chromosome.Proteobacteria
JDHL2contigs_k95_7915	10073	unclassified.unclassified
SCSJF3contigs_k95_524064	10067	unclassified.Firmicutes
SCDN3contigs_k95_81175	10038	chromosome.Proteobacteria
QTDY3contigs_k95_1246370	10006	unclassified.Actinobacteria
QTHL2contigs_k95_633950	9989	unclassified.unclassified
SCSJF1contigs_k95_1030460	9956	chromosome.Proteobacteria
SCSJF3contigs_k95_608528	9952	chromosome.Proteobacteria
QTSJF2contigs_k95_315065	9931	unclassified.Proteobacteria
JDHL2contigs_k95_5095	9902	chromosome.Proteobacteria
QTSJF1contigs_k95_759820	9892	unclassified.Proteobacteria
QTSJF1contigs_k95_567580	9889	chromosome.Firmicutes
SCHL2contigs_k95_1965595	9888	chromosome.Firmicutes
TLHL1contigs_k95_355915	9816	plasmid.Proteobacteria
QTSJF1contigs_k95_522981	9812	chromosome.Proteobacteria
JDSJF3contigs_k95_804200	9798	plasmid.Proteobacteria
SCSJF1contigs_k95_39544	9786	chromosome.Firmicutes
JDDY1contigs_k95_461752	9774	chromosome.Proteobacteria
QTHL3contigs_k95_516742	9758	plasmid.Proteobacteria
JDHL3contigs_k95_691451	9752	plasmid.Firmicutes
JDHL3contigs_k95_997770	9705	chromosome.Proteobacteria
QTHL2contigs_k95_2996567	9654	chromosome.Proteobacteria
TLSY2contigs_k95_901890	9634	chromosome.Proteobacteria
SCHL3contigs_k95_558972	9607	plasmid.Proteobacteria
SCSJF1contigs_k95_1059717	9585	plasmid.Proteobacteria
TLHL2contigs_k95_242534	9581	plasmid.Proteobacteria
JDHL3contigs_k95_537514	9576	chromosome.Proteobacteria
SCSJF3contigs_k95_70026	9556	plasmid.Proteobacteria
JDHL3contigs_k95_1121338	9542	chromosome.Firmicutes
SCSJF1contigs_k95_718723	9482	chromosome.Proteobacteria
JDSJF2contigs_k95_748959	9451	chromosome.Proteobacteria
SCHL1contigs_k95_97147	9435	plasmid.Proteobacteria
QTHL2contigs_k95_1310076	9407	unclassified.Proteobacteria
SCDN3contigs_k95_444243	9376	plasmid.Proteobacteria
QTHL2contigs_k95_444856	9365	unclassified.Proteobacteria
QTSJF2contigs_k95_159601	9345	plasmid.Proteobacteria
QTHL2contigs_k95_2279130	9316	unclassified.unclassified
SCSJF1contigs_k95_437288	9236	chromosome.Firmicutes
QTHL2contigs_k95_289313	9197	unclassified.Proteobacteria
SCHL1contigs_k95_1601452	9172	plasmid.unclassified
SCHL1contigs_k95_903400	9169	chromosome.Firmicutes
QTHL3contigs_k95_513538	9167	chromosome.unclassified
SCHL2contigs_k95_814150	9143	plasmid.unclassified
QTHL1contigs_k95_382328	9116	chromosome.Proteobacteria
JDDY1contigs_k95_641497	9115	chromosome.Actinobacteria
SCHL2contigs_k95_841047	9089	unclassified.Proteobacteria
QTSJF1contigs_k95_926507	9076	unclassified.Proteobacteria
QTDN2contigs_k95_815013	9066	chromosome.Proteobacteria
QTHL2contigs_k95_2378990	9047	plasmid.Proteobacteria
QTHL2contigs_k95_1391279	8974	plasmid.Proteobacteria
QTHL3contigs_k95_107313	8970	unclassified.Proteobacteria
QTHL2contigs_k95_791337	8935	chromosome.Proteobacteria
SCHL2contigs_k95_1057009	8921	chromosome.Proteobacteria
JDHL3contigs_k95_871846	8902	chromosome.Proteobacteria
QTHL3contigs_k95_462135	8895	chromosome.Actinobacteria
QTSJF1contigs_k95_344936	8888	chromosome.Proteobacteria
SCSJF1contigs_k95_199949	8880	chromosome.Proteobacteria
QTHL2contigs_k95_1012882	8875	chromosome.unclassified
JDHL3contigs_k95_1043171	8873	chromosome.Proteobacteria
SCHL2contigs_k95_81255	8870	unclassified.Proteobacteria
JDHL3contigs_k95_990955	8821	chromosome.Firmicutes
JDHL3contigs_k95_918943	8821	unclassified.Proteobacteria
TLHL2contigs_k95_93337	8821	chromosome.Firmicutes
JDHL1contigs_k95_428065	8815	unclassified.Firmicutes
JDHL2contigs_k95_6377	8802	plasmid.Proteobacteria
QTHL2contigs_k95_539510	8774	chromosome.unclassified
QTHL2contigs_k95_2723761	8756	chromosome.Proteobacteria
SCDN2contigs_k95_1053692	8751	chromosome.Proteobacteria
TLDY1contigs_k95_2975	8735	chromosome.Proteobacteria
QTSJF2contigs_k95_225350	8691	unclassified.Proteobacteria
QTHL3contigs_k95_671546	8654	plasmid.Proteobacteria
SCHL2contigs_k95_2497859	8636	chromosome.unclassified
QTSJF2contigs_k95_85570	8612	chromosome.unclassified
QTSJF1contigs_k95_1075580	8607	chromosome.Proteobacteria
SCHL2contigs_k95_375094	8571	unclassified.Firmicutes
SCDY1contigs_k95_956280	8515	chromosome.Actinobacteria
JDHL2contigs_k95_1028	8511	chromosome.Firmicutes
TLHL2contigs_k95_306057	8503	chromosome.Firmicutes
QTSY2contigs_k95_1030169	8489	chromosome.unclassified
QTHL2contigs_k95_1627917	8413	chromosome.unclassified
TLSY2contigs_k95_307158	8410	chromosome.Proteobacteria
SCHL2contigs_k95_1794673	8400	plasmid.Proteobacteria
JDHL2contigs_k95_4411	8383	unclassified.Proteobacteria
SCHL1contigs_k95_1154802	8378	unclassified.unclassified
QTSY2contigs_k95_1218053	8360	chromosome.Proteobacteria
QTHL1contigs_k95_917850	8349	unclassified.Actinobacteria
QTSJF2contigs_k95_528872	8333	unclassified.Firmicutes
QTHL2contigs_k95_2891438	8331	chromosome.Proteobacteria
QTSY3contigs_k95_2377138	8311	chromosome.Proteobacteria
QTHL2contigs_k95_1612759	8300	chromosome.Proteobacteria
SCSJF3contigs_k95_126616	8298	unclassified.unclassified
JDSY1contigs_k95_2123326	8297	unclassified.Proteobacteria
JDSJF2contigs_k95_1187265	8289	chromosome.Actinobacteria
QTDN1contigs_k95_1938866	8276	chromosome.Proteobacteria
QTHL3contigs_k95_131223	8274	unclassified.Proteobacteria
QTDY2contigs_k95_7532	8265	unclassified.Bacteroidetes
QTHL2contigs_k95_1986500	8260	chromosome.Proteobacteria
JDHL1contigs_k95_46465	8202	unclassified.unclassified
SCDN2contigs_k95_694038	8134	chromosome.Proteobacteria
JDSJF1contigs_k95_715804	8099	chromosome.Firmicutes
SCSJF1contigs_k95_254507	8099	chromosome.Firmicutes
SCSJF3contigs_k95_790273	8099	chromosome.Firmicutes
QTHL3contigs_k95_344839	8084	plasmid.Firmicutes
SCSJF1contigs_k95_363107	8070	chromosome.Proteobacteria
QTHL1contigs_k95_623903	8069	chromosome.Proteobacteria
TLHL1contigs_k95_302247	8064	chromosome.unclassified
JDSJF3contigs_k95_1019755	8000	chromosome.Proteobacteria
QTHL1contigs_k95_980572	7998	plasmid.Proteobacteria
SCDN3contigs_k95_1093708	7975	unclassified.Proteobacteria
SCHL2contigs_k95_1150974	7954	chromosome.Proteobacteria
SCSY3contigs_k95_702038	7934	chromosome.Proteobacteria
QTSY3contigs_k95_2636843	7872	chromosome.Proteobacteria
JDSJF3contigs_k95_163722	7845	plasmid.Proteobacteria
QTHL2contigs_k95_1975035	7819	chromosome.Proteobacteria
JDHL3contigs_k95_437915	7796	chromosome.Proteobacteria
QTDN1contigs_k95_227187	7796	chromosome.Bacteroidetes
QTSJF1contigs_k95_249730	7795	chromosome.Proteobacteria
TLHL3contigs_k95_52272	7779	chromosome.Firmicutes
QTHL2contigs_k95_1597570	7766	plasmid.Proteobacteria
SCHL1contigs_k95_978525	7744	chromosome.Proteobacteria
QTSJF3contigs_k95_1557118	7743	chromosome.Proteobacteria
QTSJF1contigs_k95_570872	7730	chromosome.Proteobacteria
SCSJF1contigs_k95_203134	7708	unclassified.Firmicutes
QTDN3contigs_k95_1360136	7670	chromosome.Bacteroidetes
QTDN2contigs_k95_708886	7662	unclassified.Proteobacteria
SCSJF1contigs_k95_1136797	7655	unclassified.Proteobacteria
QTDN2contigs_k95_1637213	7642	unclassified.Proteobacteria
QTDN3contigs_k95_111383	7642	unclassified.Proteobacteria
QTSJF2contigs_k95_56298	7641	plasmid.Proteobacteria
QTHL2contigs_k95_2709890	7619	plasmid.Proteobacteria
SCSJF3contigs_k95_236948	7605	plasmid.Proteobacteria
JDSJF2contigs_k95_1013499	7599	plasmid.unclassified
QTSJF3contigs_k95_753739	7593	unclassified.Proteobacteria
JDHL1contigs_k95_386703	7583	unclassified.unclassified
QTSJF1contigs_k95_1199858	7568	chromosome.Bacteroidetes
JDHL1contigs_k95_1136467	7553	unclassified.Spirochaetes
TLSY3contigs_k95_1477321	7545	plasmid.unclassified
JDSJF2contigs_k95_386171	7530	chromosome.Actinobacteria
QTHL2contigs_k95_415423	7520	chromosome.Proteobacteria
QTSJF1contigs_k95_1076718	7516	unclassified.Proteobacteria
QTHL3contigs_k95_951787	7505	plasmid.Firmicutes
JDSY1contigs_k95_958611	7472	chromosome.Proteobacteria
QTSY2contigs_k95_1808604	7470	chromosome.Proteobacteria
SCDY1contigs_k95_1382225	7458	chromosome.Proteobacteria
QTSJF1contigs_k95_1047153	7455	chromosome.Proteobacteria
SCSJF3contigs_k95_154626	7418	chromosome.Firmicutes
SCHL2contigs_k95_754695	7416	chromosome.Firmicutes
QTSJF1contigs_k95_994310	7411	unclassified.Proteobacteria
QTSJF2contigs_k95_254751	7408	chromosome.Proteobacteria
SCHL1contigs_k95_1118354	7402	unclassified.Actinobacteria
QTDN1contigs_k95_2053260	7295	chromosome.unclassified
SCDY1contigs_k95_1487656	7295	chromosome.unclassified
TLHL2contigs_k95_230925	7288	unclassified.Firmicutes
SCHL2contigs_k95_1491239	7287	unclassified.Proteobacteria
QTHL2contigs_k95_2104376	7282	chromosome.Proteobacteria
QTSJF1contigs_k95_1270771	7277	unclassified.Proteobacteria
SCHL3contigs_k95_352714	7263	plasmid.unclassified
SCHL2contigs_k95_2056387	7252	plasmid.Firmicutes
QTDY3contigs_k95_303914	7230	unclassified.Actinobacteria
SCHL2contigs_k95_259990	7212	chromosome.unclassified
SCDN3contigs_k95_2260079	7210	chromosome.Proteobacteria
QTSY1contigs_k95_826333	7206	chromosome.Proteobacteria
TLSY2contigs_k95_2037082	7200	chromosome.Proteobacteria
TLSY1contigs_k95_2544354	7167	unclassified.Proteobacteria
JDSJF2contigs_k95_1583483	7164	unclassified.Firmicutes
JDHL3contigs_k95_1041402	7156	plasmid.Firmicutes
TLHL2contigs_k95_30011	7137	chromosome.Bacteroidetes
QTSJF1contigs_k95_550942	7117	chromosome.Proteobacteria
QTHL3contigs_k95_224265	7108	chromosome.Proteobacteria
QTHL2contigs_k95_1822798	7101	unclassified.Proteobacteria
SCDY1contigs_k95_313474	7101	chromosome.Bacteroidetes
JDHL3contigs_k95_859294	7088	unclassified.unclassified
JDHL2contigs_k95_5845	7055	unclassified.unclassified
QTSJF1contigs_k95_694059	7049	plasmid.unclassified
QTHL3contigs_k95_544843	7028	plasmid.Firmicutes
QTHL3contigs_k95_305856	7023	plasmid.Proteobacteria
QTDY3contigs_k95_1315801	7002	plasmid.Proteobacteria
QTHL3contigs_k95_141365	6979	unclassified.Firmicutes
SCSJF3contigs_k95_298651	6965	plasmid.Firmicutes
SCSJF2contigs_k95_398218	6964	chromosome.Proteobacteria
SCDY3contigs_k95_316098	6952	chromosome.Proteobacteria
SCHL1contigs_k95_1600683	6930	unclassified.unclassified
TLSJF3contigs_k95_753652	6926	unclassified.Firmicutes
QTHL3contigs_k95_690704	6925	chromosome.Bacteroidetes
JDSJF1contigs_k95_492033	6912	plasmid.Firmicutes
SCHL3contigs_k95_494367	6900	plasmid.Firmicutes
JDHL3contigs_k95_117469	6896	unclassified.Spirochaetes
JDSJF1contigs_k95_526270	6874	plasmid.unclassified
JDDY1contigs_k95_26687	6865	unclassified.Proteobacteria
JDDN1contigs_k141_898380	6826	plasmid.Proteobacteria
TLHL2contigs_k95_432910	6826	chromosome.unclassified
QTHL2contigs_k95_1154754	6825	chromosome.Firmicutes
TLSY2contigs_k95_1242698	6819	chromosome.Proteobacteria
QTHL1contigs_k95_342894	6790	plasmid.Proteobacteria
JDSJF1contigs_k95_195838	6766	unclassified.Firmicutes
TLSY2contigs_k95_57465	6765	plasmid.unclassified
JDDN3contigs_k95_728470	6764	chromosome.Proteobacteria
QTSJF1contigs_k95_1070178	6753	chromosome.unclassified
TLSY2contigs_k95_1106239	6739	unclassified.Firmicutes
SCHL2contigs_k95_1965712	6735	chromosome.Firmicutes
SCHL2contigs_k95_1759593	6726	unclassified.Actinobacteria
QTHL2contigs_k95_403980	6711	chromosome.Proteobacteria
QTHL2contigs_k95_2766900	6709	chromosome.Proteobacteria
SCSJF3contigs_k95_586940	6701	unclassified.Proteobacteria
SCSJF1contigs_k95_587700	6690	chromosome.Proteobacteria
QTHL2contigs_k95_790557	6666	chromosome.unclassified
JDSY2contigs_k95_2215699	6656	unclassified.Proteobacteria
SCHL1contigs_k95_1693099	6616	plasmid.Firmicutes
SCHL1contigs_k95_852022	6608	unclassified.Proteobacteria
SCSJF1contigs_k95_885469	6603	chromosome.Firmicutes
SCHL3contigs_k95_574755	6595	unclassified.Bacteroidetes
JDHL1contigs_k95_479358	6591	unclassified.Firmicutes
JDHL3contigs_k95_366298	6591	unclassified.Firmicutes
QTHL3contigs_k95_656474	6591	unclassified.Firmicutes
SCHL1contigs_k95_1027967	6591	unclassified.Firmicutes
SCHL3contigs_k95_581333	6563	unclassified.unclassified
QTHL2contigs_k95_2310727	6553	unclassified.unclassified
JDHL3contigs_k95_311851	6540	unclassified.unclassified
JDHL2contigs_k95_3918	6522	unclassified.unclassified
SCHL3contigs_k95_393345	6521	plasmid.Proteobacteria
SCSY1contigs_k95_1262789	6517	plasmid.Proteobacteria
QTHL2contigs_k95_2772167	6511	chromosome.unclassified
TLHL2contigs_k95_86565	6503	unclassified.Firmicutes
QTSY2contigs_k95_919205	6490	chromosome.Proteobacteria
TLHL3contigs_k95_464307	6490	unclassified.Firmicutes
QTDN2contigs_k95_651336	6486	chromosome.Proteobacteria
QTHL1contigs_k95_216738	6473	chromosome.Proteobacteria
SCSJF3contigs_k95_230758	6466	chromosome.Proteobacteria
SCSY2contigs_k95_2193308	6454	unclassified.Proteobacteria
QTSJF1contigs_k95_621179	6445	unclassified.Proteobacteria
JDSY2contigs_k95_1025328	6442	chromosome.Proteobacteria
QTHL2contigs_k95_622714	6441	plasmid.Proteobacteria
QTHL2contigs_k95_1198053	6439	plasmid.Actinobacteria
SCDY3contigs_k95_511840	6438	chromosome.Proteobacteria
QTSJF2contigs_k95_147610	6421	chromosome.Proteobacteria
TLHL3contigs_k95_45084	6412	chromosome.Proteobacteria
SCSJF1contigs_k95_862269	6406	chromosome.Firmicutes
QTSJF1contigs_k95_453413	6376	chromosome.Bacteroidetes
JDDY1contigs_k95_723990	6331	plasmid.Proteobacteria
SCSJF1contigs_k95_908447	6328	chromosome.Proteobacteria
JDDY1contigs_k95_90753	6318	chromosome.Actinobacteria
QTHL2contigs_k95_1008460	6313	chromosome.Proteobacteria
QTSJF1contigs_k95_498113	6307	chromosome.Bacteroidetes
SCSJF2contigs_k95_143414	6305	chromosome.Firmicutes
SCHL3contigs_k95_151468	6286	plasmid.Firmicutes
JDSJF2contigs_k95_444093	6283	unclassified.unclassified
QTHL3contigs_k95_199989	6280	plasmid.Firmicutes
SCDN2contigs_k95_88722	6273	chromosome.Proteobacteria
SCHL2contigs_k95_1815418	6271	chromosome.Actinobacteria
SCSJF1contigs_k95_793125	6268	unclassified.Proteobacteria
QTDN1contigs_k95_2051610	6263	plasmid.Proteobacteria
SCHL1contigs_k95_618670	6259	unclassified.Proteobacteria
QTHL2contigs_k95_1562836	6258	plasmid.Firmicutes
JDDN1contigs_k141_964799	6252	plasmid.Proteobacteria
QTHL3contigs_k95_186768	6239	chromosome.Firmicutes
QTSJF1contigs_k95_1111907	6239	chromosome.Proteobacteria
QTHL1contigs_k95_887543	6223	chromosome.Proteobacteria
QTHL3contigs_k95_639043	6217	chromosome.Firmicutes
SCSJF1contigs_k95_982902	6205	chromosome.Proteobacteria
JDHL1contigs_k95_945676	6202	chromosome.Proteobacteria
QTDY2contigs_k95_6262	6181	chromosome.Proteobacteria
SCSY1contigs_k95_698755	6179	unclassified.Proteobacteria
SCHL1contigs_k95_1702413	6172	unclassified.unclassified
SCDN2contigs_k95_412940	6143	chromosome.Proteobacteria
JDHL1contigs_k95_1187630	6123	chromosome.unclassified
QTSJF1contigs_k95_745544	6108	unclassified.Firmicutes
JDHL3contigs_k95_169819	6100	unclassified.Firmicutes
QTSY1contigs_k95_762333	6100	chromosome.Proteobacteria
QTSJF1contigs_k95_261695	6074	chromosome.Proteobacteria
JDDN1contigs_k141_1556266	6066	plasmid.Proteobacteria
JDDN1contigs_k141_1836806	6063	plasmid.Proteobacteria
QTHL2contigs_k95_2963797	6054	unclassified.Proteobacteria
QTHL2contigs_k95_1428458	6016	plasmid.Proteobacteria
SCSJF3contigs_k95_241857	6004	plasmid.Firmicutes
SCHL2contigs_k95_1644154	5996	chromosome.Firmicutes
QTSJF2contigs_k95_285386	5988	plasmid.Proteobacteria
JDSJF2contigs_k95_1344762	5968	chromosome.Actinobacteria
JDSY2contigs_k95_1841335	5937	unclassified.Proteobacteria
QTHL3contigs_k95_406737	5932	chromosome.unclassified
SCHL3contigs_k95_533587	5931	chromosome.Proteobacteria
SCDN2contigs_k95_684415	5930	plasmid.Proteobacteria
JDDN2contigs_k95_691992	5920	plasmid.Proteobacteria
QTHL2contigs_k95_2875778	5916	unclassified.Proteobacteria
QTSJF1contigs_k95_1244966	5912	plasmid.Proteobacteria
QTSJF1contigs_k95_1244264	5909	chromosome.unclassified
SCHL2contigs_k95_1684595	5899	unclassified.unclassified
SCSJF1contigs_k95_210724	5894	unclassified.Proteobacteria
SCHL1contigs_k95_1300075	5887	chromosome.Proteobacteria
QTHL3contigs_k95_85077	5882	chromosome.Proteobacteria
QTHL1contigs_k95_1100528	5880	chromosome.Proteobacteria
SCHL2contigs_k95_702525	5880	unclassified.Proteobacteria
QTHL1contigs_k95_386592	5865	chromosome.Proteobacteria
QTSY2contigs_k95_1274275	5865	unclassified.Proteobacteria
JDDN3contigs_k95_1650246	5854	plasmid.Proteobacteria
QTSJF1contigs_k95_66853	5837	plasmid.Proteobacteria
QTSY1contigs_k95_1012713	5835	chromosome.Proteobacteria
QTHL1contigs_k95_1196181	5829	unclassified.unclassified
JDSJF2contigs_k95_1029428	5824	plasmid.Firmicutes
SCHL2contigs_k95_1898315	5817	unclassified.unclassified
QTHL2contigs_k95_1800892	5816	plasmid.Proteobacteria
QTSY2contigs_k95_652800	5805	plasmid.unclassified
SCHL2contigs_k95_1200653	5801	unclassified.Proteobacteria
SCDN2contigs_k95_593004	5795	plasmid.Proteobacteria
TLHL2contigs_k95_144255	5793	chromosome.Firmicutes
QTHL1contigs_k95_1052149	5788	chromosome.Actinobacteria
QTHL1contigs_k95_541027	5788	unclassified.Proteobacteria
QTHL2contigs_k95_212484	5783	unclassified.Firmicutes
SCSJF1contigs_k95_701058	5783	unclassified.Proteobacteria
SCHL1contigs_k95_1181506	5779	chromosome.Bacteroidetes
QTHL3contigs_k95_787007	5776	chromosome.Proteobacteria
JDSJF3contigs_k95_948580	5762	chromosome.Proteobacteria
QTSJF1contigs_k95_1202083	5755	unclassified.Proteobacteria
SCSJF1contigs_k95_599832	5718	chromosome.Proteobacteria
SCSJF3contigs_k95_410607	5675	plasmid.Proteobacteria
SCSJF1contigs_k95_1097262	5674	plasmid.Proteobacteria
JDSJF1contigs_k95_370611	5673	plasmid.Proteobacteria
QTHL1contigs_k95_685948	5672	plasmid.unclassified
SCHL2contigs_k95_264103	5667	unclassified.Firmicutes
QTHL2contigs_k95_1598096	5657	chromosome.Proteobacteria
QTDN1contigs_k95_1541137	5649	plasmid.Proteobacteria
SCDY1contigs_k95_161219	5649	plasmid.Proteobacteria
QTSY3contigs_k95_1551546	5647	unclassified.Proteobacteria
QTDN3contigs_k95_933863	5638	plasmid.Proteobacteria
SCSJF1contigs_k95_1147302	5637	chromosome.unclassified
SCDN3contigs_k95_2341287	5612	chromosome.Proteobacteria
TLHL2contigs_k95_500182	5608	plasmid.Firmicutes
SCDN2contigs_k95_305536	5597	plasmid.Proteobacteria
SCDY1contigs_k95_1428226	5595	chromosome.unclassified
QTHL2contigs_k95_1855684	5591	chromosome.Proteobacteria
JDSJF3contigs_k95_1018392	5590	plasmid.Firmicutes
SCHL3contigs_k95_155275	5590	plasmid.Proteobacteria
JDSY2contigs_k95_2339364	5579	chromosome.Proteobacteria
TLHL3contigs_k95_271001	5553	plasmid.Proteobacteria
SCHL3contigs_k95_499749	5552	plasmid.unclassified
JDHL3contigs_k95_62708	5542	unclassified.unclassified
JDHL1contigs_k95_111868	5535	plasmid.Firmicutes
SCSY2contigs_k95_1357871	5534	unclassified.Proteobacteria
QTDY1contigs_k95_1475115	5530	chromosome.Proteobacteria
QTSJF3contigs_k95_348494	5530	unclassified.Proteobacteria
JDHL1contigs_k95_1214784	5523	unclassified.Proteobacteria
QTDY3contigs_k95_1205788	5521	plasmid.Proteobacteria
SCSJF3contigs_k95_198834	5514	chromosome.Actinobacteria
SCHL1contigs_k95_1070450	5512	chromosome.Proteobacteria
QTHL1contigs_k95_1082441	5493	chromosome.unclassified
QTDY3contigs_k95_659611	5474	plasmid.Proteobacteria
QTHL3contigs_k95_887722	5474	plasmid.Proteobacteria
SCSJF3contigs_k95_309984	5471	chromosome.Firmicutes
QTSJF2contigs_k95_371270	5468	chromosome.Actinobacteria
QTSY2contigs_k95_777243	5465	chromosome.unclassified
QTDY3contigs_k95_14369	5447	chromosome.unclassified
QTDN2contigs_k95_641363	5442	chromosome.Proteobacteria
JDSJF1contigs_k95_603659	5438	plasmid.Proteobacteria
JDSY3contigs_k95_2135558	5435	chromosome.Proteobacteria
JDHL3contigs_k95_562572	5422	chromosome.Firmicutes
QTHL2contigs_k95_2462633	5396	unclassified.Firmicutes
QTDY3contigs_k95_1514258	5384	plasmid.Proteobacteria
SCDY1contigs_k95_979877	5384	plasmid.Proteobacteria
SCSJF2contigs_k95_465482	5384	plasmid.Proteobacteria
SCSJF1contigs_k95_323934	5373	unclassified.Firmicutes
SCHL2contigs_k95_2362029	5364	unclassified.Actinobacteria
TLHL1contigs_k95_331916	5356	unclassified.Firmicutes
QTSJF2contigs_k95_295124	5351	unclassified.Proteobacteria
QTHL2contigs_k95_96840	5342	chromosome.Proteobacteria
SCSJF1contigs_k95_430060	5323	plasmid.Proteobacteria
QTDY3contigs_k95_550679	5319	unclassified.Actinobacteria
QTHL2contigs_k95_1205133	5312	unclassified.Proteobacteria
SCDY1contigs_k95_1047882	5308	plasmid.Proteobacteria
SCDY1contigs_k95_476495	5300	chromosome.Proteobacteria
TLHL1contigs_k95_89089	5291	chromosome.unclassified
QTHL1contigs_k95_278335	5281	plasmid.Proteobacteria
QTSY2contigs_k95_2952815	5280	plasmid.Proteobacteria
QTSJF1contigs_k95_568139	5247	chromosome.Proteobacteria
TLHL1contigs_k95_299013	5234	unclassified.Firmicutes
QTSY1contigs_k95_2482058	5226	chromosome.Proteobacteria
TLHL3contigs_k95_31810	5218	chromosome.Proteobacteria
JDHL1contigs_k95_1132802	5216	chromosome.Proteobacteria
QTSJF1contigs_k95_204386	5214	chromosome.Proteobacteria
QTHL2contigs_k95_1094742	5210	chromosome.Proteobacteria
QTSJF1contigs_k95_761830	5193	chromosome.Proteobacteria
SCDY1contigs_k95_1262077	5180	chromosome.Firmicutes
SCSJF1contigs_k95_1068153	5175	chromosome.Proteobacteria
SCDY1contigs_k95_22553	5172	chromosome.Firmicutes
QTHL2contigs_k95_333652	5166	plasmid.Proteobacteria
SCSY2contigs_k95_885903	5166	chromosome.unclassified
JDHL1contigs_k95_233565	5165	chromosome.Proteobacteria
SCHL2contigs_k95_893423	5160	chromosome.unclassified
QTSJF3contigs_k95_1456930	5145	unclassified.Proteobacteria
QTHL2contigs_k95_995082	5120	plasmid.unclassified
QTSJF1contigs_k95_481235	5099	unclassified.unclassified
QTHL2contigs_k95_1401913	5091	unclassified.Proteobacteria
TLDN2contigs_k95_1107815	5084	plasmid.Proteobacteria
QTHL2contigs_k95_203050	5079	plasmid.Proteobacteria
SCSJF2contigs_k95_186221	5075	plasmid.Proteobacteria
SCSY2contigs_k95_830166	5073	chromosome.Proteobacteria
SCDN3contigs_k95_2299674	5066	unclassified.unclassified
QTDY3contigs_k95_894708	5063	chromosome.Actinobacteria
JDHL3contigs_k95_290636	5052	unclassified.Proteobacteria
JDHL1contigs_k95_942543	5043	chromosome.Firmicutes
SCHL3contigs_k95_452337	5039	unclassified.Bacteroidetes
SCHL3contigs_k95_494827	5030	plasmid.Proteobacteria
SCHL2contigs_k95_1139751	5024	plasmid.Firmicutes
QTHL3contigs_k95_187363	5017	unclassified.Firmicutes
QTDY3contigs_k95_198633	5005	unclassified.Proteobacteria
SCHL1contigs_k95_337248	4989	plasmid.Proteobacteria
JDHL1contigs_k95_727846	4978	plasmid.unclassified
JDHL3contigs_k95_530520	4969	unclassified.unclassified
SCSJF1contigs_k95_917988	4957	chromosome.Proteobacteria
SCSY3contigs_k95_959080	4957	chromosome.unclassified
JDDN1contigs_k141_827683	4945	plasmid.Proteobacteria
QTHL3contigs_k95_637472	4944	chromosome.Proteobacteria
SCSJF1contigs_k95_701376	4941	chromosome.Firmicutes
QTHL2contigs_k95_2241623	4939	unclassified.Firmicutes
JDHL1contigs_k95_30230	4937	unclassified.unclassified
QTHL3contigs_k95_494137	4937	plasmid.Firmicutes
SCDY1contigs_k95_1502488	4932	chromosome.Proteobacteria
TLHL3contigs_k95_182570	4930	unclassified.unclassified
QTDN1contigs_k95_1634345	4922	unclassified.Proteobacteria
JDSY3contigs_k95_388141	4917	chromosome.Proteobacteria
QTHL3contigs_k95_152246	4916	unclassified.Firmicutes
QTSJF1contigs_k95_569581	4906	chromosome.Proteobacteria
TLHL1contigs_k95_247663	4906	unclassified.unclassified
SCSJF1contigs_k95_311774	4903	chromosome.Proteobacteria
QTHL2contigs_k95_2422589	4895	chromosome.Proteobacteria
SCHL3contigs_k95_329749	4894	plasmid.Firmicutes
JDSJF2contigs_k95_700079	4891	chromosome.Actinobacteria
QTHL3contigs_k95_618253	4874	unclassified.Firmicutes
JDHL1contigs_k95_201738	4873	unclassified.Spirochaetes
JDHL3contigs_k95_670249	4870	unclassified.unclassified
QTHL2contigs_k95_1229491	4870	unclassified.Proteobacteria
SCHL3contigs_k95_232600	4862	unclassified.Proteobacteria
JDHL3contigs_k95_1068	4857	plasmid.unclassified
JDSJF3contigs_k95_431985	4846	plasmid.Proteobacteria
QTSJF1contigs_k95_1293727	4840	chromosome.unclassified
QTSJF1contigs_k95_1201424	4828	chromosome.Proteobacteria
TLHL3contigs_k95_65948	4827	chromosome.Proteobacteria
JDHL3contigs_k95_1066283	4826	chromosome.unclassified
SCSJF3contigs_k95_512885	4821	chromosome.Proteobacteria
JDSJF2contigs_k95_1060105	4809	chromosome.Actinobacteria
QTHL2contigs_k95_452486	4794	chromosome.unclassified
SCHL2contigs_k95_1471511	4774	chromosome.Firmicutes
JDSJF2contigs_k95_730587	4764	unclassified.Firmicutes
SCDN1contigs_k95_1127801	4741	unclassified.unclassified
QTHL2contigs_k95_1289558	4729	unclassified.unclassified
QTHL2contigs_k95_2488843	4728	chromosome.unclassified
SCHL3contigs_k95_294368	4715	unclassified.Firmicutes
JDHL3contigs_k95_983798	4708	chromosome.Proteobacteria
QTHL3contigs_k95_833874	4697	unclassified.Firmicutes
TLSY2contigs_k95_1515675	4691	chromosome.Proteobacteria
JDSY2contigs_k95_620907	4680	unclassified.Firmicutes
JDSY3contigs_k95_1188479	4680	unclassified.unclassified
SCSY1contigs_k95_2844937	4680	plasmid.unclassified
SCSY3contigs_k95_2838434	4680	plasmid.Firmicutes
TLSY1contigs_k95_3622970	4680	unclassified.unclassified
TLSY2contigs_k95_3352856	4680	plasmid.unclassified
TLSY3contigs_k95_4008915	4680	unclassified.Firmicutes
SCSJF1contigs_k95_870269	4676	chromosome.Proteobacteria
SCDN3contigs_k95_2342430	4675	plasmid.Proteobacteria
QTHL3contigs_k95_92068	4667	unclassified.Proteobacteria
JDHL1contigs_k95_789396	4660	unclassified.unclassified
QTHL2contigs_k95_2569812	4643	unclassified.Proteobacteria
SCSJF3contigs_k95_372021	4641	plasmid.unclassified
QTSY1contigs_k95_2037508	4639	plasmid.unclassified
QTSY2contigs_k95_441286	4639	unclassified.Firmicutes
QTSY3contigs_k95_2041753	4639	unclassified.Firmicutes
SCSJF1contigs_k95_719998	4633	chromosome.Proteobacteria
SCSJF3contigs_k95_733737	4631	plasmid.Proteobacteria
SCHL2contigs_k95_187016	4622	plasmid.Firmicutes
SCHL3contigs_k95_402354	4617	chromosome.Proteobacteria
JDDY1contigs_k95_499940	4585	unclassified.Proteobacteria
JDSY1contigs_k95_2166341	4572	plasmid.unclassified
QTHL3contigs_k95_871502	4569	plasmid.unclassified
JDSJF1contigs_k95_644006	4564	chromosome.Proteobacteria
SCDN2contigs_k95_1281377	4564	unclassified.Proteobacteria
QTHL2contigs_k95_476079	4556	chromosome.Proteobacteria
QTDN1contigs_k95_52226	4533	chromosome.unclassified
SCDY1contigs_k95_1368767	4528	chromosome.unclassified
SCHL1contigs_k95_714536	4524	unclassified.Firmicutes
TLHL3contigs_k95_28301	4522	chromosome.Firmicutes
SCHL3contigs_k95_74942	4519	plasmid.Firmicutes
SCSY3contigs_k95_1801041	4515	unclassified.Proteobacteria
QTHL2contigs_k95_1814898	4504	unclassified.Bacteroidetes
SCHL1contigs_k95_687888	4502	unclassified.Proteobacteria
SCHL3contigs_k95_484289	4494	plasmid.Proteobacteria
JDSJF1contigs_k95_41358	4487	chromosome.Proteobacteria
SCSJF2contigs_k95_1068854	4470	plasmid.Proteobacteria
SCDY1contigs_k95_1116147	4462	unclassified.unclassified
JDHL1contigs_k95_16979	4459	chromosome.unclassified
JDHL1contigs_k95_854592	4455	chromosome.unclassified
QTHL2contigs_k95_37430	4436	unclassified.unclassified
JDHL1contigs_k95_270621	4430	unclassified.unclassified
SCSJF1contigs_k95_910216	4428	unclassified.Proteobacteria
QTDY3contigs_k95_1378278	4424	chromosome.unclassified
JDDY1contigs_k95_64872	4419	chromosome.Proteobacteria
JDSY2contigs_k95_1594140	4417	chromosome.Proteobacteria
QTSJF1contigs_k95_483329	4416	plasmid.unclassified
SCSJF1contigs_k95_968115	4415	plasmid.Proteobacteria
TLSJF1contigs_k95_643148	4398	chromosome.Proteobacteria
JDSJF2contigs_k95_123504	4393	unclassified.Firmicutes
SCSJF1contigs_k95_1027487	4378	chromosome.Proteobacteria
QTHL2contigs_k95_204043	4376	chromosome.unclassified
JDSJF1contigs_k95_149479	4370	chromosome.Proteobacteria
JDSJF1contigs_k95_111467	4365	plasmid.Proteobacteria
QTHL2contigs_k95_2621533	4352	chromosome.Proteobacteria
JDHL3contigs_k95_462429	4343	unclassified.Proteobacteria
SCSJF1contigs_k95_403570	4336	unclassified.Proteobacteria
JDDY1contigs_k95_206089	4335	unclassified.Proteobacteria
JDHL3contigs_k95_114259	4334	chromosome.Proteobacteria
SCDN2contigs_k95_1107675	4331	plasmid.Proteobacteria
QTDY3contigs_k95_111470	4329	unclassified.unclassified
QTDN1contigs_k95_1224155	4321	unclassified.unclassified
QTHL2contigs_k95_218362	4296	unclassified.Proteobacteria
SCSJF2contigs_k95_942303	4283	plasmid.Proteobacteria
QTSJF1contigs_k95_182436	4278	chromosome.Proteobacteria
SCHL2contigs_k95_1361176	4277	plasmid.Firmicutes
QTDY3contigs_k95_205985	4267	plasmid.Firmicutes
QTSJF3contigs_k95_1380397	4263	unclassified.Proteobacteria
QTHL2contigs_k95_437912	4259	unclassified.Proteobacteria
QTHL1contigs_k95_1470538	4248	unclassified.Proteobacteria
QTDY3contigs_k95_191559	4247	plasmid.Proteobacteria
JDSJF1contigs_k95_231277	4241	plasmid.Proteobacteria
JDHL1contigs_k95_292246	4223	chromosome.Proteobacteria
JDSJF3contigs_k95_27172	4221	plasmid.Proteobacteria
SCSJF3contigs_k95_215764	4207	plasmid.Firmicutes
QTHL2contigs_k95_1464447	4205	chromosome.unclassified
QTSJF1contigs_k95_818538	4203	unclassified.Proteobacteria
SCHL1contigs_k95_294677	4190	chromosome.Actinobacteria
SCSY1contigs_k95_2916903	4179	unclassified.Proteobacteria
SCSJF1contigs_k95_969460	4173	plasmid.Proteobacteria
SCHL3contigs_k95_494754	4166	unclassified.unclassified
SCHL2contigs_k95_1171253	4157	chromosome.Firmicutes
TLSY2contigs_k95_318893	4157	chromosome.Proteobacteria
QTSY3contigs_k95_417736	4154	plasmid.Proteobacteria
TLDN3contigs_k95_896475	4146	chromosome.Proteobacteria
TLSY2contigs_k95_274316	4138	chromosome.Proteobacteria
QTSY3contigs_k95_1327231	4124	chromosome.unclassified
QTSJF2contigs_k95_135075	4112	chromosome.Proteobacteria
QTHL1contigs_k95_456026	4092	chromosome.unclassified
QTHL3contigs_k95_849426	4087	unclassified.Proteobacteria
JDHL2contigs_k95_7485	4062	unclassified.Proteobacteria
JDSY1contigs_k95_1925148	4062	unclassified.unclassified
QTSY3contigs_k95_1692219	4062	unclassified.Proteobacteria
QTDN1contigs_k95_2128801	4054	unclassified.Proteobacteria
JDDN3contigs_k95_2081962	4051	plasmid.unclassified
QTSJF3contigs_k95_1693013	4048	unclassified.unclassified
QTHL3contigs_k95_94245	4043	plasmid.Firmicutes
JDSJF2contigs_k95_117377	4042	plasmid.Proteobacteria
SCSY2contigs_k95_18792	4041	unclassified.unclassified
JDSY1contigs_k95_575440	4040	plasmid.Proteobacteria
SCSJF3contigs_k95_198860	4036	plasmid.Firmicutes
JDSJF3contigs_k95_1155325	4027	plasmid.Proteobacteria
SCHL2contigs_k95_651277	4026	chromosome.Proteobacteria
SCSJF1contigs_k95_955631	4026	plasmid.Proteobacteria
SCSJF3contigs_k95_140472	4026	plasmid.Proteobacteria
QTHL2contigs_k95_893477	4021	unclassified.unclassified
QTSJF2contigs_k95_514717	4021	chromosome.Proteobacteria
QTHL2contigs_k95_1394356	4020	unclassified.Proteobacteria
TLDY3contigs_k95_200906	4018	chromosome.Proteobacteria
SCHL3contigs_k95_541889	4013	chromosome.Proteobacteria
JDHL1contigs_k95_316746	4012	chromosome.Proteobacteria
QTSY3contigs_k95_2734472	4009	unclassified.unclassified
JDSJF2contigs_k95_27190	4007	chromosome.Actinobacteria
TLSY2contigs_k95_3101068	3999	unclassified.unclassified
JDHL3contigs_k95_820833	3998	unclassified.Firmicutes
JDSJF3contigs_k95_70105	3992	chromosome.unclassified
QTHL2contigs_k95_2828319	3988	unclassified.unclassified
SCSY2contigs_k95_522056	3987	chromosome.Proteobacteria
QTSY1contigs_k95_115776	3985	unclassified.Proteobacteria
QTHL2contigs_k95_1749162	3983	unclassified.unclassified
QTDN1contigs_k95_1192484	3979	plasmid.Firmicutes
TLDN2contigs_k95_305357	3971	plasmid.Proteobacteria
QTHL2contigs_k95_799407	3964	chromosome.Proteobacteria
SCDN2contigs_k95_472478	3964	unclassified.unclassified
QTSJF2contigs_k95_149951	3963	plasmid.Firmicutes
JDSJF1contigs_k95_89546	3962	chromosome.Proteobacteria
QTHL3contigs_k95_753429	3958	unclassified.unclassified
QTDY3contigs_k95_1501429	3955	plasmid.Proteobacteria
JDDN3contigs_k95_639543	3953	unclassified.Proteobacteria
QTHL2contigs_k95_430637	3953	unclassified.unclassified
QTHL3contigs_k95_433769	3950	chromosome.Proteobacteria
QTSJF1contigs_k95_83228	3950	plasmid.Proteobacteria
SCHL2contigs_k95_110290	3950	chromosome.unclassified
TLHL3contigs_k95_355208	3948	unclassified.unclassified
QTDY3contigs_k95_1340279	3944	plasmid.Proteobacteria
QTSJF1contigs_k95_1168780	3943	chromosome.Proteobacteria
QTHL3contigs_k95_321851	3939	plasmid.Proteobacteria
QTDN1contigs_k95_2255858	3938	unclassified.Proteobacteria
JDHL3contigs_k95_482610	3933	unclassified.Proteobacteria
QTSJF3contigs_k95_1379455	3927	chromosome.Proteobacteria
TLDN2contigs_k95_785951	3926	chromosome.Proteobacteria
JDSJF2contigs_k95_822276	3925	unclassified.unclassified
JDSY2contigs_k95_1352326	3922	chromosome.Proteobacteria
JDSY1contigs_k95_823899	3921	plasmid.unclassified
QTSJF2contigs_k95_174493	3920	unclassified.unclassified
JDSY3contigs_k95_589140	3919	plasmid.unclassified
QTSJF2contigs_k95_354987	3918	chromosome.Proteobacteria
QTHL2contigs_k95_1007494	3911	unclassified.Firmicutes
TLHL3contigs_k95_167542	3906	chromosome.unclassified
JDHL3contigs_k95_885156	3897	unclassified.unclassified
QTDN1contigs_k95_1226345	3887	chromosome.unclassified
QTDY3contigs_k95_64312	3886	chromosome.Firmicutes
SCSJF2contigs_k95_769690	3880	plasmid.Firmicutes
SCDY1contigs_k95_129446	3878	chromosome.Proteobacteria
SCHL3contigs_k95_362250	3867	plasmid.unclassified
QTHL3contigs_k95_22895	3858	plasmid.Proteobacteria
QTHL2contigs_k95_1104690	3856	unclassified.Proteobacteria
JDSJF2contigs_k95_965902	3855	unclassified.Actinobacteria
QTSY2contigs_k95_1537652	3851	unclassified.unclassified
JDDN2contigs_k95_1804543	3849	unclassified.Proteobacteria
SCHL3contigs_k95_492561	3849	plasmid.Firmicutes
TLDN3contigs_k95_58310	3845	plasmid.Proteobacteria
JDHL3contigs_k95_587963	3843	chromosome.unclassified
JDDN2contigs_k95_425443	3836	plasmid.Proteobacteria
SCSJF1contigs_k95_137649	3834	chromosome.Firmicutes
JDDY1contigs_k95_491179	3830	unclassified.Proteobacteria
SCSJF2contigs_k95_937442	3827	chromosome.Bacteroidetes
QTHL2contigs_k95_2631420	3824	plasmid.Proteobacteria
SCHL1contigs_k95_367605	3824	chromosome.Actinobacteria
SCDY1contigs_k95_1003603	3798	chromosome.Actinobacteria
JDDN3contigs_k95_949774	3790	chromosome.Proteobacteria
QTHL2contigs_k95_455220	3787	chromosome.unclassified
JDHL3contigs_k95_239448	3783	unclassified.Proteobacteria
JDSJF1contigs_k95_756749	3764	plasmid.Proteobacteria
JDHL3contigs_k95_1021500	3760	chromosome.Proteobacteria
SCHL2contigs_k95_1062115	3760	unclassified.unclassified
JDHL1contigs_k95_1117984	3747	plasmid.Proteobacteria
SCHL3contigs_k95_555526	3737	chromosome.Proteobacteria
JDHL3contigs_k95_409542	3724	unclassified.Proteobacteria
SCSJF1contigs_k95_219365	3723	plasmid.unclassified
SCSJF1contigs_k95_220781	3719	chromosome.Proteobacteria
QTDN3contigs_k95_343395	3717	chromosome.Proteobacteria
QTSJF1contigs_k95_100976	3716	unclassified.Proteobacteria
QTHL1contigs_k95_42483	3714	unclassified.Proteobacteria
SCSY1contigs_k95_428358	3713	unclassified.Proteobacteria
JDSJF3contigs_k95_991026	3706	chromosome.Proteobacteria
SCSJF1contigs_k95_83324	3699	unclassified.Proteobacteria
JDDN3contigs_k95_131969	3698	unclassified.unclassified
QTSY3contigs_k95_157465	3694	chromosome.Proteobacteria
QTSJF2contigs_k95_467242	3687	chromosome.Proteobacteria
SCHL2contigs_k95_97297	3685	plasmid.unclassified
JDDN2contigs_k95_266960	3681	unclassified.Proteobacteria
QTDN2contigs_k95_1772025	3675	chromosome.Proteobacteria
JDSJF3contigs_k95_298717	3663	plasmid.Proteobacteria
SCSY2contigs_k95_3045092	3660	chromosome.Proteobacteria
SCDY1contigs_k95_316795	3659	unclassified.unclassified
JDHL3contigs_k95_8705	3658	plasmid.Proteobacteria
SCDN1contigs_k95_684028	3655	chromosome.Proteobacteria
JDDN3contigs_k95_515783	3650	plasmid.unclassified
JDHL2contigs_k95_5411	3650	chromosome.Proteobacteria
QTHL2contigs_k95_1572222	3650	chromosome.Actinobacteria
QTSJF3contigs_k95_86	3650	unclassified.unclassified
QTSJF1contigs_k95_456908	3644	chromosome.unclassified
QTDY3contigs_k95_611754	3625	chromosome.unclassified
JDHL1contigs_k95_1174067	3615	plasmid.Proteobacteria
QTSJF1contigs_k95_219310	3614	unclassified.Actinobacteria
QTDY3contigs_k95_1146850	3610	chromosome.unclassified
JDHL1contigs_k95_1159749	3606	unclassified.unclassified
JDDY1contigs_k95_648179	3602	chromosome.Proteobacteria
SCHL3contigs_k95_17032	3602	plasmid.unclassified
QTSJF1contigs_k95_1139598	3598	unclassified.unclassified
TLSY2contigs_k95_1052417	3596	chromosome.Proteobacteria
SCSJF1contigs_k95_252413	3593	plasmid.Proteobacteria
QTHL1contigs_k95_279138	3587	unclassified.unclassified
QTSJF1contigs_k95_993333	3566	chromosome.unclassified
QTSJF2contigs_k95_369145	3565	chromosome.Proteobacteria
TLDY3contigs_k95_116405	3565	chromosome.Proteobacteria
SCHL3contigs_k95_205638	3563	plasmid.Proteobacteria
TLDN2contigs_k95_886385	3559	unclassified.Proteobacteria
QTSJF3contigs_k95_747035	3545	chromosome.Proteobacteria
QTDN3contigs_k95_1274434	3536	chromosome.Bacteroidetes
QTHL1contigs_k95_900351	3533	chromosome.unclassified
SCSY1contigs_k95_2378071	3532	chromosome.Proteobacteria
SCHL1contigs_k95_1272302	3531	chromosome.unclassified
QTHL3contigs_k95_622187	3526	chromosome.unclassified
QTSY2contigs_k95_1200145	3523	unclassified.Proteobacteria
QTHL1contigs_k95_1479987	3520	chromosome.Proteobacteria
QTHL2contigs_k95_1783597	3520	chromosome.unclassified
TLSY2contigs_k95_3192635	3511	unclassified.unclassified
JDHL3contigs_k95_155622	3506	plasmid.Proteobacteria
QTDN3contigs_k95_1657892	3506	chromosome.Proteobacteria
JDSJF2contigs_k95_224225	3503	chromosome.Actinobacteria
QTHL1contigs_k95_654719	3502	unclassified.unclassified
JDDY1contigs_k95_756525	3498	chromosome.unclassified
TLSY3contigs_k95_3237932	3497	chromosome.Proteobacteria
QTSJF2contigs_k95_24436	3496	chromosome.unclassified
SCSJF1contigs_k95_84344	3493	chromosome.Proteobacteria
QTHL2contigs_k95_2676573	3486	plasmid.Proteobacteria
QTHL2contigs_k95_1635097	3485	unclassified.unclassified
JDHL1contigs_k95_475375	3481	chromosome.Proteobacteria
JDHL3contigs_k95_653034	3479	unclassified.unclassified
SCSJF3contigs_k95_359543	3475	chromosome.Firmicutes
JDSY2contigs_k95_317550	3471	chromosome.Proteobacteria
QTHL3contigs_k95_485848	3462	chromosome.Firmicutes
SCHL3contigs_k95_555852	3459	plasmid.Firmicutes
JDSJF1contigs_k95_107053	3453	unclassified.Proteobacteria
QTHL2contigs_k95_1409599	3446	chromosome.Proteobacteria
QTSY3contigs_k95_1427635	3445	chromosome.unclassified
JDSJF1contigs_k95_781002	3430	plasmid.unclassified
QTSJF2contigs_k95_310889	3429	unclassified.Proteobacteria
JDHL3contigs_k95_91599	3427	chromosome.Proteobacteria
TLSJF3contigs_k95_972104	3426	plasmid.Firmicutes
QTSJF1contigs_k95_312922	3424	chromosome.unclassified
QTHL1contigs_k95_838238	3421	unclassified.unclassified
JDHL3contigs_k95_326066	3419	chromosome.Proteobacteria
SCDN1contigs_k95_1616755	3418	chromosome.Proteobacteria
TLHL2contigs_k95_438302	3416	unclassified.Firmicutes
QTDN2contigs_k95_1787806	3415	unclassified.Proteobacteria
QTHL2contigs_k95_180677	3414	plasmid.Firmicutes
JDHL3contigs_k95_176105	3402	plasmid.unclassified
QTHL3contigs_k95_622927	3402	plasmid.Firmicutes
JDHL3contigs_k95_1157549	3396	chromosome.Proteobacteria
TLSJF3contigs_k95_1808285	3389	unclassified.Firmicutes
JDHL1contigs_k95_308367	3385	unclassified.Proteobacteria
SCSJF1contigs_k95_269712	3380	unclassified.unclassified
JDSY3contigs_k95_1816056	3363	plasmid.unclassified
SCDN3contigs_k95_685455	3363	unclassified.unclassified
SCHL1contigs_k95_1565542	3356	plasmid.Firmicutes
JDDY1contigs_k95_711275	3353	unclassified.Proteobacteria
SCSY1contigs_k95_2161223	3352	chromosome.Proteobacteria
SCSJF3contigs_k95_293061	3351	unclassified.Proteobacteria
JDSJF1contigs_k95_425861	3350	unclassified.Proteobacteria
JDHL1contigs_k95_158708	3346	unclassified.Proteobacteria
QTDN2contigs_k95_1976004	3346	chromosome.Proteobacteria
TLSJF3contigs_k95_270236	3345	unclassified.Firmicutes
SCHL3contigs_k95_193676	3340	plasmid.Firmicutes
TLSY2contigs_k95_1701566	3334	unclassified.Proteobacteria
SCHL3contigs_k95_354175	3331	chromosome.unclassified
QTDN2contigs_k95_1050441	3330	plasmid.Proteobacteria
JDDN3contigs_k95_828328	3329	chromosome.unclassified
JDHL1contigs_k95_500781	3328	unclassified.Proteobacteria
TLHL2contigs_k95_423402	3328	plasmid.Proteobacteria
JDSJF2contigs_k95_746840	3325	unclassified.unclassified
SCSY1contigs_k95_3101479	3316	unclassified.Actinobacteria
SCHL3contigs_k95_2761	3308	plasmid.unclassified
QTHL2contigs_k95_2815610	3299	chromosome.Proteobacteria
SCHL2contigs_k95_143798	3298	chromosome.Firmicutes
JDSY3contigs_k95_1377332	3290	plasmid.Proteobacteria
QTHL2contigs_k95_2855166	3287	plasmid.Proteobacteria
QTDN1contigs_k95_652705	3285	chromosome.unclassified
QTHL3contigs_k95_815343	3284	plasmid.Firmicutes
QTHL3contigs_k95_416489	3279	unclassified.Proteobacteria
SCDY1contigs_k95_104803	3275	plasmid.Proteobacteria
SCSJF1contigs_k95_1091827	3274	unclassified.unclassified
SCDY1contigs_k95_760261	3273	chromosome.Proteobacteria
SCHL3contigs_k95_153989	3268	plasmid.Proteobacteria
SCSY3contigs_k95_2755136	3248	unclassified.Proteobacteria
JDSJF2contigs_k95_1456794	3240	plasmid.Proteobacteria
SCDN3contigs_k95_730123	3240	unclassified.Proteobacteria
SCHL3contigs_k95_492476	3240	plasmid.Firmicutes
SCHL2contigs_k95_315925	3237	unclassified.unclassified
QTHL2contigs_k95_2004381	3231	unclassified.Bacteroidetes
JDHL1contigs_k95_174892	3230	chromosome.Firmicutes
QTDY3contigs_k95_1387565	3221	unclassified.unclassified
TLHL3contigs_k95_453845	3220	chromosome.Proteobacteria
QTHL3contigs_k95_223977	3218	plasmid.Firmicutes
QTSJF2contigs_k95_51464	3212	plasmid.Firmicutes
SCDN1contigs_k95_2144879	3205	plasmid.Proteobacteria
JDSJF2contigs_k95_839258	3204	chromosome.unclassified
SCSJF1contigs_k95_949219	3198	plasmid.Proteobacteria
TLSY1contigs_k95_3177272	3193	chromosome.unclassified
JDHL3contigs_k95_689507	3191	plasmid.Firmicutes
QTSJF1contigs_k95_1077887	3184	chromosome.Proteobacteria
JDHL3contigs_k95_349330	3183	plasmid.Proteobacteria
JDSJF1contigs_k95_685599	3181	unclassified.Proteobacteria
SCSJF1contigs_k95_428398	3180	unclassified.Proteobacteria
JDHL3contigs_k95_915523	3172	unclassified.Proteobacteria
QTHL3contigs_k95_105159	3169	chromosome.Proteobacteria
QTHL1contigs_k95_20242	3146	plasmid.Proteobacteria
JDHL3contigs_k95_341570	3141	plasmid.Proteobacteria
JDHL2contigs_k95_1388	3138	chromosome.Proteobacteria
QTHL1contigs_k95_332061	3136	plasmid.Firmicutes
JDSJF2contigs_k95_27619	3123	unclassified.Actinobacteria
QTHL2contigs_k95_2521914	3123	chromosome.unclassified
QTSJF3contigs_k95_1231219	3122	chromosome.Proteobacteria
JDSJF3contigs_k95_1127677	3121	chromosome.Actinobacteria
JDHL3contigs_k95_383658	3120	chromosome.Proteobacteria
QTHL2contigs_k95_341369	3114	unclassified.unclassified
SCDY1contigs_k95_1158637	3112	chromosome.unclassified
JDHL3contigs_k95_695714	3111	chromosome.Proteobacteria
JDSY2contigs_k95_1481863	3100	unclassified.Proteobacteria
SCSJF3contigs_k95_818941	3096	chromosome.Proteobacteria
SCSJF3contigs_k95_775437	3091	plasmid.Firmicutes
TLDN1contigs_k95_515583	3090	unclassified.Proteobacteria
SCHL2contigs_k95_1475409	3087	unclassified.unclassified
QTHL2contigs_k95_463795	3079	plasmid.Firmicutes
JDSJF1contigs_k95_322249	3075	unclassified.Proteobacteria
QTHL3contigs_k95_568378	3068	plasmid.Proteobacteria
QTSJF2contigs_k95_150827	3065	unclassified.Firmicutes
JDHL3contigs_k95_874029	3062	chromosome.unclassified
QTHL1contigs_k95_1602850	3058	plasmid.unclassified
SCHL3contigs_k95_383277	3054	plasmid.Firmicutes
JDSJF3contigs_k95_1127080	3052	unclassified.Proteobacteria
QTHL2contigs_k95_1924737	3052	unclassified.unclassified
QTHL2contigs_k95_551210	3052	plasmid.Proteobacteria
TLDY1contigs_k95_3200	3050	chromosome.Proteobacteria
JDDY1contigs_k95_166733	3049	plasmid.Proteobacteria
SCDN2contigs_k95_78664	3049	chromosome.Proteobacteria
QTHL2contigs_k95_1795008	3044	plasmid.Firmicutes
JDDN3contigs_k95_1859643	3039	unclassified.Proteobacteria
QTHL3contigs_k95_729070	3024	plasmid.Proteobacteria
SCHL3contigs_k95_127624	3017	plasmid.Proteobacteria
TLSY2contigs_k95_908623	3015	chromosome.Proteobacteria
SCSJF3contigs_k95_71402	3007	unclassified.Proteobacteria
TLSY2contigs_k95_2297329	3003	plasmid.unclassified
QTHL1contigs_k95_242927	2989	unclassified.Proteobacteria
QTSJF1contigs_k95_147939	2988	chromosome.Actinobacteria
QTDN1contigs_k95_870352	2986	chromosome.Bacteroidetes
QTHL2contigs_k95_2133268	2975	chromosome.Proteobacteria
QTHL3contigs_k95_785840	2974	chromosome.Firmicutes
SCHL3contigs_k95_18894	2974	chromosome.Proteobacteria
QTHL2contigs_k95_3057896	2972	unclassified.Bacteroidetes
SCSJF3contigs_k95_685043	2971	plasmid.Firmicutes
QTDN1contigs_k95_548076	2963	chromosome.unclassified
QTHL2contigs_k95_218597	2958	chromosome.Firmicutes
JDSJF3contigs_k95_588607	2954	plasmid.Proteobacteria
QTHL3contigs_k95_775855	2951	chromosome.Firmicutes
SCSY1contigs_k95_824049	2947	chromosome.unclassified
SCSJF3contigs_k95_781789	2945	unclassified.unclassified
SCSJF2contigs_k95_715029	2942	chromosome.Proteobacteria
SCHL3contigs_k95_500866	2929	plasmid.unclassified
QTHL2contigs_k95_910413	2928	unclassified.Proteobacteria
QTHL3contigs_k95_275548	2926	unclassified.Firmicutes
SCSJF3contigs_k95_419627	2924	chromosome.Proteobacteria
JDHL1contigs_k95_10287	2918	unclassified.unclassified
QTHL2contigs_k95_995943	2914	chromosome.unclassified
QTSY3contigs_k95_2882796	2909	unclassified.Proteobacteria
SCHL2contigs_k95_6466	2903	unclassified.Firmicutes
SCSY1contigs_k95_557475	2903	chromosome.Actinobacteria
QTHL2contigs_k95_230739	2900	unclassified.unclassified
[truncated: 1,081 more rows]

## Sheet: allmge
ORF ID	Contig ID	MGE Annotation	Gene Name	ARG Contig ID	PlasFlow Prediction
[truncated: 9,819 more rows]

[truncated: 1 more sheets: allmrg]
