# Supplementary material for: Contrasting Roles of Mobile Genetic Elements and Metal Resistance Genes in Shaping the Gut Resistome of Wild Fish from the Qiantang River
Source: Animals (Basel). 2026 Jun 29;16(13):2000. doi: 10.3390/ani16132000 (PMC13359678; doi:10.3390/ani16132000)
Supplement: Supplementary file 1 [file animals-16-02000-s001.zip › animals-4347267-supplementary/Supplementary_Table_S5.xlsx]

## Sheet: Sheet1
Supplementary Table S5. Summary of ARG-carrying MAGs
MAG ID	Bin ID	Phylum	Genus	Plasflow (unique)	ARGs (subtype, risk rank)	MRGs (unique)	MGEs (unique)
MAG3	SED_bin.187	Pseudomonadota	Rhodoferax	chromosome	bacA (IV)	sodB; pstC; pstA; pstB; ruvB	tnpA; IS91
MAG4	SED_bin.192	Bacteroidota	Draconibacterium	unclassified	lnu(F) (IV)	ruvB; arsB	tnpA; tnpAcp2
MAG5	SED_bin.2	Fibrobacterota	unclassified	unclassified	vat(F) (IV)	arsB	tnpA
MAG6	SED_bin.205	Pseudomonadota	JAEHCY01	chromosome; unclassified	bacA (IV)	dpsA; sodB; chrA	tnpA; tnpA1
MAG8	SED_bin.222	Pseudomonadota	SHZI01	chromosome	bacA (IV)	czrA	None
MAG10	SED_bin.229	Bacteroidota	Elizabethkingia	chromosome	RanB (IV); RanA (IV); abeS (IV); GOB-6 (NR)	None	qacEdelta
MAG11	SED_bin.235	Bacteroidota	Lutimonas	chromosome	RanA (IV)	None	None
MAG15	SED_bin.275	Acidobacteriota	Holophaga	unclassified	MuxB (IV)	arsB; mdtB	None
MAG17	SED_bin.280	Bacteroidota	Flavobacterium	chromosome	RanA (IV)	None	IS91
MAG20	SED_bin.329	Verrucomicrobiota	Luteolibacter	unclassified	MexB (IV)	sodA	None
MAG21	SED_bin.340	Pseudomonadota	Arenimonas	chromosome	mexK (IV)	ruvB; pstB	None
MAG27	AN_bin.693	Pseudomonadota	VBCG01	chromosome; unclassified	OXA-3 (II); bacA (IV)	ruvB; chrR; arsM	None
MAG28	AN_bin.803	Pseudomonadota	JAEUMW01	chromosome; unclassified	bacA (IV); MuxB (IV)	czcA; actP; ruvB; sodB; pstB; pstA; mdtB	istB; tnpA
MAG29	MT_bin.735	Pseudomonadota	Pseudorivibacter	unclassified	bacA (IV)	chrA; chrF; pstB; pstA; ruvB; dpsA; copR	tnpA; IS91
MAG35	W_bin.329	Pseudomonadota	Fluviibacter	chromosome	bacA (IV)	dpsA; pstB	IS91
MAG40	W_bin.450	Pseudomonadota	Rubrivivax	plasmid	bacA (IV)	actP; ruvB; copR	None
MAG46	W_bin.725	Pseudomonadota	Acinetobacter	chromosome	tolC (III); abeM (IV); MexB (IV); mexK (IV); OprM (IV)	ruvB	None
MAG50	SED_bin.285	Pseudomonadota	Aeromonas	chromosome; plasmid; unclassified	microcin efflux (IV); bacA (IV); mcr-7.1 (II); MexC (IV); tet(34) (IV)	ruvB; zipB; arsC; sodB; corC; glpF	None
MAG51	AN_bin.247	Bacillota_A	Agathobacter	chromosome; plasmid; unclassified	erm(B) (I); erm(C) (III); chloramphenicol acetyltransferase (IV); bacA (IV); APH(3')-IIIa (I); lnu(C) (III); tet(Q) (III)	None	Tn916-orf19; Tn916-orf18; Tn916-orf16; Tn916-orf14; Tn916-orf9; IS91
MAG52	AN_bin.290	Bacillota	Lactococcus	unclassified	lsa(D) (III); lmrD (III)	dnaK	None
MAG53	AN_bin.541	Bacillota_A	Terrisporobacter	plasmid; unclassified	bacA (IV); catB11 (IV); LlmA 23S rRNA methyltransferase (IV)	ruvB	None
MAG56	AN_bin.685	Bacillota_A	Clostridium_J	chromosome	catB11 (IV)	None	None
MAG57	AN_bin.718	Pseudomonadota	Enterovibrio	chromosome	tolC (III); mdtK (IV)	arsB; arsC; terE; arsA	None
MAG58	AN_bin.722	Pseudomonadota	Burkholderia	chromosome; unclassified	acrF (IV); Omp38 (IV); oqxB (IV); rosA (IV); bacA (IV); tet(41) (IV); AAC(2')-IIa (IV); MuxB (IV); MexC (IV); opcM (IV); ceoB (IV); MexE (IV); amrA (IV); amrB (IV); oprA (IV)	pstS; acrD; merR; merT; merP; merA; czcA; arsC; chrA1; fptA; pstA; pstC; czcR; sodB; copA; irlR; ruvB; mdtB; dpsA; cusA; gesB	IS91; tnpA; tniA; tniB
MAG61	AN_bin.748	Actinomycetota	Leucobacter	plasmid	tet(33) (IV); lnu(F) (IV)	ricR; silP	tnpA; tnpA4; IS91; istB; tniA
MAG64	AN_bin.907	Pseudomonadota	Afipia	chromosome	rosA (IV)	pstB; modB; arsC; ruvB	None
MAG65	MT_bin.12	Fusobacteriota	JAGNZR01	chromosome	ugd (IV)	pstB	None
MAG66	MT_bin.21	Bacillota	ZOR0006	chromosome	mel (II)	None	None
MAG67	MT_bin.244	Bacteroidota	Proteiniphilum	chromosome	ANT(9)-Ia (IV)	arsB; G2alt	None
MAG68	MT_bin.248	Bacillota_I	Anaerorhabdus	unclassified	LlmA 23S rRNA methyltransferase (IV)	None	None
MAG70	MT_bin.388	Bacillota_A	unclassified	unclassified	LlmA 23S rRNA methyltransferase (IV); ugd (IV)	ruvB	None
MAG72	MT_bin.424	Bacillota_A	Paraclostridium	unclassified	LlmA 23S rRNA methyltransferase (IV)	ruvB	None
MAG76	MT_bin.707	Actinomycetota	Microbacterium	unclassified	tetB(48) (IV)	dnaK	None
MAG77	MT_bin.708	Chloroflexota	Brevefilum	unclassified	sul4 (IV)	None	None
MAG78	MT_bin.718	Bacillota_A	Sedimentibacter	chromosome	bacA (IV)	dnaK; ruvB	None
MAG79	MT_bin.732	Pseudomonadota	Vibrio	chromosome; unclassified	tolC (III); mdtK (IV); tet(34) (IV)	corC; ruvB; glpF; pstB; sodB	None
MAG81	MT_bin.97	Bacillota_A	Sarcina	plasmid	bacA (IV)	dnaK	None
MAG82	SED_bin.10	Pseudomonadota	Morganella	chromosome; plasmid; unclassified	arnA (IV); pmrF (IV); mdtK (IV); tet(34) (IV); bacA (IV); DHA-1 (IV); msbA (IV); emrB (IV); emrA (III); acrA (IV); macA (IV); CrcB (IV); MuxB (IV); rosB (IV)	yfeD; yfeC; yfeB; yfeA; pitA; actP; rcnR; pstC; pstS; cueR; modA; modB; modC; arsA; arsB; arsC; zntR; corC; corD; nikC; nikB; mdtB; mdtC; baeR; terE; terD; terC; terZ; pstB; cuiD; glpF; ruvB; znuB; znuC	int3
MAG83	SED_bin.129	Pseudomonadota	CADEED01	chromosome	MexF (IV); MexB (IV)	ruvB; cusA; dpsA	IS91
MAG84	SED_bin.15	Bacillota_A	Limiplasma	chromosome	ugd (IV)	ruvB	None
MAG85	SED_bin.155	Fibrobacterota	*Fibro-01*	unclassified	vat(F) (IV)	arsB; pstB	None
MAG88	SED_bin.180	Bacillota_A	JAEZNF01	chromosome	bcrA (IV); bacA (IV); LlmA 23S rRNA methyltransferase (IV)	arsB; dnaK; ruvB	None
MAG89	SED_bin.199	Bacteroidota	UBA5429	unclassified	tet(Q) (III); tet(44) (NR)	merR; merT-P; arsB	None
MAG90	SED_bin.22	Bacillota_A	*SZUA-584*	unclassified	mel (II)	dnaK	None
MAG92	SED_bin.276	Bacteroidota	unclassified	chromosome	rosA (IV)	None	None
MAG102	AN_bin.101	Actinomycetota	Propioniciclava	chromosome	ugd (IV)	None	None
MAG106	AN_bin.205	Bacillota_A	Pygmaiobacter	unclassified	bacA (IV); chloramphenicol acetyltransferase (IV)	pstB; dnaK	None
MAG109	AN_bin.232	Bacteroidota	UBA8389	unclassified	RanA (IV)	arsB	None
MAG115	AN_bin.268	Pseudomonadota	Pseudoxanthomonas_A	chromosome; plasmid; unclassified	qacH (IV); AAC(3)-Ia (II); mexK (IV); AIM-1 (II); AAC(6')-Iak (IV)	arsC; sodB; golT; golS; nczA	qacEdelta; IS91
MAG117	AN_bin.292	Verrucomicrobiota	VFKE01	unclassified	MexF (IV); MexB (IV); LlmA 23S rRNA methyltransferase (IV)	None	IS91
MAG118	AN_bin.296	Desulfobacterota	DYJE01	chromosome; unclassified	acrF (IV); pmrF (IV); arnA (IV); rosA (IV)	acrD; arsB; pstB	None
MAG121	AN_bin.331	Bacteroidota	Bacteroides_I	chromosome	tetA(P) (IV)	G2alt; pstB	tnpA
MAG123	AN_bin.36	Pseudomonadota	unclassified	chromosome	MuxB (IV)	sodB; copB; ruvB	None
MAG125	AN_bin.39	Bacillota	Streptococcus	chromosome	patA (NR); RlmA(II) (IV); tetA(46) (III); tetB(46) (IV); pmrA (IV)	None	tnpA
MAG129	AN_bin.460	Actinomycetota	Mycobacterium	chromosome; unclassified	RbpA (IV); mfpA (NR); tet(V) (IV); tap (IV)	furA; bfrA; mctB; ricR	tnpA1
MAG130	AN_bin.672	Desulfobacterota	Desulfomicrobium	chromosome	MexC (IV); bacA (IV)	zraR; pstB	tnpA
MAG133	AN_bin.735	Bacillota_A	Acetoanaerobium	chromosome	LlmA 23S rRNA methyltransferase (IV)	None	None
MAG135	AN_bin.741	Desulfobacterota	Humidesulfovibrio	chromosome	bacA (IV)	arsB	None
MAG139	AN_bin.751	Bacillota	Trichococcus	chromosome	efrA (IV); bacA (IV)	None	None
MAG143	AN_bin.759	Desulfobacterota	Desulfobulbus	chromosome; unclassified	acrF (IV); rosA (IV); bacA (IV)	acrD	None
MAG151	AN_bin.782	Bacillota_A	Evtepia	chromosome	LlmA 23S rRNA methyltransferase (IV)	ruvB; dnaK	None
MAG153	AN_bin.788	Pseudomonadota	Neisseria	chromosome; unclassified	mtrE (IV); mtrD (IV); mdtK (IV)	sodB; pstB; ruvB	tnpA
MAG162	AN_bin.857	Bacillota_I	unclassified	chromosome	mel (II); lsa(B) (IV); lsa(E) (I)	None	None
MAG166	MT_bin.16	Pseudomonadota	Pannonibacter	unclassified	bacA (IV)	actP; arsC	IS91
MAG167	MT_bin.228	Bacillota	Lactobacillus	unclassified	Other MFS transporter (III)	None	None
MAG168	MT_bin.253	Bacillota_A	unclassified	chromosome	catB11 (IV); bacA (IV)	None	None
MAG169	MT_bin.29	Bacillota_A	unclassified	unclassified	bacA (IV)	G2alt; dnaK	None
MAG170	MT_bin.295	Actinomycetota	Cellulomonas	chromosome	tetA(48) (IV); tetB(48) (IV)	ideR; dnaK	None
MAG171	MT_bin.296	Actinomycetota	Actinoplanes	chromosome	rphA (IV); RbpA (IV); lmrC (IV); iri (IV); cmx (NR); novA (IV)	dnaK; acn	None
MAG172	MT_bin.297	Fusobacteriota	JAGNZR01	unclassified	ugd (IV)	None	None
MAG173	MT_bin.298	Actinomycetota	Actinoplanes	chromosome	novA (IV); iri (IV); RbpA (IV)	None	None
MAG174	MT_bin.300	Actinomycetota	Cellulosimicrobium	chromosome	cmx (NR)	dnaK	None
MAG175	MT_bin.301	Bacillota	unclassified	unclassified	Other MFS transporter (III)	G2alt; ruvB	None
MAG176	MT_bin.387	Bacillota	Bacillus	chromosome; plasmid; unclassified	lmrB (NR); Other MFS transporter (III); ykkC (IV); ykkD (IV); mprF (IV); tmrB (IV); bacA (IV)	yfmO; yfmP; copA; csoR; arsB; G2alt; ycnJ; ycnK	tnpA
MAG177	MT_bin.412	Actinomycetota	Microbacterium	chromosome	cmx (NR); tet(42) (IV)	None	None
MAG178	MT_bin.418	Bacillota	Staphylococcus	chromosome; plasmid	blaZ (II); Other MFS transporter (III); clbA (IV); norB (IV); norA (IV); bacA (IV); sdrM (IV); dfrC (IV); tet(38) (IV); mepA (IV)	arsC; cadD; arsB; arsR; dnaK	rep5; rep16
MAG183	MT_bin.680	Bacteroidota	MVYY01	unclassified	OXA-347 (II); lnu(H) (IV)	None	tnpA1
MAG187	MT_bin.722	Pseudomonadota	unclassified	plasmid	ugd (IV)	pstB; cusA	None
MAG190	MT_bin.741	Bacillota	Lactococcus	chromosome	lmrD (III); emeA (III)	arsB; dnaK	None
MAG192	W_bin.27	Pseudomonadota	unclassified	plasmid	bacA (IV); MuxB (IV)	pstC; pstB; dpsA; sodB; mdtB	None
