# Supplementary material for: Contrasting Roles of Mobile Genetic Elements and Metal Resistance Genes in Shaping the Gut Resistome of Wild Fish from the Qiantang River
Source: Animals (Basel). 2026 Jun 29;16(13):2000. doi: 10.3390/ani16132000 (PMC13359678; doi:10.3390/ani16132000)
Supplement: Supplementary file 1 [file animals-16-02000-s001.zip › animals-4347267-supplementary/Supplementary_Table_S6.xlsx]

## Sheet: ARGs
subarg	arg	type	JDSED1	JDSED2	JDSED3	TLSED1	TLSED2	TLSED3	SCSED1	SCSED2	SCSED3	QTSED1	QTSED2	QTSED3	JDW1	JDW2	JDW3	TLW1	TLW2	TLW3	SCW1	SCW2	SCW3	QTW1	QTW2	QTW3	JDCN1	JDCN2	JDCN3	TLCN1	TLCN2	TLCN3	SCCN1	SCCN2	SCCN3	QTCN1	QTCN2	QTCN3	JDAN1	JDAN2	JDAN3	TLAN1	TLAN2	TLAN3	SCAN1	SCAN2	SCAN3	QTAN1	QTAN2
bacA	bacitracin__bacA	bacitracin	40.0727	36.1842	33.9943	3.76271	26.8575	10.2488	1.74727	24.6128	9.05052	39.9907	18.6383	17.7591	11.2586	13.7279	13.0551	7.88349	17.4844	7.43449	10.2845	8.59083	9.35964	12.2406	12.8085	12.8672	0.16212	0.016096	0.055811	0.592404	0.028601	0.052505	1.1	0.088877	0.155613	0.121986	0.014259	2.14002	24.9504	60.6845	23.2155	3.11911	3.09275	10.2574	20.9572	54.1012	0.665607	3.18694	12.3075
abeS	multidrug__abeS	multidrug	32.4829	88.1269	58.4255	7.62971	36.526	13.6127	5.19294	24.6646	7.41736	64.5873	3.98553	10.3603	1.87717	2.00323	0.183518	1.7053	2.58491	1.46206	3.04531	0.952609	0.390647	1.06133	0.367032	0.204193	0.123023	0.105101	0	0	0	0	6.7114	0	0	0	0	1.17628	0	0	0	0	0	0	40.8083	42.1246	8.06649	2.90523	82.7136
qacEdelta1	multidrug__qacEdelta1	multidrug	55.64	20.5574	37.195	4.86636	25.3715	9.37045	1.51078	65.2891	23.1128	32.2351	3.05909	5.8706	2.41177	4.4257	5.5125	2.04839	0.4447	0.540039	3.88824	0.494612	1.17736	2.52292	1.40548	1.56811	0	0	0	0	0	0.046586	3.85869	0	0	0.233846	0	3.47324	0	0	0.146059	0	0	0.399912	0.513019	2.58329	0.440103	5.25574	135.089
mph(G)	macrolide-lincosamide-streptogramin__mph(G)	macrolide-lincosamide-streptogramin	0.330217	0.120291	0.31145	0	0	0	0.031448	0.377121	0.051035	0.087321	0.077742	0.091118	0.172647	0.188714	0.01778	0.367609	0.142392	0.103218	0.344274	0.042513	0.073877	0	0.07681	0.038098	0	0	0	0.032801	0	0	6.76434	0.016272	0.01307	0.00967	0	4.05826	0	0.031168	0	0	0	0.009431	0.0127	0.032807	340.446	6.03134	90.5047
ugd	polymyxin__ugd	polymyxin	0.546385	0.321464	0.201454	0.021978	0.197008	0.268178	0.062251	0.504835	0.2411	1.73717	1.03914	0.600665	3.07762	3.56014	4.22359	1.93341	0.682275	0.639974	1.75208	2.79938	3.23408	2.85455	2.74754	3.00276	0.055412	0	0	0.007246	0	0	2.53855	0	0.004536	0	0	1.06676	15.8629	0	14.1634	0.495334	2.14564	14.0815	2.47093	5.80891	1.60753	1.34577	18.2011
QnrD2	quinolone__QnrD2	quinolone	0	0	0	0	0	0	0	0	0	0	0	0.080131	0	0	0	0	0	0	0	0	0	0	0	0	0	0	0	0	0	0	0	0	0	0	0	0	0.026402	0	0.046878	0.059069	0.096111	4.6154	0	0.085874	0	0	0
aadA27	aminoglycoside__aadA27	aminoglycoside	0	0	0	0	0	0	0	0	0	0	0	0	0	0.028142	0	0	0	0	0	0	0	0	0	0	0	0	0	0.013224	0	0	0.806825	0	0	0	0.009354	0.235972	0	0.018787	0	0	0	0	0	0	283.63	0.159979	2.3479
qacH	multidrug__qacH	multidrug	18.243	14.298	14.6916	1.73417	12.6826	5.1735	0.261695	39.5238	14.0135	7.50355	3.43381	5.30776	5.60506	3.24579	5.75691	3.69804	6.61194	1.79938	2.68257	1.49556	1.14533	4.78545	1.94343	2.65643	0.073814	0	0.035817	0	0	0	0.374007	0	0	0	0	1.09234	1.34421	0	1.41763	0	0.170563	0	5.78421	11.996	0.832779	0.710113	20.4838
Pseudomonas aeruginosa emrE	multidrug__Pseudomonas aeruginosa emrE	multidrug	1.67028	1.21726	5.486	0.674202	4.47753	2.21253	0	3.2718	0.849305	1.81448	0	0.591464	2.04951	0.663908	1.43684	1.06708	0.943173	2.06166	0.599566	0.18847	0.385232	0.212265	0.183516	0	0	0	0.036597	0.120548	0.102088	0.153723	0	0.106004	0.09332	0.216391	0	0	0.172807	0.516998	0.162137	3.01831	2.78924	1.93051	0.198515	0	0	0.177528	0.296384
APH(3')-IIIa	aminoglycoside__APH(3')-IIIa	aminoglycoside	0.78037	0.426446	0.246908	0	0	0	0	0	0	0	0	0	0.025463	0	0	0	0.024144	0.07315	0	0	0	0	0	0	0	0	0	0.013053	0	0	0.182207	0	0	0	18.1051	0.05298	0	141.786	0	0	0	0	0	0	7.59852	0.039496	3.77558
pmrF	polymyxin__pmrF	polymyxin	1.26006	0.815965	0.175131	0.259573	1.79889	1.69563	0.026771	4.34588	2.25929	0.664127	0.407969	1.03476	1.52101	0.469201	1.25153	0.293981	0.772155	0.98058	0.452965	0.126655	0.063186	0.015499	0	0.031154	0.054458	0	0.078326	0.267993	0.021462	0.086561	0.033324	0.096122	0.286472	0.229859	0	0.023207	0.724698	0.18024	0.999028	1.28196	1.25208	1.54648	0.043047	0.235156	0.021181	0.028989	2.2966
MuxB	multidrug__MuxB	multidrug	3.62158	4.96392	2.70127	0.411731	2.57171	1.922	0.086573	3.25083	1.5378	2.653	0.463588	0.615427	0.651186	0.281195	0.537564	0.585373	0.54386	0.423057	1.61491	0.878346	1.31514	1.82926	1.51279	2.35005	0.400893	0.077931	0.040831	0.010849	0.029283	0.061718	0.004	0.042656	0.138632	0.090415	0.001536	0.011097	0.521557	0	0.697625	0.654648	0.539743	0.668818	22.0997	11.5576	0.003295	0.003376	0.146657
arnA	polymyxin__arnA	polymyxin	0.459838	0.796126	0.778073	0.186669	1.90012	1.48906	0.05015	3.74553	1.46535	0.689689	0.684255	0.766163	1.57209	0.526011	1.34857	0.303383	0.711491	0.986642	0.581872	0.082799	0.080168	0.031452	0.013502	0.032794	0.028146	0.003086	0.073717	0.268651	0.026182	0.135536	1.00269	0.055538	0.241025	0.182078	0.002599	0.018595	0.800383	0.095785	0.958781	1.35559	1.16413	1.36775	0.063102	0.110927	0.01386	0.022693	2.09624
LlmA 23S ribosomal RNA methyltransferase	macrolide-lincosamide-streptogramin__LlmA 23S ribosomal RNA methyltransferase	macrolide-lincosamide-streptogramin	0.161793	0	0	0.034725	0	0	0	0	0	3.75392	0	0	0	0	0	0.285918	0.081367	0.103218	0.187786	0.021257	0	0	0	0	0	0	0	0	0	0	0.12	0	0	0	0	0	2.40154	0	1.7198	0.40598	0.625494	4.13292	10.4547	26.5534	0.06652	0	2.43061
linG	macrolide-lincosamide-streptogramin__linG	macrolide-lincosamide-streptogramin	17.2041	7.07601	8.01571	0.610958	6.62335	1.88859	0.399933	11.9771	6.23167	9.12532	0.338979	0.255038	1.47344	1.37234	0.855534	1.55804	1.80583	1.2717	0.910256	0.498691	0.602686	1.6701	1.63241	1.36865	0.004272	0	0	0	0	0	0.626765	0	0	0	0	0.386001	0.05188	0	0	0.007625	0.015313	0	0.042548	0.147136	0.33538	0.497369	20.7418
Vibrio anguillarum chloramphenicol acetyltransferase	chloramphenicol__Vibrio anguillarum chloramphenicol acetyltransferase	chloramphenicol	0	0	0	0	0	0	0	0	0	0	0	0	0	0	0	0	0	0	0	0	0	0	0	0	0	0	0	0	0	0	0	0	0	0	104.109	0	0.028161	0	0.0751	0	0	0	0.024358	0.061241	0	0	0.040087
mel	macrolide-lincosamide-streptogramin__mel	macrolide-lincosamide-streptogramin	0.206465	0.300789	0.128138	0	0	0	0.099268	0.467969	0.257765	1.76713	0.024595	0	0	0	0	0.025416	0.025203	0.064584	0.039296	0.013416	0.015729	0	0	0	0.002451	0	0	0	0	0	0.816746	0	0	0	0.004746	0.342155	0	0	0.016783	0.488133	0.307045	0.238356	1.20666	10.5319	1.03508	0.556052	21.048
tetA(P)	tetracycline__tetA(P)	tetracycline	0	0.07309	0.062236	0	0	0	0	0.113853	0	0.58012	0	0	0	0.02873	0	0	0.012243	0	0.019101	0	0	0	0	0	0	0	0	0	0	0	0.70712	0	0	0	0	0.199004	10.2085	0	9.96084	0.186232	1.53203	6.52262	7.24523	0.827978	0.053651	0.389539	1.43437
emrB	multidrug__emrB	multidrug	0	0	0	0	0	0	0	0	0	0	0.128362	0.59907	0	0	0	0.029159	0.009533	0.00981	0	0	0.012046	0.008881	0	0	0.005605	0	0	0.020059	0	0	0.050558	0	0.003247	0	0.003558	0.004232	0.283428	0.032441	0.238517	0.031452	0.143421	5.47674	0.040452	0.460981	0.098976	0.031095	1.63552
qacE	multidrug__qacE	multidrug	11.7359	1.21726	5.55079	0.357234	6.00924	1.13695	0	7.85531	0	2.84608	0	0	0.189402	0.202783	0.326966	1.02215	1.60052	1.22075	6.43057	0.957859	0.760099	1.45199	1.42942	0.984298	0	0	0	0	0	0	0.192282	0	0	0	0	0	0.158642	0	0.315302	0	0	0	7.31121	24.6694	0.104097	0	5.33491
tet(34)	tetracycline__tet(34)	tetracycline	0	0	0	0	0	0	0	0	0	0	0.154008	0.554076	0	0	0	0	0	0	0	0	0	0	0	0	0	0	0	0.230956	0	0	0.067758	0	0	0	0.226831	0.063235	0.994509	0.316255	0.266821	0.081414	0.114628	5.05074	0.172027	0.400511	0	0.064983	0.817861
tet(39)	tetracycline__tet(39)	tetracycline	0	0	0	0.022281	0.09616	0	0.020908	0.061699	0	0	0.025357	0.029493	0.028521	0	0	0.067001	0.053174	0.040841	0.041404	0.042387	0.033093	0	0	0.02495	0	0	0	0.035343	0	0	11.6304	0	0.00887	0	0.010023	2.2538	0	0.063539	0	0	0	0	0	0	6.139	2.8754	66.3292
tet(C)	tetracycline__tet(C)	tetracycline	1.62664	0.39497	0.67376	0.04441	0.766678	0.131015	0.031258	1.22976	0.439647	1.4228	0	0	0.014213	0.015563	0.011725	0.013355	0.013248	0.013568	0.123796	0	0.016493	0	0	0	0	0	0	0	0	0	1.60268	0	0	0	0	0.641553	0.040227	0.005048	0.026468	0.004384	0	0.006228	0.040676	0.106216	29.9201	0.692577	41.9711
ereA2	macrolide-lincosamide-streptogramin__ereA2	macrolide-lincosamide-streptogramin	8.02602	3.94821	5.28372	0.66958	4.83306	1.46955	0.230496	13.3752	6.61105	5.57656	0.121353	0.169525	0.44019	0.541735	0.541098	0.115491	0.025452	0.052168	0.321923	0.177099	0.144935	0.068861	0.122424	0.17917	0	0	0	0	0	0.004334	1.08618	0	0	0.024434	0.004794	0.454531	0.038759	0	0.008474	0.008419	0.016734	0.011978	0.039037	0.081589	0.472233	0.406321	25.8624
TEM-116	beta_lactam__TEM-116	beta_lactam	0	0.125434	0.108415	0.035683	0	0.208844	0.016378	0.787168	0.265785	0.273419	0.081169	0	0.089981	0.049167	0	0.021307	0.1274	0.064572	0	0.022141	0	0	0	0	0	0.004468	0.021144	0	0	0.021122	0.160987	0.263353	0.00679	0.040328	0.008089	0.084142	0.032142	51.0237	0.05664	0.099019	0.077985	0.058967	0.05314	0.017135	0.135504	0.069444	6.10642
erm(F)	macrolide-lincosamide-streptogramin__erm(F)	macrolide-lincosamide-streptogramin	7.32483	0.842684	2.31642	0.040106	0.856151	0.117067	0.127951	2.09855	0.889864	7.77703	0	0.107326	0	0	0	0	0	0	0.036473	0.024712	0.028481	0.02151	0	0	0.004439	0	0	0	0	0	0.416365	0	0	0	0.009117	0.303601	0	0	0	0	0	0	0.075064	0	1.98843	0.156031	54.7747
acrF	multidrug__acrF	multidrug	2.66909	1.59723	2.57499	0.333865	1.9314	0.54946	0.059175	3.22583	1.22456	2.86036	0.506381	0.386231	0.013497	0.024733	0.037334	0.012512	0.016604	0.02563	0.026079	0.013423	0.005296	0.011071	0.047855	0.019284	0.051067	0.002768	0.002207	0.198772	0.00342	0.002871	0.349902	0.004911	0.008673	0.008058	0.007673	0.318337	1.35995	0.12475	1.85716	0.075601	0.139015	2.69204	0.399668	0.420021	0.053904	0.442752	5.25774
MexE	multidrug__MexE	multidrug	4.94517	1.94729	3.00338	0.395933	2.63904	3.48965	0.051289	4.08699	1.46035	1.11479	0.44273	0.086182	0.74505	0.241749	0.569126	0.129896	0.449837	0.342412	0.180739	0.02735	0.08049	0.046364	0	0.036189	0.007548	0	0.039747	0	0	0.056884	0	0.025638	0.154739	0.080186	0	0	0.175642	0	0.222528	0.54001	0.642346	0.598646	1.14232	0.71792	0	0	0
MexB	multidrug__MexB	multidrug	0.577731	1.07773	0.574788	0.150525	1.46582	1.15587	0.308248	2.08372	1.23598	2.73144	0.187661	0.333673	0.745378	0.264258	0.529432	0.433004	1.06799	0.77593	0.344843	0.069248	0.031981	0.033116	0.039815	0.04644	0	0	0.035549	0.002102	0.023775	0.062801	0.751628	0.031248	0.146038	0.087771	0	0.101264	0.191134	0	0.155913	0.661931	0.611461	0.671892	0.149909	0.786128	0.262767	0.177426	1.74966
tetB(P)	tetracycline__tetB(P)	tetracycline	0	0	0.107526	0.011838	0.051422	0	0	0.032889	0.018347	0.091273	0.013454	0	0	0	0	0	0	0	0	0	0	0	0	0	0.001405	0	0	0	0	0	0.20931	0	0	0	0	0.12169	5.47175	0	4.90701	0.244313	0.889636	3.28818	6.23582	0.887732	0.016902	0.196387	0.519194
MexF	multidrug__MexF	multidrug	0.469766	0.733433	0.533677	0.12201	0.856362	1.00975	0.022867	1.82282	0.826933	2.67607	0.185304	0.292099	0.696125	0.150373	0.573232	0.111078	0.377488	0.395521	0.276248	0.039724	0.094441	0.018304	0.019753	0.026716	0.109769	0.034381	0.036937	0	0.006776	0.05487	0.005924	0.03714	0.145485	0.07882	0	0.003645	0.249161	0	0.156557	0.573271	0.536228	0.621083	7.55046	2.62349	0	0	0.021135
lnu(H)	macrolide-lincosamide-streptogramin__lnu(H)	macrolide-lincosamide-streptogramin	7.55401	4.30537	3.61342	0.171024	1.80887	0.124611	0.559823	2.08581	1.12529	11.8446	0.528275	2.40808	0.554434	1.00984	0.500999	1.13254	0.376611	0.17681	1.887	1.64149	1.46425	0.657096	0.754127	0.352774	0.004702	0.005269	0	0	0	0	0.713272	0	0.023322	0	0	0.560743	0	0	0	0	0	0	0.031035	0.041154	0.637496	0.656646	18.7824
rosA	polymyxin__rosA	polymyxin	2.23753	1.25226	1.63368	0.041422	0.629825	0.866386	0.019765	4.83557	4.04486	2.2835	3.13486	4.03606	0.082874	0.06034	0.022691	0	0	0	0.03855	0	0.030877	0.12614	0	0.297019	0.259851	0.059696	0	1.2524	0	0	0.067337	0.010256	0.012882	0.049185	0.009652	0.011243	0.348665	0.112232	0.432804	0.012714	0.046328	0.132218	13.9869	3.55652	0.108227	0.03058	3.36978
OpmB	multidrug__OpmB	multidrug	0.654064	0.714611	0.592816	0.161131	1.15416	0.838172	0.023665	1.70937	0.899265	0.38478	0.265446	0.351581	0.787984	0.317472	0.568906	0.209444	0.417843	0.378605	0.311657	0.042642	0.062755	0.026916	0.019149	0.009346	0	0	0.025956	0	0.008294	0.047862	0	0.027756	0.11495	0.107806	0	0	0.158785	0	0.19865	0.563811	0.541907	0.626113	0	0	0	0	0
aadA	aminoglycoside__aadA	aminoglycoside	6.21654	2.81318	2.78822	0.329563	2.81531	0.482986	0.106353	5.64144	3.94385	2.36468	0.22492	0.131704	0.292143	0.524006	0.824245	0.109666	0.098103	0.039861	0.33248	0.041077	0.02382	0.088485	0.074186	0.091889	0	0	0	0	0	0	0.738098	0	0	0	0	0.654423	0	0	0	0.019581	0	0.00911	0.012229	0.363698	0.172137	0.702333	26.0645
MexA	multidrug__MexA	multidrug	0.540396	0.341984	0.470014	0.088516	1.14613	1.17516	0.03162	1.89965	0.724313	0.397029	0.251833	0.205017	0.839615	0.33183	0.619335	0.213566	0.42249	0.540901	0.287895	0.04953	0.065758	0.086662	0.025259	0.206827	0	0	0.020385	0	0.011	0.091272	0.006625	0.136233	0.127468	0.139336	0	0	0.190429	0	0.105511	0.725533	0.527717	0.571088	0	0	0	0	0
Acinetobacter baumannii AbaQ	quinolone__Acinetobacter baumannii AbaQ	quinolone	0.477893	0.556964	0.526537	0.097615	1.0128	0.692273	0.018404	1.83967	1.00293	0.450663	0.155544	0.314354	0.739945	0.192231	0.734358	0.176383	0.337971	0.490373	0.200205	0.04266	0.073008	0.02102	0.022361	0.021885	0	0	0.042261	0	0.023453	0.070186	0	0.048284	0.127173	0.105702	0	0	0.153961	0	0.163949	0.669675	0.490315	0.553551	0	0	0	0	0
PmpM	multidrug__PmpM	multidrug	0.181982	0.132556	0.337963	0.055709	0.96392	0.713759	0.017533	2.40087	0.796739	0.142922	0.211367	0.196207	0.680332	0.222301	0.679638	0.055952	0.266095	0.432702	0.415971	0.035543	0.04177	0.019998	0	0.010412	0	0	0.025908	0	0.023103	0.053146	0	0.008841	0.074883	0.101499	0	0	0.176885	0	0.132858	0.516456	0.632299	0.481585	0	0	0	0	0
OprN	multidrug__OprN	multidrug	0.596518	0.372426	0.368825	0.086861	1.20324	0.71962	0.016435	1.07878	1.38703	0.445828	0.079099	0.072484	0.665195	0.379821	0.553996	0.199038	0.394244	0.447931	0.357245	0.022211	0.039198	0.009356	0.02993	0.01949	0	0	0.032422	0	0.004324	0.051318	0	0.041356	0.144213	0.069929	0	0	0.129441	0	0.16574	0.5382	0.505542	0.59576	0	0	0	0	0
catB9	chloramphenicol__catB9	chloramphenicol	0	0	0	0	0	0	0	0	0	0	0	0	0	0	0	0	0	0	0	0	0	0	0	0	0	0	0	0	0	0	0	0	0	0	0	0	0	0	0.045633	0.022986	0.081732	3.17561	0	0.111387	0	0	0
mdtK	multidrug__mdtK	multidrug	0	0.1257	0	0.018359	0.079425	0.049812	0	0.331001	0.07987	0.047102	0.216806	0.302167	0	0.02481	0.027634	0	0.021014	0	0.031483	0	0.013773	0	0.01053	0	0.040394	0	0.005469	0.992197	0.004568	0.003755	0.056371	0	0.006913	0.019366	0.039809	0.00454	0.669072	0.252257	0.76243	0.068307	0.117106	2.43259	0.059045	0.350497	0.065428	0.02545	1.04224
RbpA	rifamycin__RbpA	rifamycin	1.58294	4.65046	0	0	0	0	0	2.05995	0	0	0	0	0	0	0	0	0.662886	0.389475	1.74419	0	0	0	0	0	0.047809	0.051241	0	0	0	0	0	0	0	0	0	0	0	0	0.152946	0	0	0	5.94998	5.71906	0	0	0.560721
lsa(E)	macrolide-lincosamide-streptogramin__lsa(E)	macrolide-lincosamide-streptogramin	0.191613	0.139612	0	0	0.1702	0	0.072693	0.219555	0.058982	0.813641	0	0	0	0	0	0.0475	0	0	0	0	0	0	0	0	0.00883	0.004944	0	0	0	0	0.134242	0	0	0	0	0.020813	0	0	0	0.023732	0.015899	0.010918	0.029831	0.766619	1.60746	0.077537	10.9739
ceoB	multidrug__ceoB	multidrug	0.596503	0.82171	0.200126	0.013538	0.286593	0.278018	0.022646	0.651881	0.355858	0.636839	0.068565	0.122553	0.013227	0.009677	0.003641	0	0.004051	0.004113	0	0	0	0.003634	0.007632	0.007378	0.309328	0.048735	0	0	0	0	0.005785	0	0	0	0	0.001817	0	0	0	0.001331	0.001311	0.001877	16.8242	6.49772	0	0.012987	0.09052
tolC	multidrug__tolC	multidrug	0.47043	0.216571	0.430181	0.0573	0.087533	0.159201	0	1.35569	0.389821	0.103892	0.243671	0.209614	0.098936	0.110729	0.105311	0.719605	1.28971	0.482957	0.25455	0.08166	0.089	0.04119	0.011589	0.03969	0.048582	0.004349	0.005722	0.219454	0	0.008253	1.30739	0.011886	0.028069	0.084124	0.014484	0.242786	0.703725	0.099031	0.808507	0.072695	0.109826	0.50832	0.078549	0.086741	2.40055	0.298333	6.36327
AAC(3)-Id	aminoglycoside__AAC(3)-Id	aminoglycoside	0.719402	0.262074	0	0.07466	0	0	0.017089	0.205775	0.443708	0.095309	0	0.099724	0.023491	0.051331	0.135436	0.089087	0.155448	0.044966	0.238415	0	0	0.02003	0	0.062352	0.00416	0.004657	0	0	0	0	0.966611	0	0	0.042125	0	0.566485	0	0	0.08887	0.007403	0.014856	0.020518	0.013926	0.089676	15.3774	0.653724	13.9648
lsa(B)	macrolide-lincosamide-streptogramin__lsa(B)	macrolide-lincosamide-streptogramin	0.081966	0	0.050384	0	0.071952	0	0.015737	0.230435	0.025541	0.810454	0	0.022031	0	0	0.008834	0	0.039693	0.010207	0.031087	0	0	0	0	0	0.007804	0	0	0	0	0	0.224713	0	0	0.009561	0	0.219854	0	0.003772	0	0.013101	0.019473	0.009392	0.072563	0.539585	1.38766	0.398627	9.6067
oqxB	multidrug__oqxB	multidrug	2.66007	2.38362	2.03512	0.123241	3.47277	1.04132	0.022292	4.94093	1.45483	0.911541	2.2164	1.81787	0.222785	0.230033	0.645447	0.03205	0.015913	0.004243	0.038142	0.017608	0.047246	0.065821	0.086938	0.107926	0.038525	0.008154	0	0.097493	0	0	0.032088	0	0	0	0.143798	0.072277	0.32693	0.055942	0.262253	0.008069	0.003975	0.04108	1.15939	2.66767	0	0.074063	0.128218
dfrA6	trimethoprim__dfrA6	trimethoprim	0	0	0	0	0	0	0	0	0	0	0	0	0	0	0	0	0	0	0	0	0	0	0.124463	0	0	0	0	0	0	0	0	0	0	0	0	0	0	0	0	0	0	0	0	0	0	0	0.08454
OXA-85	beta_lactam__OXA-85	beta_lactam	0	0	0.122681	0	0	0	0	0	0	0	0	0	0	0	0	0	0	0	0	0	0	0	0	0	0	0	0	0	0	0	0	0	0	0	0	0	4.37214	0	3.76877	0.040052	1.34474	8.97425	0.392886	0.931558	0	0	0
smeD	multidrug__smeD	multidrug	2.9248	6.62617	4.04562	0.266475	3.44433	0.523641	0.478337	4.36428	2.12917	4.99949	1.22921	1.37127	0.014165	0	0	0.01331	0	0	0.287895	0.014036	0.01682	0.073863	0.025559	0.115045	0	0	0	0	0	0	0	0	0	0	0	0	0	0	0	0	0	0	0	0.04234	0	0	0
mph(A)	macrolide-lincosamide-streptogramin__mph(A)	macrolide-lincosamide-streptogramin	6.91308	2.52077	4.20237	0.22722	3.06275	0.285513	0.029953	3.18841	1.33557	1.1629	0.333434	0.459929	0.145271	0.090838	0.119706	0.116492	0	0	0.209828	0.040491	0.09429	0.140251	0.091394	0.163214	0	0	0	0	0	0	0.130364	0	0	0	0	0.276062	0.01486	0	0.039244	0.006428	0.013063	0.02733	0	0.031386	1.93502	0.17547	2.74469
Bifidobacteria intrinsic ileS conferring resistance to mupirocin	mupirocin__Bifidobacteria intrinsic ileS conferring resistance to mupirocin	mupirocin	0	0	0	0	0	0	0	0	0	0	0	0	0	0	0	0	0	0	0	0	0	0	0	0	0	0	0	23.0887	0	0	0.011337	0	0	0	0.002887	0.003482	0	0.001467	0	0	0	0	0.00932	0	0	0.003163	0.100995
Klebsiella pneumoniae OmpK37	beta_lactam__Klebsiella pneumoniae OmpK37	beta_lactam	0.119279	0	0.080047	0.026371	0.100964	0.139854	0.022404	0.908799	0.116909	0.123757	0.108254	0.194495	0.04805	0.016212	0.024428	0.046018	0.056739	0.043227	0.111894	0.031963	0.053051	0	0.014967	0.026542	0.159755	0	0.011131	0.774616	0	0.004689	0.049198	0	0.004753	0.091686	0.021591	0.032394	0.99893	0.301563	1.9112	0.071807	0.090304	0.21468	0.09759	0.194785	0.034792	0.071233	1.43993
ANT(3'')-IIc	aminoglycoside__ANT(3'')-IIc	aminoglycoside	0	0	0	0	0	0	0	0	0	0	0	0	0	0	0	0.073931	0.195588	0.049362	0.037355	0	0.029132	0	0	0	0	0	0	0	0	0	0.613018	0	0	0.011562	0.009354	0.08621	0	0	0	0	0	0	0	0	26.6405	0.080764	1.76038
smeE	multidrug__smeE	multidrug	1.06042	2.24673	1.44805	0.2144	0.963696	0.349671	0.136729	4.86649	2.07462	1.37158	1.88718	1.37281	0.066392	0.029213	0	0.168761	0.369424	0.138848	0.06509	0.022269	0.052875	0.081795	0.044205	0.120758	0.05735	0.00825	0	0	0	0	0.814671	0	0	0	0	0.105642	0	0	0	0	0	0	4.17911	0.567385	0.163077	0.195389	2.42641
KPC-2	beta_lactam__KPC-2	beta_lactam	0	0	0.10437	0	0	0.201237	0	0.947758	0.307744	0.087781	0	0.045806	0.021691	0.047418	0	0.020529	0.020449	0.02075	0.062914	0	0	0	0	0	0	0	0	0	0.008508	0.006797	0	0	0.006566	0.048596	0	0	0.046446	0	0.027271	0.020422	0.020453	0.037917	0	0	0	0	0
QnrVC5	quinolone__QnrVC5	quinolone	0	0	0	0	0	0	0	0	0	0	0.064896	0	0	0	0	0	0	0	0	0	0	0	0	0	0	0	0	0	0	0	0	0	0	0	0	0.014693	0	0	0	0	0	0.045869	0	0	0	0	0.3712
RanA	multidrug__RanA	multidrug	5.15751	5.13387	2.78339	0.209447	0.546359	0.484458	0.057157	2.3149	0.553598	5.87238	0.721321	2.79319	0	0	0.02024	0.20617	0.07477	0.077359	0.117165	0.371884	0.396879	0.023226	0.144401	0.069725	0	0	0	0	0	0	0	0	0	0	0	0.011734	0	0	0	0	0	0	0	0	0.010703	0	0.639041
vat(F)	macrolide-lincosamide-streptogramin__vat(F)	macrolide-lincosamide-streptogramin	0	0	0	0	0	6.15352	0.053234	0	0	5.91806	0.959225	0.490081	0	0	0	0	0	0	0	0.071999	0.040798	0.032221	0	0.033289	0	0	0	0	0	0	0	0	0	0	0	0.24567	0.670228	0	0.525218	0.120378	0.11025	0.336601	0	0.233343	0	0.174434	0.037467
floR	florfenicol__floR	florfenicol	0.528001	0.385895	0.327854	0.087104	0.373226	0.063779	0.020301	0.179566	0.133079	0.332394	0.049189	0.029086	0	0	0	0.026004	0.012895	0	0.160764	0	0.032153	0	0	0.036309	0.060923	0.033996	0	0	0	0	0.09909	0	0	0	0	0.194872	0.01958	0	0.008587	0	0	0.012133	7.0278	3.83188	0.724565	0.126396	2.25099
lnu(D)	macrolide-lincosamide-streptogramin__lnu(D)	macrolide-lincosamide-streptogramin	0.493844	0.360139	0	0	0	0	0.089407	0.293971	0	0.273068	0	0	0	0	0	0	0	0	0	0	0	0	0	0	0	0	0	0	0	0	0.789014	0	0	0	0	0.778678	0	0	0	0.044111	0	0	0.400402	3.5329	0.259511	1.04923	6.57888
lnu(F)	macrolide-lincosamide-streptogramin__lnu(F)	macrolide-lincosamide-streptogramin	4.04092	1.8622	3.08736	0.185211	1.8421	0.323414	0.052404	2.81532	0.708004	1.9551	0.093795	0.051068	0.172647	0.070768	0.088902	0.306341	0.142392	0.103218	0.093893	0.148797	0.172379	1.28648	1.17135	1.14294	0	0	0	0	0	0	0.093983	0	0	0	0	0.012637	0	0	0.013563	0	0	0	0.042811	0.08986	0.009067	0.064999	3.04296
vat(B)	macrolide-lincosamide-streptogramin__vat(B)	macrolide-lincosamide-streptogramin	0.282216	0	0	0	0	0	0	0.333114	0	0.303348	0	0	0	0	0	0	0	0	0	0	0	0	0	0	0	0	0	0	0	0	1.37785	0	0	0	0	0.672295	0	0	0	0	0	0	0.181751	1.8958	0.459724	0.297159	9.14602
sul3	sulfonamide__sul3	sulfonamide	3.73182	1.09425	3.07302	0.543241	1.49103	0.451852	0.052991	0.750899	0.286646	3.27204	0.087953	0.051693	0.315867	0.928949	0.600286	0.069163	0.045995	0.046519	0	0.02388	0	0	0.043209	0	0.017916	0.024876	0	0	0	0	0.414567	0	0	0	0	0.161932	0.017395	0	0	0	0	0	0.01482	0.056219	0.055565	0.131652	3.79434
tetX2	tetracycline__tetX2	tetracycline	0.334328	0.08118	0.069283	0	0	0	0	0	0	0.05851	0	0	0.014604	0	0	0.068637	0	0	0.021199	0.014465	0	0.012284	0	0	0	0	0	0	0	0	0.182944	0	0	0	2.25226	0.14517	0	0	0	0	0	0	0	0	0.253763	0.077884	18.9852
OXA-12	beta_lactam__OXA-12	beta_lactam	0.195092	0	0	0	0	0.474007	0	0	0	0	0.555644	0.818473	0	0	0	0	0.024144	0	0	0	0	0	0.09067	0.112919	0	0	0	0	0	0	0.011388	0	0.007605	0	0	0	1.69764	0	2.20704	0.104798	0.145886	0.300029	0	0.469114	0	0.019748	0.182269
ere(D)	macrolide-lincosamide-streptogramin__ere(D)	macrolide-lincosamide-streptogramin	0.312702	0.151854	0.194112	0	0	0	0	0.118142	0.032528	1.03877	0.072812	0.028212	0.027328	0.029928	0.033819	0.115491	0.025452	0.013042	0.079349	0.081267	0.047628	0	0.012184	0.011945	0	0.00276	0	0	0	0	0.128382	0	0	0	0	0.033943	0	0.004847	0	0	0	0	0	0	0.315684	0.051972	19.5698
dfrA14	trimethoprim__dfrA14	trimethoprim	0	0	0	0.116262	0	0.326239	0	0.630048	0.768442	0	0.264676	0.163491	0.202492	0.072993	0.165795	0.066772	0.068423	0.065412	0	0	0	0	0.05935	0	0	0	0.028588	0	0	0	0.030158	0	0.035097	0.336311	0	0.028584	0.101625	0	0.091926	0.118395	0.12432	0.058091	0	0	0	0.056109	0.956351
Other class A beta-lactamase	beta_lactam__Other class A beta-lactamase	beta_lactam	0.692398	0.359033	0	0	0	0.099582	0	0.28137	0.154402	0.173732	0.155499	0	0	0.023953	0	0.144363	0.040902	0.020965	1.14026	0.280111	0.423834	0.371654	0.506951	0.445095	0	0	0	0	0	0	1.97848	0	0	0	0	3.63746	0	0	0	0	0	0	0	0	2.823	2.04195	5.15893
tet(Q)	tetracycline__tet(Q)	tetracycline	0.176949	0.086826	0.073385	0	0	0	0	0.099784	0.056217	2.22893	0	0.015895	0	0	0	0.02833	0	0	0	0	0	0.006313	0	0	0.006964	0	0	0	0	0	0.253481	0	0.002419	0	0.005235	0.1016	0	0.063728	0	0	0	0	0.063693	0	0.485679	0.086248	17.7905
microcin efflux pumu gene yojI	other_peptide_antibiotics__microcin efflux pumu gene yojI	other_peptide_antibiotics	0	0	0.044237	0	0	0.173056	0.006949	0.162355	0	0	0.730837	0.115384	0.018882	0.01035	0.023383	0.026451	0.026212	0.018002	0	0.037479	0.011053	0.007862	0.016819	0.040962	0.008597	0	0.004583	0.976062	0.003643	0	0.037863	0.003481	0.008968	0.029508	0.065039	0.02335	1.52489	0.560282	1.61852	0.09487	0.128065	0.285364	0.058007	0.201916	0.031276	0.021335	0.587176
FosA	fosfomycin__FosA	fosfomycin	0	0	0	0	0	0.10447	0.008348	0.097931	0.054195	0.09062	1.55342	2.22113	0.034083	0.049793	0.028129	0.096377	0.052721	0.021674	0.032998	0.045129	0.026541	0	0	0	0.097586	0	0.002744	0.005583	0	0	0.005083	0.004203	0.014286	0.025377	0	0.004699	1.15097	0	2.08385	0.013927	0.034526	0.259439	0	0.172327	0.044731	0	0.600014
lnu(P)	macrolide-lincosamide-streptogramin__lnu(P)	macrolide-lincosamide-streptogramin	0	0	0	0	0	0	0	0	0	0	0	0	0	0	0.050511	0	0	0	0	0	0	0	0	0	0	0	0	0	0	0	0	0	0	0	0	0	0.368944	0	0.415542	0.341149	0.735077	0.558169	1.58578	2.22457	0.049542	0	0
novA	novobiocin__novA	novobiocin	0.126586	0.275695	0.23235	0.051296	0.222032	0.076098	0.006077	0.854427	0.177696	0.394757	0.670932	0.793015	0.455459	0.227013	0.211982	0.66553	0.589417	0.505143	0.673744	0.214352	0.1754	0.131132	0.118315	0.043151	0.01837	0.00518	0.016126	0	0	0	0	0	0	0	0	0	0	0	0.00509	0	0	0	1.34975	0.798723	0	0	0
OXA-347	beta_lactam__OXA-347	beta_lactam	0.183957	0.13403	0	0.038211	0.163324	0	0.017468	0.10529	0	0.975394	0	0	0	0	0	0.09115	0.045456	0	0.174137	0.023615	0	0	0	0	0	0.004757	0	0	0	0	0.128931	0	0	0	0	0.049951	0	0	0	0	0	0	0	0	0.244796	0.055759	16.6278
OXA-486	beta_lactam__OXA-486	beta_lactam	4.3553	1.24173	1.9149	0.43297	1.84995	0.344935	0	2.71142	0.758029	1.60766	0.134336	0.105319	0.024722	0.027002	0	0.023467	0	0	0.035838	0.024289	0	0	0	0.043813	0	0	0	0	0	0	0.06634	0	0	0	0	0.020568	0	0	0	0	0	0	0	0	0.046698	0.019149	3.29326
mef(B)	macrolide-lincosamide-streptogramin__mef(B)	macrolide-lincosamide-streptogramin	0.311694	0	0.257963	0	0.183586	0	0.00999	0.117756	0.162125	0.817402	0	0.028118	0	0	0	0	0	0	0	0	0	0	0	0.011906	0	0	0	0	0	0	1.6148	0	0	0	0	0.490723	0	0	0	0	0	0	0.031115	0.02033	0.318436	0.828825	12.6083
BJP-1	beta_lactam__BJP-1	beta_lactam	0	0	0	0.033996	0	0.099582	0	0.18758	0.050781	0.086866	0.038667	0.090629	0	0	0	0	0	0	0	0	0	0	0	0	0.252107	0.042728	0	0	0	0	0	0	0	0	0	0	0	0	0	0	0	0	13.4024	0.248476	0	0	0
VEB-3	beta_lactam__VEB-3	beta_lactam	0.96591	0	0.20227	0	0	0	0.015341	0	0.049792	0.425463	0	0.044363	0	0	0	0.059719	0	0	0.183145	0.020739	0.048089	0	0.018729	0.055694	0	0	0	0	0	0	0.320071	0	0	0	0	0.463284	0	0	0	0	0	0.018399	0	0	0.237139	0.550927	14.7893
mdtH	multidrug__mdtH	multidrug	0	0	0.066013	0	0.189116	0.194335	0	0.241021	0	0	0.551808	0.320659	0.028051	0	0.011494	0.026353	0	0	0.020227	0	0.016387	0	0.037598	0	0.058014	0	0.003344	0.448681	0	0.008836	0.024997	0	0.004338	0.012458	0.019635	0.011615	1.80436	0.153844	1.82528	0.065136	0.090786	0.22819	0.055906	0.178684	0.010346	0.021243	0.536077
AAC(6')-IIa	aminoglycoside__AAC(6')-IIa	aminoglycoside	1.13474	0.827186	0.498	0	0	0.232448	0	0.887444	0.226232	0.205983	0.09262	0.111963	0.440329	0.850046	0.08026	0	0	0	0.212136	0	0.262943	0.173682	0.172897	0.223358	0	0	0	0	0	0	0.087468	0	0	0	0	0.041132	0	0	0	0	0	0	0.353769	1.27105	0.019242	0.078935	8.12873
Campylobacter coli chloramphenicol acetyltransferase	chloramphenicol__Campylobacter coli chloramphenicol acetyltransferase	chloramphenicol	0.297866	0	0	0	0	0	0	0	0	0	0	0	0	0	0	0	0	0	0	0	0	0	0	0	0	0	0	0	0	0	0.034587	0	0	0	0	0	0	7.05687	0	0	0	0	0.490597	0.398069	0.822529	0.03067	2.42013
arr-1	rifamycin__arr-1	rifamycin	0.752011	0	0	0	0	0	0	0	0.229874	3.6435	1.30558	1.38238	0	0	0	0	0	0	0	0	0	0.09947	0	0	0	0	0	0	0	0	0.23376	0	0	0	0	0.18601	0	0	0	0	0	0	0.243109	2.75124	0	0.347845	0.61195
FosX	fosfomycin__FosX	fosfomycin	0	0	0	0	0	0	0	0	0	0	0	0	0	0	0	0	0	0	0	0	0	0	0	0	0	0	0	0	0	0	0.050976	0	0	0	0	0.042495	0	14.4991	0	0	0	0	0.483774	0	0	0.085776	0
QnrB5	quinolone__QnrB5	quinolone	0	0	0	0	0	0	0	0	0	0	0	0	0	0	0	0	0	0	0	0	0	0	0	0	0	0	0	0.017302	0	0	0	0	0	0	0	0	0	0	0	0	0	0.014351	0	0	13.2246	0	0
QnrS2	quinolone__QnrS2	quinolone	0	0	0	0	0	0.165016	0	0.312888	0.411068	0.145074	0.194688	0	0	0.038307	0.028902	0.033716	0.135372	0.067515	0.050901	0	0	0	0.031174	0	0	0	0	0	0	0	0	0	0.010152	0.110713	0	0.058772	0.229431	0	0.248777	0.079729	0.034703	0.061159	0	0	0	0.083137	0.482559
lmrD	macrolide-lincosamide-streptogramin__lmrD	macrolide-lincosamide-streptogramin	0	0	0	0	0	0	0.005221	0	0	0.029719	0	0.014355	0	0	0	0.013214	0.006529	0	0	0	0	0	0	0	0.001301	0.004347	0	0	0	0.018149	0	0	0	0.003159	0	0.006187	0.380406	0	0.277952	0.118194	0.129465	0.223958	0.023687	0.260309	0	0.005643	0.013667
emeA	multidrug__emeA	multidrug	0	0	0	0	0	0	0	0	0	0	0.025983	0	0	0	0	0	0	0	0	0	0	0.012284	0	0	0	0	0.003499	0	0	0	0	0	0	0.00653	0	0	0.372207	0	0.272143	0.144286	0.183875	0.191958	0.033485	0.163854	0	0	0
MexC	multidrug__MexC	multidrug	0.111829	0.084391	0.072089	0	0.102426	0.140029	0	0	0.180433	0	0.475061	0.184024	0	0	0	0	0	0	0	0.014665	0	0.012459	0.0132	0.012962	0	0.003057	0	0	0	0	0.059122	0	0	0	0	0.175762	1.20575	0	1.31576	0.059462	0.072805	0.110285	0.57308	0.223679	0.168868	0.211952	1.32752
SHV-11	beta_lactam__SHV-11	beta_lactam	0.067765	0.147723	0.041499	0	0.029839	0.163531	0	0.50244	0.1003	0.075688	0.058166	0.030017	0.014165	0.048371	0.011686	0	0.070685	0.013523	0.085186	0	0	0.016761	0	0.020406	0.021401	0.002736	0.006795	0	0.0055	0.00898	0.008901	0.005397	0.008914	0.077818	0	0	0.050601	0	0.053612	0.057276	0.045716	0.092064	0.895494	0.067792	0.005261	0.011049	0.183882
OXA-10	beta_lactam__OXA-10	beta_lactam	1.56621	0.633948	0.767403	0.072163	0.617642	0.316686	0.049651	1.59171	1.66518	0.73718	0.082074	0.048156	0	0	0	0.02154	0	0	0.065937	0	0.051753	0	0	0	0	0	0	0	0	0	0.318513	0	0	0	0	0.113402	0	0	0	0	0	0	0	0.051986	0.017126	0.157984	6.03719
OCH-8	beta_lactam__OCH-8	beta_lactam	0	0	0	0	0	0	0	0	0.030859	0.051785	0.022983	0	0	0	0	0	0	0	0	0	0	0	0	0	0.098683	0.013105	0	0	0	0	0	0	0	0	0	0	0	0	0	0	0	0	6.87198	2.36525	0	0	0
dfrC	trimethoprim__dfrC	trimethoprim	0	0	0	0	0	0	0	0	0	0	0	0	0	0	0	0.066772	10.8511	2.13143	0	0	0	0	0	0	0	0	0	0	0	0	0	0	0	0	0	0	0	0	0	0	0	0	0	0	0	0	0
LCR-1	beta_lactam__LCR-1	beta_lactam	2.59913	2.33085	1.77307	0.124965	0.888409	0.12148	0.3977	0.57332	0.430245	4.14207	0.142111	0.055789	0	0	0	0	0	0	0.264689	0.025604	0	0	0	0.023157	0	0	0	0	0	0	0	0	0	0	0	0.010859	0	0	0	0	0	0	0.109356	0.420843	0	0.040508	0.160394
tet(M)	tetracycline__tet(M)	tetracycline	0.357966	0.217265	0.403618	0.012104	0	0	0	0.201753	0	0.5599	0	0	0	0	0	0.00732	0.036181	0.022407	0.034163	0	0	0	0	0	0	0	0	0	0	0	0.375293	0	0	0	0	0.064738	0	0	0	0	0	0	0.503982	0.317536	0.296834	0.112225	7.49104
catQ	chloramphenicol__catQ	chloramphenicol	0	0.195407	0	0	0	0	0	0	0	0.143823	0	0	0	0	0	0	0.0671	0.033478	0	0	0	0	0	0	0	0	0	0	0	0	0.124733	0	0	0	0	0.043712	0	0	0	0.011289	0.068767	0.166822	0.518903	2.29749	0.468965	0.164829	7.68696
mexK	multidrug__mexK	multidrug	1.08388	3.4015	0.683001	0.034145	0	0.081312	0.003267	0.627706	0.149516	0.034859	0.030901	0.017794	0.058173	0.029519	0	0.367482	0.894264	0.252056	0.058648	0.022427	0.015971	0.011033	0	0.023171	0.007335	0.000922	0	0	0	0	0.935299	0	0.001426	0.001998	0	0.114585	0	0	0	0	0	0	0.370181	0.006461	0.466602	0.206241	3.37607
ADC-43	beta_lactam__ADC-43	beta_lactam	0	0	0	0	0	0	0	0	0	0	0	0	0	0	0	0	0	0	0	0	0	0	0	0	0	0	0	0	0	0	0.084938	0	0	0	0	0.054439	0	0	0	0	0	0	0	0	11.8946	0.144642	1.38502
RSA2-1	beta_lactam__RSA2-1	beta_lactam	0	0	0	0	0	0	0	0	0	0	0	0	0	0	0	0	0	0	0	0	0	0	0	0	0	0	0	0	0	0	0	0	0	0	0	0	0	0	0	0	0	0	0	0	13.2622	0	0.186518
cphA3	beta_lactam__cphA3	beta_lactam	0	0	0	0	0	0.378714	0	0	0	0	0.394171	0.755188	0	0	0	0	0	0	0	0	0	0.023226	0.024067	0	0.004759	0	0	0	0	0	0	0	0	0	0	0.01128	1.84827	0	1.92459	0.077475	0.060683	0.165396	0	0.271129	0	0	0.111383
aadA6	aminoglycoside__aadA6	aminoglycoside	1.592	0.77327	0.780514	0.07339	0.627922	0.10732	0.016815	3.64161	1.47354	0.562208	0.125203	0.048994	0	0	0	0	0	0	0.033505	0	0	0	0.020553	0	0	0	0	0	0	0	0.113688	0	0	0	0	0.40526	0	0	0	0	0	0.010093	0.041035	0.088133	0.043541	0.392728	2.13404
ykkC	multidrug__ykkC	multidrug	0	0	0	0	0	0	0	0	0	0	0	0	0	0	0	0.643283	6.9242	2.3139	0	0	0	0	0	0	0	0	0	0	0	0	0	0	0	0	0	0	0	0	0	0	0	0	0	0	0	0	0
efpA	multidrug__efpA	multidrug	0.306231	0.167581	0.093995	0.045513	0	0.097613	0.015013	0.303807	0.023872	0.081276	0.03641	0	0.019579	0.010731	0	0.074848	0.086278	0.038927	0.961424	0.020289	0	0.008881	0	0	0.058412	0.018307	0	0	0	0	0.252468	0	0	0	0	0.288871	0	0	0.006554	0	0	0	2.86466	0.820537	0	0.458749	0.028999
tetA	tetracycline__tetA	tetracycline	0	0	0	0	0	0	0	0	0.033597	0	0	0	0	0	0	0	0	0	0	0	0	0	0	0	0.043414	0.017099	0	0	0	0	0	0	0	0	0	0	0	0	0	0	0	0	6.19026	1.99755	0	0	0
erm(C)	macrolide-lincosamide-streptogramin__erm(C)	macrolide-lincosamide-streptogramin	0	0	0	0	0	0	0	0	0	0	0	0	0.31826	0	0.023808	0	0.027581	0.055464	0	0.028331	0.032475	0	0	0	0	0	0	0	0	0	0	0	0	0	0	0	0	0.350508	0	0	0	0	0.354546	0	0	0	0
bleomycin resistance protein	bleomycin__bleomycin resistance protein	bleomycin	0	0	0	0	0	0	0	0	0	0	0.648511	0	0.306827	0.657648	0.648423	0	0	0	0	0	0	0	0	0	0	0	0	0	0	0	0	0	0	0.203812	0	0	0	0	0	0.07085	0	0.067294	0	0	0	0	0
OprM	multidrug__OprM	multidrug	0.406726	0.118501	0.10051	0.016571	0	0	0.007849	0.183878	0.152864	0.08507	0.097231	0	0.022967	0.037748	0	0.376123	0.69611	0.242075	0.53708	0.076824	0.114353	0.063857	0.067406	0.030285	0.002021	0.002253	0	0	0	0	0.968507	0	0	0	0	0.374675	0	0	0	0	0	0	0.213422	0.024696	0.224123	0.41816	6.01126
FosA6	fosfomycin__FosA6	fosfomycin	0	0	0.546881	0	0	0	0	0.484042	0.44163	0	0	0	0	0	0.08182	0	0.105844	0	0	0	0	0	0	0	0	0	0	0	0	0	0.044504	0	0.023763	0	0	0	0	0	0	0.075307	0.079935	0	0	0	0	0	0
SHV-5	beta_lactam__SHV-5	beta_lactam	0	0	0	0	0	0.52211	0	0.866993	0.478413	0	0.081169	0.047613	0.067486	0	0.037062	0.042614	0.108277	0.10762	0.09786	0	0	0	0	0	0	0	0.005286	0	0	0.021122	0	0	0.020369	0.085594	0	0	0.048214	0	0.02832	0.065712	0.063485	0.078623	0	0	0	0	0
tet(V)	tetracycline__tet(V)	tetracycline	0	0.067615	0.060881	0	0.081955	0	0	0	0	0	0.045681	0	0	0	0.010047	0	0	0	0.229833	0	0	0	0	0	0.086423	0.018238	0	0	0	0	0.168875	0	0	0	0	0.120902	0	0	0	0	0	0	3.26365	0.709406	0	0.240228	0.012653
APH(3')-Ib	aminoglycoside__APH(3')-Ib	aminoglycoside	0.561485	0.272734	0.236472	0.0389	0.166202	0.227254	0	0.535839	0.403566	0.496411	0	0.052011	0	0	0	0	0	0	0	0	0	0.020868	0	0.06494	0	0	0.045721	0	0.048107	0.030504	0.01093	0	0.01465	0.021917	0	0.020329	0	0	0.030866	0.177517	0.144287	0	0	0.018699	0	0.03784	0.249069
mdtM	multidrug__mdtM	multidrug	0	0.075439	0.064279	0.021048	0	0.125111	0	0.643654	0.1608	0	0.023955	0.02784	0	0.014774	0.01113	0.025416	0	0.012958	0.078592	0	0	0	0	0	0	0	0.003261	0	0	0.004307	0.01211	0	0.012673	0.030229	0	0	0.019136	0	0.025202	0.033374	0.016567	0.029678	0	0	0	0	0.146268
APH(3')-Ia	aminoglycoside__APH(3')-Ia	aminoglycoside	0.110299	0	0	0.022593	0	0	0	0.232277	0	0.057901	0	0	0.057526	0	0.043971	0.050267	0.053913	0.0647	0.083933	0.028638	0.016764	0.012072	0	0	0	0	0	0	0	0	0.124234	0	0	0	0	0	0	0	0	0	0	0	0.13086	0.051124	0.363057	0	0.822299
macA	macrolide-lincosamide-streptogramin__macA	macrolide-lincosamide-streptogramin	0	0	0	0	0	0	0	0	0	0	1.39519	1.57238	0.031022	0.033958	0	0.014702	0	0	0	0	0	0.023106	0.012263	0	0.050299	0.00331	0.003708	0.259866	0	0	0.06412	0	0.004802	0.006938	0.052677	0.013657	0.697723	0.133104	0.737285	0	0	0.147937	0.193547	0.568367	0.081738	0.04191	1.40708
msbA	multidrug__msbA	multidrug	0	0	0	0	0	0	0	0.150499	0.062816	0	0.139065	0.268208	0.008759	0.019208	0.007233	0	0.008098	0.008349	0	0	0	0	0	0.007612	0.004812	0	0	0.985363	0	0.002805	0.047036	0.003226	0.002781	0.015641	0.033354	0.003619	0.135702	0.181404	0.059373	0	0.023759	0.01923	0.014741	0.097093	0.016127	0.013222	0.102016
catII from Escherichia coli K-12	chloramphenicol__catII from Escherichia coli K-12	chloramphenicol	0	0	0	0	0.252068	0.172369	0	0.65415	0.171312	0.151674	0.203655	0.080898	0.073355	0.079893	0.060285	0	0.141553	0.070459	0.053089	0	0	0	0	0.098964	0	0	0	0	0	0.011237	0	0	0.010535	0.099038	0	0	0.02664	0	0.023654	0.119248	0.097047	0.015941	0	0	0	0	0
CTX-M-65	beta_lactam__CTX-M-65	beta_lactam	0	0	0	0	0	0	0	0.508636	0.155431	0	0.039497	0	0.021915	0.071858	0.018055	0.082983	0	0.020965	0.095342	0	0.024988	0	0	0.019352	0	0	0	0	0	0	0	0	0.006628	0.068742	0	0	0.031292	0	0.041344	0.027524	0.043456	0.07661	0	0	0	0	0.132936
tet(G)	tetracycline__tet(G)	tetracycline	1.54418	0.723116	0.342778	0.022593	0.194971	0	0.021189	0.250219	0.171938	0.463204	0	0.059821	0.014455	0	0	0.02717	0.053913	0.0276	0.209831	0.014319	0.033528	0.012156	0	0.012648	0	0	0	0	0	0	0.129341	0	0	0	0	0.155652	0.020461	0	0.035906	0	0.004437	0	0.082811	0.162125	0.048343	0.253231	3.76846
aadS	aminoglycoside__aadS	aminoglycoside	0	0	0	0	0	0	0.014629	0.087424	0	1.45728	0	0	0.020052	0.021926	0	0.018948	0	0	0	0	0	0	0.01785	0	0	0	0	0	0	0	0.071757	0	0	0	0	0.058274	0	0	0	0	0	0	0	0	0.18798	0.077067	7.05629
APH(2'')-Ie	aminoglycoside__APH(2'')-Ie	aminoglycoside	0	0	0	0	0	0	0	0	0	0	0	0	0	0	0	0	0	0	0	0	0	0	0	0	0	0	0	0	0	0	0.074572	0	0	0	0	0.008655	0	0	0	0	0	0	0	0	0.414694	0	8.50359
acrE	multidrug__acrE	multidrug	0.230045	0	0	0	0	0.069511	0.010813	0.391631	0.071667	0	0.026835	0	0	0.016499	0.02486	0	0.028131	0.01439	0	0.044765	0	0	0	0	0.04776	0.003036	0.007213	0	0	0	0.006742	0	0	0.00674	0	0.006112	0.278296	0	0.562111	0.032606	0.032445	0.052405	0	0.022326	0.010972	0	0.468011
lmrP	multidrug__lmrP	multidrug	0	0	0	0	0	0	0	0	0	0	0	0	0	0	0	0	0	0	0	0	0	0	0	0	0	0	0	0	0	0	0	0	0	0	0	0	0	0	0	0	0	0	0	0	0	0	0
lfrA	quinolone__lfrA	quinolone	0	0	0	0	0	0	0	0	0.024798	0	0	0	0	0	0	0	0	0	0	0	0	0	0	0	0.068224	0.004224	0	0	0	0	0	0	0	0	0	0	0	0	0	0	0	0	2.85512	0.615684	0	0	0
GES-5	beta_lactam__GES-5	beta_lactam	0	0.249535	0.107818	0	0.151923	0	0	0	0	0.090644	0	0.094693	0	0.024455	0.036868	0.423849	0.084471	0	0.356936	0.176214	0.178417	1.1619	1.17209	1.32467	0	0	0	0	0	0	0.194944	0	0	0	0	0.232483	0	0	0	0	0	0	0.013209	0.034081	0.008423	0.328056	1.7672
FosA3	fosfomycin__FosA3	fosfomycin	0	0	0	0	0	0.50829	0	0	0	0	0	0	0	0	0	0	0	0	0	0	0	0	0	0	0	0	0	3.5585	0	0	0.048652	0	0	0	0.539461	0	0	1.5741	0	0	0.08204	0	0.090752	0.207129	0	0.094276	0
mef(C)	macrolide-lincosamide-streptogramin__mef(C)	macrolide-lincosamide-streptogramin	0.104572	0.152347	0.064919	0	0	0	0.040215	0.177795	0.097896	0.767929	0	0.113227	0	0.030024	0.011309	0.064371	0	0.013084	0.119408	0.027175	0.047777	0.011515	0.036669	0.011984	0	0	0	0	0.005319	0	0.171728	0	0.008544	0	0	0.141889	0	0	0	0	0	0	0	0	0.254395	0.146001	5.59716
iri	rifamycin__iri	rifamycin	0	0	0	0	0	0	0	0.048833	0	0.089651	0	0	0	0	0	0	0	0	0	0	0	0	0	0	0.010271	0.004588	0	0	0	0	0	0	0	0	0	0	0	0	0	0	0	0	0.632806	0.008412	0	0	0
LAP-2	beta_lactam__LAP-2	beta_lactam	0.173089	0	0.109019	0.035881	0	0.104989	0	1.3851	0.267174	0	0.122429	0.191533	0	0.024714	0.149036	0	0.085402	0	0	0	0	0	0.040235	0	0	0	0	0	0.008882	0.007077	0	0	0	0.109256	0	0	0	0	0.071192	0.02845	0.053802	0.049399	0	0	0	0	0.022915
CfxA4	beta_lactam__CfxA4	beta_lactam	0.145046	0	0.090815	0	0	0	0	0	0	0	0	0	0	0	0	0.017913	0.017816	0.01814	0	0.018731	0	0	0	0	0	0	0	0	0	0	0.093377	0	0	0	0	0.023624	0	0.115804	0	0	0	0	0.033173	0	0.291237	0.087367	7.19526
mcr-7.1	polymyxin__mcr-7.1	polymyxin	0	0	0	0	0	0.221145	0	0	0	0	0.475782	0.196711	0	0	0	0.018025	0	0.009185	0.013994	0	0.022596	0.008043	0.034398	0.033522	0	0	0	0	0	0	0.008622	0	0	0	0	0.003982	0.908601	0	1.21663	0.052939	0.026204	0.135318	0.005422	0.064126	0	0	0.018744
APH(6)-Id	aminoglycoside__APH(6)-Id	aminoglycoside	1.68446	1.36391	0.945885	0.1167	0.664807	0	0.230924	0.643007	0.057652	1.98564	0	0.052011	0	0	0	0	0	0	0.035427	0	0	0.020868	0	0	0	0	0	0	0	0	0	0	0	0	0	0	0	0	0	0	0	0	0	0	0	0	0
LRA-12	beta_lactam__LRA-5	beta_lactam	0	0	0	0	0	0.101677	0	0.095783	0	0.088715	0	0	0	0	0	0	0	0	0	0	0	0	0	0	0.00779	0.004357	0	0	0	0	0	0	0	0	0	0	0	0	0	0	0	0	0.284093	4.40105	0	0	0
ANT(6)-Ia	aminoglycoside__ANT(6)-Ia	aminoglycoside	0.3425	0	0	0	0	0	0	0.097862	0	0.181288	0	0	0	0	0	0	0.042235	0.02141	0	0	0	0	0	0	0	0	0	0	0	0	0.129463	0	0	0	0	0.027568	0	0	0	0	0	0	0.013209	0.01704	0.386725	0.103692	6.10906
emrD	multidrug__emrD	multidrug	0	0.079529	0	0.022359	0	0.065955	0	0.495283	0.204265	0.057303	0.025444	0	0	0.031335	0.023607	0.013446	0	0	0.020771	0	0	0	0	0	0	0	0.006861	0	0.005557	0.004534	0.025607	0.005323	0.013347	0.012795	0	0	0.050628	0	0.044418	0.00883	0.01317	0.062699	0	0.021391	0	0	0.439522
macB	macrolide-lincosamide-streptogramin__macB	macrolide-lincosamide-streptogramin	0	0	0.035176	0.035155	0.050414	0.176388	0	0.198204	0.108991	0.090356	0.013603	0.061963	0.015257	0.016972	0.02556	0	0.007143	0.007374	0.044971	0	0.009115	0	0	0.006524	0.004121	0	0.001886	0	0	0.002477	0.006828	0	0.007398	0.031079	0.002594	0.003105	0.010868	0.005263	0.004752	0.007057	0.009298	0.033988	0.474976	0.600923	0	0	0.007484
mdsB	multidrug__mdsB	multidrug	0.439082	1.08231	0.599188	0.058528	0.445701	0.142145	0.118213	0.379516	0.095931	1.29753	0.031064	0.017888	0	0.004871	0	0.012402	0.016307	0	0.012909	0.004432	0	0.025733	0	0.034533	0.002442	0.002717	0	0	0	0	0.10329	0	0	0	0	0.021808	0	0.001543	0	0	0	0	0.303844	0.070804	0.110368	0.023285	1.27695
APH(3'')-Ib	aminoglycoside__APH(3'')-Ib	aminoglycoside	0	0	0	0	0	0	0.018279	0.107809	0	0	0	0	0	0	0	0	0	0	0	0	0	0	0	0	0.004342	0.009834	0	0	0	0	0.011253	0	0	0	0	0	0	0	0	0	0	0	0.325713	1.61985	0.789663	0.019504	0.205639
mdtL	multidrug__mdtL	multidrug	0	0	0	0	0	0.066408	0	0.124677	0.171362	0	0.025621	0	0.028811	0.015773	0.011883	0	0	0.027506	0.020912	0	0	0	0	0	0	0	0	0	0	0	0.012934	0	0.013448	0.045089	0	0	0.010195	0.010274	0.008945	0.004446	0.017684	0.018958	0	0.032425	0.016114	0	0.644775
mdtN	multidrug__mdtN	multidrug	0	0	0	0	0	0	0	0.10544	0.082677	0	0.031146	0.036345	0	0	0.028725	0	0.032632	0.033288	0	0	0	0	0	0.015298	0.005928	0	0.004145	0	0	0	0	0.006517	0.005355	0.031183	0	0	0	0	0	0.016259	0.026994	0.030437	0.332671	0.03901	0.01935	0	0.496463
tet(A)	tetracycline__tet(A)	tetracycline	0	0	0.068316	0	0	0	0	0	0.034272	0.056335	0	0	0	0	0	0	0	0	0	0	0	0	0	0	0.010182	0.008587	0	0	0	0	0	0	0.004379	0	0	0	0	0	0	0	0	0	1.01246	1.54077	0	0	0
ere(B)	macrolide-lincosamide-streptogramin__ere(B)	macrolide-lincosamide-streptogramin	0.100653	0.073318	0	0	0	0	0.009683	0.114032	0.031428	0.052768	0	0	0	0	0	0.012388	0	0	0	0	0	0	0	0	0	0	0	0	0	0	0.236233	0	0	0	0	0.076478	0	0	0	0	0	0	0	0	0.058729	0.130408	5.38854
eptA	polymyxin__eptA	polymyxin	0.072068	0	0	0	0	0	0	0.122041	0.112975	0	0	0.019311	0.037848	0.020745	0.007812	0	0	0.018042	0.027459	0	0	0	0	0	0	0	0.006889	0	0	0.003021	0.025376	0	0	0.012674	0	0	0	0.003318	0.005827	0.008663	0.017142	0.04568	0	0.013959	0.045251	0	0.468164
ArnT	other_peptide_antibiotics__ArnT	other_peptide_antibiotics	0	0.051911	0	0	0	0.08737	0	0.201133	0.134148	0.037217	0.016497	0.038186	0.028094	0	0	0.008752	0	0.008921	0.040811	0	0	0	0	0.008138	0.001715	0	0.002272	0	0	0	0.008396	0	0.002964	0.016713	0	0.003876	0.006926	0	0.005762	0.01713	0.011303	0.032909	0	0.034661	0.034569	0.007085	0.49311
tet(32)	tetracycline__tet(32)	tetracycline	0.059661	0.043453	0.036693	0	0	0	0	0	0	0.217739	0	0	0	0	0	0.00732	0	0	0	0.007806	0	0	0	0	0	0	0	0	0	0	0.157833	0	0	0	0.037889	0.012948	0	0.01647	0	0	0	0	0.043824	0.005773	0.360236	0.029533	5.10155
tetB(48)	tetracycline__tetB(48)	tetracycline	0	0	0	0	0	0	0	0	0	0	0	0	0	0	0	0	0	0	0	0	0	0	0	0	0	0	0	0	0	0	0	0	0	0	0	0	0	0	0	0	0	0	0.027357	0.017627	0	0	0
rosB	polymyxin__rosB	polymyxin	0.070185	0	0.043259	0	0	0	0	0.039608	0.022605	0.034591	0.165947	0.258891	0	0.030309	0	0.008618	0	0	0	0	0	0	0	0.008013	0.057103	0.005561	0	0.623161	0	0	0.016318	0	0.005841	0	0.022113	0.007575	0.418997	0.054433	0.561349	0	0.01646	0.08804	1.01489	0.224228	0.003359	0.013769	0.053523
MuxC	multidrug__MuxC	multidrug	0	0	0.042306	0	0	0.12553	0	0.156415	0.065876	0.054011	0.016005	0	0.01373	0.035162	0.011345	0	0.012615	0.004358	0.039916	0	0	0	0	0	0.004231	0	0.003374	0	0.001755	0	0.002048	0.003345	0.011809	0.016228	0	0.001888	0.022415	0	0.086658	0.012433	0.016335	0.026165	0.002526	0.432256	0.003345	0	0.157757
abeM	multidrug__abeM	multidrug	0	0.066091	0	0	0	0	0	0	0.028376	0	0	0	0	0	0	0.159053	0.347685	0.115168	0.034813	0.011981	0.014077	0	0	0.010532	0	0	0	0	0	0	0.948298	0	0	0	0.004156	0.133033	0	0	0	0	0	0	0	0	0.510225	0.144453	3.50168
ANT(9)-Ia	aminoglycoside__ANT(9)-Ia	aminoglycoside	0	0	0	0	0	0	0	0	0.05831	0.100479	0	0	0	0	0	0	0.023414	0	0	0	0	0	0	0	0.009295	0.020509	0	0	0	0	0.123892	0	0	0	0	0.08472	0	0	0	0	0	0	0.014725	0.058164	0.197497	0.058816	4.77646
FosK	fosfomycin__FosK	fosfomycin	1.85474	0.6779	0.646772	0.214147	0.842774	0.591489	0	0	0.510854	0.529049	0	0	0	0	0	0.119166	0	0	0	0	0	0	0	0	0	0	0	0	0	0	0	0	0	0	0	0	0	0	0	0	0	0	0	0	0	0	0
rmtB	aminoglycoside__rmtB	aminoglycoside	0	0	0.134477	0	0	0.12876	0	0.243249	0.194935	0.112708	0	0	0	0.030142	0.045459	0.026288	0.052544	0.158761	0	0	0.031088	0	0	0	0	0	0	0	0	0	0	0.010529	0.008185	0.086766	0	0	0	0	0	0.017574	0.070831	0.024084	0	0	0	0	0
adeI	multidrug__adeI	multidrug	0	0	0	0	0	0	0	0	0	0	0.0232	0	0	0	0	0	0.012091	0	0	0	0	0	0	0	0	0	0	0	0	0	0.721266	0	0	0	0	0.119743	0	0	0	0	0	0	0	0	0.470471	0.290444	4.02383
lsa(D)	macrolide-lincosamide-streptogramin__lsa(D)	macrolide-lincosamide-streptogramin	0	0	0	0	0	0	0	0	0	0	0.018767	0.021748	0	0	0	0	0	0	0	0	0	0	0	0	0.001937	0	0	0	0	0.003385	0	0	0	0	0	0	0.246991	0	0.242507	0.094249	0.119152	0.20041	0.083997	0.125976	0	0	0
lnu(E)	macrolide-lincosamide-streptogramin__lnu(E)	macrolide-lincosamide-streptogramin	0	0	0	0	0	0	0	0	0	0.273068	0	0	0	0	0	0	0	0	0	0	0	0	0	0	0	0	0	0	0	0	0.028374	0	0	0	0	0.026851	0	0	0	0.022056	0	0	0.088978	0.107057	0	0.052461	0.813281
dfrB2	trimethoprim__dfrB2	trimethoprim	0	0	0	0	0	0	0	0	0	0	1.88335	2.87029	0	0	0	0	0	0	0	0	0	0	0.394403	0.411999	0	0	0	0	0	0	0	0	0	0	0	0	0	0	0	0	0	0	0	0	0	0	0
QnrD1	quinolone__QnrD1	quinolone	0	0	0	0	0	0	0	0	0	0	0	0	0	0	0	0	0.035068	0	0	0	0	0	0	0	0	0	0	0	0	0	0	0	0	0	0	0	0.079207	0	0.234391	0	0	0.015806	0.090733	0	3.62786	0	0
AAC(3)-IIe	aminoglycoside__AAC(3)-IIe	aminoglycoside	0	0	0	0	0	0	0	0	0	0	0	0	0	0	0	0	0	0	0	0	0	0	0	0	0	0	0	0	0	0	0.090555	0	0	0	0	0.037396	0	0	0	0	0	0	0	0	0.330291	0	0.999756
catB8	chloramphenicol__catB8	chloramphenicol	1.16195	0.211236	0	0	0.25899	0	0	0	0	0	0	0.08412	0	0	0	0.036532	0	0	0.054979	0.036937	0	0	0	0	0	0	0	0	0	0	0.033669	0	0	0	0	0.031504	0	0	0	0	0	0	0	0	0.072813	0	3.25279
RSD2-1	beta_lactam__RSD2-1	beta_lactam	0	0	0	0	0	0	0	0	0.056694	0	0	0	0	0	0	0	0	0	0	0	0	0	0	0	0	0	0	0	0	0	0.053721	0	0	0	0	0.049951	0	0	0	0	0	0	0	0	4.37483	0	0.831352
Escherichia coli mdfA	multidrug__Escherichia coli mdfA	multidrug	0	0	0.064279	0	0	0.062541	0	0.234745	0.032322	0	0	0	0.013577	0	0.022402	0.012749	0.012643	0.012958	0	0	0	0.011402	0	0	0	0	0.003261	0.006716	0.005267	0.008614	0.012149	0	0.012699	0.012138	0.004762	0.005621	0.019199	0.009631	0.016838	0.008364	0.016622	0.017852	0	0.030394	0.030228	0	0.574891
tet(W)	tetracycline__tet(W)	tetracycline	0.119322	0.043453	0.036693	0	0	0	0	0.134502	0	0.186633	0	0	0	0	0.006473	0	0	0	0	0	0	0.006525	0.007	0	0	0	0	0	0	0	0.768122	0	0	0	0.018945	0.200689	0	0.065882	0	0	0	0	0.149003	0.01732	0.487043	0.177197	1.76678
MexD	multidrug__MexD	multidrug	0.102292	0.024832	0.062665	0.006884	0.029997	0.0205	0.003315	0.019157	0	0.035433	0	0	0	0	0	0	0	0	0	0	0	0.003715	0	0	0	0	0	0	0	0	0.038138	0.001639	0.004341	0	0	0.094345	0	0	0	0	0	0	0	0.006558	0.055771	0.100853	0.728099
Othermajorfacilitatorsuperfamilytransporter	multidrug__Other_major_facilitator_superfamily_transporter	multidrug	0	0	0	0	0	0	0	0	0	0	0	0	0	0	0	0	0	0	0	0	0	0	0	0	0	0	0	0	0	0	0	0	0	0	0	0	0	0.003622	0	0	0	0.009207	0	0	0	0	0
tetA(48)	tetracycline__tetA(48)	tetracycline	0	0	0	0	0	0	0	0	0	0	0	0	0	0	0.014662	0	0	0	0	0	0	0	0	0	0	0	0	0	0	0	0	0	0	0	0	0	0	0	0	0.005531	0	0	0	0	0	0	0
erm(A)	macrolide-lincosamide-streptogramin__erm(A)	macrolide-lincosamide-streptogramin	0.447006	0	0	0.093546	0	0	0	0	0	0	0	0	0	0	0	0	0	0	0.042205	0	0	0	0	0	0	0	0	0	0	0	0.039081	0	0	0	0	0.012142	0	0	0	0	0	0	0	0	0.12196	0.04546	3.91915
AAC(2')-Ic	aminoglycoside__AAC(2')-Ic	aminoglycoside	0	0.564713	0.255465	0	0	0.23817	0	0	0	0	0	0	0.100156	0	0.082136	0.09746	0	0	1.15789	0	0	0	0	0	0	0	0	0	0	0	0.248026	0	0	0	0	0.155398	0	0	0	0	0	0	0.569108	0.660599	0	0.222917	0
NDM-5	beta_lactam__NDM-5	beta_lactam	0	0.137164	0	0	0	0	0	0.431234	0.115959	0	0.227635	0	0	0.026847	0.02024	0	0	0	0	0	0	0	0	0	0	0	0.011493	0	0	0.015337	0	0	0.014727	0.011022	0	0	0	0	0.015526	0.031061	0.054601	0.053649	0	0	0	0	0
Escherichia coli emrE	multidrug__Escherichia coli emrE	multidrug	0	0	0	0	1.49251	0	0	0	0.424652	0	0	0.591464	0	0	0	0.209368	0	0.205119	0.415481	0.376941	0	0	0.535823	0.198901	0	0	0	0	0	0	0	0	0	0	0	0	0	0	0	0.090092	0.087333	0	0	0	0	0	0
rphB	rifamycin__rphB	rifamycin	0.040993	0.627376	0.050228	0.05801	0.108236	0.197607	0.011942	0.092533	0.012922	2.5583	0.03802	0	0	0	0	0.005022	0.009917	0.010266	0	0	0.006384	0.004471	0	0	0.010087	0	0	0	0	0	0.009649	0	0	0	0	0.013343	0	0	0	0.00163	0	0	0.263481	0.019857	0	0.008092	0.046584
OXA-58	beta_lactam__OXA-58	beta_lactam	0	0	0	0	0	0	0	0	0	0	0	0	0	0	0	0	0	0	0	0	0	0	0	0	0	0	0	0	0	0	0.290969	0	0	0	0	0.048295	0	0.00842	0	0	0	0	0	0	0.437878	0.089763	3.27886
AAC(6')-Ic	aminoglycoside__AAC(6')-Ic	aminoglycoside	0	0	0	0	0	0	0	0	0	0	0	0	0	0	0	0	0	0	0	0	0	0	0	0	0	0.015224	0	3.10476	0	0	0.038538	0	0	0	0.111154	0	0	0.541019	0	0	0	0	0	0.077308	0	0.073432	0
ykkD	multidrug__ykkD	multidrug	0	0	0	0	0	0	0	0	0	0	0	0	0	0	0	0	0	0	0	0	0	0	0	0	0	0	0	0	0	0	0	0	0	0	0	0	0	0	0	0	0	0	0	0	0	0	0
FosB	fosfomycin__FosB	fosfomycin	0	0	0	0	0	0	0	0	0	0	0	0	0	0	0	0	0	0	0	0	0	0	0	0	0	0	0	0	0	0	0	0	0	0	0	0	0	0	0	0	0	0	0	0	0	0	0
Escherichia coli acrA	multidrug__Escherichia coli acrA	multidrug	0	0	0	0	0	0	0.010385	0	0	0	0.10039	0.29187	0	0	0	0.013265	0	0	0.041128	0	0	0	0	0	0	0	0	1.18045	0	0	0.025435	0	0	0	0.040092	0.005906	0.109876	0.070919	0.052576	0	0	0.006207	0.04082	0.14812	0.015821	0	0.47515
dfrA1	trimethoprim__dfrA1	trimethoprim	0	0.403062	0	0	0	0	0	0	0	0	0	0	0.070827	0.076544	0.231946	0.491904	0.072185	0	0.204406	0.33606	0.437223	0.065031	0.062232	0.066264	0	0	0	0	0	0	0	0	0	0	0	0.120109	0	0	0	0	0	0.030455	0	0	0.028885	0.118334	0.676291
rphA	rifamycin__rphA	rifamycin	0	0.031329	0	0	0	0	0	0	0	0.022378	0	0	0	0	0	0	0	0	0.008756	0	0	0	0	0	0	0	0	0	0	0	0	0	0	0	0	0	0	0	0	0	0	0	0	0.008292	0	0	0
erm(47)	macrolide-lincosamide-streptogramin__erm(47)	macrolide-lincosamide-streptogramin	0.218948	0	0	0	0	0	0	0	0	0.116651	0	0	0	0	0	0	0	0	0	0	0	0	0	0	0	0	0	0	0	0	0.012765	0	0	0	0	0	0	0	0	0	0	0	0	0	0.065119	0	3.27257
RanB	multidrug__RanB	multidrug	0	0.156354	0	0	0	0	0	0	0	0	0.395855	0.80518	0	0	0	0.053286	0.026633	0	0.202573	0	0	0.048049	0.024854	0	0	0	0	0	0	0	0.062562	0	0	0	0	0.011656	0	0	0	0	0	0	0	0	0.010629	0.06537	1.78849
aphA15	aminoglycoside__aphA15	aminoglycoside	0.195092	0	0	0	0	0	0	0.11182	0.060021	0.103601	0	0	0	0	0	0	0	0	0	0	0	0	0	0	0	0	0	0	0	0	0.165382	0	0	0	0	0.084768	0	0	0	0	0	0	0	0	0.019266	0.019748	2.645
IMP-8	beta_lactam__IMP-8	beta_lactam	0	0	0.139259	0	0	0	0	0	0	0	0	0	0	0	0	0	0	0	0	0	0	0	0	0	0	0	0	0	0	0	0.025529	0	0	0	0	0.071362	0	0	0	0	0	0	0	0	0	0.178	0
bcrA	bacitracin__bcrA	bacitracin	0	0	0	0	0	0	0.014561	0	0	3.26024	0	0	0	0	0	0	0	0	0	0	0	0	0	0	0	0	0	0	0	0	0	0	0	0	0	0	0	0	0	0	0	0	0	0	0	0	0
tet(O)	tetracycline__tet(O)	tetracycline	0.059661	0	0	0	0	0	0	0	0	0.062211	0.013781	0	0.007838	0	0	0.00732	0	0	0	0	0	0	0	0.006803	0.004315	0	0	0	0	0	0.087685	0	0	0	0.010825	0.012948	0	0	0	0	0	0	0.061354	0.03464	0.129685	0	2.6009
OXA-464	beta_lactam__OXA-464	beta_lactam	0	0	0	0	0.185852	0	0	0	0	0	0	0	0	0	0	0.051207	0	0	0	0	0	0	0	0	0	0	0	0	0	0	0.036265	0	0	0	0	0.11222	0	0	0	0	0	0	0	0	0	0	2.80044
vmlR	macrolide-lincosamide-streptogramin__vmlR	macrolide-lincosamide-streptogramin	0	0	0	0	0	0	0	0	0	0	0	0	0	0	0	0	0	0	0	0	0	0	0	0	0	0	0	0	0	0	0	0	0	0	0	0	0	0	0	0	0	0	0	0	0	0	0
tet(W/N/W)	tetracycline__tet(W/N/W)	tetracycline	0.118011	0.258171	0	0	0	0	0	0	0	0	0	0	0	0	0	0	0	0	0	0	0	0	0	0	0	0	0	0	0	0	0.034843	0	0	0	0	0	0	0	0	0	0	0	0	0	0.109019	0.011726	2.68506
emrA	multidrug__emrA	multidrug	0	0	0	0	0	0	0	0	0	0	0.128107	0.208634	0	0	0	0.013539	0	0	0	0	0	0	0	0	0	0	0	0.028778	0	0	0.038934	0	0.004507	0	0	0	0.076238	0.02062	0.053672	0.004477	0	0.025377	0.058177	0.118779	0.032341	0.011049	0.615944
CrcB	multidrug__CrcB	multidrug	0	0	0	0	0	0	0	0	0	0	0.248854	0.951913	0	0	0	0	0	0	0	0	0	0	0	0	0	0	0	0	0	0	0	0	0	0	0	0	0.277465	0	0.085505	0	0	0	0	0.22656	0	0	0
ANT(6)-Ib	aminoglycoside__ANT(6)-Ib	aminoglycoside	0.059551	0.173491	0.143851	0	0	0	0	0.033563	0	1.17981	0	0	0	0	0.006461	0	0	0	0.022734	0.007791	0	0	0	0.006791	0	0	0	0	0	0	0.030416	0	0	0	0	0.006462	0	0.00274	0	0	0	0	0.083176	0.011525	0.034013	0	1.28274
AER-1	beta_lactam__AER-1	beta_lactam	0.314125	0	0	0	0	0.095171	0	0	0.048609	0.082975	0	0	0	0	0	0	0	0	0	0	0	0	0	0	0	0	0	0	0	0	0.082677	0	0	0	0	0.093808	0	0	0	0	0	0	0	0	0	0.221182	2.17055
cmlB1	chloramphenicol__cmlB1	chloramphenicol	0	0	0	0	0	0	0	0	0	0	0	0	0.034219	0	0	0.041676	0	0	0.019042	0	0.015258	0	0	0.022915	0	0	0	0	0	0	0.17917	0	0	0	0	0.054288	0	0	0	0	0	0	0	0	0.711618	0.029904	1.8806
erm(G)	macrolide-lincosamide-streptogramin__erm(G)	macrolide-lincosamide-streptogramin	0.221964	0	0	0	0.197527	0	0	0	0	0.236613	0	0	0	0	0	0	0	0	0	0	0	0	0	0	0.005062	0	0	0	0	0	0.012938	0	0	0	0	0.024116	0	0	0	0.027704	0.009318	0.01261	0	0.022374	0.022016	0	0.927595
lnu(C)	macrolide-lincosamide-streptogramin__lnu(C)	macrolide-lincosamide-streptogramin	0	0	0	0	0	0	0	0	0	0	0	0	0	0	0	0	0	0	0	0	0	0	0	0	0	0	0	0	0	0	0.02796	0	0	0	0.050522	0	0	0.024816	0	0	0	0	0.130979	0.105234	1.38431	0	0.798816
mph(B)	macrolide-lincosamide-streptogramin__mph(B)	macrolide-lincosamide-streptogramin	0	0	0	0	0	0	0	0	0	0	0	0	0	0	0	0	0	0	0	0	0	0	0	0	0	0	0	0	0	0	0.009414	0	0	0	0	0.008741	0	0	0	0	0	0	0.01236	0	0	0.015958	0
tet(E)	tetracycline__tet(E)	tetracycline	0	0	0	0	0	0.063569	0	0.059657	0.032842	0	0	0.085493	0	0	0	0	0	0	0.02003	0	0.016026	0	0	0	0	0	0	0	0	0	0.111114	0	0	0	0	0.057127	0	0	0.017118	0.008504	0.008452	0.006047	0	0	0.015365	0.031494	1.18286
mph(F)	macrolide-lincosamide-streptogramin__mph(F)	macrolide-lincosamide-streptogramin	0	0.117285	0	0	0	0	0	0	0	0	0.113616	0.044363	0.126276	0.299098	0.138731	0.059719	0.019821	0	0.244194	0.020739	0.048089	0	0.056188	0.018565	0	0	0	0	0	0	0	0	0	0	0	0.008741	0.585413	0	0.421605	0	0	0	0	0	0	0.032407	0.269235
mef(En2)	macrolide-lincosamide-streptogramin__mef(En2)	macrolide-lincosamide-streptogramin	0	0	0	0	0	0	0	0	0	0	0	0	0	0	0	0.026264	0	0	0	0	0	0	0	0	0	0	0	0	0	0	0	0	0	0	0	0.005788	0	0	0	0	0	0.012252	0.015989	0.010441	0.031144	0.010639	1.39364
dfrB4	trimethoprim__dfrB4	trimethoprim	0	0	0	0	0	0	0	0	0	0	0	0	0	0.451689	0	0	0	0	0	0	0	0	0	0	0	0	0	0	0	0	0	0	0	0	0	0	0	0	0	0	0	0	0	0	0	0.342031	1.57855
tet(42)	tetracycline__tet(42)	tetracycline	0	0	0.064704	0	0	0	0	0	0	0	0	0	0.06832	0.014365	0.011273	0	0.012726	0	0.019837	0	0	0	0	0	0	0	0	0	0	0	0	0	0	0	0	0	0	0	0	0	0	0	0	0	0	0	0.013459
AAC(6')-IIc	aminoglycoside__AAC(6')-IIc	aminoglycoside	0	0.748133	0	0	0	0	0	0	0	0	0	0	0	0	0.036388	0	0	0.042671	0.06411	0.042892	0	0	0	0	0	0	0	0	0	0	0.019817	0	0	0	0	0	0.064977	0	0	0	0	0.019215	0	0	0	0.035486	0.096564
OXA-3	beta_lactam__OXA-3	beta_lactam	0	0.402091	0.116132	0	0	0.223317	0.017468	0.315871	0	0.487697	0	0	0	0	0	0	0	0.022995	0	0	0	0	0	0	0	0	0	0	0	0	0	0	0	0	0	0	0	0	0	0	0	0	0.042811	0.532553	0	0.018586	0
OXA-209	beta_lactam__OXA-209	beta_lactam	0	0	0	0	0	0	0	0	0.05701	0	0	0	0	0	0	0.02292	0	0	0.455324	0	0	0	0	0	0	0	0	0	0	0	0	0	0	0	0	0	0	0	0	0	0	0	0	0	0.02736	0	1.55198
sul4	sulfonamide__sul4	sulfonamide	0	0.112777	0.097122	0	0	0.656503	0	0.26484	0.199516	0	0.42312	0.135218	0	0	0	0	0	0	0	0	0	0	0	0.018852	0.003933	0.013202	0	0	0	0	0	0	0	0	0	0	0	0	0	0	0	0	0.013059	0	0	0	0
vanG	vancomycin__vanG	vancomycin	0	0	0	0	0	0	0	0	0	0	0	0	0	0	0	0	0	0	0	0	0	0	0	0	0	0	0	0	0	0	0	0	0	0	0	0	0	0	0	0	0	0	0	0	0	0	0
cmlA5	chloramphenicol__cmlA5	chloramphenicol	0.100653	0	0	0	0	0	0	0	0	0	0	0	0	0	0	0	0.012282	0	0.01916	0.013086	0	0.011077	0.011769	0	0	0	0	0	0	0	0.035427	0	0	0	0	0.065552	0	0	0	0	0	0.005785	0.015051	0	0	0.050157	1.46677
dfrB1	trimethoprim__dfrB1	trimethoprim	0	0	1.99096	0	0	0	0	0	0	0	0	0	0	0	0	0	0	0	0	0	0	0	0	0	0	0	0	0	0	0	0	0	0	0	0	0	0	0	0	0	0	0	0	0	0	0	0
SAT-4	streptothricin__SAT-4	streptothricin	0	0	0	0	0	0	0	0	0	0	0	0	0	0.055659	0	0	0	0	0.074103	0.049354	0	0.045686	0	0	0	0	0	0	0	0	0.02292	0	0	0	0	0.043158	0	0	0	0	0	0	0.034056	0	0.046047	0	1.14186
erm(33)	macrolide-lincosamide-streptogramin__erm(33)	macrolide-lincosamide-streptogramin	0	0	0	0	0	0	0	0	0	0	0	0	0	0	0	0	0	0	0	0	0	0	0	0	0	0	0	0	0	0	0	0	0	0	0	0	0	0	0	0	0	0	0	0	1.91809	0	0
erm(Q)	macrolide-lincosamide-streptogramin__erm(Q)	macrolide-lincosamide-streptogramin	0	0	0	0	0	0	0.019286	0	0	0	0	0	0	0	0.043759	0	0	0	0	0	0	0	0	0	0	0	0	0	0	0	0	0	0	0	0	0	0.114473	0	0.084233	0	0.008492	0	0.015946	0.02044	0	0	0
blaZ	beta_lactam__blaZ	beta_lactam	0	0	0	0	0	0	0	0	0	0	0	0	0	0	0	0	0.043663	0.088454	0	0	0	0	0	0	0	0	0	0	0	0	0	0	0	0	0	0	0	0	0	0	0	0	0	0	0	0	0
OXA-9	beta_lactam__OXA-9	beta_lactam	0.357705	0	0	0	0	0	0	0	0.110329	0	0	0	0	0	0	0	0	0	0	0	0	0	0	0	0	0	0	0	0	0	0.020898	0	0	0	0	0.009713	0	0	0	0	0	0	0	0	0.008808	0.018055	1.19419
DHA-1	beta_lactam__DHA-1	beta_lactam	0	0	0	0	0	0	0	0	0.035834	0	0.161008	0.343616	0	0	0	0	0	0.01439	0	0	0	0	0	0	0	0	0	0	0	0	0	0	0	0	0	0	0.074719	0	0.093685	0	0.00927	0.026407	0	0.112846	0.005606	0	0.02982
LRA-1	beta_lactam__LRA-1	beta_lactam	0	0	0	0	0	0.099582	0	0.09379	0	0	0	0.045314	0	0	0	0	0	0	0	0	0	0	0	0	0.015279	0.004273	0	0	0	0	0	0	0	0	0	0	0	0	0	0	0	0	0.300387	0.4895	0	0	0
oqxA	multidrug__oqxA	multidrug	0	0	0	0	0	0	0	0	0	0	0	0	0	0	0	0	0	0	0	0	0.016764	0	0	0	0.007804	0	0	0.280843	0	0	0.031901	0	0	0	0.180414	0.005987	0.132999	0.065853	0.251343	0	0.004437	0.031668	0.032656	0.063951	0	0.01101	0.04262
AAC(3)-Ia	aminoglycoside__AAC(3)-Ia	aminoglycoside	0	0	0	0	0	0	0	0	0	0	0	0	0	0	0	0	0	0	0	0	0	0	0	0	0	0	0	0	0	0	0	0	0	0	0	0	0	0	0	0	0	0	0	0	0.03056	0	1.67115
Streptomyces lividans cmlR	chloramphenicol__Streptomyces lividans cmlR	chloramphenicol	0	0	0	0	0	0	0	0	0	0	0	0	0	0	0	0	0	0	0	0	0	0	0	0	0	0	0	0	0	0	0	0	0	0	0	0	0	0	0	0	0	0	0	0	0	0	0
RCP-1	beta_lactam__RCP-1	beta_lactam	0.331918	0	0	0	0	0	0	0	0	0	0	0	0	0	0	0.041059	0.020449	0.02075	0.188742	0	0	0	0	0	0	0	0	0	0	0	0.019404	0	0	0	0	0.018023	0	0	0	0	0	0	0	0	0.008155	0.016718	0.876557
AAC(6')-Iaa	aminoglycoside__AAC(6')-Iaa	aminoglycoside	0	0	0	0	0	0	0	0	0	0	0	0	0	0	0	0	0	0	0	0	0	0	0	0	0	0	0	0	0	0	0	0	0	0	0	0	0	0	0	0	0	0	0	0	0	0	0
dfrA12	trimethoprim__dfrA12	trimethoprim	0	0.354719	0	0	0	0	0	0	0	0	0	0	0	0	0	0	0	0	0	0	0	0	0	0	0	0	0	0	0	0	0	0	0	0	0	0.026449	0	0	0	0	0	0	0	0	0	0	0.512577
tet(L)	tetracycline__tet(L)	tetracycline	0	0	0	0.018359	0	0	0	0	0	0.047102	0	0	0	0	0	0	0.065771	0.01126	0	0	0.013773	0	0	0	0	0	0	0	0	0	0.015843	0	0	0	0	0.004883	0	0	0	0	0	0	0	0.008772	0.480415	0.008952	0.323654
OXA-24	beta_lactam__OXA-24	beta_lactam	0	0	0	0	0	0	0	0	0	0	0	0	0	0	0	0	0	0	0	0	0	0	0	0	0	0	0	0	0	0	0	0	0	0	0	0	0	0	0	0	0	0	0	0	1.09064	0	0.243034
catD	chloramphenicol__catD	chloramphenicol	0	0	0	0	0	0	0	0	0	0	0	0	0	0	0	0	0	0	0	0	0	0	0	0	0	0	0	0	0	0	0	0	0	0	0	0	0	0	0.025033	0	0	0	0.048717	0.153104	0	0	0
Vibrio cholerae varG	beta_lactam__Vibrio cholerae varG	beta_lactam	0	0	0	0	0	0	0	0	0	0	0	0	0	0	0	0	0	0	0	0	0	0	0	0	0	0	0	0	0	0	0	0	0	0	0	0	0	0	0	0	0	0	0	0	0	0	0
tap	multidrug__tap	multidrug	0	0	0	0	0	0	0	0	0	0	0	0	0	0	0	0.012586	0.03744	0	0	0	0	0	0	0	0	0	0	0	0	0	0.119953	0	0	0	0	0.143565	0	0	0	0	0	0	0.216273	0.494612	0	0.182062	0.026387
CMY-101	beta_lactam__CMY-101	beta_lactam	0	0	0	0	0	0	0	0	0	0	0	0	0	0	0	0	0	0	0	0	0	0	0	0	0	0	0	0	0	0	0	0	0	0	0	0	0	0	0	0	0	0	0	0.022083	0	0	0
tet(33)	tetracycline__tet(33)	tetracycline	0.104572	0	0	0	0.092392	0.063154	0	0	0.032632	0	0	0	0	0	0	0	0	0	0	0	0	0	0	0	0	0	0	0	0	0	0.031182	0	0	0	0	0.022702	0	0	0	0	0	0	0.023498	0.061396	0.005088	0.020857	0.759432
mdtE	multidrug__mdtE	multidrug	0	0	0	0	0	0	0	0	0	0	0	0	0	0	0	0	0	0	0	0	0	0	0	0	0.00533	0	0	0	0	0	0.013204	0	0.004581	0	0	0.006112	0	0	0	0	0	0.01293	0	0	0.016458	0	0.539633
mdtP	multidrug__mdtP	multidrug	0	0	0	0	0	0	0	0	0	0	0	0	0	0	0	0	0	0	0	0	0	0	0	0	0	0	0	0	0	0	0.019449	0.004017	0.003422	0	0	0	0	0	0	0.003327	0	0.009535	0	0.064474	0.00803	0.008229	0.553537
mdtO	multidrug__mdtO	multidrug	0	0	0	0	0	0	0	0	0	0	0	0	0	0	0	0	0	0	0	0	0	0	0	0	0.002664	0	0	0	0.002789	0	0.009732	0	0.006943	0	0	0.002993	0	0	0	0	0	0.006369	0	0.015998	0.007989	0	0.567173
MIR-23	beta_lactam__MIR-23	beta_lactam	0	0	0	0	0	0	0	0	0	0	0	0	0.014964	0	0	0.014071	0	0	0	0	0.017335	0	0	0	0.054031	0	0	0	0	0	0	0	0	0	0	0.006199	0.307329	0	0.511546	0	0.009202	0.019667	0	0.033607	0	0	0
aad(6)	aminoglycoside__aad(6)	aminoglycoside	0	0	0	0	0	0	0	0	0	0	0	0	0	0	0	0	0	0	0	0	0	0	0	0	0	0	0	0	0	0	0.027828	0	0	0	0	0.008612	0	0	0	0	0	0	0	0	0.029007	0.015958	0.857265
opcM	multidrug__opcM	multidrug	0	0	0	0	0	0	0	0	0.049837	0	0	0	0	0	0	0	0	0	0	0	0	0	0	0	0.017138	0	0	0	0	0	0	0	0	0	0	0	0	0	0	0	0	0	0.671855	0.061075	0	0	0
IMP-30	beta_lactam__IMP-30	beta_lactam	0	0	0	0	0.159638	0	0	0	0	0	0	0	0	0	0	0.022272	0	0	0	0	0	0	0	0	0	0	0	0	0	0	0.02264	0	0	0	0	0.168514	0	0	0	0	0	0	0.027852	0.017935	0.30003	0.187554	0.167087
pmrA	multidrug__pmrA	multidrug	0	0	0	0	0	0	0	0	0	0	0	0	0	0	0	0	0	0	0	0	0	0	0	0	0	0	0	0	0	0	0	0	0	0	0	0	0	0	0	0	0	0	0.799497	0	0	0	0.015308
emrY	multidrug__emrY	multidrug	0	0	0	0	0	0	0	0	0	0	0	0	0	0	0	0.009583	0	0	0	0	0	0	0	0	0	0.002082	0	0	0	0	0.009162	0.00378	0.003232	0	0	0	0	0	0	0.006259	0.0031	0	0	0.007582	0.026451	0	0.548783
AAC(6')-Ia	aminoglycoside__AAC(6')-Ia	aminoglycoside	0	0	0	0	0	0	0	0	0	0.203472	0	0	0	0	0	0	0	0	0	0	0	0	0	0	0	0	0	0	0	0	0.021619	0	0	0	0	0.020327	0	0	0	0	0	0	0	0	0	0	0.747853
dfrA19	trimethoprim__dfrA19	trimethoprim	0	0	0	0	0	0	0	0.209014	0	0	0	0	0	0	0	0	0	0	0	0	0	0	0	0	0	0	0	0	0	0	0	0	0	0.020874	0	0	0	0	0	0	0.015826	0	0	0	0	0	0.152162
OXA-2	beta_lactam__OXA-2	beta_lactam	0	0.28603	0	0	0.348793	0	0	0	0	0	0	0	0	0	0	0	0	0	0	0	0	0	0	0	0	0	0	0	0	0	0	0	0	0	0	0.010661	0	0	0	0	0	0	0.061246	0.294835	0	0	0
AAC(3)-IIg	aminoglycoside__AAC(3)-IIg	aminoglycoside	0	0	0	0	0	0	0	0.108457	0.05831	0	0.089557	0	0	0	0	0	0	0	0	0	0	0	0	0	0	0	0	0	0	0.007712	0	0	0	0.022174	0	0	0.017708	0	0	0	0.007849	0.010792	0.014725	0	0	0	0
Rhodobacter sphaeroides ampC	beta_lactam__Rhodobacter sphaeroides ampC	beta_lactam	0.114613	0	0	0	0	0	0	0	0	0	0	0	0	0	0	0	0	0	0	0	0	0	0	0	0	0	0	0	0	0	0.006718	0	0	0	0	0.006221	0	0	0	0	0	0	0	0	0.452424	0	0.401077
PER-1	beta_lactam__PER-1	beta_lactam	0	0	0	0	0	0	0	0	0	0	0	0	0	0	0	0	0	0	0	0	0	0	0	0	0	0	0	0	0	0	0.009012	0	0	0	0	0	0	0	0	0	0	0	0	0	0.045336	0.030978	0.870677
OXA-296	beta_lactam__OXA-296	beta_lactam	0	0	0	0	0	0	0	0	0	0	0	0	0	0	0	0	0	0	0	0	0	0	0	0	0	0	0	0	0	0	0.223726	0	0	0	0	0.00945	0	0	0	0	0	0	0	0	0.094193	0.017554	0.59922
PNGM-1	beta_lactam__PNGM-1	beta_lactam	0	0	0	0	0	0	0	0.12687	0	0	0.104299	0.091021	0	0	0	0	0	0	0	0.014515	0	0.012327	0	0	0	0	0	0	0	0	0	0	0	0	0	0	0	0	0	0	0	0	0.109222	0.087701	0	0	0
APH(3')-VIa	aminoglycoside__APH(3')-VIa	aminoglycoside	0	0	0.127473	0	0	0	0	0	0	0.106924	0	0	0	0	0	0	0	0	0	0	0	0	0	0	0	0	0	0	0	0	0.035219	0	0	0.011778	0	0.010927	0	0	0	0	0	0.011452	0	0	0.039774	0	0.565147
AAC(6')-31	aminoglycoside__AAC(6')-31	aminoglycoside	0	0	0	0	0	0	0	0	0	0	0	0	0	0	0	0	0	0	0	0	0	0	0	0	0	0	0	0	0	0	0.05592	0	0	0	0	0	0	0	0	0	0	0	0	0	0	0	0.871435
OXA-728	beta_lactam__OXA-728	beta_lactam	0	0	0	0	0	0	0	0	0	0	0	0	0	0	0	0	0	0	0	0	0	0	0	0	0	0	0	0	0	0	0	0	0	0	0	0	0	0	0	0	0	0	0	0	0.189382	0.040507	0.695045
AAC(6')-34	aminoglycoside__AAC(6')-34	aminoglycoside	0	0	0	0	0	0	0	0	0	0	0	0	0	0	0	0	0	0	0	0	0	0	0	0	0	0	0	0	0	0	0	0	0	0	0	0	0	0	0	0	0	0	0	0	0.060748	0.083071	0.743793
mefF	multidrug__mefF	multidrug	0	0	0	0	0	0	0	0	0	0	0	0	0	0	0	0.01331	0.462099	0.148748	0	0	0	0	0	0	0	0	0	0	0	0	0	0	0	0	0	0	0	0	0	0	0	0	0	0	0.031569	0	0.069875
OXA-45	beta_lactam__OXA-45	beta_lactam	0	0	0	0	0	0	0	0	0	0	0	0	0	0	0	0	0	0	0	0	0	0	0	0	0	0	0	0	0	0	0	0	0	0	0	0	0	0	0	0	0	0	0	0	0.770745	0.019872	0.052417
QnrB22	quinolone__QnrB22	quinolone	0	0	0	0	0	0	0	0	0	0	0	0	0	0	0	0	0	0	0	0	0	0	0	0	0.00626	0	0	0.390308	0	0	0.048638	0	0	0	0.120607	0	0	0.108624	0	0	0	0	0	0.028625	0	0	0
mepA	multidrug__mepA	multidrug	0	0	0	0	0	0	0	0	0	0	0	0	0	0	0	0	0	0	0	0	0	0	0	0	0	0	0	0	0	0	0	0	0	0	0	0	0	0	0	0	0	0	0	0	0	0	0
Bla1	beta_lactam__Bla1	beta_lactam	0	0	0	0	0	0	0	0	0	0	0	0	0	0	0	0	0	0	0	0	0	0	0	0	0	0	0	0	0	0	0	0	0	0	0	0	0	0	0	0	0	0	0	0	0	0	0
catB11	chloramphenicol__catB11	chloramphenicol	0	0	0	0	0	0	0	0	0	0	0	0	0	0	0	0	0	0	0	0	0	0	0	0	0	0	0	0	0	0	0.033373	0	0	0	0	0	0	0	0	0	0	0	0	0	0.014399	0	0.754113
tet(D)	tetracycline__tet(D)	tetracycline	0	0	0	0	0	0	0	0.06191	0	0	0	0	0	0	0.011803	0	0	0	0.020771	0	0	0	0	0	0	0	0	0	0	0	0	0	0	0.025591	0	0	0	0	0.008884	0.00883	0.01317	0.01881	0	0	0	0	0.070613
tet(38)	tetracycline__tet(38)	tetracycline	0	0	0	0	0	0	0	0	0	0	0	0	0	0	0	0	0	0	0	0	0	0	0	0	0	0	0	0	0	0	0	0	0	0	0	0	0	0	0	0	0	0	0	0	0	0	0
norB	quinolone__norB	quinolone	0	0	0	0	0	0	0	0	0	0	0	0	0	0	0	0	0	0	0	0	0	0	0	0	0	0	0	0	0	0	0	0	0	0	0	0	0	0	0	0	0	0	0	0	0	0	0
catA4	chloramphenicol__catA4	chloramphenicol	0	0	0	0	0	0	0	0	0	0	0	0	0	0	0	0	0	0	0	0.032433	0	0	0	0	0.00576	0	0	0	0	0	0	0	0	0	0	0	0.38467	0	0.191761	0	0.021723	0.057849	0	0	0	0	0.069725
adeF	multidrug__adeF	multidrug	0.03315	0.048285	0	0	0	0	0.003223	0	0	0.034487	0.007621	0	0	0	0	0	0	0	0	0	0	0	0	0	0.004033	0	0	0	0	0	0	0	0	0	0	0.014386	0	0	0	0	0	0	0.390067	0.02231	0	0.01634	0
OCH-6	beta_lactam__OCH-6	beta_lactam	0	0	0	0	0	0	0	0	0	0	0	0	0	0	0	0	0	0	0	0	0	0	0	0	0.002613	0.002916	0	0	0	0	0	0	0	0	0	0	0	0	0	0	0	0	0.430619	0.032426	0	0	0
tetA(46)	tetracycline__tetA(46)	tetracycline	0	0	0	0	0	0	0	0	0	0	0	0	0	0	0	0	0.008236	0	0	0	0	0	0	0	0	0	0	0	0	0	0	0	0	0	0	0	0	0	0	0	0	0	0.728716	0	0	0	0
tmrB	tunicamycin__tmrB	tunicamycin	0	0	0	0	0	0	0	0	0	0	0	0	0	0	0	0	0	0	0	0	0	0	0	0	0	0	0	0	0	0	0	0	0	0	0	0	0	0	0	0	0	0	0	0	0	0	0
OXA-50	beta_lactam__OXA-50	beta_lactam	0	0	0	0	0	0	0	0	0	0.100479	0	0	0	0	0	0	0	0	0	0	0	0	0	0	0	0	0	0	0	0	0.03317	0	0	0	0	0	0	0	0	0	0	0	0	0	0.009341	0	0.57016
LRA-10	beta_lactam__LRA-10	beta_lactam	0	0	0	0	0	0	0	0	0	0	0	0	0	0	0	0	0	0	0	0	0	0	0	0	0.01052	0.002935	0	0	0	0	0	0	0	0	0	0	0	0	0	0	0	0	0.519672	0.02177	0	0	0
efrA	multidrug__efrA	multidrug	0	0	0	0	0	0.040692	0	0	0	0	0	0	0	0	0	0	0	0.008454	0	0	0	0	0	0	0	0	0	0	0	0	0.007938	0	0	0	0	0.003664	0	0	0	0	0	0	0	0	0.039198	0.006695	0.593933
RlmA(II)	macrolide-lincosamide-streptogramin__RlmA(II)	macrolide-lincosamide-streptogramin	0	0	0	0	0	0	0	0	0	0	0	0	0	0	0	0	0	0	0	0	0	0	0	0	0	0	0	0	0	0	0	0	0	0	0	0	0	0.008231	0	0	0	0	0.685418	0	0	0	0
norA	quinolone__norA	quinolone	0	0	0	0	0	0	0	0	0	0	0	0	0	0	0	0	0	0	0	0	0	0	0	0	0	0	0	0	0	0	0	0	0	0	0	0	0	0	0	0	0	0	0	0	0	0	0
sdrM	quinolone__sdrM	quinolone	0	0	0	0	0	0	0	0	0	0	0	0	0	0	0	0	0	0	0	0	0	0	0	0	0	0	0	0	0	0	0	0	0	0	0	0	0	0	0	0	0	0	0	0	0	0	0
tet(S)	tetracycline__tet(S)	tetracycline	0.058898	0	0	0	0	0	0	0	0	0	0	0	0	0	0	0	0.028571	0.007374	0.011243	0	0	0	0	0	0	0	0	0	0	0	0.003463	0	0	0	0	0.006391	0	0	0	0	0	0	0	0	0	0.00583	0.104772
GPC-1	beta_lactam__GPC-1	beta_lactam	0	0	0	0	0	0	0	0	0	0	0	0	0	0	0	0	0	0	0	0	0	0	0	0	0	0	0	0	0	0	0	0	0	0	0	0	0	0	0	0	0	0	0.385229	0.080304	0	0	0
erm(41)	macrolide-lincosamide-streptogramin__erm(41)	macrolide-lincosamide-streptogramin	0	0	0	0	0	0	0	0	0	0	0	0	0	0	0	0	0	0	0	0	0	0	0	0	0	0	0	0	0	0	0	0	0	0	0	0	0	0	0	0	0	0	0	0	0	0	0
AAC(6')-Im	aminoglycoside__AAC(6')-Im	aminoglycoside	0	0	0	0	0	0	0	0	0	0	0	0	0	0	0	0	0	0	0	0	0	0	0	0	0	0	0	0	0	0	0	0	0	0	0	0	0	0	0	0	0	0	0	0	0	0	0.658496
mfpA	quinolone__mfpA	quinolone	0	0	0	0	0	0	0	0	0	0	0	0.109078	0	0	0	0	0	0	0	0	0	0	0	0	0	0	0	0	0	0	0	0	0	0	0	0.040188	0	0	0	0	0	0	0.15645	0.273441	0	0	0
Erm(52)	macrolide-lincosamide-streptogramin__Erm(52)	macrolide-lincosamide-streptogramin	0	0	0	0	0.135873	0	0	0	0	0	0	0	0	0	0	0	0	0	0.029087	0	0	0	0	0	0	0	0	0	0	0	0	0	0	0	0	0.008325	0	0	0	0	0	0	0.023464	0	0.037596	0	0.403055
antibacterial_fatty_acid	antibacterial_fatty_acid__farB	antibacterial_fatty_acid	0	0	0	0	0	0	0	0	0	0	0	0	0	0	0	0	0	0	0	0	0	0	0	0	0	0	0	0	0	0	0	0	0	0	0	0	0.23912	0	0.285492	0	0	0.094804	0	0	0	0	0
mdsA	multidrug__mdsA	multidrug	0	0	0	0	0	0	0	0	0	0	0	0	0	0	0	0	0	0	0	0	0	0	0	0	0	0	0	0	0	0	0	0.005077	0.004259	0	0	0	0	0	0	0	0	0	0	0	0	0	0
tetB(46)	tetracycline__tetB(46)	tetracycline	0	0	0	0	0	0	0	0	0	0	0	0	0	0	0	0	0	0	0	0	0	0	0	0	0	0	0	0	0	0	0	0	0	0	0	0	0	0	0	0	0	0	0.57626	0	0	0	0
mef(D)	macrolide-lincosamide-streptogramin__mef(D)	macrolide-lincosamide-streptogramin	0	0	0	0	0	0	0	0	0	0	0	0	0	0	0	0	0.406517	0.134326	0	0	0	0	0	0	0	0	0	0	0	0	0	0	0	0	0	0	0	0	0	0	0	0	0	0	0	0	0
SPR-1	beta_lactam__SPR-1	beta_lactam	0	0	0	0	0	0	0	0	0	0	0	0	0	0	0	0	0	0	0	0	0	0	0	0	0	0	0	0	0	0	0	0	0	0	0	0	0	0	0	0	0	0	0	0	0	0	0
Burkholderia pseudomallei Omp38	beta_lactam__Burkholderia pseudomallei Omp38	beta_lactam	0	0	0	0	0	0	0	0	0	0	0	0	0	0	0	0	0	0	0	0	0	0	0	0	0	0	0	0	0	0	0	0	0	0	0	0	0	0	0	0	0	0	0.453228	0.011582	0	0	0
tet(41)	tetracycline__tet(41)	tetracycline	0	0	0	0	0	0	0	0	0	0	0	0	0	0	0	0	0	0	0	0	0	0	0	0	0.002546	0	0	0	0	0	0	0	0	0	0	0	0	0	0	0	0	0	0.42649	0.021025	0	0	0
Bacillus subtilis mprF	defensin__Bacillus subtilis mprF	defensin	0	0	0	0	0	0	0	0	0	0	0	0	0	0	0	0	0	0	0	0	0	0	0	0	0	0	0	0	0	0	0	0	0	0	0	0	0	0	0	0	0	0	0	0	0	0	0
carA	macrolide-lincosamide-streptogramin__carA	macrolide-lincosamide-streptogramin	0	0	0	0	0	0	0	0	0	0	0	0	0	0	0	0	0	0	0	0	0	0	0	0	0	0	0	0	0	0	0	0	0	0	0	0	0	0	0	0	0	0	0	0	0	0	0
clbA	macrolide-lincosamide-streptogramin__clbA	macrolide-lincosamide-streptogramin	0	0	0	0	0	0	0	0	0	0	0	0	0	0	0	0	0	0	0	0	0	0	0	0	0	0	0	0	0	0	0	0	0	0	0	0	0	0	0	0	0	0	0	0	0	0	0
msr(F)	macrolide-lincosamide-streptogramin__msr(F)	macrolide-lincosamide-streptogramin	0	0	0	0	0	0	0	0	0	0	0	0	0	0	0	0	0.344444	0.125009	0	0	0	0	0	0	0	0	0	0	0	0	0	0	0	0	0	0	0	0	0	0	0	0	0	0	0	0	0
AAC(2')-IIa	aminoglycoside__AAC(2')-IIa	aminoglycoside	0	0	0	0	0	0	0	0	0	0	0	0	0	0	0	0	0	0	0	0	0	0	0	0	0	0	0	0	0	0	0	0	0	0	0	0	0	0	0	0	0	0	0.388438	0.045077	0	0	0
amrB	multidrug__amrB	multidrug	0	0	0.020838	0	0	0.020479	0	0	0	0	0	0	0	0	0	0	0	0	0	0	0	0	0	0	0.003314	0	0	0	0	0	0	0	0	0	0	0	0	0	0	0	0	0	0.302692	0.049132	0	0	0
aadA3	aminoglycoside__aadA3	aminoglycoside	0	0	0	0	0	0	0	0	0	0	0	0	0	0	0	0	0	0	0	0	0	0	0	0	0	0	0	0	0	0	0.016834	0	0	0	0	0.015752	0	0	0	0	0	0	0	0	0	0.029802	0.36078
AAC(3)-IIIb	aminoglycoside__AAC(3)-IIIb	aminoglycoside	0	0	0	0	0	0	0	0	0	0	0	0	0	0	0	0	0	0	0	0	0	0	0	0	0	0	0	0	0	0	0	0	0	0	0	0	0	0	0	0	0	0	0.014096	0	0	0	0
mtrE	multidrug__mtrE	multidrug	0	0	0	0	0	0	0	0	0	0	0	0	0	0	0	0	0	0	0	0	0	0	0	0	0	0	0	0	0	0	0	0	0	0	0	0	0	0	0	0	0	0	0	0	0.016186	0	0.412819
amrA	aminoglycoside__amrA	aminoglycoside	0	0	0	0	0	0	0	0	0	0	0	0	0	0	0	0	0	0	0	0	0	0	0	0	0	0	0	0	0	0	0	0	0	0	0	0	0	0	0	0	0	0	0.375917	0.021025	0	0	0
SRT-2	beta_lactam__SRT-2	beta_lactam	0	0	0	0	0	0	0	0	0	0	0	0	0	0	0	0	0	0	0	0	0	0	0	0	0.008188	0	0	0.09019	0	0	0.013533	0	0	0	0.026638	0.018797	0	0.042953	0	0	0	0	0.034745	0.045305	0	0	0
APH(2'')-IIa	aminoglycoside__APH(2'')-IIa	aminoglycoside	0	0	0	0	0	0	0	0	0	0	0	0	0	0	0	0	0	0	0	0	0	0	0	0	0	0	0	0	0	0	0	0	0	0	0	0	0	0	0	0	0	0	0	0	0.015809	0	0.403152
oprA	multidrug__oprA	multidrug	0	0	0	0	0	0	0	0	0	0	0	0	0	0	0	0	0	0	0	0	0	0	0	0	0	0	0	0	0	0	0	0	0	0	0	0	0	0	0	0	0	0	0.321171	0.064814	0	0	0
lmrB	macrolide-lincosamide-streptogramin__lmrB	macrolide-lincosamide-streptogramin	0	0	0	0	0	0	0	0	0	0	0.019775	0	0	0	0	0	0	0	0	0	0	0	0	0	0	0	0	0	0	0	0	0	0	0	0	0	0	0	0	0	0	0	0	0	0	0	0
mtrD	multidrug__mtrD	multidrug	0	0	0	0	0	0	0	0	0	0	0	0	0	0	0	0	0	0	0	0	0	0	0	0	0	0	0	0	0	0	0	0	0	0	0	0	0	0	0	0	0	0	0	0	0.014233	0	0.374263
DES-1	beta_lactam__DES-1	beta_lactam	0	0	0	0	0	0	0	0	0	0	0	0	0	0	0	0	0	0	0	0	0	0	0	0	0	0	0	0	0	0	0.008565	0	0	0	0	0	0	0	0	0	0	0	0	0	0	0	0.364588
dfrA3	trimethoprim__dfrA3	trimethoprim	0	0	0	0	0	0	0	0	0	0	0	0	0	0	0	0	0	0	0	0	0	0	0	0	0	0	0	0	0	0	0	0	0	0	0	0	0	0	0	0	0	0	0	0	0	0	0
dfrA7	trimethoprim__dfrA7	trimethoprim	0	0	0	0	0	0	0	0	0	0	0	0	0	0	0	0	0	0	0	0	0	0	0	0	0	0	0	0	0	0	0	0	0	0	0	0	0	0	0	0	0	0	0	0	0	0.059167	0.25362
AAC(3)-IVb	aminoglycoside__AAC(3)-IVb	aminoglycoside	0	0	0	0	0	0	0	0	0	0	0	0	0	0	0	0	0	0	0	0	0	0	0	0	0	0	0	0	0	0	0.153564	0	0	0	0	0	0	0	0	0	0	0	0	0	0	0.020517	0
lmrC	macrolide-lincosamide-streptogramin__lmrC	macrolide-lincosamide-streptogramin	0	0	0	0	0	0	0	0	0	0	0	0	0	0	0	0	0	0	0	0	0	0	0	0	0	0	0	0	0	0	0	0	0	0	0	0	0	0	0	0	0	0	0	0	0	0	0
AAC(3)-IV	aminoglycoside__AAC(3)-IV	aminoglycoside	0	0	0.118954	0	0	0	0	0	0	0	0	0	0	0	0	0	0	0	0	0	0	0	0	0	0.013027	0	0	0	0	0	0	0	0	0	0	0	0	0	0	0	0	0	0.058529	0	0	0	0
AAC(6')-Iak	aminoglycoside__AAC(6')-Iak	aminoglycoside	0	0	0	0	0	0	0	0	0	0	0	0	0	0	0	0	0	0	0	0	0	0	0	0	0	0	0	0	0	0	0	0	0	0	0	0	0	0	0	0	0	0	0	0	0	0	0.301699
QnrE2	quinolone__QnrE2	quinolone	0	0	0	0	0	0	0	0	0	0	0	0	0	0	0	0	0	0	0	0	0	0	0	0	0	0	0	0	0	0	0	0	0	0	0	0	0.158414	0	0.023439	0	0	0.031612	0	0	0	0	0
OprJ	multidrug__OprJ	multidrug	0	0	0	0	0	0	0	0	0	0	0	0	0	0	0	0	0	0	0	0	0	0	0	0	0	0	0	0	0	0	0.010059	0	0	0	0	0.065086	0	0	0	0	0	0	0	0	0	0.051104	0
erm(T)	macrolide-lincosamide-streptogramin__erm(T)	macrolide-lincosamide-streptogramin	0	0	0	0	0	0	0	0	0	0	0	0	0	0	0	0	0	0	0	0	0	0	0	0	0	0	0	0	0	0	0	0	0	0	0	0	0	0	0	0	0	0	0	0	0.108531	0	0.029483
[truncated: 13 more columns]

## Sheet: ARGs type
type	JDSED1	JDSED2	JDSED3	TLSED1	TLSED2	TLSED3	SCSED1	SCSED2	SCSED3	QTSED1	QTSED2	QTSED3	JDW1	JDW2	JDW3	TLW1	TLW2	TLW3	SCW1	SCW2	SCW3	QTW1	QTW2	QTW3	JDCN1	JDCN2	JDCN3	TLCN1	TLCN2	TLCN3	SCCN1	SCCN2	SCCN3	QTCN1	QTCN2	QTCN3	JDAN1	JDAN2	JDAN3	TLAN1	TLAN2	TLAN3	SCAN1	SCAN2	SCAN3	QTAN1	QTAN2	QTAN3	JDMT1
multidrug	149.611	160.157	145.318	18.1758	110.139	47.2179	8.47206	185.046	64.481	138.016	22.2239	36.9794	18.5664	13.3752	18.8402	14.696	27.5233	15.0022	23.7006	6.34691	6.40169	12.6108	8.03316	8.9316	1.49714	0.322043	0.378505	4.5923	0.231999	0.724155	19.0397	0.506593	1.29579	1.50858	0.493271	8.23027	11.3263	1.59913	12.4718	8.53898	8.61761	19.2072	115.896	111.659	14.834	12.5499	293.882	50.0439	300.49
macrolide-lincosamide-streptogramin	54.5287	21.9709	27.5611	2.06752	19.8358	10.5386	1.84674	38.1885	17.7277	54.5918	4.11116	5.93856	3.47677	3.68422	2.46035	4.2615	3.47642	2.23342	4.62103	2.83797	2.82251	3.91114	3.96582	3.33906	0.095218	0.02063	0.005594	0.292667	0.005319	0.028345	15.6465	0.016272	0.057136	0.084841	0.12445	9.19199	5.58209	0.561709	4.50696	1.72832	2.13407	5.96625	16.3099	48.5435	355.407	11.9029	332.694	186.716	10.175
bacitracin	40.0727	36.1842	33.9943	3.76271	26.8575	10.2488	1.76183	24.6128	9.05052	43.2509	18.6383	17.7591	11.2586	13.7279	13.0551	7.88349	17.4844	7.43449	10.2845	8.59083	9.35964	12.2406	12.8085	12.8672	0.16212	0.016096	0.055811	0.592404	0.028601	0.052505	1.1	0.088877	0.155613	0.121986	0.014259	2.14002	24.9504	60.6845	23.2155	3.11911	3.09275	10.2574	20.9572	54.1012	0.665607	3.18694	12.3075	59.8452	76.275
aminoglycoside	13.3964	8.22514	6.27622	0.655806	4.27424	1.41694	0.404089	12.5776	6.92012	9.21369	0.5323	0.496407	0.95916	1.50559	1.25436	0.465647	0.645389	0.494881	2.21799	0.120398	0.363747	0.336005	0.285486	0.44933	0.030824	0.050224	0.045721	3.13104	0.048107	0.038216	4.95773	0.010529	0.022835	0.196322	18.235	2.58165	0.082685	142.349	0.119736	0.222075	0.237823	0.105264	2.40945	4.39297	336.38	2.90581	98.1032	3.03648	6.07298
polymyxin	4.64607	3.18581	2.8316	0.509642	4.52584	4.5404	0.158937	13.5935	8.14617	5.40907	5.90796	6.91256	6.29144	4.66674	6.85419	2.55741	2.16592	2.63442	2.86692	3.00884	3.43091	3.03569	2.79543	3.40526	0.45497	0.068343	0.158932	2.41945	0.047644	0.225118	3.69222	0.161916	0.550756	0.473796	0.034364	1.13136	19.0642	0.446008	18.3378	3.2072	4.66798	17.397	17.5843	10.0138	1.79941	1.4418	26.5042	43.7872	77.9746
tetracycline	4.56019	1.98914	1.99987	0.131585	1.28358	0.257738	0.073355	2.24603	0.819492	5.97476	0.252281	0.744778	0.147951	0.058658	0.065983	0.226453	0.284063	0.12305	0.751208	0.078977	0.112913	0.037278	0.007	0.044401	0.155249	0.043924	0	0.266299	0	0	16.5373	0	0.015668	0.025591	2.56201	4.18503	16.7354	0.530922	15.223	0.539208	2.56235	14.8926	26.8471	7.11637	38.8011	5.27429	173.729	7.83122	48.0882
beta_lactam	12.1815	6.04757	5.6777	0.80024	4.49633	3.6953	0.53641	12.4211	5.25548	9.61131	2.50911	3.00203	0.302974	0.359997	0.297375	1.14698	0.745853	0.456351	3.31821	0.637922	0.797467	1.58587	1.86771	2.07165	0.635126	0.082275	0.055849	0.864806	0.02289	0.085124	4.2629	0.26875	0.076352	0.533042	0.056318	5.3571	9.50772	51.4924	10.7107	0.623596	2.01958	10.1661	24.5183	11.2556	36.8155	4.43658	81.4777	11.9389	31.213
quinolone	0.477893	0.556964	0.526537	0.097615	1.0128	0.857289	0.018404	2.15256	1.4388	0.595737	0.415128	0.503563	0.739945	0.230538	0.76326	0.210099	0.508411	0.557888	0.251106	0.04266	0.073008	0.02102	0.053535	0.021885	0.074484	0.004224	0.042261	0.40761	0.023453	0.070186	0.048638	0.048284	0.137325	0.216415	0.120607	0.113653	0.647415	0.108624	0.717434	0.808473	0.621129	5.33775	3.1023	1.00362	16.8525	0.083137	0.853759	4.83672	278.731
chloramphenicol	1.56047	0.406643	0	0	0.511058	0.172369	0	0.65415	0.171312	0.295497	0.203655	0.165018	0.107574	0.079893	0.060285	0.078208	0.220935	0.103937	0.14627	0.082456	0.015258	0.011077	0.011769	0.121879	0.00576	0	0	0	0	0.011237	0.440959	0	0.010535	0.099038	104.109	0.195056	0.439471	7.05687	0.361181	0.153523	0.269269	3.42201	1.09763	3.02129	2.09032	0.27556	17.5712	8.82409	33.31
trimethoprim	0	0.757781	1.99096	0.116262	0	0.326239	0	0.839062	0.768442	0	2.14803	3.03378	0.273319	0.601226	0.397741	0.625448	10.9917	2.19684	0.204406	0.33606	0.437223	0.065031	0.640448	0.478263	0	0	0.028588	0	0	0	0.030158	0	0.035097	0.357185	0	0.175142	0.101625	0	0.091926	0.118395	0.140146	0.088546	0	0	0.028885	0.575641	4.21409	2.24574	6.25134
rifamycin	2.37594	5.30917	0.050228	0.05801	0.108236	0.197607	0.011942	2.20132	0.242796	6.31383	1.3436	1.38238	0	0	0	0.005022	0.672803	0.399741	1.75294	0	0.006384	0.103941	0	0	0.068167	0.055829	0	0	0	0	0.243409	0	0	0	0	0.199353	0	0	0.152946	0.00163	0	0	7.08938	8.50686	0	0.355937	1.21925	0.811918	3.24699
fosfomycin	1.85474	0.6779	1.19365	0.214147	0.842774	1.20425	0.008348	0.581973	1.00668	0.619669	1.55342	2.22113	0.034083	0.049793	0.109949	0.215543	0.158565	0.021674	0.032998	0.045129	0.026541	0	0	0	0.097586	0	0.002744	3.56408	0	0	0.149215	0.004203	0.038049	0.025377	0.539461	0.047194	1.15097	16.0732	2.08385	0.089234	0.196501	0.259439	0.574526	0.379456	0.044731	0.180052	0.600014	1.17179	4.73156
mupirocin	0	0	0	0	0	0	0	0	0	0	0	0	0	0	0	0	0	0	0	0	0	0	0	0	0	0	0	23.0887	0	0	0.011337	0	0	0	0.002887	0.003482	0	0.001467	0	0	0	0	0.00932	0	0	0.003163	0.100995	0	1.81276
other_peptide_antibiotics	0	0.051911	0.044237	0	0	0.260426	0.006949	0.363488	0.134148	0.037217	0.747334	0.15357	0.046976	0.01035	0.023383	0.035203	0.026212	0.026923	0.040811	0.037479	0.011053	0.007862	0.016819	0.0491	0.010312	0	0.006855	0.976062	0.003643	0	0.046259	0.003481	0.011932	0.046221	0.065039	0.027226	1.53181	0.560282	1.62428	0.112	0.139368	0.318273	0.058007	0.236577	0.065845	0.02842	1.08029	0.672904	4.43404
florfenicol	0.528001	0.385895	0.327854	0.087104	0.373226	0.063779	0.020301	0.179566	0.133079	0.332394	0.049189	0.029086	0	0	0	0.026004	0.012895	0	0.160764	0	0.032153	0	0	0.036309	0.060923	0.033996	0	0	0	0	0.09909	0	0	0	0	0.194872	0.01958	0	0.008587	0	0	0.012133	7.0278	3.83188	0.724565	0.126396	2.25099	0	0.02043
sulfonamide	3.73182	1.20703	3.17015	0.543241	1.49103	1.10835	0.052991	1.01574	0.486162	3.27204	0.511073	0.186911	0.315867	0.928949	0.600286	0.069163	0.045995	0.046519	0	0.02388	0	0	0.043209	0.018852	0.021849	0.038078	0	0	0	0	0.414567	0	0	0	0	0.161932	0.017395	0	0	0	0	0	0.027879	0.056219	0.055565	0.131652	3.79434	0	0.012732
novobiocin	0.126586	0.275695	0.23235	0.051296	0.222032	0.076098	0.006077	0.854427	0.177696	0.394757	0.670932	0.793015	0.455459	0.227013	0.211982	0.66553	0.589417	0.505143	0.673744	0.214352	0.1754	0.131132	0.118315	0.043151	0.01837	0.00518	0.016126	0	0	0	0	0	0	0	0	0	0	0	0.00509	0	0	0	1.34975	0.798723	0	0	0	3.43002	0
bleomycin	0	0	0	0	0	0	0	0	0	0	0.648511	0	0.306827	0.657648	0.648423	0	0	0	0	0	0	0	0	0	0	0	0	0	0	0	0	0	0	0.203812	0	0	0	0	0	0.07085	0	0.067294	0	0	0	0	0	1.76463	2.39587
vancomycin	0	0	0	0	0	0	0	0	0	0	0	0	0	0	0	0	0	0	0	0	0	0	0	0	0	0	0	0	0	0	0	0	0	0	0	0	0	0	0	0	0	0	0	0	0	0	0	0	0
streptothricin	0	0	0	0	0	0	0	0	0	0	0	0	0	0.055659	0	0	0	0	0.074103	0.049354	0	0.045686	0	0	0	0	0	0	0	0	0.02292	0	0	0	0	0.043158	0	0	0	0	0	0	0.034056	0	0.046047	0	1.14186	0	0
tunicamycin	0	0	0	0	0	0	0	0	0	0	0	0	0	0	0	0	0	0	0	0	0	0	0	0	0	0	0	0	0	0	0	0	0	0	0	0	0	0	0	0	0	0	0	0	0	0	0	0	0.150289
antibacterial_fatty_acid	0	0	0	0	0	0	0	0	0	0	0	0	0	0	0	0	0	0	0	0	0	0	0	0	0	0	0	0	0	0	0	0	0	0	0	0	0.23912	0	0.285492	0	0	0.094804	0	0	0	0	0	0	0
defensin	0	0	0	0	0	0	0	0	0	0	0	0	0	0	0	0	0	0	0	0	0	0	0	0	0	0	0	0	0	0	0	0	0	0	0	0	0	0	0	0	0	0	0	0	0	0	0	0	0.130529
[truncated: 11 more columns]

## Sheet: MGEs type
type	JDSED1	JDSED2	JDSED3	TLSED1	TLSED2	TLSED3	SCSED1	SCSED2	SCSED3	QTSED1	QTSED2	QTSED3	JDW1	JDW2	JDW3	TLW1	TLW2	TLW3	SCW1	SCW2	SCW3	QTW1	QTW2	QTW3	JDCN1	JDCN2	JDCN3	TLCN1	TLCN2	TLCN3	SCCN1	SCCN2	SCCN3	QTCN1	QTCN2	QTCN3	JDAN1	JDAN2	JDAN3	TLAN1	TLAN2	TLAN3	SCAN1	SCAN2	SCAN3	QTAN1	QTAN2	QTAN3	JDMT1
insertion_element_IS91	1084.48	953.969	1088	184.824	1134.89	674.324	27.3843	1678.05	459.222	893.456	1448.53	1411.12	195.022	210.652	271.005	180.019	145.416	76.0751	319.727	91.4865	104.27	199.716	127.868	205.364	1.85861	0.268802	1.46464	1.35336	5.15584	3.15407	101.565	3.38209	5.62952	7.67037	0.360545	70.1427	442.279	2434.12	349.584	60.6242	54.1264	53.4301	377.963	442.518	787.722	94.1183	1735.87	435.805	943.338
transposase	786.776	648.96	746.604	108.253	724.95	353.156	48.7176	673.108	258.158	692.329	428.871	445.323	237.582	276.068	348.748	190.755	143.238	81.0458	183.951	82.804	99.8198	170.746	156.08	178.103	3.42351	0.631746	2.01896	12.7445	0.417192	1.77795	447.156	0.680488	2.00521	7.18836	10.557	149.706	403.964	29.4731	360.627	44.386	48.9245	119.149	208.703	364.596	1613.89	211.94	4154.58	285.538	557.273
qacEdelta	119.015	124.532	117.027	14.6353	82.285	29.2936	7.00847	137.464	44.9683	107.537	10.4784	22.2587	10.5042	10.2077	12.3549	9.56933	10.7525	4.83515	14.4377	4.08399	3.70479	10.0596	6.59877	6.04684	0.196837	0.105101	0.035817	0	0	0.046586	11.2561	0	0	0.233846	0	5.94027	1.52428	0	1.91691	0.090092	0.257896	0.399912	56.0507	86.78	9.53412	9.12663	246.952	1.26037	3.3544
istB	96.4794	78.0385	88.5071	10.4617	76.9872	21.8991	5.73517	72.8872	31.2884	68.6642	68.7061	76.8677	9.42436	12.4736	12.4107	3.40147	2.78226	1.9291	15.3706	4.54501	5.17969	9.45882	7.28113	11.1929	0.394351	0.146996	0.146471	0	0.103541	0.155729	1.41727	0.170376	0.368576	0.343051	0	1.78942	39.247	0	30.6641	2.23633	2.31761	2.34302	35.59	40.2841	4.17392	1.94657	34.0501	15.3895	41.1348
Tn916	0.457845	0.032773	0.942837	0	0	0	0.014494	2.24488	0.014176	11.2235	0	0	0	0	0	0.061624	0.481973	0.229372	0	0.017791	0	0	0.005286	0.010246	0.01314	0.08153	0	0	0	0	5.08955	0	0	0	0.061313	0.493462	2.28882	714.17	1.54754	0.011812	0.005593	0.499178	19.2285	4.79717	7.4767	0.622904	133.086	10.7523	0.037893
istA	45.4502	39.035	47.0887	5.01532	35.4981	5.79822	3.39858	23.295	11.5557	41.1821	21.7715	21.4811	0.853804	0.703523	0.655359	0.938099	0.297105	0.138234	3.64031	0.981079	1.45832	2.70189	1.8602	3.93049	0.037848	0.018964	0	0	0	0	1.10518	0.003856	0	0	0	2.78765	0	0	0	0.019156	0.006383	0.013687	3.56452	3.92818	0.778402	3.11775	13.9749	0.437628	0.091987
integrase	16.3567	8.05844	10.8145	1.33372	9.54678	4.17503	0.310266	17.1281	6.99376	5.80072	1.56403	1.29999	1.1789	1.6101	1.08997	0.91546	0.343218	0.20546	1.25654	0.510219	0.938657	0.946777	1.27778	0.666023	0.131048	0.008504	0.037279	2.28201	0.00691	0.015343	1.27232	0.006629	0.059045	0.249549	0.224002	3.36532	0.983691	0.119948	1.37998	0.140259	0.174671	0.346643	3.049	2.09174	0.866487	3.77017	30.0461	2.85996	13.5527
istA15	1.51873	1.28087	1.13546	0.227901	1.48086	2.12072	0.046288	5.50995	2.1535	0.501464	0.611527	0.923259	1.45821	0.471873	1.42882	0.32413	0.6904	1.10048	0.472342	0.114681	0.08595	0.078923	0.337043	0.082218	0	0	0.053327	0	0.03648	0.123726	0.075106	0.077506	0.224989	0.149936	0	0.082412	0.347377	0	0.323633	1.51063	1.32811	1.52371	0	0	0.825097	0.047638	1.53486	6.69916	32.5365
istB1	11.5262	4.32513	6.06358	0.463067	9.53207	2.31944	0.109146	4.38502	3.01367	2.94737	3.13492	2.14779	3.01255	5.13978	8.43525	2.31092	0.513489	0.325798	1.33642	2.5377	2.62403	5.43496	5.28719	4.1287	0.035442	0	0	0	0	0	0.538591	0	0	0	0	3.30688	2.09226	0	1.61416	0	0	0.022357	2.03392	3.93985	0	3.35004	0.752053	0.292594	0
tniA	9.38699	4.02018	4.78372	0.457562	3.7759	1.70177	0.118735	13.0223	6.45046	3.1345	0.475316	0.629929	0.042858	0.068765	0.0148	0.105226	0.210424	0.055857	0.461366	0.035653	0.084134	0.057274	0.087921	0.060524	0.008359	0.001919	0.004356	0	0.015196	0.002864	1.5692	0.032191	0.091188	0.020007	0	0.821469	0.018897	0.006287	0.049543	0.02256	0.02703	0.026729	0.958506	1.64472	0.219398	0.936927	7.94371	0.496681	1.33218
plasmid	0	0	0	0	0	0	0	0	0.124879	0	0	0	0.391301	0.103812	0.164299	0.257437	25.4006	8.69461	0	0	0	0	0	0.021268	0	0	0.005034	0	0.112965	0.010235	0	0	0	0	0.161196	0	0.636069	3.58412	0.526469	0.072078	0.06245	0.294763	0.049857	0.017445	2.26531	0.013503	0.388782	0.231356	3.97897
istA3	5.56383	2.60412	2.70225	0.215348	4.41855	0.767011	0.030635	2.64099	1.16725	2.11659	1.35207	1.35016	1.0026	1.55165	2.65005	0.64297	0.279022	0.120053	0.832454	1.00512	1.3634	2.45011	2.33135	2.13956	0.024783	0.006367	0	0.005078	0	0	0.104687	0	0	0	0	0.829082	1.08846	0	0.938162	0	0	0.004504	1.85473	2.02575	0.011449	0.98825	0.846723	0.121578	0
tniB	0	0.10567	0.18163	0	0	0.088224	0	0.082997	0.186413	0.153002	0	0.085574	0.05693	0.166046	0.265912	0.021659	0.099265	0.03759	0.137654	0	0.021782	0.019472	0	0	0.045837	0.012944	0	0	0	0	0.743177	0	0.018561	0	0	0.16127	1.3519	0	1.04497	0.011836	0.017734	0	2.84515	3.35268	0.194161	0.084458	2.90717	0	0.077615
ISCR	0	0	0	0	0.137271	0	0.007512	0.062555	0.23071	0	2.22147	2.36292	0	0	0	0	0	0	0.148343	0.020304	0.035884	0.239492	0.051545	0.202369	0	0	0	0	0	0	0.0457	0	0	0.009122	0	0.084444	0.007193	0	0	0.01561	0.015462	0	0	0	0.00377	0.100439	0.846015	0.163798	0.23542
IS26	0	0	0	0	0	0	0	0	0	0	0.053963	0	0	0	0	0	0	0	0	0	0	0	0	0	0	0	0	0	0	0	0	0	0	0	0	0	0	0	0	0	0	0.025741	0	0	0	0	0	0	0.500856
istA2	0	0	0	0	0	0	0	0	0	0.058102	0	0	0	0	0	0	0	0	0	0.028735	0	0	0	0	0.002621	0	0	0	0	0	0	0	0	0	0	0	0.14367	0	0.122146	0.004477	0.031169	0.069906	0	0.021693	0	0	0.057297	0.021127	0
total	2177.01	1864.96	2113.85	325.887	2083.5	1095.64	92.8813	2629.88	825.527	1829.1	1987.78	1985.85	460.529	519.217	659.223	389.322	330.505	174.793	541.771	188.171	219.586	401.909	309.066	411.949	6.17238	1.28287	3.76589	16.3849	5.84812	5.28651	571.937	4.35313	8.39709	15.8642	11.364	239.51	895.973	3181.48	750.339	109.145	107.295	178.15	711.89	955.998	2427.96	330.164	6363.84	760.069	1597.44
[truncated: 11 more columns]

## Sheet: MRGs
submrg	JDSED1	JDSED2	JDSED3	TLSED1	TLSED2	TLSED3	SCSED1	SCSED2	SCSED3	QTSED1	QTSED2	QTSED3	JDW1	JDW2	JDW3	TLW1	TLW2	TLW3	SCW1	SCW2	SCW3	QTW1	QTW2	QTW3	JDCN1	JDCN2	JDCN3	TLCN1	TLCN2	TLCN3	SCCN1	SCCN2	SCCN3	QTCN1	QTCN2	QTCN3	JDAN1	JDAN2	JDAN3	TLAN1	TLAN2	TLAN3	SCAN1	SCAN2	SCAN3	QTAN1	QTAN2	QTAN3	JDMT1
ruvB	90.1573	88.4232	82.6641	9.86781	68.8582	29.4511	4.7908	80.5726	35.2011	70.9179	53.91	52.4838	11.0509	15.1644	6.18988	11.5312	4.28348	3.04093	17.3593	14.4372	19.8265	25.3408	25.0462	28.178	0.574472	0.152392	0.074551	0.340964	0.039798	0.068212	1.37153	0.044184	0.157802	0.124235	0.006367	2.63903	14.2305	0.055866	11.9059	1.42969	1.31417	10.5794	42.589	39.1592	0.427105	3.53422	13.4268	10.9913	121.571
arsC	2.909	7.40854	3.66598	0.355533	1.44971	1.81855	7.15095	4.11107	6.66739	8.88064	28.8995	31.5088	51.6854	77.6849	81.4506	24.4095	32.4815	15.6328	8.75481	7.8889	7.64755	5.78461	5.85702	5.44201	1.14363	0.222814	0.045414	3.12775	0	0	2.97426	0	0	0	0.300491	1.70652	107.572	0.776861	109.333	1.73538	1.51391	6.91988	90.3654	72.5033	15.6294	2.91761	33.586	3.5801	53.427
dpsA	61.6471	79.1478	72.7736	6.61862	63.2258	18.8945	5.70762	52.2276	24.7199	90.1353	47.2318	46.45	40.3573	30.011	34.153	47.1619	54.5287	31.1928	19.0674	11.4025	14.0077	28.4404	27.1564	34.5321	0.474286	0.039733	0.012163	0	0	0	3.31161	0	0.030505	0	0	2.28998	11.1315	0	8.78132	0.180967	0.231941	0.644971	23.3983	12.0173	3.38364	3.93118	43.0124	1.18007	0.375594
ricR	6.78178	9.87766	2.81859	0.41746	0	0	0.523681	10.9672	0.575205	3.73622	3.69802	7.40917	4.05811	1.63218	0	1.80662	5.65301	2.04529	7.0475	0.591469	0.314072	0	0.55796	0	0	0	0	823.139	0	0	1.17468	0	0	0	0	2.48808	0.259261	0	0	0	0.330455	0	17.759	7.41452	0.168298	2.34436	5.61785	0.453654	12.06
dnaK	15.4884	14.7881	11.4632	2.76713	14.2783	6.80358	0.468116	13.6893	6.8724	16.1362	10.7161	10.4007	46.5713	48.9667	16.9214	46.1436	54.1665	41.3574	53.4173	24.9387	24.3156	17.0567	16.1078	17.2061	0.135963	0.042429	0.017627	114.443	0.01229	0.007977	2.46346	0.659831	2.81938	0.003711	0	2.4518	17.8138	0.002787	15.075	0.43917	0.417138	0.821549	14.8963	30.5757	0.087611	3.35796	10.159	45.4775	3.64649
pstB	22.4968	38.1472	31.9435	4.21929	29.3941	11.4962	1.29784	27.7998	12.6438	26.6361	19.9785	21.7894	10.2396	13.4234	12.2204	14.6405	5.72149	4.97791	15.9073	17.629	18.8985	20.6289	19.35	19.3772	0.47134	0.095841	0.044061	0.122183	0.050797	0.058935	2.11524	0.984414	3.54392	0.084788	0.009605	1.35281	15.7948	0.173565	13.1648	1.28992	1.23942	6.1375	35.2975	52.4646	0.928448	1.53109	29.8256	32.1777	63.3131
arsB	65.0155	47.2642	49.3228	8.03514	43.1533	29.9032	7.06571	31.0017	17.6332	62.2588	17.7224	18.6565	2.31279	1.46483	1.74084	2.80854	13.6865	5.5698	4.38564	3.18119	4.30858	4.68975	3.80142	4.3398	0.097181	0.042512	0.033874	0	0.039685	0.077242	3.96445	0.04881	0.138122	0.155092	0	0.968152	1.35531	0	1.25794	0.836025	0.883198	4.24606	3.87315	12.692	6.3951	0.843459	23.9126	5.19967	51.2824
sodB	43.8137	35.4419	35.6248	5.00974	37.5243	6.6438	2.32676	28.749	11.5768	29.8474	27.3257	27.1843	9.38889	12.5898	15.0366	5.99558	2.1191	1.11011	7.74008	7.42285	8.63895	8.72309	10.529	9.11516	0.189103	0.068242	0	0.805331	0	0	1.10825	0	0.012407	0.019993	0	2.17584	4.79532	0.153507	5.19387	0.203546	0.224674	3.93632	16	12.8923	0.717129	2.72761	24.8283	2.76153	31.5577
arsH	2.081	3.98383	1.72581	0.237104	4.14501	2.48326	0.069043	7.79123	2.41981	1.01655	4.46328	4.21898	38.7512	53.5371	52.0193	14.6087	6.91135	5.7987	3.5693	4.29329	5.53066	3.64465	3.79125	3.61637	0.402021	0.030596	0.172875	1.59122	0.106281	0.266978	2.40966	0.067699	0.334608	0.358525	0.136847	0.425703	57.4065	0.411588	57.6581	2.40916	2.19276	2.79222	13.1816	11.7579	5.61599	0.639537	15.8292	8.45705	40.582
merP	43.2473	58.36	51.99	3.02858	29.6125	12.0463	0.958635	39.66	9.65231	20.766	3.04169	5.03604	1.92746	2.3402	1.72686	2.46515	1.73279	0.311596	3.90263	2.06293	3.74438	1.56913	3.75596	4.44941	0.030123	0.060863	0	0	0	0	1.83567	0	0.066148	0.245272	0	2.66056	0.269079	0	0	0	0.306055	0.300222	73.2963	28.8683	1.32697	3.5767	29.7371	3.60488	3.6802
smtA	0	8.98208	0	0	0	0	0	0	0	0	2.85844	9.03623	38.127	51.562	31.6471	28.7837	3.01364	10.1564	2.32278	4.90787	3.9047	1.34327	0	1.43906	0.215936	0	0.317694	0	0	0	0	0	0.482074	0	0	0	91.0205	0	97.3014	0.485627	1.45459	0	3.33046	0	0	0	0	0	0
acn	1.8357	3.73673	2.28963	0.341267	2.58715	0.775766	0.195612	3.97604	1.98182	2.04965	2.80523	2.65174	8.77521	9.87683	2.06065	15.1474	13.8622	9.90902	36.2212	23.8096	29.2547	18.9776	22.4345	23.5251	0.072826	0.01775	0.010567	21.7669	0	0	1.23335	0	0	0	0	1.59653	0.517239	0	0.242451	0.054546	0.053961	0.167034	3.49729	1.17195	0	1.89546	0.639223	0.435382	2.01072
merT	24.8963	27.6205	27.3048	2.3487	19.862	5.88391	0.908161	9.32862	5.81711	17.7762	1.99121	6.24981	0.349938	0.808983	0.9375	0.499325	0.198145	0.350508	2.23387	0.409658	0.544034	1.01326	0.704877	0.556651	0.114092	0.02476	0	0	0	0	0.47488	0	0	0	0	2.10538	0	0	0	0	0.075151	0	41.7956	11.9971	0.97354	1.61943	20.1119	0.803148	0.810684
arsM	16.7605	29.795	25.125	3.53365	23.12	7.95501	2.00171	37.0218	15.0041	15.7885	23.802	22.5422	0.071998	0.069979	0	0.257915	0.153975	0.021874	0.916901	0.409713	1.04569	2.35488	1.79459	3.13771	0.012287	0	0	0	0	0	0.061923	0	0	0	0	0.423352	0	0	0	0	0	0	0.860002	1.86331	0	0.659371	0	0.102199	0
copC	1.11179	0.81307	1.2322	1.00116	1.00459	2.09165	0	6.84997	2.80497	1.26926	0.609418	2.66703	1.89374	1.03659	1.42694	0.855099	1.97833	2.20392	0.509946	0	0.131128	0.136256	0.120443	0	0.054996	0	0.157702	0	0	0.29901	0	0.195297	0.36948	0.185496	0	0	0.896369	0.337471	0.208374	2.89072	2.58001	2.05022	6.972	0.870613	0	0	0	10.0511	47.688
glpF	1.17994	0.491235	0.530328	0.069826	1.66535	0.947615	0.016726	2.81349	1.25794	0.356757	1.08129	0.836557	0.946094	0.30952	0.765146	0.083422	0.482437	0.530259	0.51049	0.044302	0.025111	0.133708	0.040884	0.099649	0.004096	0	0.046824	0.223464	0.025934	0.096592	0.031005	0.06639	0.151795	0.196502	0.074915	0	1.62866	0.159066	1.84104	1.02386	0.982741	5.57147	0.082071	0.588867	0.045668	0.072737	1.08379	5.39416	74.8194
actP	8.25487	6.25186	5.48221	0.596613	8.56253	4.21193	0.386839	7.25062	3.15694	5.44963	5.33699	6.0101	1.19272	0.878558	1.25132	1.24768	1.30221	0.945679	1.82611	0.470375	0.576112	0.417711	0.258791	0.762083	0.228537	0.090961	0.034074	0.495187	0.025271	0.062749	1.63263	0.048296	0.12745	0.116988	0.022764	0.805056	1.61811	0.306191	1.03396	0.71287	0.685199	0.82615	18.8351	8.22862	0.504404	1.25933	5.33036	4.52639	16.3835
pstA	8.56469	17.9779	10.2755	1.51376	9.53127	2.28465	0.714639	7.52299	2.27818	9.79693	5.53171	5.46275	6.07208	10.1394	6.02952	6.15833	0.950987	0.797373	4.31603	6.48936	7.1978	9.38383	11.531	9.38219	0.053333	0	0	0.010816	0	0	0.030241	0	0.012949	0.009572	0.007658	0.747329	0.320927	0	0.509902	0	0	0.189177	1.77504	6.34765	0.04082	0.914163	1.21149	0.287236	0.476064
copR	6.32019	12.321	8.39173	0.745289	4.92023	2.9143	0.223509	9.49475	3.84496	3.59021	4.79521	5.42698	2.04854	1.13717	1.97243	0.690923	0.966117	0.6368	1.13411	0.703077	0.655222	0.650532	0.696434	0.791943	0.023046	0.006238	0.044694	0	0	0.054168	0.263398	0.012494	0.137407	0.145953	0	0.962056	0.352047	0	0.2405	0.993525	0.96451	0.90471	1.62073	7.4567	0	1.02419	1.55631	5.04386	23.1324
pstC	4.91218	7.56271	6.31252	1.0942	7.18659	1.43683	0.315986	6.83317	1.57503	3.61961	5.88036	5.92115	7.832	11.6663	5.91763	6.74758	3.54889	2.11293	5.27513	6.90923	8.92013	11.2759	11.9601	11.5066	0.070794	0	0	0.077412	0.00752	0	0.164831	0	0	0.008573	0.006854	0.917824	0.722735	0.131263	0.802379	0	0.023959	0.192639	1.02104	5.55058	0.03605	1.16532	2.22143	1.08642	0.575727
chrA	10.4986	6.14915	8.46785	0.971696	10.5967	4.82234	0.119701	16.3807	7.24032	3.34943	18.4661	18.6227	1.82679	2.73147	4.80753	1.48972	0.642335	0.308296	1.59765	1.44797	2.24552	2.56377	2.83644	2.83427	0.010737	0.0024	0	0.005893	0	0	0.642411	0	0	0	0	0.722547	1.17921	0	1.03345	0.0074	0	0	0.817654	6.71043	1.17918	0.918106	8.30511	0.20846	0
recG	7.83118	11.7583	8.67569	0.842919	7.44921	2.96623	1.22682	11.7762	5.54281	7.87878	4.72509	4.52235	0.861694	0.560157	1.0858	0.518905	0.434417	0.554375	1.69764	1.86053	3.38064	3.32889	3.22962	3.91073	0.10417	0.028649	0.041897	0.475738	0.021898	0.054284	0.015948	0.015755	0.096126	0.093598	0.007369	0.002943	0.313066	0.069787	0.234968	0.530645	0.520905	0.566918	6.96632	2.16761	0	0	0.04133	3.00443	14.0548
modB	0.48944	1.2423	0.777063	0.20527	0.436149	0.45026	0.022936	3.52785	1.56279	5.50878	2.5794	1.72051	0.855226	0.828449	1.9766	1.24114	0.88022	0.456305	2.75415	0.812284	0.528953	0.136879	0.393759	0.140781	0.405359	0.040641	0	0.404856	0.012824	0	0.028819	0	0	0.028967	0.035748	0.013347	14.4667	0.023839	11.5023	0.334413	0.226494	0.194646	26.495	18.7968	0	0.025074	1.71914	1.40506	0.896786
chrF	12.0203	11.1452	9.55039	1.02912	15.0525	8.96412	0.504849	3.80845	2.23803	3.14165	4.88219	4.80891	0.079947	0.086249	0.065484	0.318176	0.082662	0.077822	0.346065	0.52801	0.485569	0.669157	0.771256	0.904902	0.184038	0.056294	0	0	0	0	0.034471	0	0	0	0	0.163833	0	0	0	0	0	0	20.4454	7.4817	0	0.324915	0	0.115369	0
G2alt	1.86142	0.193794	1.53765	0.0561	1.42363	0.162247	0.049864	0.768884	0.161825	0.71207	0	0	0	0	0	0.067433	15.3422	4.62595	0	0.034261	0	0	0	0.031563	0.028867	0.03241	0	0	0	0	0.031186	0	0	0	0	0.102365	0.941857	0	0.8837	0.011791	0.022654	0.105814	0.109752	2.27733	0.48552	0.193509	7.04085	6.57639	0.279431
merR2	6.85744	6.79869	9.49636	1.37006	2.89202	1.61512	0.290758	2.12679	1.36533	4.84032	0.767074	0	0.108724	0.116813	0.089712	0.332216	0.114088	0	0	0.202269	0.105623	0.731749	0.474403	0.31284	0.291748	0.146749	0	0	0	0	0.083743	0	0	0	0	0.716462	0	0	0	0	0	0	47.1164	4.92864	0	0.481638	0.672617	0	0
czrA	2.38192	1.53695	1.91321	0.254333	2.78429	2.14966	0.056292	3.4848	1.90927	0.796226	0.321117	0.46019	1.45607	0.452383	1.23274	0.27942	0.728481	0.801907	0.579606	0.080533	0.079769	0.018556	0.032038	0.030985	0	0	0.08038	0	0.034345	0.139816	0	0.049114	0.248635	0.199756	0	0	0.326005	0	0.350279	1.13841	1.09101	1.2196	0	0	0	0	0	5.52002	29.777
sodA	1.78488	1.75143	2.28852	0.258617	3.00109	2.05085	0.52754	4.01679	2.55605	1.309	1.09992	1.05474	1.17802	0.513158	1.84509	1.92953	4.1745	2.30653	1.23774	0.347954	0.303383	0.175329	0.316437	0.397887	0.013306	0.007207	0.089437	0.250534	0.047976	0.109148	0.123472	0.031033	0.192143	0.179125	0.014723	0.149245	0.343203	0.095177	0.522305	0.887817	1.03738	0.881215	0.886838	1.81952	0	0.126356	0.124834	3.878	21.5557
irlR	1.8023	0.945554	0.659122	0.109356	1.37051	1.57753	0	4.39933	1.4928	0.825027	0.119284	0.583184	1.7661	0.546918	0.830686	1.17248	1.11777	0.966794	0.965468	0.128271	0.255522	0.225805	0.375206	0.293341	0.023128	0.025875	0.077213	0	0.013464	0.083116	1.23858	0.065115	0.21549	0.12145	0	0.13746	0.226387	0.012117	0.215777	0.840097	1.00991	0.778557	2.4797	0.991635	0.505239	0.258963	3.93957	4.50586	20.9504
corA	0	0	0	0	0	0.089865	0	0.422771	0.045986	0	0.139312	0.040726	0.019411	0.042456	0.047995	0.01833	0	0.018556	0.028158	0.019152	0	0.06579	0	0.017088	0.010407	0	0.004596	0.420114	0.00759	0.006104	0.017366	0.014577	0.023696	0.034767	0.041518	0	0.221085	0.069745	0.425422	0.042416	0.16349	5.06834	0.079303	0.190841	0	0.014905	0.447768	0.706107	58.4495
fieF/yiip	0.160185	0	0	0	0	0	0	0.457063	0.049551	0	0	0.044131	0	0.022895	0.034512	0	0.039145	0.080117	0.030374	0	0	0	0	0	0.00373	0	0	0.190613	0	0.01314	0.018735	0	0.012626	0.028145	0	0.008698	0.074004	0.12081	0.051798	0.058646	0.129481	4.52959	0.049178	0.219855	0.031458	0.016121	0.802065	0.69667	58.2434
mntP/yebN	1.06014	0.287115	0.462776	0	1.07178	1.95631	0.03269	2.11268	2.01555	0.383569	0.260451	0.242101	1.31535	0.437128	0.902978	0.221728	0.089586	0.440661	0.264651	0	0	0.040413	0	0	0	0	0.061245	0.495538	0.055674	0.082989	0.103394	0.054191	0.166457	0.193484	0.089097	0	0.402756	0.477168	0.180626	0.886054	0.994324	0.83539	0.030068	0.074621	0.036229	0	0.254901	5.02432	23.9846
sitA	0.325219	0.588865	0.705741	0.100926	0.720908	0.981806	0.046476	2.46372	0.854792	0.726424	0.228251	0.17795	1.11487	0.816074	1.16646	0.452639	0.520987	0.627555	0.763003	0.20385	0.447877	0.15815	0.330294	0.182257	0.018706	0.01669	0.0501	0	0.033332	0.059989	0.018284	0.024027	0.070889	0.13296	0	0.008487	9.80314	0	6.80583	0.749704	0.777979	0.818173	1.98087	4.74977	0	0	0.062124	3.7298	18.1982
merR	4.93772	0.515013	3.28755	0.320085	1.19917	0	0	4.10799	1.29267	0	1.23028	0.65813	1.39339	0.350438	0.064301	0.645812	0	0	0.557262	0.883219	0.785056	1.25547	0.73304	1.77397	0.225703	0.03667	0	0	0	0	0.508466	0	0	0.035594	0	1.01251	0	0	0	0	0.029934	0.067432	24.4778	1.66491	0.947601	1.51007	17.9383	0.453134	1.30445
gesB	1.30504	2.3216	1.21057	0.180594	1.47146	1.2892	0.163726	2.49726	1.06773	2.19718	0.231129	0.388371	0.709352	0.164921	0.576873	0.12348	0.389786	0.399634	0.289157	0.044156	0.094441	0.044037	0.027385	0.064834	0.345189	0.056908	0.036937	0	0.006776	0.05487	0.113035	0.03714	0.145485	0.07882	0	0.02727	0.249161	0.001543	0.156557	0.574602	0.537539	0.62296	18.4399	2.98293	0.110368	0.032984	1.3844	2.75844	13.8388
arsA	2.12449	1.20871	2.45439	0.263163	2.69335	1.51889	0.044971	1.9852	1.27172	2.04371	0.937069	1.24353	1.14613	0.466193	0.776162	0.756738	1.2135	0.96436	0.790009	0.479739	0.243066	0.108075	0.107723	0.067927	0.007861	0.001751	0.038165	0	0.023538	0.075281	0.417157	0.041758	0.125788	0.151873	0	0.616644	1.75885	0	1.67278	0.795316	0.687866	1.3079	0.337028	0.883339	0.047981	0.808906	1.1796	4.27526	16.2948
merE	3.38722	4.96857	3.98192	0	0	2.23942	0.273169	8.54874	1.78223	1.82611	4.70838	1.91353	0.439536	0	0	0	0.836194	0.390852	1.23826	0	0	0	0	0	0	0	0	0	0	0	0.834955	0	0.091255	0.300832	0	0.936614	0	0	0.309977	0.164177	0	0	7.48093	0.441427	1.20663	0.684062	21.5436	4.0532	3.06921
mgtA	2.26514	5.08567	3.56101	0.591489	2.54059	1.45912	0.246429	1.67226	0.605329	2.31233	0.117941	0.124609	0.031072	0.022838	0.021312	0.014358	0.028574	0.004885	0.097565	0.00512	0.012331	0	0.009169	0.013314	0.028613	0.008476	0.001294	0.145213	0	0.001695	0.018891	0.001926	0.008478	0.018824	0.032568	0.017181	0.073855	0.034916	0.109687	0.02868	0.070647	2.67733	0.812629	5.47461	0.003864	0.00396	0.11143	0.53065	32.3539
sitC	1.04321	0.881758	0.253202	0.072163	1.21045	1.37348	0.01655	3.3167	1.34262	0.552885	0.245995	0.671851	0.595134	0.363103	0.998755	0.466715	0.428877	0.347524	0.879611	0.209585	0.202389	0.132833	0.217228	0.157236	0.003993	0.013403	0.051699	0	0.035724	0.049794	0.010062	0.034312	0.171344	0.09189	0	0.028047	2.64141	0	2.4283	0.806034	0.693524	0.682641	1.52302	0.275359	0	0	0.914184	3.7645	18.7452
corC	0.154799	0.112777	0	0	0	0.293981	0	0.08828	0	0	0.85024	0.451699	0.040487	0	0	0.061268	0	0	0.060661	0	0.047795	0.035816	0.077697	0.038098	0.046946	0	0	0.143653	0	0	0.018735	0.007613	0.018479	0.018134	0.007498	0.026896	1.86869	0.078678	2.79923	0.141895	0.330384	3.75057	0.12335	0.703472	0.015187	0.032751	0.308296	1.12171	33.9933
copB	1.00446	0.670339	0.498535	0.174828	1.80189	0.615871	0.038557	1.80652	1.06913	0.687965	0.107282	0.277623	0.827135	0.200643	0.615651	0.172683	0.515219	0.684654	0.254822	0.016482	0.038466	0.014064	0.044551	0	0.015923	0.023539	0.031784	0	0.019481	0.043875	2.05193	0.024908	0.105045	0.131512	0	1.45718	0.211228	0	0.259731	0.783484	0.741232	0.861788	0.354572	1.28732	0	1.45916	0.01405	3.40624	17.5865
znuC/yebM	0.615062	1.00326	0.260024	0.21378	1.09356	1.09675	0.019405	1.9355	1.02949	0.436087	0.63625	1.29057	0.821049	0.395287	0.568089	0.101753	0.409089	0.527099	0.232572	0.105606	0.091234	0.045842	0.024533	0.071278	0.053278	0.005398	0.024881	0.325446	0.021537	0.034246	0.01227	0.010181	0.071564	0.12368	0.010006	0	0.611919	0.075029	0.663525	0.617078	0.602653	0.876619	0.049549	0.158369	0	0	0.078678	4.35438	19.1269
nfsA	0	0	0.145468	0.04781	0	0.138936	0	0.131371	0.06986	0	0.108722	0	0	0	0	0.028371	0	0	0.086178	0	0	0	0	0.02652	0.04156	0	0	0	0.011796	0.009208	0	0	0.00875	0.040074	0	0.0124	0.383473	0	0.804279	0.019024	0.105655	4.0948	0.018068	0.114394	0	0	0.061686	0.820482	46.3435
acrD	0.993335	2.07174	1.34486	0.173138	0.75441	0.390868	0.130155	2.36982	0.692515	1.23077	1.30912	0.914237	0.018015	0.029692	0.037334	0.016718	0.02063	0.0214	0.05246	0.017935	0.021384	0.052308	0.080166	0.093897	0.06257	0.00367	0.002207	0.198772	0.00342	0.002871	0.114155	0.004911	0.008673	0.008058	0.007673	0.049783	1.35995	0.12475	1.85716	0.075601	0.139015	2.69397	0.848571	1.04457	0.052279	0.040285	5.25361	0.460718	27.3526
nrsA	0.611348	2.08034	0.724991	0.013681	0.329184	0.10231	0.016488	0.076711	0.021542	0.194277	1.89181	1.8744	8.00532	5.44466	4.30657	9.09803	11.1689	7.47746	2.25235	1.91511	2.6352	3.73628	4.35175	4.48124	0.025715	0.005528	0.002207	0	0	0	0	0	0	0	0	0	0.261737	0	0.317501	0.014844	0.011995	0.031447	0.125537	0.08484	0	0	0	0.026025	0
mdtB	2.83594	4.31697	2.30397	0.28372	1.62707	0.803138	0.056709	1.2521	0.593869	2.17087	0.313989	0.380118	0.054378	0.064615	0.014872	0.334397	0.066325	0.038711	0.996114	0.478005	0.778969	1.12894	1.01578	1.38791	0.3827	0.071523	0.005535	0.010849	0.008632	0.004347	0.004	0	0.007265	0.012145	0	0.011097	0.345594	0	0.533272	0.031192	0.03349	0.108901	20.9254	9.1652	0.003295	0.003376	0.146657	0.910757	1.15539
copD	0.610402	0.778231	0.191395	0.127727	1.35224	1.01685	0.05248	1.8354	1.38936	0.429868	0.250914	0.37943	1.05179	0.240377	0.800919	0.113144	0.264959	0.641156	0.18703	0.078734	0.045715	0.016925	0.018372	0.017581	0	0	0.056626	0	0.02343	0.097754	0	0.060013	0.136492	0.071506	0	0	0.298545	0	0.155496	0.740399	0.697883	0.82874	0.023346	0	0	0	0	3.42479	17.7411
znuB/yebI	0	0.146588	0	0	0	0.488989	0	0	0	0	1.37958	0.953253	0	0.028313	0	0	0	0	0.076091	0	0.059282	0.022479	0.023328	0.093218	0.036949	0.005116	0	0.332816	0	0	0.034789	0.009855	0.007731	0	0.028247	0.032782	1.87859	0.071151	1.59173	0.09991	0.14957	3.56718	0.015517	0.479677	0.009817	0.061153	0.133846	0.982848	34.612
copA	0.500448	0.637868	0.384962	0.038094	0.992317	0.904284	0.018162	1.93983	0.892936	0.42416	0.294866	0.284121	0.89565	0.261301	0.65278	0.184237	0.447538	0.493362	0.308156	0.098171	0.029005	0.061605	0.02935	0.035678	0.003176	0.001501	0.038008	0	0.034818	0.104349	0	0.02116	0.116459	0.133372	0	0.003029	0.208673	0.053939	0.196952	0.754228	0.710966	0.872939	0.577776	2.20983	0	0	0	3.38692	17.2013
cusA/ybdE	1.49191	1.33806	1.06106	0.185402	1.31577	0.550294	0.039697	5.29605	2.41873	2.98745	7.78872	8.73961	0.040256	0.019649	0.022134	0.033274	0.082194	0.025521	0.084532	0.026816	0.031902	0.111429	0.07608	0.143452	0.200839	0.062744	0.008809	0	0.017158	0.01439	0.006003	0.014707	0.020183	0.013941	0	0.131002	0.009364	0	0.019098	0.051354	0.051895	0.037621	12.4188	3.28703	0.00662	0.190055	0.457926	0.639764	1.65628
arsR	0	0	0	0	0	0	0	0	0	0	0	0	0	0	0	0.944519	31.43	6.83235	0	0	0	0	0	0	0	0	0	0	0	0	0.076986	0	0.036534	0	0	0	0.141235	0	0	0.072611	0.07318	0	0	0	0.246876	0	3.64384	0.259716	1.99062
cueA	0.276732	0.46958	0.367871	0.112577	0.892899	0.752282	0.013572	2.41049	1.35902	0.654288	0.906179	1.1977	1.03193	1.00915	2.26477	0.202098	0.407809	0.427941	0.281242	0.071454	0.1627	0.089147	0.095682	0.020789	0	0	0.023866	0	0.016386	0.053469	0.002644	0.029034	0.099665	0.05165	0	0.004876	0.758908	0	0.615878	0.499262	0.443854	0.470929	0	0.311963	0	0.004438	0	2.59205	13.8106
mntH/yfeP	0	0	0.064919	0	0	0.187034	0	0.174357	0	0	1.02226	0.792588	0.013448	0.044183	0.011095	0.050921	0	0	0.078472	0	0.015926	0.023029	0.036669	0.023968	0.007338	0	0.006523	0.509804	0	0	0.024298	0	0.008365	0.024045	0	0.022484	1.4918	0.260651	1.76643	0.092402	0.13269	2.52406	0.046675	0.342328	0.009978	0.010429	0.186211	0.528414	22.8893
merD	3.71499	1.81134	1.73884	0.282764	2.23244	0	0	3.06286	1.00638	0.705712	2.41818	1.3085	0.153413	0.328824	0.133411	0	0.3443	0	0	0.282202	0.144286	0.45699	0.133399	0.743269	0	0	0	0	0	0	0.278047	0	0	0.069532	0	0.726889	0.125685	0	0	0.077834	0.171375	0.133029	1.41458	1.45748	0.288498	0.548682	12.258	2.6234	2.20418
actR	0.74364	0.532704	0	0	0.655946	0	0.067479	0	0	5.95888	0	0.10125	0.949785	1.42546	1.07499	1.16271	0.537508	0.376999	4.08378	0.762261	0.843682	0.846481	0.481641	0.686091	0.023855	0.008963	0	0	0	0	0.042106	0	0	0	0	0	12.8361	0	10.2064	0.016387	0.016924	0.021171	2.68865	2.2077	0	0	0	0.330527	0
mreA	0	0	0	0	2.31731	0	0	0	0	0	3.20665	4.33606	0	0	0	0	0	0	0	0	0	0	0	0	0.030462	0	0	0	0	0	0	0	0	0	0	0	0.557152	0	0.264086	0	0	0	12.7692	12.2028	0	0	0.865895	0.525104	0
pstS	0.261293	0.19035	0.08206	0.080651	0	0.078868	0	3.12009	1.09646	0.275367	1.94834	2.66526	1.54998	2.883	0.638873	0.795316	0.128902	0.131461	0.923624	0.987404	1.76628	2.90949	4.43328	2.05927	0.01857	0.006905	0.004065	0.17917	0.013418	0.005387	0.137147	0.012871	0.074117	0.022915	0.036273	0.219117	0.145419	0.237955	0.234234	0.0371	0.010568	0.089666	1.6476	6.22979	0.012846	0.208579	1.43796	1.04373	1.33064
czcA	0.436784	0.123223	0.123698	0.006678	0.148092	0.180408	0.009804	0.262522	0.284707	0.120759	0.186184	0.116009	1.23628	1.33386	1.27193	1.4608	1.86626	1.00716	0.84665	1.34803	1.81032	2.33206	2.08978	2.93414	0.040513	0.007213	0	0.002102	0	0	1.55295	0	0	0.003978	0	0.513473	0	1.23205	0	0.001331	0	0	2.2164	6.3849	0.537898	0.64624	5.47298	0.019472	0.023672
nczA	0.16661	0.145504	0.163388	0.02708	0.11788	0.189431	0.006493	0.964166	0.683388	0.103764	0.794534	0.950143	0.067314	0.147984	0.025996	0.368188	0.082577	0.04279	0.947298	1.84018	2.98205	2.8067	2.56707	3.23281	0.26928	0.030488	0	0	0	0	0.001966	0	0	0	0	0.003623	0	0	0	0.00132	0.002604	0.003862	12.2544	3.02527	0	0	0.34901	0.006412	0.112705
terD	3.1347	3.81916	5.4885	0.599358	2.50761	0.214411	0.193798	0.204285	0.418907	3.78785	0.336659	0.812449	0	0	0	0.607653	4.11544	1.72504	0	0.043328	0.048577	0.158003	0.23773	0.081399	0	0	0.009982	0	0	0	0.334422	0	0	0.080826	0	0.47883	1.43201	0	0.579485	0.029709	0.060985	0.711149	0	0.469272	0.473709	0.540437	3.90649	2.07536	0.905832
silP	0.275702	0.640482	0.198667	0.036914	0.08093	0.357919	0.013488	0.999754	0.327952	0.434528	0.11651	0.159246	0.12021	0.132778	0.158495	0.039013	0.09897	0.062312	0.166441	0.03014	0.014231	0.019859	0.058776	0.026221	0.183705	0.018677	0.013213	0.002971	0.009333	0.009686	0.008135	0.004405	0.00944	0.052596	0	0.012453	1.89737	0	1.25769	0.056384	0.085658	0.041907	11.3707	4.6539	0.006469	0.004567	0.588789	1.2291	1.78144
arsD	1.41965	1.03767	2.873	0	3.81909	0.929803	0	0.916768	0	0	2.17215	6.95595	0	0	0.149741	0.162434	0.177041	0	1.56197	0	0.163828	0.700944	0.15207	0.169689	0	0	0	0	0	0	0.141849	0	0	0	0	1.02024	0.25137	0	0.838094	0	0	0	0	0.485791	0	0.82769	2.06351	0.691511	1.72046
furA	0	0	0	0	0	0	0	0	0	0	0.163914	0	0	0	0	0	0	0	0.845238	0	0	0	0	0	0.153206	0.01451	0	0	0	0	0.472484	0	0	0	0	0.68396	0	0	0	0	0	0	9.35698	2.84868	0	0.913117	0	0.122093	0.627094
yhcN	0	0	0	0	0	0	0	1.88152	0	0	0	0	0	0	0	0	0	0	0	0	0.372535	0	0	0	0.096626	0	0	0	0	0	0	0	0	0.261129	0	0	1.1516	0	1.36353	0	0.124426	0	0	0	0.185372	0	0.474043	1.16559	4.60747
hmrR	0	0	0	0	0	0	0	0	0.208292	0	0.870386	0.829429	0	0	0	0	0	0	0.87097	0	0	0	0	0.099483	0.067935	0.019669	0	0	0	0	0	0	0	0	0	0	0	0	0	0	0.033564	0	10.0534	6.43849	0	0	0	0.736597	0
pbrA	3.41907	7.81039	3.83039	0.570542	2.44124	0.973086	0.354304	2.88745	0.800133	4.52212	0.074261	0.11006	0.030341	0.013287	0.034889	0.067824	0.027898	0.017323	0.20224	0.012079	0.021457	0.00501	0.005391	0.010489	0	0	0.001477	0	0.002317	0.001936	0.167075	0	0.00387	0.034987	0	0.651901	0.021145	0	0.014779	0.018271	0.01983	0.018563	0.010055	0.338848	0	0.713115	0.812728	0.484272	0.524125
mmco	0.073717	0	0.090939	0.031811	0	0	0	0.21448	0.097926	0.039984	0	0.021417	0.009678	0	0	0	0	0.009227	0	0.009624	0	0	0	0	0.196332	0.074156	0	0	0	0	0.117087	0	0	0	0	0.172413	0	0	0.011925	0	0	0	9.45877	2.12717	0	0.222607	0.010206	0	0
ideR	0	0	0.15589	0	0	0.299401	0.046209	0	0.149416	0	0.058692	0.070151	0	0.034614	0.024643	0.060679	0.151963	0.091351	2.16527	0	0	0	0	0	0.083891	0.012148	0	0	0	0	0.170333	0	0	0	0	0.119313	0	0	0	0.0102	0	0.013924	6.51485	1.62547	0	0.248772	0	0.185659	0.780219
bfrA	0	0.389829	0	0.118334	0	0	0.048069	0	0.155996	0	0	0	0.068572	0	0.168432	0.271604	0.208903	0.066478	2.27291	0	0	0	0	0	0.099313	0.037519	0	0	0	0	0.212637	0	0	0	0	0.232402	0	0	0	0	0	0	8.90062	2.45149	0	0.68515	0	0.093011	0.068413
merA	3.163	2.73749	2.12366	0.206311	1.5184	0.602125	0.210664	2.60715	0.577431	2.50036	0.429269	0.289413	0.167004	0.121571	0.054305	0.130911	0.119061	0.069472	0.76146	0.130045	0.108318	0.085819	0.150333	0.220222	0.001722	0	0.00442	0	0	0.005812	0.226567	0	0.014421	0.036553	0	0.319901	0.051191	0	0.033669	0.038674	0.036994	0.036436	0.994869	0.654027	0.150228	0.303733	4.27217	0.812884	1.24069
ychH	0	0	0	0	0	0	0	0	0	0	0	0	0	0	0	0	0	0	0.462732	0	0	0	0	0	0.060923	0	0	2.18276	0	0	0	0	0	0.122636	0	0	1.3454	1.44287	3.06061	0.281323	0	0.150111	0.291149	0.372381	0	0	3.52647	0	1.72992
terE	1.3982	3.3123	3.4303	0.749197	1.88071	0.857644	0.032354	1.02142	0.104993	2.46487	0.254439	0.819803	0	0.04921	0	0	1.10703	0.348727	0	0	0	0	0	0	0.015291	0.008613	0	0	0	0	0.381765	0	0	0.020424	0	0.588888	1.18049	0	0.994104	0	0.030869	0.753765	0.82347	0.182078	0.244997	0.907513	1.71044	1.43943	0.640611
soxS	0	0	0	0	0	0	0	0	0.434931	0	0	0.559555	0	0.237146	0	0	0	0.210355	0.323737	0	0	0	0	0	0	0	0.037373	0	0	0.052127	0	0	0.043851	0.088828	0	0	0	0.566598	0	0	0.17866	0.095276	0	0	0	0	2.89945	0.662781	3.09401
yfeB	0	0.23516	0	0	0	0.103306	0.015341	0	0	0	0.077743	0.226598	0.233933	0.468069	0.73391	0.040329	0.080467	0.060387	0.122097	0	0.048089	0	0	0	0.022557	0.004191	0	0.233854	0	0	0.028667	0	0	0	0.007658	0.017615	9.48347	0.055704	6.61553	0.054759	0.047433	0	1.43454	1.02473	0	0	0.086242	1.12219	0.083882
zraR/hydH	3.28496	2.3263	2.768	0.391086	2.82155	0.386874	0.061537	1.04107	0.572158	1.29026	0	0.049856	0	0	0.010134	0.046208	0	0.035289	0.035665	0.011881	0	0	0	0	0	0	0	0	0.004756	0.003904	0.027352	0	0.011564	0	0.004318	0	0.317364	0	0.373221	0.007543	0.007486	0.099695	0	0.098771	0.050176	0.009133	1.56477	0.319023	1.16546
pcoC	0	0	0	0.249772	0	0.696484	0	0.683679	0.291775	0	0.295794	0	0	0	0.101422	0	0.298625	0.134165	0.196041	0	0	0	0	0.260886	0	0	0	0	0.062256	0	0	0	0	0.181202	0	0	0.217869	0	0	0.21867	0.111308	0.117254	0	0	0	0	1.11763	1.79782	3.08374
chrC	0	0	0	0	0	0.812592	0	3.0934	2.38721	1.0538	5.38397	5.47412	0	0	0	0	0	0	0	0	0.046793	0	0.038036	0.038965	0.013958	0.007644	0	0	0	0	0	0	0	0	0	0	0	0	0	0	0	0	1.08635	0.750838	0	0	0	0	0
ygiW	0	0	0	0	0	0	0	0	0	0	0.255865	0	0	0	0.072082	0	0	0	0	0	0	0	0.153946	0	0.100869	0	0	0	0	0	0.054787	0	0.120563	0	0	0	0.861612	0	1.37071	0	0.187067	0.411183	0	0.120543	0	0	2.65033	0.349649	3.14839
rcnB/yohN	0	1.21726	0	0	0	0	0	0	0	0	0	0	0.204951	0	0	0	0	0	0.340646	0	0	0	0	0	0.074802	0	0	0	0	0	0	0	0	0	0	0	0.930644	0	1.61391	0	0	0	0	0	0	0	0	0	4.3061
corD	0	0	0	0	0	0	0	0	0	0	0.609418	1.10394	0.138487	0	0	0	0	0	0	0	0	0	0	0	0.078003	0	0.052567	0.439895	0	0	0	0	0	0	0.065094	0	0.718357	0.192355	1.7526	0.056398	0	0.120456	0	0.708073	0	0	0.768481	2.01357	3.14345
nirB	10.9889	0	0	0.448048	2.46741	0	0.212149	0	2.75933	1.49796	0	0	0	0	0	0	0	0	0	0	0	0	0	0	0.030123	0	0	0	0	0	0.162237	0	0	0	0	0.147896	0	0	0	0	0	0	2.62034	0	0	0	0	0	0
yfeC	0	0	0	0	0	0	0	0	0	0.266144	0.157987	0.186807	0.113076	0.098855	0.391219	0.042846	0.042701	0.020965	0	0	0	0	0	0	0	0.004468	0	0.221316	0	0	0.010062	0	0	0	0	0.046502	6.69016	0.146502	4.92621	0.014225	0.00713	0.019759	0.790132	4.1797	0	0.034722	0.067097	1.01449	0
pcoA	0.193353	0	0.03919	0.025853	0.056113	0.191756	0	0.574427	0.119982	0	0	0.051048	0	0.00917	0.020716	0.031255	0.015454	0.00797	0.012149	0	0.009836	0	0	0	0.077808	0.04422	0.006105	0	0.009666	0.010697	0.003742	0	0	0.067189	0	0.003454	0.029386	0	0.030845	0.040731	0.037757	0.027675	6.81318	1.60835	0.003077	0.012615	0.251209	0.67011	1.42904
rcnR/yohL	0	0	0	0	0	0	0	0	0	0	0.786855	0.856894	0.337874	0	0.297132	0	0	0	0	0	0	0	0	0	0	0	0	0	0	0	0	0	0	0.124697	0	0	1.64328	0	2.59687	0.142789	0	0.613755	0	0.383839	0	0	0	1.64727	0.587556
tupB	0	0	0	0	0	0	0	0	0	0	0	0	0	0	0	0	0	0	0	0	0	0	0	0	0	0	0	0	0.012824	0	0	0	0	0	0	0	2.76152	0	3.27924	1.30755	1.49896	3.42256	2.21418	1.89364	0	0	0	1.73024	0.080552
bhsA/ycfR/comC	0	0	0	0	0	0	0	0	0	0	0.855836	0	0	0	0	0	0.378088	0	0	0	0	0	0	0.719128	0	0	0	0	0	0	0	0	0	0.134654	0	0	0	0	0	0	0	0	0	0	0	0	0	0.605097	4.12152
cueR/ybbI	0	0	0	0	0	0.53385	0.072312	0.52149	0	0	0.424073	1.61509	0	0.114221	0	0	0	0	0	0	0	0	0	0	0.016812	0	0	0.282532	0	0	0.050976	0.047184	0.025008	0	0.155462	0	0.317898	0.050453	0.219278	0.040801	0.043237	0.045689	0.096452	0.585348	0.049974	0	0	2.10041	2.32556
zntR/yhdM	0	0	0	0	0	0	0	0.461464	0	0	0.327827	0.410515	0	0	0	0	0	0	0.275432	0	0	0	0	0	0.116104	0	0	1.80196	0	0	0	0	0	0.043191	0.079617	0	0.545309	0.588587	1.00764	0	0.036108	0	0.072061	0.497238	0.081061	0	2.07452	1.13976	1.54768
nikR	0	0	0	0	0	0.591489	0	1.15822	0	0	0	0	0	0	0	0	0	0.115105	0.337661	0	0.1123	0	0	0	0	0	0	0	0	0	0.052204	0	0	0	0	0	0	0	0	0	0.144641	0	0	0.079206	0	0	0	0.51127	3.30514
mntR	0	0	0	0	0	0	0	0.993901	0	0	0.13975	0	0.070827	0.153038	0.057989	0	0	0	0.102203	0.201636	0	0	0	0.066264	0.147503	0	0	0	0	0	0	0	0	0.026033	0	0	0.481695	0	0.77576	0	0.105486	0.121822	0	0	0	0	0.50724	0.817335	2.41022
nreB	0	0	0	0	0	0	0	0	0	0	0	0	0	0	0	0	0	0	0	0.013167	0.015443	0	0	0	0	0	0	0	0	0	1.25947	0	0	0	0	0.340817	0	0	0	0	0	0	0	0	2.85603	0.524968	10.6182	0	0
chrA1	0.111059	0	0	0	0	0.067099	0	0.314959	0.034621	0.058306	0	0.030124	0.041535	0.029549	0.058276	0.210774	0.189425	0.09013	0.474995	0.136868	0.23028	0.433368	0.470604	0.32736	0.034957	0	0	0	0	0	0	0	0	0	0	0.006028	0	0.005083	0.025092	0	0	0.005913	2.35682	7.00633	0	0	0	0	0
czcP	0.130742	0.063939	0.053818	0.017758	0.038641	0.078368	0.004261	0	0.094761	0.090857	0.020113	0.045514	0.144279	0.050657	0.014201	0.021516	0.053118	0.010993	0.025162	0	0	0.01916	0	0	0.012256	0.005577	0.008482	0	0.018465	0.001853	0.002583	0.012683	0.005559	0.002574	0	0.002381	0.004044	0	0.003533	0.041469	0.037889	0	0.538868	7.19796	0	0	0.005548	0.202139	0.478925
ncrB	0	0	0	0	0	0	0	0	0	0	0	0	0	0	0	0	0	0	0	0	0	0	0	0	0.125398	0	0	0	0	0	0	0	0	0	0	0	0	0	0	0	0	0	9.72649	0	0	0	0	0	0
silC	0	0.064814	0	0.018153	0.078543	0	0	0.754982	0.055671	0	0.061987	0.047938	0.058365	0	0.019267	0.010942	0.043357	0.044543	0.016952	0	0	0.01955	0.041657	0.020359	0.05762	0.002367	0.008452	0	0	0.007428	0	0.004321	0.010996	0.046938	0	0.004829	0.181472	0	0.274189	0.017901	0.050147	0.07168	0	0.138773	0.008637	0.008851	0.194265	1.03786	1.90147
dsbB	0.417381	0	0	0	0	0.257155	0	0	0.124069	0	0	0	0	0	0.17666	0	0	0	0.233505	0	0	0	0	0	0.07147	0	0	0.906375	0	0	0.048159	0	0.014615	0.048711	0.042436	0.045392	0.239568	0.52367	0.931048	0.036539	0.07575	0.279328	0.180935	0.088594	0.021366	0	0.970543	0.389284	1.83933
silB	0.09731	0.070882	0.060319	0	0	0	0	0.550999	0.200745	0.050993	0.046401	0.131405	0.038282	0.013978	0	0	0.011868	0.012177	0.018528	0.012658	0.029714	0.010703	0	0.011143	0	0	0.009214	0	0.004945	0.004053	0	0.004733	0.016056	0.034218	0	0.005281	0.04507	0	0.015804	0.04708	0.062327	0.079149	0	0.068221	0.014187	0.009693	0.338422	0.858554	2.0686
silA	0.339535	0.024728	0.062314	0	0	0.061241	0.003301	0.305219	0.132828	0.035283	0.046868	0.035967	0.031263	0.019607	0.022142	0.01663	0.036924	0.02126	0.025968	0.00892	0	0.007399	0.003992	0.007722	0.006608	0	0.002195	0.002151	0	0.002874	0.003998	0.003274	0.011542	0.053764	0	0.001842	0.034372	0	0.076389	0.021563	0.039836	0.080657	0	0.058947	0	0.01339	0.209556	0.847972	1.68728
pitA	0.161064	0.117316	0	0	0	0.097122	0	0.378321	0.078991	0.08421	0.169336	0.29779	0.021138	0	0.027326	0.009971	0.010238	0.031131	0.062079	0.010503	0.012368	0.009233	0	0	0.052034	0	0.002668	0.18608	0.004084	0.003515	0.042712	0.003905	0.023609	0.028951	0.040359	0.00874	0.546195	0.130043	0.829064	0.006613	0.042235	0.16344	0.083439	0.196699	0.01169	0.00798	1.29359	1.0517	1.65409
silR	0.253374	0.184647	0	0.053327	0	0.15447	0	1.90181	0.077247	0	0.060624	0.071943	0	0	0	0.031555	0.063266	0.063286	0.047753	0	0	0	0.029254	0.088566	0	0	0.007556	0	0	0.01016	0	0	0.019186	0.029648	0	0.013767	0.071544	0	0.063396	0.031881	0.075374	0.086108	0	0	0.012631	0	0.172811	0.861207	1.76511
modA	0	0	0	0.042475	0	0	0	0.116894	0.062592	0.108313	0.145544	0.629951	0	0	0.02188	0.025438	0	0	0.03852	0	0	0	0	0	0.065447	0	0	0.341801	0	0	0.047545	0	0.015812	0.047705	0.038677	0	0.363489	0.048527	0.601793	0.016873	0.059442	0.127681	0.063532	0.12305	0.020147	0.020651	0.900536	1.08557	1.64603
mctB	0	0	0	0	0	0.091135	0	0	0.046615	0	0	0.041324	0	0	0	0	0	0	0	0	0	0	0	0	0.059759	0.015719	0	0	0	0	0.2488	0	0	0	0	0.164849	0	0	0	0	0	0	3.51304	0.9979	0	0.240106	0	0.028635	0
cusR/ylcA	0	0	0.146556	0	0	0	0	0	0	0	0	0	0	0	0.024994	0	0	0	0	0	0	0	0	0	0.079066	0	0	0	0	0	0	0	0.019055	0	0	0.176011	0.13143	0	0.484559	0	0	0.095665	1.96858	0.318051	0	0.241352	0	0.094957	0.498351
dsbC	0	0.16994	0	0	0	0.141997	0	0	0.142642	0.24992	0	0	0.030382	0.033139	0.049988	0.028998	0.029027	0	0.04401	0	0	0	0.05394	0	0.05299	0	0	0	0.012059	0.009397	0	0.011644	0.026754	0.013647	0	0	0.525721	0	0.891588	0.038998	0.029498	0.158816	0	0.094666	0.011675	0	0.731383	0.396936	2.01722
ncrA	0.096149	0.078994	0	0	0	0	0	0.161864	0.149696	0.050376	0.02527	0.055348	0	0.015563	0.035174	0	0.013248	0	0	0.014082	0	0	0	0	0.029752	0.010211	0	0	0	0	0	0	0	0	0	0	0.191077	0	0.141164	0	0	0	1.93936	3.3156	0	0	0	0.020704	0
yqjH	0	0	0	0	0	0	0	0.696846	0.124423	0	0	0.056536	0	0	0	0	0.025082	0.0506	0.038281	0	0.029814	0	0	0	0.04283	0	0.006148	0	0	0	0.023927	0	0.007862	0.047406	0	0.033767	0.408564	0	0.790457	0.02537	0.042875	0.129081	0	0.020856	0.040897	0	0.773998	0.192607	1.85242
zur/yjbK	0	0.325329	0	0	0	0	0	0.264009	0	0	0.110651	0	0	0	0	0	0.114742	0	0	0	0	0	0	0	0.009464	0	0	0	0	0	0	0	0.015421	0.026015	0	0	0.042804	0	0	0.078718	0	0.07446	0	0.04773	0	0	0.590227	0.249191	2.4398
merC	0	0	0	0	1.34488	0	0	1.38439	0.212343	0	0.196736	0	0	0.102604	0.078315	0.096377	0	0.09335	0	0	0.188453	0	0	0.272636	0	0	0	0	0	0	0.085284	0	0	0	0	0	0	0	0	0	0.037963	0.040924	0	0.919404	0	0.163855	0.978719	0.13803	0.13687
golT	0.045316	0	0.087335	0	0.04279	0.0292	0	0.02731	0.030577	0.025261	0.010441	0.012043	0.089791	0.130723	0.260827	0.005554	0.043878	0.022696	0	0	0	0	0	0	0.003526	0.009154	0	0	0	0	0	0	0	0	0	0	1.97123	0	1.67272	0.005411	0.010677	0.005237	0.868805	1.22192	0	0	0	0	0
yieF	0	0	0	0	0	0	0	0.211463	0	0	0	0.10634	0	0	0	0.045366	0.091705	0.045048	0	0	0	0	0	0.042594	0.007873	0	0	0.822592	0	0	0.041812	0	0	0.021106	0.090212	0	0.032136	0.178882	0.057304	0.015583	0.014882	0.078548	0.152322	0.113306	0	0	0	0.270684	2.35654
modC	0.127288	0	0	0	0.112618	0.076984	0	0.289369	0.079157	0.066973	0.169007	0.407701	0	0.01824	0.013744	0	0.015594	0.031844	0.024188	0.016482	0	0	0	0	0.027127	0	0.003973	0.289862	0	0	0.037022	0	0.010276	0.007458	0.046671	0.006829	0.411022	0.035499	0.482293	0.025517	0.015459	0.094864	0.047664	0.203262	0.031006	0.012589	0.596997	1.13544	1.52749
rcnA/yohM	0	0	0	0	0	0	0	0.189552	0	0.086416	0	0	0	0	0	0	0	0.02075	0	0.021046	0	0	0	0	0.038105	0	0.005034	0	0.025128	0.006698	0	0	0.006474	0.048596	0	0	0.261358	0	0.304843	0.033497	0.074924	0.029665	0.645902	0.173475	0	0	0	0.627665	1.45115
robA	0	0.123455	0	0	0	0.205514	0.016127	0.290433	0	0	0.119775	0	0.022144	0	0	0	0	0	0.064222	0	0	0	0	0	0.031467	0.004401	0	0.166116	0	0	0.029713	0	0.013384	0.009923	0	0.009201	0.363706	0.141969	0.710444	0.013913	0.026314	0.193507	0.039178	0.101121	0.008332	0.017079	0.649709	0.5246	1.41085
terZ	0	0	0	0	0	0	0	0	0	0	0.244135	0.586434	0	0	0	0	0.042347	0	0	0	0	0	0	0	0	0	0	0	0	0	0	0	0	0	0	0	1.18392	0	0.794596	0.012637	0.026928	0.518674	0	0.240433	0	0	0.047708	1.14929	0.832481
fetA/ybbL	0	0.189111	0	0	0	0	0.023983	0.442468	0.233504	0	0.061127	0	0.033234	0.073023	0	0.03181	0.031893	0	0.048125	0	0	0	0	0	0.081833	0.006467	0	0.174518	0	0	0.02972	0	0.009659	0.014941	0.012382	0.026501	0.122196	0.209401	0.475916	0	0.032585	0.102372	0	0.05193	0.012735	0	0.976152	0.385733	1.63796
nikC	0	0	0	0	0	0.32927	0	0.455891	0.167298	0	0.121087	0.189386	0	0	0.019455	0.063577	0	0	0.034248	0	0	0	0	0	0	0	0	0	0	0	0.02113	0	0.007101	0.031771	0	0	0.136852	0	0.113448	0.037232	0.02993	0.068975	0	0.130054	0.008909	0	0.716139	0.968774	1.15986
corR	3.15971	1.91793	2.06327	0.214815	1.08455	0.1059	0.025381	0.496394	0.137308	0.367474	0	0	0	0	0	0.021583	0	0	0	0	0	0	0	0	0	0	0	0	0	0	0	0	0	0	0	0	0	0	0	0	0	0	0	0	0	0	0	0	0
ctpC	0	0	0	0	0	0	0	0	0.01587	0	0	0	0	0	0	0	0.012778	0	0	0	0	0	0	0	0.058921	0.016351	0	0	0	0	0	0	0	0	0	0	0	0	0	0	0	0	3.22122	0.576757	0	0	0	0	0
nrsR	0	0.355317	0	0	0	0	1.25445	0	0.487158	0.3972	0	0	0.977108	0.491094	2.7282	0.667465	1.20139	0.464836	0.137927	0.031015	0.03541	0	0	0	0	0	0	0	0	0	0	0	0	0	0	0	0.068772	0	0.040598	0.0102	0	0.013821	0	0	0	0	0	0	0
cutC	0	0	0	0	0	0	0	0.124997	0.066672	0	0.051691	0.061029	0.028353	0.061883	0	0.054018	0	0.054345	0	0	0	0	0	0	0.029804	0.005534	0	0	0	0	0	0	0	0.038187	0	0	0.469073	0	0.306439	0.018075	0.054678	0.061801	0	0.021896	0.053513	0	0.883451	0.329421	1.45836
dmeF	0	0.210459	0	0.029101	0.124512	0.085873	0	0.574014	0.043818	0	0.066512	0.072671	0	0	0	0	0	0	0	0	0	0	0	0	0.036932	0.007895	0	0	0	0	0	0	0	0	0	0	0	0	0	0	0	0	1.54249	2.35819	0	0	0.018567	0	0
pcoD	0.306653	0	0	0	0	0	0	0.699391	0.284882	0	0.07204	0	0.020052	0.043853	0.049576	0	0.037714	0.019173	0.029087	0	0.022961	0	0	0.017666	0	0	0.00474	0	0	0.006299	0.00897	0	0.012211	0.044903	0	0	0.02857	0	0	0.075228	0.050149	0.070146	0	0	0.007519	0	0.201527	0.641826	1.35271
cadR	0	0	0	0	0	0	0	0	0	0	0	0.296263	0.960576	1.01602	3.53755	0.246498	0.251699	0.060543	0.090323	0.059718	0.130814	0	0	0	0	0	0	0	0	0	0	0	0	0	0	0	0.749466	0	1.14752	0	0	0	0	0.210468	0	0	0	0.270924	0
pcoR	0	0	0	0	0	0.15447	0	0.146293	0.154493	0	0.060624	0.071943	0	0	0	0.031555	0.025441	0.063286	0.047753	0	0	0	0	0	0	0	0.007556	0	0	0.020319	0.014745	0	0	0.044966	0	0	0.047696	0	0.021132	0.031881	0.043071	0.028703	0	0	0.025262	0	0.276497	0.798808	2.11107
modE	0	0	0.12503	0.041125	0	0.119972	0	0.339672	0	0	0	0.055062	0.025772	0	0.021219	0	0	0.024681	0.037355	0	0	0	0	0	0.018138	0	0	0.144523	0.010165	0	0.022913	0	0.023065	0.023123	0.009294	0	0.258754	0.056122	0.636211	0.03266	0.016424	0.123704	0.015311	0.039311	0.019509	0	1.05472	0.262148	1.24933
nikD	0	0	0	0	0	0.126238	0	0.428486	0	0	0	0.058091	0	0.029569	0.044593	0	0	0.02595	0.07851	0	0	0	0	0	0	0	0	0	0	0	0.012114	0	0	0.060781	0	0.01128	0	0	0.017184	0.008608	0.017291	0	0	0.020856	0.010275	0	0.617515	0.354147	1.93756
cutF/nlpE	0	0	0	0	0	0	0	0.139502	0	0	0.115543	0	0	0	0	0.060215	0	0	0.045636	0	0	0	0	0	0.08223	0	0.007245	0	0.012526	0.019457	0	0	0.018425	0	0	0	0.272974	0	0.534414	0.050593	0.020474	0.10976	0	0	0	0	0.032864	0.411563	1.68749
pcoS	0.438849	0.191793	0	0.035803	0	0.15885	0	0.347476	0.164769	0	0.040753	0.023634	0.011515	0.03785	0.02851	0.010792	0.023472	0	0.033444	0	0	0	0	0	0	0	0.00278	0	0	0	0	0	0.007236	0.126759	0	0.004763	0.048733	0	0.035579	0.038833	0.035011	0.040407	0	0.008553	0.021294	0	0.32674	0.861086	1.59722
ncrC	2.69358	0.597179	1.74947	0.096079	0.621305	0.212351	0.101133	0.5318	0.182364	1.78449	0.027333	0.031826	0	0	0	0.014432	0	0	0	0	0	0	0	0	0	0	0	0	0	0	0.013728	0	0	0	0	0	0	0	0	0	0	0	0	0	0	0	0	0	0
sitD	0	0	0	0	0	0.211124	0	0.497051	0.053715	0	0.041037	0	0	0	0	0	0	0	0.032968	0	0	0	0	0	0.00815	0.009073	0.005339	0	0	0	0	0	0	0.010191	0	0	0.016248	0	0.028635	0.035763	0.007171	0.019864	1.26521	0.227948	0	0	0.161329	0.330601	1.01329
zupT/ygiE	0	0	0.130012	0	0	0.498443	0	0.235313	0	0	0	0	0.026746	0.029199	0	0	0	0	0	0	0	0.022772	0	0	0.037398	0	0	0	0	0	0	0	0	0	0	0	0.457891	0	0.540078	0.008493	0.025533	0.058044	0	0	0	0	0.054742	0.505139	1.78218
comR/ycfQ	0	0	0	0	0	0.350995	0	0	0.087115	0	0	0	0	0.040642	0	0.035867	0.036046	0	0	0	0	0	0	0	0.051291	0	0	0	0	0	0.016686	0	0	0.0168	0	0	0.379798	0	0.57832	0.024306	0.024744	0.081086	0	0.029447	0	0	0.11907	0.378715	1.31197
cnrT	0	0	0	0	0	0	0	1.39692	0.699926	0	1.77039	1.26923	0.083012	0.109015	0.041071	0.171997	0	0	0.096375	0.19702	0.364049	0.4974	0.547322	0.673667	0	0	0	0	0	0	0.014913	0	0	0	0	0.076006	0	0	0	0	0	0	0	0	0	0.089189	0	0	0
zitB/ybgR	0.149764	0	0.093862	0	0	0.181415	0.014428	0.085355	0	0	0	0.08265	0	0.064467	0	0	0	0.018221	0.028417	0.019326	0	0	0	0	0.049432	0	0.009272	0.076677	0	0.006158	0.051438	0	0	0.011039	0.027155	0.00791	0.309781	0.055342	0.49508	0	0.018435	0.017135	0.044444	0.05762	0.036637	0	0.499595	0.237459	1.41576
pcoB	0	0	0.10166	0.033468	0	0.098067	0	0.184698	0.050036	0	0.114204	0	0.042302	0.023122	0.019192	0.060023	0.039847	0.02023	0	0	0	0	0	0.01866	0	0	0.004986	0	0	0	0	0	0.01283	0.037903	0	0	0.060349	0	0.013284	0.019888	0.020231	0.105986	0	0	0.023836	0	0.170756	1.10945	1.6071
nikB	0	0	0	0	0	0.181415	0.014297	0	0.046403	0	0.035161	0.328984	0	0.021423	0	0	0	0	0	0.019326	0	0	0	0	0	0	0	0	0.007662	0	0.008763	0.007358	0.01195	0.017545	0	0.008131	0.134039	0	0.073624	0.006118	0.012229	0.068539	0	0.251969	0	0	0.727382	0.997718	1.72306
znuA/yebL	0.149764	0	0	0	0.132687	0	0	0.341419	0.046403	0	0	0	0	0	0.016145	0	0	0	0	0.017791	0	0.015568	0	0	0.009942	0	0.004636	0.28471	0	0.006158	0.0344	0	0.011612	0.017545	0.013906	0	0.089604	0.097436	0.183577	0.030076	0.023937	0.015763	0.056925	0.05727	0.021068	0	0.634574	0.225743	1.30611
pcoE	0	0	0	0	0	0	0	0	0	0	0	0	0	0	0	0	0	0	0	0	0	0	0	0	0	0	0	0	0	0	0	0	0	0	0	0	0	0	0	0	0	0.038479	0	0	0	0	0.226796	0	0.749494
terW	0	0	0	0	0	0	0	0	0	0	0.154008	0	0	0.083248	0	0	0	0	0	0	0	0	0	0	0	0	0	0	0	0	0	0	0	0.104897	0	0	0	0	0	0	0.028624	0	0	0	0	0	0.187948	0.33382	1.78758
czcR	0.476763	0.173714	0.166492	0	0	0	0	0.424694	0.376611	0.254689	0.056879	0.207271	0	0	0	0	0	0	0	0	0	0	0	0	0.050855	0.006563	0	0.159827	0	0	0.015096	0	0	0	0	0	0	0.087723	0	0	0	0	2.61712	0.734158	0	0	0.141916	0.048217	0.066517
chrR	0.735167	0	1.42187	0.232822	0.972649	1.55252	0	0.211463	0	0.203472	0	0	0	0	0	0	0	0	0	0	0	0	0	0	0.008114	0	0	0	0	0	0	0	0	0	0	0	0	0	0	0	0	0	1.78379	0.235283	0	0	0	0.069959	0
dmeR	0	0	0	0	0	0	0	0	0	0	0	0	0	0	0	0	0	0	0	0	0	0	0	0	0	0	0	0	0	0	0	0	0	0	0	0	0	0	0	0	0	0	0	2.60666	0	0	0	0	0
golS	0	0.46587	0	0	0	0	0	0	0.155996	0	0	0	0	0	0	0	0	0	0.19791	0	0	0	0	0	0.012781	0	0	0	0	0	0.061279	0	0	0	0	0.063694	0	0	0	0	0	0	1.66436	0.274844	0	0.057096	2.08108	0	0.154277
cutE/lnt	0	0	0	0	0	0.047026	0	0.30842	0.048884	0	0.036153	0	0.040951	0.011221	0.008451	0.028749	0.009486	0	0.04461	0.010176	0	0	0	0	0.024302	0	0.00248	0.189139	0	0.009794	0.023005	0	0.003232	0.018289	0.01434	0	0.194689	0.067471	0.448234	0.02819	0.0217	0.035942	0.06982	0.091381	0.011336	0	0.599197	0.388091	1.29569
zipB	0	0	0	0	0	0	0	0	0	0	0.573519	0.335518	0	0	0	0	0	0	0	0	0	0	0.035532	0.035163	0	0	0	0	0	0	0	0	0	0	0	0	1.13731	0	1.38852	0.031191	0.081083	0.16582	0	0.030226	0	0	0.020052	0	0.444195
srpC	0	0.078466	0	0	0	0	0	0	0	0.113052	0.025098	0	0.367077	0.355575	0.104821	0.809149	1.28948	0.512141	0.409913	0.447669	0.458828	0.557734	0.893715	0.679176	0.002554	0	0	0	0	0	0	0	0	0	0	0	0.019977	0	0.017525	0	0.008658	0	0.032313	0.010549	0	0	0	0	0
nikE	0	0	0	0	0	0.119232	0	0.112517	0	0.101088	0	0	0.025617	0.08392	0.042182	0	0	0	0.036047	0	0	0	0	0	0.00439	0	0	0	0	0	0	0.00973	0.007646	0	0	0	0.018368	0	0	0.008113	0.024474	0.07825	0	0.019047	0	0	0.610769	0.483926	1.07764
mdtC	0	0	0.042306	0	0	0.12553	0	0.156415	0.065876	0.054011	0.077748	0.31169	0.01373	0.035162	0.011345	0	0.012615	0.004358	0.039916	0	0	0	0	0	0.004231	0	0.003374	0	0.001755	0	0.002048	0.003345	0.011809	0.016228	0	0.001888	0.115111	0	0.117248	0.012433	0.016335	0.030169	0.002526	0.512143	0.003345	0	0.166478	0.659181	1.05902
cueO	0	0	0.045896	0	0	0	0	0.084014	0.023327	0	0.017231	0	0.029234	0	0.032252	0.009075	0.045216	0.027937	0.028277	0.009646	0.011374	0	0	0	0.047854	0	0.002368	0	0.00377	0.006233	0.009075	0	0.012675	0.008723	0	0	0.21853	0	0.406376	0.029805	0.035373	0.08994	0	0.030032	0.048647	0	0.541504	0.270586	1.38408
nikA	0.076155	0	0	0	0	0.183637	0	0.172036	0.071615	0	0.017643	0.020432	0.009997	0.010957	0.016505	0.01871	0.036948	0.028596	0.058082	0	0	0	0	0	0.003634	0	0.009691	0	0	0.003189	0.004452	0	0.003144	0.008928	0	0	0	0	0.006162	0.006109	0.006049	0.035018	0.005606	0.036821	0.003671	0.007524	0.697681	0.262367	1.41746
tehB	0	0	0	0	0	0	0	0.18928	0	0	0	0	0.042135	0.045829	0.104132	0	0	0.040942	0	0	0	0	0	0	0	0	0	0	0	0	0	0	0	0	0	0	0.124489	0	0.221819	0.069708	0.028416	0.092283	0	0	0	0	0.091611	0.549157	1.43931
yodD	0	0	0	0	0	0	0	0	0	0	0	0	0.470935	0	0	0	0	0	0	0	0	0	0	0	0.173205	0	0	0	0	0	0	0	0	0	0	0	1.39805	0	2.59018	0	0.142927	0	0	0	0	0	0	0	0.193414
cusB	0	0	0	0	0	0.181745	0	0.397857	0	0.052602	0.023347	0	0	0.014409	0	0	0	0	0	0	0	0	0	0	0	0	0	0	0.005101	0.004176	0.030419	0	0.004272	0.017641	0.00481	0	0.009297	0	0.016305	0.020418	0.040212	0.005767	0	0.030698	0.015015	0	0.670133	0.269973	1.31486
baeS	0	0	0.050645	0	0	0	0	0.046324	0	0	0	0	0	0	0.008878	0.010762	0.009974	0.020517	0.062489	0	0	0	0	0	0.002129	0	0.005204	0.172754	0	0	0.026088	0	0.003389	0.024023	0.008169	0.00475	0.015681	0.028942	0.020373	0.013397	0.033082	0.023915	0.033059	0.069245	0.012741	0.008876	0.52305	0.282259	1.15732
tehA	0	0	0	0	0.121309	0	0	0.233919	0.085084	0	0.032096	0	0	0	0	0.033825	0.033623	0	0.052045	0	0.020635	0	0	0	0.003269	0	0	0	0	0	0.008023	0	0.033106	0.016055	0	0.007568	0.012745	0.006538	0.011203	0.00558	0.022269	0.031527	0	0.01376	0.007728	0.013981	0.489924	0.182737	1.11142
zntA/yhhO	0	0	0	0	0	0.060882	0.004904	0.227799	0.047757	0.026338	0	0	0.019943	0.007292	0.005605	0	0.012253	0.012665	0.00966	0	0.00785	0	0	0	0.003745	0	0.001625	0	0	0	0	0	0.004254	0.011863	0	0	0.137756	0	0.195373	0.014111	0.013931	0.056045	0	0.004884	0	0	0.051263	0.300689	1.39871
cusS	0	0.062071	0.052689	0.017372	0	0.102803	0	0.096361	0.133368	0	0.059324	0.068785	0	0	0.018457	0	0.010375	0.02133	0	0	0	0	0.009977	0	0	0	0.002702	0	0	0	0	0	0.007035	0.024975	0	0	0.023652	0	0.013812	0.006851	0.010188	0.024526	0	0	0	0	0.054646	0.325979	1.30074
cutA	0	0	0	0	0	0	0	0	0	0	0	0	0	0	0	0	0	0	0	0	0	0	0	0	0.025881	0	0	3.18565	0	0	0.203366	0	0.045924	0	0	0	0	0.665418	0	0	0	0	0.43165	0.258202	0	0.190009	0	0	0
mdtA	0	0	0	0	0	0	0	0.116614	0.096358	0	0.023955	0	0	0.029549	0	0	0.013069	0.012876	0	0	0	0	0	0	0.048211	0	0.003241	0	0	0.00428	0	0	0	0.030152	0	0	0.356794	0	0.530231	0.029082	0.008427	0.066676	0	0	0	0	0	0.316033	1.15418
zinT/yodA	0	0	0	0	0	0	0	0	0	0	0	0	0	0	0	0	0	0	0	0	0	0	0	0	0.049493	0	0	1.50028	0	0	0.047955	0	0	0	0.106028	0.014944	0.264023	0.959819	0.445343	0	0	0.063225	0.088984	0.028101	0.103593	0	0.856179	0	0.377209
sitB	0	0	0	0	0	0.112307	0	0.125168	0	0	0	0	0	0.026391	0	0	0	0	0	0	0	0	0	0	0	0	0.011308	0	0	0	0	0	0.007249	0.010833	0	0	0.017293	0	0.01525	0	0.015313	0.021096	0	0	0	0	0.073804	0.526774	0.9857
czcD	0.760041	0.335502	0.19295	0	0.405278	0.090708	0	0.440838	0.144085	0.07904	0.070321	0.169146	0	0	0	0.019906	0	0	0.028417	0	0	0.016604	0	0	0.007356	0	0	0	0	0	0.053228	0	0	0	0	0.20328	0	0	0	0	0	0	0.722515	0.773208	0	0.240744	0.275226	0	0
aioA/aoxB	0	0	0	0	0	0	0	0	0	0	0.010209	0.035322	0.477781	0.530605	0.409131	0.293237	0.01609	0.094339	0.186295	0.511478	0.5929	0.725448	0.739304	0.948469	0	0	0	0	0	0	0	0	0	0	0	0	0	0	0	0	0	0	0	0	0	0	0	0	0
zraS/hydG	0.176501	0	0	0.018001	0	0	0	0.299485	0.02761	0	0.02049	0	0	0	0.01911	0	0.010749	0	0	0	0	0	0	0	0	0	0.00559	0	0	0.003684	0.010361	0	0.01091	0.015518	0	0	0.016334	0	0.021466	0.0213	0.014083	0.020313	0	0	0	0	0.033992	0.306279	1.18958
perO	0	0.047595	0.040237	0	0	0.039366	0	0.073711	0	0.068192	0	0	0.051494	0.122333	0.382673	0.032083	0.023797	0.024541	0	0.025626	0	0	0	0	0	0	0	0	0	0	0	0	0	0	0	0	2.26238	0	2.01214	0.007842	0.012926	0	0.033682	0.02533	0	0	0	0	0
terC	0	0	0.081378	0	0	0.078868	0	0	0.081039	0	0.153272	0.394403	0	0	0.014074	0.016216	0	0	0.049541	0	0	0	0	0	0	0	0	0	0	0.005387	0	0	0	0.030553	0	0	0.463507	0	0.417773	0.0053	0.011075	0.210907	0	0.129217	0	0	0.050769	0.969937	0.693989
cusC/ylcB	0	0	0	0.016486	0	0.048806	0	0.045736	0.025351	0	0.018767	0.043495	0.010622	0	0.008768	0.009946	0.009848	0.01013	0.015427	0	0	0	0	0	0	0	0.00257	0	0	0.003385	0.009506	0	0.006697	0.018977	0	0	0	0	0	0.013	0.022542	0.037286	0	0	0	0	0.082916	0.309707	1.0163
frnE	0	0	0	0	0	0	0	0	0	0	0	0	0.027796	0.060676	0	0.180466	3.1413	1.2454	0	0	0	0	0	0	0	0	0	0	0	0	0	0	0	0	0	0	0	0	0	0	0	0	0	0	0	0	0	0	0
fetB/ybbM	0	0	0	0	0	0	0	0	0	0	0	0	0	0	0	0	0	0	0.037813	0.025604	0	0	0	0	0.023076	0	0	0.027344	0	0	0.011886	0	0	0.011705	0	0.012064	0.318179	0.077684	0.62785	0.008272	0.024964	0.193645	0.143514	0.122372	0.039903	0.040769	0.806814	0.151629	0.556522
fecE	0	0	0	0	0	0	0	0	0	0	0	0	0	0	0	0	0	0	0	0	0	0	0	0	0	0	0	0	0	0	0	0	0	0	0	0	0	0	0	0	0	0	0	0	0.010207	0	0.663689	0	0.764305
baeR	0	0	0	0	0	0	0	0.129485	0.413511	0.12001	0.328591	0.2589	0	0	0	0	0	0	0	0	0	0	0.026408	0	0.015723	0	0	0.12552	0	0	0.040468	0	0	0	0	0.012579	0.172213	0.033315	0.588432	0	0.009605	0.168656	0.25131	0.229105	0.011501	0.023403	0	0.782746	0.133532
dsbA	0	0	0	0	0	0	0	0	0	0	0	0	0	0	0	0	0	0	0	0	0	0	0	0	0.013251	0	0	1.34601	0	0	0.05157	0	0	0	0.058296	0	0	0.493665	0	0	0	0	0.073075	0.09156	0.044586	0.030375	0.736686	0	0.057801
corT/coaT	0	0	0	0	0.05218	0	0.011469	0	0	0	0.218863	0.142255	0.373456	0.230377	0.558991	0.087187	0.079008	0.103798	0.565221	0.139481	0.357394	0.233173	0.347426	0.141812	0	0	0	0	0	0	0	0	0	0	0	0	0.005464	0	0.009557	0	0	0	0	0.00573	0	0	0	0	0
merB	0.579847	0	0	0.060281	0	0	0	0	0.089398	0	0.071164	0	0.036997	0	0	0	0.071452	0	0.055473	0	0	0.064442	0.032787	0	0	0	0	0	0	0	0.016541	0	0	0	0	0	0	0	0	0	0	0	0.024104	0.636692	0	0.029251	0.948039	0	0
cutO	0.16435	0.119709	0.203105	0.016742	0	0.099114	0.015856	0.046443	0	0.042974	0.038117	0.132533	0.021568	0.059089	0.151317	0.080795	0.01	0	0.845742	0.096428	0.050452	0.054109	0.086608	0.028182	0	0	0	0	0	0	0.00965	0	0	0	0	0	0.433203	0	0.479225	0.009902	0.016355	0	0.006095	0.023989	0	0	0.157916	0.031442	0
cuiD	0	0	0	0	0	0	0	0	0	0	0.188655	0.178704	0	0	0	0.009096	0	0	0	0	0	0	0	0	0	0.001878	0	0.945157	0	0	0.024743	0	0	0	0.022359	0.003808	0.143711	0.22338	0.0599	0	0	0.008535	0.04143	0.104053	0	0.013921	0.063688	0.708814	0.156558
mrdH	0	0	0	0	0	0	0	0.062772	0.034504	0	0	0.029596	0.014504	0	0	0	0	0	0	0	0	0	0	0	0.01361	0	0	0	0	0	0	0	0	0	0	0	0	0	0	0	0	0	0.865627	0.833169	0	0	0	0	0
fecD	0	0	0	0	0	0	0	0	0	0	0	0	0	0	0	0	0	0	0	0	0	0	0	0	0	0	0	0	0	0	0	0	0	0	0	0	0	0	0	0.006002	0	0	0	0	0	0	0.19281	0	0.691739
hupE2	0	0	0	0	0	0	0	0	0	0	0	0	0	0	0	0	0	0	0	0	0	0	0	0	0	0.007918	0	0	0	0	0	0	0	0	0	0	0	0	0	0	0	0	1.31504	0.164579	0	0	0	0	0
csoR	0	0	0	0	0	0	0	0	0	0	0	0	0	0	0	0	0	0	0	0	0	0	0	0	0	0	0	0	0	0	0	0	0	0	0	0	0	0	0	0	0	0	0	0	0	0	0	0	0.491155
merT-P	0	0	0	0	0	0	0	0	0	0.172011	0	0	0	0	0	0	0	0	0	0	0	0	0	0	0	0	0	0	0	0	0.036939	0	0	0	0	0.017311	0	0	0	0	0	0	0	0	0.064521	0.033249	2.28418	0	0
zraP	0	0	0	0	0	0	0	0	0	0	0	0	0	0	0	0	0	0	0	0	0	0	0	0	0	0	0	0	0	0	0	0	0	0	0	0.040692	0	0	0	0	0	0.163696	0	0.087687	0.162122	0	0.611952	0	0.09985
troB	0	0.151314	0	0	0	0	0	0.238424	0.063763	0	0.394171	0.522823	0	0	0	0	0	0	0.039255	0	0	0	0	0	0	0	0	0	0	0	0	0	0	0	0	0	0	0	0	0	0	0	0.081517	0.145992	0	0	0	0.590245	0
ybtP	0	0	0	0	0	0	0	0.290101	0.040389	0	0.044598	0.017189	0.008446	0.009261	0.006974	0	0	0.00805	0.01227	0	0	0	0	0	0	0	0	0	0	0	0	0	0.005369	0.01508	0	0	0.011873	0	0.015578	0.010286	0.002543	0.011126	0	0.00623	0	0	0.112037	0.197099	0.376815
yfeA	0	0	0	0	0	0	0	0	0	0	0.108061	0.210745	0	0	0	0	0	0	0	0	0	0	0	0	0	0	0	0.190434	0	0	0	0	0	0	0	0.016041	0.13782	0.089956	0.087992	0	0	0	0.045765	0.153321	0	0.015046	0.286462	0.612652	0
ybtQ	0	0	0	0.026114	0	0.038735	0	0.072525	0	0	0.029732	0	0	0.027782	0.006974	0.007892	0.015609	0.016099	0.02454	0	0	0	0	0	0.001548	0	0	0	0	0.002701	0	0.003108	0.005369	0.01508	0	0	0.005936	0	0.010385	0.010286	0.01506	0.018544	0	0	0	0	0.117176	0.172461	0.445865
nrsS	0	0	0	0	0	0	1.04709	0.050757	0.576741	0.234848	0	0	0	0	0	0	0	0	0	0	0	0	0	0	0	0	0	0	0	0	0	0	0	0	0	0	0	0	0	0	0	0	0	0	0	0	0	0	0
pbrR	0	0	0	0	0	0	0	0	0	0	0	0	0	0	0	0	0	0	0	0	0	0	0	0	0	0	0	0	0	0	0	0	0	0	0	0	0	0	0	0	0	0	1.1428	0.140957	0	0	0	0	0
pmrA	0	0	0	0	0	0	0	0	0	0	0	0	0	0	0	0	0	0	0	0	0	0	0	0	0.005977	0	0	0.364794	0	0	0	0	0	0	0.012877	0	0.125302	0.188494	0.376174	0	0	0.090262	0.128522	0.02711	0	0.027235	0.109338	0	0
cadC	0	0	0	0	0	0	0	0	0	0	0	0	0	0	0.126059	0	1.50582	0.149269	0	0	0	0	0	0	0	0	0	0	0	0	0	0	0	0	0	0	0	0	0	0	0	0	0	0	0	0	0	0	0
yfeD	0	0	0	0	0	0	0	0	0	0	0.123111	0.096312	0	0	0	0	0	0	0	0	0	0	0	0	0.004033	0	0	0.181615	0	0	0.020339	0	0	0	0.008182	0.00945	0.162479	0.074075	0.042953	0	0	0	0.094077	0.138629	0	0	0	0.612948	0.011272
mexI	0	0	0.042535	0.014037	0.091741	0.083596	0	0.117184	0.065806	0.036124	0	0	0	0	0	0	0	0	0	0	0	0	0	0	0.013526	0.001881	0	0	0	0	0	0	0	0	0	0	0	0	0	0	0	0	0.365281	0.310911	0	0	0	0	0.004463
merR1	0	0	0	0	0	0	0	0.535102	0	0	0	0	0	0	0	0	0	0	0	0	0	0	0	0	0	0	0	0	0	0	0	0	0	0	0	0	0	0	0	0	0	0	0	0.310694	0	0	0	0	0
pmrG	0	0	0	0	0	0	0	0	0	0	0	0	0	0	0	0	0	0	0	0	0	0	0	0	0	0	0	0	0	0	0.01847	0	0	0	0	0	0	0.015603	0	0	0.013888	0.035853	0	0	0.016046	0	0.667998	0	0.187389
cnrY	0	0	0	0	0	0	0	0	0.601533	0	0	0	0	0	0	0	0	0	0	0	0	0	0	0	0	0	0	0	0	0	0	0	0	0	0	0	0	0	0	0	0	0	0.833286	0	0	0	0	0	0
cadD	0	0	0	0	0	0	0	0	0	0	0	0	0	0	0.032365	0	0	0.075744	0	0	0	0	0	0	0	0	0	0	0	0	0	0	0	0	0	0	0	0	0	0	0	0	0	0	0	0	0	0	0.469018
chrB1	0	0	0	0	0	0	0	0	0	0	0	0	0	0	0	0	0	0	0	0	0	0	0	0	0	0	0	0	0	0	0	0	0	0	0	0.632831	0	0	0	0	0	0	0	0	0	0.702171	0	0	0
cueP	0	0	0	0	0	0	0	0	0	0	0	0	0	0	0	0	0	0	0	0	0	0	0	0	0	0	0	0	0	0	0	0	0	0	0	0	0	0	0	0	0	0	0	0	0	0	0	0	0.158424
aioB/aoxA	0	0	0	0	0	0	0	0	0	0	0	0	0	0	0	0.055582	0	0	0.081958	0.108785	0.06002	0.305977	0.100079	0.366099	0	0	0	0	0	0	0	0	0	0	0	0	0	0	0	0	0	0	0	0	0	0	0	0	0
hoxN	0	0	0	0	0.113068	0	0	0.217901	0	0.067243	0	0	0	0	0	0	0	0	0	0	0	0	0	0	0.012035	0	0	0	0	0	0	0	0	0	0	0	0	0	0	0	0	0	0.222373	0.213818	0	0	0	0	0
tupA	0	0	0	0	0	0	0	0	0	0	0	0	0	0	0	0	0	0	0	0	0	0	0	0	0	0	0	0	0	0	0.019208	0	0	0	0	0.00892	0	0	0	0	0	0	0	0	0.00807	0.016543	0.932116	0	0
PA0320	0	0	0	0	0	0	0	0	0	0	0	0	0	0	0	0	0	0	0	0	0	0	0	0.871171	0	0	0	0	0	0	0	0	0	0	0	0	0	0	0	0	0	0	0	0	0	0	0	0	0
yfmP	0	0	0	0	0	0	0	0	0	0	0	0	0	0	0	0	0	0	0	0	0	0	0	0	0	0	0	0	0	0	0	0	0	0	0	0	0	0	0	0	0	0	0	0	0	0	0	0	0.3572
yfmO	0	0	0	0	0	0	0	0	0	0	0	0	0	0	0	0	0	0	0	0	0	0	0	0	0	0	0	0	0	0	0	0	0	0	0	0	0	0	0	0	0	0	0	0	0	0	0	0	0.126763
silS	0	0	0	0	0	0	0	0	0	0	0	0	0.021958	0	0	0	0	0	0	0	0	0	0	0	0.034003	0	0	0	0	0	0	0	0	0	0	0	0.085133	0	0.399936	0.003362	0	0.01445	0	0.024434	0	0	0.021449	0	0.045901
ycnJ	0	0	0	0	0	0	0	0	0	0	0	0	0	0	0	0	0	0	0	0	0	0	0	0	0	0	0	0	0	0	0	0	0	0	0	0	0	0	0	0	0	0	0	0	0	0	0	0.013922	0.182507
gesA	0	0	0	0	0	0	0	0	0	0	0	0	0	0	0	0	0	0	0	0	0	0	0	0	0	0	0	0	0	0	0	0.005077	0.004259	0	0	0	0	0	0	0	0	0	0	0	0	0	0	0	0.188198
fptA	0	0	0	0	0	0	0	0	0	0	0	0	0	0	0	0	0	0	0	0	0	0	0	0	0	0	0	0	0	0	0	0	0	0	0	0	0	0	0	0	0	0	0.415543	0.043675	0	0	0	0	0
cusF/cusX	0	0	0	0	0	0	0	0	0	0	0	0	0	0	0	0	0	0	0	0	0	0	0	0	0	0	0	0	0	0	0	0	0	0	0	0	0	0	0	0	0	0	0	0	0	0	0.514794	0	0
ycnK	0	0	0	0	0	0	0	0	0	0	0	0	0	0	0	0	0	0	0	0	0	0	0	0	0	0	0	0	0	0	0	0	0	0	0	0	0	0	0	0	0	0	0	0	0	0	0	0	0.185226
chrB	0	0	0	0	0	0	0	0	0	0	0	0	0	0	0	0	0	0	0	0	0	0	0.017602	0	0	0	0	0	0	0	0	0	0	0	0	0.114906	0	0	0	0	0	0	0	0	0	0.060765	0	0	0
[truncated: 11 more columns]

## Sheet: Bacteria
name	JDCN1	JDCN2	JDCN3	TLCN1	TLCN2	TLCN3	SCCN1	SCCN2	SCCN3	QTCN1	QTCN2	QTCN3	JDAN1	JDAN2	JDAN3	TLAN1	TLAN2	TLAN3	SCAN1	SCAN2	SCAN3	QTAN1	QTAN2	QTAN3	JDMT1	JDMT2	JDMT3	TLMT1	TLMT2	TLMT3	SCMT1	SCMT2	SCMT3	QTMT1	QTMT2	QTMT3
Acinetobacter	130	94	154	111	164	193	113175	187	1669	1441	66	47867	594	231	491	355	355	409	887	805	106990	54790	192841	803	428	744	731	804	836	625	1408	27067	693	599	386	801
Roseomonas_B	0	0	0	0	0	0	232	0	0	0	0	247	103538	0	98036	0	214	4729	610	19588	0	272	288	10093	2383	11706	23661	34503	31721	24529	11650	262	15878	13516	578	28760
Microcystis	19239	87	5474	0	0	0	66	0	0	95	0	1123	45993	0	47747	2080	2635	11648	41375	24991	0	843	91	7674	303	455	646	33	0	0	6771	0	2201	0	0	0
Streptomyces	519	193	131	0	107	128	13182	204	435	1003	0	14934	2764	0	2884	657	789	1122	23542	40759	455	14268	8211	9136	5898	28946	1834	471	501	614	11804	13474	2102	2202	2605	1352
Aeromonas	53	0	0	0	0	0	336	0	0	50	0	1347	9398	0	9285	4285	4678	7797	214	4282	139	1025	2232	712	15078	5462	26905	7548	187	439	1878	336	5320	16070	15304	33074
Cetobacterium_A	0	0	0	0	0	0	46	0	37	129	0	0	12242	0	12681	6177	19335	22979	3686	10083	0	42	76	11277	4638	5272	85	679	599	5033	1543	0	6663	10090	13481	16943
Puniceibacterium	0	0	0	0	0	0	0	0	0	0	0	54	82	0	126	0	0	103	69	145	0	55	72	3976	1528	65	17809	26241	24453	18393	8918	48	12264	9156	335	20880
Clostridium	168	93	125	0	95	138	968	174	494	3332	0	676	12706	0	12225	3674	4231	6580	9424	19729	236	800	1491	19610	417	4407	1489	1857	1883	2413	4257	709	8929	2673	12859	3915
Plesiomonas	0	0	0	0	0	0	0	0	106	0	0	0	382	0	913	981	3549	19244	0	3945	0	0	0	4013	28232	25241	0	105	0	1888	0	0	3189	5095	20584	23278
Bradyrhizobium	1129	5120	0	0	0	0	1796	62	91	257	0	2213	672	0	663	156	150	117	15941	45921	152	2066	1548	1402	185	12700	168	165	137	202	452	1876	251	9714	20461	4193
Sphingomonas	88	0	1159	0	764	168	1881	289	167	239	0	2089	609	0	603	7330	6349	86	3522	6202	85	2023	1542	8836	4404	10805	11445	129	987	8034	7311	2014	10244	490	522	318
Micromonospora	88	0	0	0	0	0	1708	0	48	87	0	1997	382	0	396	79	79	125	3134	5415	58	1906	1095	2958	2487	7720	7425	8478	8214	7158	7068	1689	5691	4684	581	8064
Mycobacterium	1331	2412	40	0	36	45	4934	76	101	319	0	5943	675	0	792	170	236	208	12373	25082	166	5720	2551	2406	286	6864	246	148	166	227	741	5882	347	871	1025	811
Actinoplanes	60	0	0	0	0	0	1424	0	0	89	0	1736	309	0	280	63	85	66	2557	4427	39	1608	962	878	86	63578	100	42	44	80	265	1500	135	258	267	153
Microbacterium	88	0	0	0	0	0	2255	0	61	179	0	2556	420	0	502	134	161	118	6659	10301	173	2471	24035	1562	220	21596	210	66	68	99	495	2373	261	1223	1748	262
Flavobacterium	364	348	360	0	310	374	3775	521	1865	6828	0	2258	2287	0	1958	1441	1829	1816	2403	2643	958	2475	5684	3404	747	2383	3398	3844	3827	3035	3774	2601	3130	2129	1413	3503
QWPN01	0	0	0	0	0	0	157	0	0	0	0	176	2954	0	3923	307	817	862	19312	40320	0	142	125	322	0	1858	0	0	0	0	313	141	74	87	2456	0
Mesorhizobium	3046	6197	0	0	0	0	987	0	61	154	0	1078	389	0	386	97	95	86	15272	9119	88	1069	854	590	98	1401	103	75	95	72	224	966	115	13496	9784	7889
Enterobacter	4287	0	0	0	0	0	196	0	492	224	0	175	19616	0	19933	130	700	6365	255	413	114	182	788	1674	7835	911	341	0	0	66	2214	185	559	102	178	123
Pseudomonas_E	236	82	165	0	99	165	3695	181	297	798	0	9827	1006	0	1112	308	384	416	4996	9378	333	8700	7263	1708	677	3942	645	425	506	544	1109	3657	584	900	1106	957
Azonexus	0	0	0	0	0	0	3742	0	0	65	0	16873	118	0	112	91	65	156	717	1694	164	22660	13152	252	786	595	103	0	0	0	245	3649	117	115	238	120
Desulfovibrio	0	0	0	0	0	0	357	0	0	108	0	271	68	0	74	0	0	51	326	618	393	280	58917	136	0	292	63	46	68	49	62	385	66	77	55	77
Rhodobacter_F	0	0	0	0	0	0	0	0	0	0	0	0	20265	0	20439	4893	4382	885	3820	4540	0	0	74	809	0	452	0	0	0	0	0	0	0	0	0	0
Bact-08	0	0	0	0	0	0	4471	0	0	133	0	367	67	0	0	0	0	64	59	139	13957	726	33287	119	0	69	67	67	74	46	66	4638	48	72	0	97
Paludibacter	0	0	0	0	0	0	1625	41	115	564	0	1778	147	0	115	93	122	168	163	193	6079	1631	38867	330	46	171	255	255	285	234	249	1495	238	2656	152	445
Phenylobacterium	0	0	0	0	0	0	508	0	0	36	0	627	20084	0	18880	0	0	1243	981	8886	0	627	2336	861	0	836	0	0	0	0	126	555	0	94	121	94
Methylobacterium	68	0	205	0	64	0	1221	0	42	110	0	1459	436	0	468	1601	1039	77	3927	10253	49	1349	860	3376	1970	4741	1393	66	51	227	2506	1264	1283	876	5184	3747
Nocardioides	95	0	0	0	0	0	2532	0	71	116	0	3767	556	0	536	151	133	114	4740	8397	82	3450	1473	1813	241	11167	182	136	120	144	755	2550	276	415	508	304
Vibrio	67	62	61	0	58	57	656	119	246	1161	0	589	617	0	555	290	327	874	724	984	183	640	1066	741	1800	1279	651	604	613	670	2139	559	641	9419	2015	14143
Prevotella	182	131	131	189	115	160	2607	213	492	2788	33	1750	830	444	689	410	559	641	1651	2598	806	1939	8329	1571	282	1546	1083	1278	1284	1130	1146	2252	1169	997	641	1294
OLB14	0	0	0	0	0	0	7475	0	37	194	0	12374	103	0	102	43	55	52	381	737	0	14265	318	222	0	226	79	75	79	88	83	5789	75	122	76	126
Paraburkholderia	282	0	0	0	0	0	1233	0	75	233	0	1435	301	0	274	72	98	70	4727	10167	68	1397	1101	583	90	1344	125	112	92	120	269	1294	126	5590	11073	506
Desulfomicrobium	0	0	0	0	0	0	3365	0	0	0	0	1081	0	0	0	0	0	0	105	227	486	2593	29804	47	0	124	0	0	0	0	0	2906	0	48	0	0
Pirellula_B	1527	34	407	0	0	0	88	0	0	35	0	69	4400	0	5637	2330	4428	1480	9322	8979	0	81	79	141	0	998	0	0	0	0	148	69	59	0	169	0
Caldilinea	0	0	0	0	0	0	4891	0	0	0	0	228	0	0	0	0	0	0	10874	17457	0	211	102	259	0	244	0	0	0	0	0	4296	0	0	0	0
Hyphomicrobium_B	0	0	0	0	0	0	115	0	0	0	0	150	51	0	39	0	0	0	15522	19592	0	143	98	1446	0	358	0	0	0	0	0	101	0	45	387	0
Acidovorax	0	0	0	0	0	0	569	0	72	66	0	2528	123	0	113	0	0	0	2226	1978	106	3205	21602	166	0	380	0	36	0	38	177	590	0	1072	1578	146
CAG-269	159	89	131	0	147	188	765	235	477	2936	0	616	1797	0	1524	1003	1199	1325	1653	2004	156	644	1064	2624	325	1533	1462	1808	1884	1441	1498	661	1493	926	1093	1469
Pelagibacter	178	142	144	0	134	141	735	220	531	3732	0	668	1446	0	1273	851	995	1022	1222	1270	222	702	1184	1992	362	1229	1902	2178	2201	1522	1966	643	1736	1065	754	1712
Sulfurospirillum	0	0	0	0	0	0	1233	0	0	104	0	6264	64	0	51	0	0	48	55	55	1626	6066	17588	80	0	0	54	59	54	59	50	2103	42	0	0	54
Rhodoferax_C	0	0	0	0	0	0	4653	0	0	60	0	11744	62	0	63	0	0	0	324	572	35	11803	458	92	0	229	75	56	57	64	149	4301	88	89	86	154
Klebsiella	0	0	0	0	0	0	150	0	103	968	0	150	246	0	346	1339	2028	1084	207	381	71	152	7520	6940	1527	6677	931	0	50	157	1254	147	1026	62	96	75
Macellibacteroides	0	0	0	0	0	0	1989	0	0	0	0	98	0	0	0	0	0	0	0	0	7200	193	22804	0	0	0	0	0	0	0	0	1337	0	0	0	0
UBA10566	0	0	0	0	0	0	391	0	0	155	0	70	50	0	52	36	32	57	74	68	11972	79	18780	98	0	79	54	81	78	65	73	242	64	44	36	88
Vulcanococcus	2588	108	150	0	0	0	68	0	0	0	0	92	5589	0	6792	236	341	318	2943	2172	37	63	66	51	82	866	320	0	0	0	5110	67	1416	955	1933	0
Paraclostridium	0	0	0	0	0	0	41	0	0	197	0	0	1049	0	1277	945	863	553	2262	2889	0	40	94	4096	61	2502	104	126	117	4389	524	0	5219	448	2564	829
Giesbergeria	0	0	0	0	0	0	364	0	0	0	0	12378	53	0	53	0	0	0	290	501	0	14468	977	87	0	172	0	0	0	0	0	445	0	68	86	91
Obscuribacter	0	0	0	0	0	0	7937	0	0	0	0	6694	0	0	0	0	0	0	45	35	0	7704	35	0	0	0	0	0	0	0	0	6556	0	0	0	0
Chryseobacterium	173	151	135	0	119	121	856	229	502	2749	0	1045	874	0	688	474	625	639	888	981	347	1492	1944	1286	265	861	1371	1567	1629	1276	1162	690	1128	853	570	1312
Rhabdaerophilum	0	0	0	0	0	0	52	0	0	0	0	71	8407	0	7875	0	133	163	2832	4369	0	50	57	3758	0	123	0	0	0	0	46	63	178	0	37	0
Promineofilum	0	0	0	0	0	0	4412	0	0	0	0	9460	0	0	0	0	0	0	704	1453	0	7285	66	102	0	88	0	0	0	0	0	3475	0	0	0	0
Paracoccus	56	0	0	0	0	0	767	0	0	60	0	874	1041	0	1084	81	99	95	1248	2437	658	881	14235	429	44	1235	66	0	0	63	136	719	57	156	249	123
Staphylococcus	47	0	0	0	0	0	265	125	215	1217	0	271	511	0	483	350	392	439	567	684	61	261	414	662	4460	599	4225	637	665	522	2858	235	4487	329	285	512
Nocardia	80	39	0	0	0	0	1791	0	48	144	0	2096	327	0	349	118	114	93	2862	5159	74	1957	1208	1013	497	3004	250	67	62	100	1852	1812	275	318	341	212
Pseudonocardia	135	52	0	0	0	0	936	0	0	42	0	1181	184	0	211	44	40	38	3890	3397	0	995	643	774	54	7997	59	0	0	0	179	1060	92	1376	2593	240
Acidovorax_A	297	0	0	0	0	0	152	0	0	0	0	271	0	0	0	0	0	0	5074	6882	0	258	246	83	0	232	0	0	37	37	0	149	0	5585	6348	517
Bacteroides_I	0	0	0	0	0	0	3786	0	0	0	0	2087	0	0	0	0	0	0	0	0	3215	3073	10401	0	0	0	0	0	0	0	0	3027	55	0	0	0
Aestuariivirga	0	0	0	0	0	0	375	0	0	61	0	465	4085	0	3716	343	420	55	2750	8681	0	462	137	255	0	2531	0	0	0	0	572	445	67	0	180	0
Romboutsia_D	0	0	0	0	0	0	0	0	0	114	0	0	758	0	838	712	776	586	2729	3558	0	0	40	5862	0	2594	54	58	57	1433	652	0	730	450	1846	1706
Bacteroides	0	0	0	163	0	0	774	79	163	797	297	621	271	346	309	170	284	780	1196	810	790	706	8197	1926	181	492	329	393	421	359	363	650	1410	603	637	809
UBA7703	0	0	0	0	0	0	2460	0	0	0	0	57	0	0	0	0	0	0	44	61	623	73	19597	0	0	0	0	0	0	33	0	2077	0	0	0	0
Cellulomonas	0	0	0	0	0	0	937	0	0	43	0	1178	188	0	192	61	0	60	2005	3334	0	1036	550	734	72	12888	47	0	0	0	191	1005	85	128	191	90
Romboutsia	0	0	0	0	0	0	0	0	0	113	0	0	865	0	1140	733	751	639	3018	4576	0	0	62	4218	0	3208	53	71	81	1445	587	0	593	368	1800	643
Clostridium_J	189	0	0	0	0	0	183	0	81	513	0	111	1212	0	1118	680	750	536	2035	4020	0	133	228	4189	55	1352	230	341	361	384	959	145	1152	994	2417	449
Rubrivivax	0	0	0	0	0	0	2056	0	0	0	0	3910	599	0	548	0	65	57	1388	6075	0	3316	592	1208	43	1147	42	0	0	0	266	2217	68	181	334	146
Variovorax	1038	0	0	0	0	0	844	0	0	137	0	1410	272	0	237	58	64	62	5425	3256	59	1353	788	508	71	1119	53	53	48	63	246	965	105	3390	589	1883
Bacillus	0	0	0	0	0	0	114	0	45	236	0	122	92	0	83	49	69	78	135	187	0	118	159	125	5940	185	4039	118	138	109	6983	108	4507	80	60	149
Accumulibacter	0	0	0	0	0	0	2272	0	0	41	0	11053	80	0	87	0	0	0	379	898	0	5459	828	121	0	235	0	0	0	0	53	2132	0	0	50	50
Aliarcobacter	0	0	0	0	0	0	1906	0	71	535	0	1671	264	0	266	151	205	187	194	278	887	1364	10660	357	55	244	312	357	330	244	313	1635	268	162	159	295
Syner-03	0	0	0	0	0	0	4192	0	0	0	0	119	0	0	0	0	0	0	0	0	2771	390	10256	0	0	0	0	0	0	0	0	4243	0	1271	0	64
Mesorhizobium_G	0	0	0	0	0	0	0	0	0	0	0	0	0	0	0	0	0	0	4393	18854	0	0	0	0	0	0	0	0	0	0	0	0	0	0	0	0
BACL27	0	0	0	0	0	0	0	0	0	0	0	32	0	0	0	0	0	0	0	37	0	35	0	0	0	0	0	0	0	0	16455	36	5989	0	0	0
Bordetella	0	0	0	0	0	0	149	0	0	0	0	146	0	0	0	0	0	0	214	389	0	148	110	63	6058	240	3741	0	0	0	5806	126	4477	0	0	0
Afipia	583	0	0	0	0	0	169	0	0	0	0	269	113	0	145	0	0	0	866	7028	0	221	165	157	0	459	0	0	0	0	0	182	0	312	4157	6457
Streptococcus	99	55	106	0	78	135	507	157	277	1167	0	462	669	68	610	465	543	576	2482	1269	163	520	1228	935	331	763	461	554	571	563	731	501	590	405	2491	560
Pseudomonas_B	0	0	3846	0	1265	3197	61	2668	449	2250	0	96	2126	0	1609	58	60	67	96	214	0	109	98	108	70	155	73	0	2006	56	67	73	71	0	0	0
Escherichia	0	0	0	0	0	0	105	0	80	58	0	0	0	110	0	0	0	232	0	1106	1234	0	2686	0	4504	173	1770	0	0	0	3758	0	3844	1070	107	0
Terrisporobacter	0	0	0	0	87	0	94	0	38	282	0	78	777	0	828	620	993	537	2341	2513	0	75	205	4490	70	1516	144	180	195	846	442	49	1358	296	1211	547
JALHMQ01	0	0	0	0	0	0	0	0	0	0	0	0	4223	0	5520	0	0	0	83	8960	0	60	52	1506	0	59	0	0	0	0	0	0	0	0	0	0
Amycolatopsis	53	0	0	0	0	0	1455	0	0	118	0	1606	280	0	292	61	60	62	2406	4437	49	1488	838	899	89	3106	131	47	42	51	253	1432	143	251	291	154
Spirillospora	60	0	0	0	0	0	1223	0	41	115	0	1393	262	0	232	171	169	174	2241	3968	42	1286	726	1013	862	3182	176	53	38	92	413	1343	180	204	295	123
Phocaeicola	0	0	0	0	0	0	751	78	136	597	151	443	239	367	178	118	187	252	1019	469	629	554	7922	636	67	349	216	257	264	257	236	715	383	1534	232	352
Burkholderia	42	0	0	116	0	0	586	0	0	75	0	812	186	101	182	44	0	0	1489	5513	41	785	563	330	66	865	68	38	52	41	120	653	90	3951	2535	147
Rhodoferax	0	0	0	0	0	0	1401	0	47	127	0	6151	109	0	126	48	0	0	456	926	36	6273	790	143	48	352	61	56	45	63	187	1437	68	118	105	153
Reyranella	261	0	0	0	0	0	598	0	0	44	0	742	252	0	241	36	0	0	5060	3534	34	704	446	423	0	1509	0	0	0	47	136	647	67	2920	1440	130
JADKHR01	0	0	0	0	0	0	1897	0	0	0	0	7122	0	0	0	0	0	0	0	0	0	7967	0	0	0	0	0	0	0	0	0	2033	0	0	0	0
Bifidobacterium	0	0	0	1764	0	0	1121	0	45	137	114	498	89	123	102	0	75	65	1347	1052	232	428	4239	241	154	4518	143	88	89	96	246	1018	178	602	86	105
MAG-120802	0	0	0	0	0	0	0	0	0	0	0	0	0	0	0	0	0	0	0	0	0	0	0	0	0	0	0	0	0	0	12023	0	6895	0	0	0
Cloacibacterium	0	0	0	0	0	0	1295	0	0	72	0	222	0	0	0	0	0	0	0	46	422	863	15135	59	0	0	48	33	52	0	43	549	37	0	0	41
Cellulosimicrobium	0	0	0	0	0	0	175	0	0	0	0	193	0	0	0	0	0	0	361	646	0	187	82	156	0	16502	0	0	0	0	0	166	0	0	0	0
Shewanella	43	35	0	0	0	0	388	82	136	746	0	374	317	0	340	260	291	1085	394	594	112	417	699	2596	258	555	381	459	347	714	357	294	288	3539	781	1283
Nonomuraea	53	0	0	0	0	0	1302	0	0	83	0	1469	276	0	269	53	74	61	2203	3894	44	1351	766	898	79	2938	87	0	44	41	219	1289	105	197	233	132
UBA6894	0	0	0	0	0	0	0	0	0	0	0	0	547	0	1429	0	0	0	6179	7088	0	0	0	53	0	0	0	0	0	0	227	0	82	82	2424	0
Ralstonia	0	0	0	0	0	0	180	0	0	0	0	280	0	0	41	0	0	0	2055	7168	0	265	181	101	0	213	0	0	0	0	0	197	0	3917	3174	0
UBA969	0	0	0	0	0	0	0	262	0	0	0	0	226	0	277	85	190	63	3186	4242	0	0	0	172	0	80	0	0	0	0	4171	0	3343	186	1064	0
Proteocatella	0	0	0	0	0	0	0	0	0	0	0	0	0	0	0	0	0	0	0	0	4256	0	11576	486	0	0	0	0	0	0	0	0	102	497	409	208
Pedobacter	106	73	76	0	56	92	693	107	288	1538	0	574	470	0	387	300	397	399	522	732	332	643	1393	751	184	538	729	792	828	685	703	541	651	540	422	747
Treponema_D	108	85	83	0	113	114	742	128	307	1349	0	677	563	0	484	298	333	382	659	831	185	752	1032	790	144	767	626	717	737	625	596	608	576	495	353	680
Lactococcus	0	0	0	0	0	212	69	0	0	157	0	54	1101	0	1096	1299	1310	1198	1331	1417	0	51	107	1095	0	80	57	66	76	63	941	44	4625	62	56	65
Alteromonas	0	0	0	0	0	0	149	0	58	227	0	151	103	0	97	0	54	76	171	199	49	166	261	137	4186	140	3516	116	107	116	2315	133	3772	91	77	163
GCA-900066495	0	0	0	0	0	0	0	0	54	511	0	0	601	0	698	458	512	387	1642	2277	0	0	44	2569	0	2120	61	100	101	1221	470	0	547	342	1233	579
Gordonia	0	0	0	0	0	0	638	0	0	72	0	724	96	0	95	0	0	0	1024	1827	0	674	463	382	2186	1605	742	0	0	0	4213	643	866	77	123	64
Methylocystis	212	0	0	0	0	0	142	0	0	33	0	160	311	0	464	0	35	0	2464	4330	0	181	160	243	141	1112	382	341	312	358	1432	140	564	1671	657	515
Phyllobacterium	718	129	0	0	0	0	87	0	0	34	0	96	39	0	39	0	0	0	5264	3004	0	96	96	56	117	117	0	0	0	0	36	102	0	4238	1687	385
Leucobacter	0	0	0	0	0	0	784	0	0	0	0	425	73	0	78	0	0	0	625	1503	141	388	6580	238	0	4431	0	0	0	0	77	479	47	67	72	42
Alistipes	39	0	0	0	0	0	600	0	68	403	0	565	128	0	147	92	100	109	612	976	242	605	8102	385	65	599	160	193	172	154	168	577	156	187	146	202
Sediminibacterium	407	2954	47	0	0	0	292	47	130	737	0	290	222	0	242	159	201	178	1809	492	111	293	522	256	87	346	278	302	307	246	694	228	377	2378	303	959
Comamonas	0	0	0	0	216	0	902	387	3397	80	0	968	103	0	118	0	0	44	590	974	94	824	5084	178	0	335	0	45	49	108	114	650	60	161	164	115
UBA6024	0	0	0	0	0	0	468	0	32	168	0	315	41	0	0	0	46	45	72	94	2052	188	11026	101	0	56	81	80	90	60	70	434	46	69	35	85
Proteiniclasticum	0	0	0	0	0	0	49	0	0	92	0	0	0	0	0	0	0	0	0	44	4854	46	10352	51	0	0	0	0	0	0	0	56	0	0	0	0
Sulfuritalea	0	0	0	0	0	0	2561	0	0	0	0	4267	62	0	61	0	0	0	227	626	0	4176	401	95	0	185	0	0	0	0	47	2661	0	38	52	0
ELB16-189	0	0	0	0	0	0	270	0	64	315	0	266	4184	0	4055	62	77	82	166	3075	75	265	459	217	42	163	144	151	159	162	194	227	137	141	109	192
Cryptobacteroides	68	49	43	0	35	48	940	68	167	761	0	909	274	0	233	95	153	171	916	1610	389	1004	2043	548	109	783	307	372	352	388	353	975	322	307	233	424
Pseudolabrys	570	0	0	0	0	0	269	0	0	36	0	317	106	0	103	0	0	0	1981	1998	0	297	222	288	0	568	0	0	0	0	57	266	0	3577	726	3945
Novosphingobium	39	0	0	0	0	0	1088	0	50	118	0	1288	308	0	414	77	74	57	1621	3086	64	1282	1032	606	79	1438	117	62	84	90	236	1143	114	227	262	172
VBCG01	0	0	0	0	0	0	187	0	0	0	0	369	59	0	57	0	0	0	1165	11410	0	262	150	844	0	293	0	0	0	0	0	209	0	0	48	0
CAIPAT01	0	0	0	0	0	0	7024	0	0	37	0	116	0	0	0	0	0	0	0	0	0	102	116	0	0	0	0	0	0	0	0	7273	0	0	0	0
Blautia_A	0	0	0	0	0	0	373	0	147	445	293	333	356	143	283	170	252	245	3045	1595	149	288	1684	712	92	459	258	380	355	396	312	355	286	497	323	343
LD21	87	69	0	0	0	0	296	52	120	519	0	362	120	0	119	70	115	124	162	246	124	348	665	230	669	193	748	998	1126	814	694	257	646	3281	132	1004
Propionivibrio	0	0	0	0	0	0	379	0	0	0	0	611	0	0	0	0	0	0	197	379	42	629	11419	55	0	139	0	0	0	0	38	446	0	0	0	0
Methanosarcina	0	0	0	0	0	0	116	0	69	379	0	109	126	0	95	44	73	69	2422	7914	36	98	177	292	40	351	198	253	295	253	163	90	199	142	77	236
Polynucleobacter	0	0	0	0	95	0	1317	0	63	328	0	2218	126	0	121	83	93	115	248	263	79	2369	655	280	54	235	161	140	163	145	2321	1166	870	177	181	200
Kitasatospora	39	0	0	0	0	0	997	0	0	80	0	1126	216	0	230	50	0	42	1784	2968	0	1034	573	684	90	2345	69	0	0	39	215	961	85	130	220	96
Serratia	64	0	0	1493	0	0	807	0	0	0	1431	117	60	2225	0	0	0	0	2312	1187	51	169	580	0	0	75	0	0	0	0	0	115	0	2161	957	53
Paenibacillus	70	44	37	0	62	67	622	98	218	1071	0	560	388	0	315	226	254	265	699	1064	158	599	982	642	154	623	455	530	535	526	479	561	395	359	301	487
Desulforegula	0	0	0	0	0	0	153	0	0	0	0	0	0	0	0	0	0	0	0	0	703	0	12866	0	0	0	0	0	0	0	0	89	0	0	0	0
Salmonella	0	0	0	0	0	0	0	0	0	0	0	0	0	0	0	0	0	0	0	0	0	0	0	0	4297	0	3110	0	0	0	2658	0	3709	0	0	0
UBA1444	0	0	0	0	0	0	1844	0	0	0	0	352	0	0	0	0	0	0	0	72	490	883	8115	0	0	0	0	0	0	0	0	1996	0	0	0	0
UBA2212	0	0	0	0	0	0	1681	0	0	0	0	0	0	0	0	0	0	0	0	0	2020	0	8290	44	0	0	0	0	0	0	0	1638	0	0	0	0
UBA12018	0	0	0	0	0	0	0	0	0	0	0	0	0	0	0	0	543	1286	0	1767	0	0	0	2600	0	0	0	0	0	0	0	0	0	2151	2810	2392
Cellulosilyticum	0	0	0	0	0	0	139	0	54	224	0	93	540	0	592	160	296	470	1188	2922	49	97	354	3203	43	247	112	117	129	158	318	113	199	306	1077	264
Nitrosomonas	37	0	0	0	0	0	620	49	88	423	0	3921	129	0	107	62	43	60	415	679	62	3751	493	189	49	229	149	167	183	168	160	519	128	130	81	174
Corynebacterium	0	0	0	0	0	0	813	0	58	164	0	925	203	0	178	65	82	104	1065	2055	90	892	1052	418	446	1268	199	63	56	100	1434	870	208	162	162	133
Curtobacterium	0	0	0	0	0	0	411	0	0	0	0	480	70	0	73	0	0	0	749	1237	0	390	314	332	37	7978	53	51	36	48	78	415	55	107	106	83
Chitinophaga	237	48	40	0	0	36	387	42	129	609	0	382	140	0	131	116	141	136	685	545	210	447	695	309	87	301	350	376	411	362	314	336	306	1324	2948	510
UBA1038	0	0	0	0	0	0	51	0	0	0	0	0	0	0	0	0	0	0	37	37	1020	0	11731	0	0	0	0	0	0	0	0	44	0	0	0	0
Bosea	0	0	0	0	0	0	541	0	0	47	0	656	373	0	435	41	0	0	1177	2480	0	619	2605	525	38	1510	48	0	0	0	129	568	76	236	655	156
Zhenhengia	0	0	0	0	0	0	36	0	0	61	0	0	447	0	514	165	277	473	1377	3763	0	0	50	3810	0	117	0	0	0	52	115	0	59	272	1180	143
Methanobrevibacter_A	46	0	106	0	0	105	325	190	271	1080	0	297	409	0	495	286	402	393	609	745	51	362	1129	665	168	719	432	470	541	421	462	271	462	213	284	394
Brevundimonas	0	0	0	0	0	0	665	53	0	40	0	788	333	0	331	0	42	43	1164	2473	38	776	2213	407	478	1167	65	0	52	49	409	697	98	158	143	102
Sedimentibacter	1081	370	0	0	0	0	269	0	78	488	0	220	258	0	267	186	258	232	307	1038	177	230	1926	523	50	259	204	273	291	211	229	252	248	354	383	1930
Mobilitalea	49	0	0	0	0	0	455	65	148	828	0	291	402	0	338	199	284	329	385	736	232	366	1972	828	96	376	380	494	478	397	407	318	423	340	332	491
Bacillus_A	0	0	0	0	50	0	231	55	177	837	0	198	520	0	418	259	302	319	1949	634	70	191	340	874	127	594	427	552	550	503	429	198	377	298	316	508
Aquabacterium	0	0	0	0	0	0	318	0	0	0	0	3921	102	0	76	0	0	0	465	876	0	4957	388	113	0	272	0	0	0	0	79	388	0	103	140	82
Telluria	47	0	0	0	0	0	867	0	41	90	0	1089	194	0	190	52	57	54	1465	2643	41	1063	856	444	90	1067	70	48	53	69	156	885	74	203	215	127
Rhodanobacter	115	2479	0	0	0	0	365	0	0	0	0	443	60	0	103	0	0	0	1001	1010	38	421	307	184	0	360	0	0	0	0	60	334	38	599	1785	2504
Rhizobium	62	39	0	0	0	0	796	0	53	165	0	865	245	0	276	72	93	73	1320	2330	60	848	758	414	135	977	98	87	76	110	206	762	100	291	416	257
Agromyces	0	0	0	0	0	0	430	0	0	0	0	473	76	0	98	0	0	0	794	1466	0	459	479	294	1776	1083	1068	0	0	0	1404	484	1339	90	92	46
RPQJ01	0	0	0	0	0	0	116	0	0	0	0	146	0	0	0	0	0	0	155	10997	0	141	54	84	0	116	0	0	0	0	0	141	0	0	0	0
Mucilaginibacter	65	69	43	0	47	54	505	80	211	1184	0	465	298	0	260	157	216	221	405	578	168	531	1032	431	148	355	492	542	509	456	420	398	397	380	270	551
JAFKFH01	0	0	0	0	0	0	36	0	0	0	0	0	0	0	0	0	0	0	89	3774	0	41	0	0	0	75	0	0	0	0	0	43	0	0	5647	2178
Prochlorococcus_A	63	47	48	0	0	55	232	86	183	1101	0	187	482	0	404	291	319	362	453	461	69	225	370	685	120	493	683	721	692	544	541	193	574	352	268	562
Tichowtungia	0	0	0	0	0	0	4755	0	0	0	0	888	0	0	0	0	0	0	0	50	0	786	260	0	0	0	0	0	0	0	0	5124	0	0	0	0
Desulfobulbus	0	0	0	0	0	0	583	0	0	0	0	103	0	0	0	0	0	0	131	258	76	198	9847	52	0	148	0	0	0	0	0	466	0	0	0	0
Achromobacter	0	0	0	0	0	0	526	0	0	57	0	673	208	0	148	0	0	0	838	1744	51	810	536	247	1045	741	282	0	0	0	2405	555	338	127	243	93
Competibacter_A	0	0	0	0	0	0	915	0	0	0	0	4672	0	0	0	0	0	0	105	2682	0	2755	50	0	0	53	0	0	0	0	0	412	0	0	0	0
Polaribacter	76	45	56	0	43	58	326	70	173	974	0	248	390	0	360	258	340	319	373	406	129	261	610	574	115	372	577	594	687	482	487	234	489	357	265	574
Rhodococcus	0	0	0	0	0	0	940	0	0	66	0	1022	105	0	150	45	48	35	1369	2308	41	987	552	478	52	1328	63	40	38	55	170	916	95	157	157	101
Lentzea	0	0	0	0	0	0	435	0	0	0	0	443	74	0	60	0	0	0	665	1097	0	411	247	249	0	6988	0	0	0	0	59	381	0	77	72	40
Zoogloea	0	0	0	0	0	0	274	0	0	0	0	866	79	0	72	0	0	0	384	823	58	737	6964	119	0	341	0	0	0	0	0	302	0	60	79	0
Sphingobium	0	0	0	0	0	0	630	0	0	87	0	800	253	0	255	70	92	0	1281	2424	75	727	704	498	102	971	80	81	84	107	222	752	101	173	160	162
Polaromonas	0	0	0	0	0	0	472	0	0	64	0	3344	73	0	101	0	0	0	346	665	0	3247	405	116	0	243	57	37	40	36	549	516	82	107	99	109
Lactobacillus	43	0	0	0	0	0	102	0	53	311	0	105	168	0	145	100	133	118	185	222	0	113	188	224	1990	178	1724	171	150	146	889	94	2010	851	90	172
Microvirga	0	0	0	0	0	0	356	0	0	50	0	369	155	0	134	35	41	0	615	1332	0	359	339	285	44	5555	41	37	0	44	87	314	62	134	142	88
Morganella	0	0	0	0	0	0	0	0	0	46	0	0	3614	0	2744	36	63	181	0	3238	0	0	56	558	0	38	0	0	0	0	0	0	0	0	0	35
Hymenobacter	34	0	0	0	0	38	591	80	367	2068	0	649	158	0	171	52	57	54	798	1424	61	644	614	291	57	603	119	103	101	147	157	535	109	157	159	165
Sphingobacterium	55	0	35	0	0	0	402	49	162	881	0	417	240	0	184	169	215	219	374	472	196	386	878	447	98	370	475	545	519	430	458	342	407	342	260	497
UBA10511	0	0	0	0	0	0	36	0	0	0	0	0	54	0	90	0	0	0	2100	7733	0	38	0	61	0	346	0	0	0	0	0	0	0	0	0	0
RHKX01	0	0	0	0	0	0	74	0	0	0	0	106	0	0	0	0	0	0	3755	5627	0	95	0	546	0	116	0	0	0	0	0	80	0	0	0	0
Nanopelagicus	0	0	0	0	0	0	0	0	0	0	0	0	0	0	0	0	0	0	0	0	0	0	0	0	0	0	0	0	0	0	7041	0	3310	0	0	0
JAGOVF01	0	0	0	0	0	0	2475	0	0	0	0	2349	0	0	0	0	0	0	0	0	0	2601	0	0	0	0	0	0	0	0	0	2917	0	0	0	0
Ruminococcus_E	64	54	49	0	0	46	447	58	108	566	0	309	202	185	215	100	136	150	681	465	150	340	1649	360	85	325	247	296	302	313	223	352	229	1064	161	281
Halomonas	42	0	0	0	0	0	679	0	51	162	0	805	210	0	218	63	76	95	967	1717	85	788	804	370	133	823	134	113	96	97	182	716	101	182	194	172
Methanobacterium	0	0	0	0	0	0	39	0	0	111	0	0	37	0	0	0	33	0	2855	6107	0	42	65	176	0	58	49	50	48	41	52	0	47	173	0	54
Cupriavidus	0	0	0	0	0	0	670	0	0	51	0	942	198	0	197	0	55	0	1081	2258	42	894	641	313	84	861	47	37	0	38	153	748	65	222	283	142
Actinomycetospora	0	0	0	0	0	0	144	0	0	0	0	189	0	0	37	0	0	0	317	520	0	176	88	125	0	8222	0	0	0	0	0	171	0	33	0	0
UBA5559	0	0	0	0	0	0	625	0	0	0	0	0	0	0	0	0	0	0	0	0	2825	0	6050	0	0	0	0	0	0	0	0	453	0	0	0	0
Stenotrophomonas	0	0	0	0	0	0	612	0	115	61	0	815	214	0	209	48	57	47	977	1986	0	774	1356	342	147	887	65	0	0	42	139	598	60	135	147	102
QWOP01	0	0	0	0	0	0	40	0	0	0	0	52	96	0	199	0	0	0	2449	6438	0	56	33	80	0	172	0	0	0	0	37	45	0	0	162	0
Casp-actino8	0	0	0	0	0	0	69	0	0	0	0	67	0	0	0	0	0	0	67	111	0	60	38	0	0	52	0	0	0	0	6583	66	2675	0	0	0
Prosthecobacter	0	0	0	0	0	0	321	0	0	52	0	2328	76	0	91	45	49	0	1224	2134	0	1882	277	161	0	342	34	0	0	40	69	390	56	61	76	60
Neobacillus	54	0	48	0	0	42	282	66	180	736	0	230	356	0	345	237	292	298	401	570	83	285	490	551	128	465	366	452	428	422	382	255	361	267	235	411
UBA4417	0	0	0	0	0	0	1385	0	0	131	0	2249	50	0	34	0	38	0	71	80	55	3375	395	67	0	64	67	67	73	67	53	1140	56	48	46	81
Thauera	0	0	0	0	0	0	381	0	0	0	0	957	171	0	142	0	0	0	687	1386	0	832	3628	191	0	533	0	0	0	0	0	404	0	97	138	0
JADKAV01	0	0	0	0	0	0	735	0	0	0	0	788	0	0	0	0	0	0	2669	3321	0	973	0	353	0	173	0	0	0	0	0	515	0	0	0	0
Winogradskyella	55	56	45	0	42	54	301	72	221	958	0	270	329	0	263	178	251	248	262	340	128	256	507	445	74	278	430	495	492	424	411	245	412	276	197	483
Fonsibacter	0	0	0	0	0	0	0	0	0	51	0	44	49	0	91	78	80	0	0	48	0	0	0	54	123	436	196	52	42	0	4947	0	2706	274	60	111
Trichococcus	0	0	0	0	0	0	207	0	0	0	0	0	0	0	0	0	0	0	0	50	3109	0	5908	0	0	39	0	0	0	0	0	125	0	0	0	0
W0P28-013	0	0	0	0	0	0	0	0	0	0	0	0	0	0	0	0	0	0	0	0	825	0	8385	0	0	0	0	0	0	0	0	0	0	179	0	0
Undibacterium	0	0	0	0	0	0	186	0	39	127	0	3751	41	0	40	0	0	0	115	223	0	3708	200	66	33	78	52	68	60	61	70	147	56	61	37	85
JAAZNO01	3015	1460	0	0	0	0	38	0	0	0	0	36	0	0	0	0	0	0	137	1293	0	34	0	0	0	0	0	0	0	0	0	39	0	1129	1453	656
UPXZ01	241	0	0	0	0	0	69	0	0	93	0	66	0	0	0	0	0	0	36	169	1032	76	5581	39	0	0	42	44	38	32	32	68	33	1525	0	69
Phosphoribacter	0	0	0	0	0	0	688	0	0	0	0	3788	0	0	0	0	0	0	111	150	0	3718	42	0	0	94	0	0	0	0	109	495	0	0	0	0
Pseudoalteromonas	61	49	51	0	0	43	313	62	156	775	0	306	278	0	227	140	188	295	361	433	101	286	525	413	127	363	412	453	418	389	372	254	361	294	207	468
Thomasclavelia	0	0	0	0	0	0	79	306	452	4253	0	64	266	0	232	127	150	178	274	344	0	82	153	390	48	191	150	181	226	166	150	80	176	119	156	174
PHOS-HE28	0	0	0	0	0	0	512	0	0	63	0	3217	78	0	75	0	0	0	480	920	0	2004	349	159	0	355	0	0	0	43	79	530	38	74	73	74
CAG-196	41	61	47	0	0	78	243	84	190	855	0	240	312	0	288	197	266	250	350	411	70	272	545	476	83	358	372	429	473	353	378	239	393	221	164	340
67-14	0	0	0	0	0	0	2098	0	0	0	0	1859	0	0	0	0	0	0	374	587	0	1903	73	93	0	131	0	0	0	0	0	1931	0	0	0	0
Faecalibacterium	0	0	0	88	0	0	231	0	0	63	2103	240	77	124	62	0	0	0	2520	565	208	252	1171	106	0	233	0	0	0	0	62	299	0	540	0	60
Arthrobacter	0	0	0	0	0	0	649	0	0	70	0	755	154	0	137	44	57	59	1032	1818	0	708	552	339	70	1152	48	38	34	62	117	669	76	96	148	84
JAAEKA01	0	0	0	0	0	0	121	0	0	0	0	107	0	0	0	0	0	0	3892	4263	0	92	63	132	0	76	0	0	0	0	0	155	0	0	0	0
Litorilituus	0	0	0	0	0	0	0	0	0	47	0	0	0	0	0	0	0	0	0	0	0	0	0	275	109	0	1095	1490	1374	1110	617	0	819	616	0	1303
Sphingopyxis	0	0	0	0	0	0	489	53	0	50	0	626	224	0	216	0	0	0	893	1683	0	589	441	339	231	747	136	0	0	0	1084	604	150	122	103	67
REEB421	0	0	0	0	0	0	0	0	0	0	0	0	0	0	83	0	0	0	3614	4860	0	0	0	0	0	0	0	0	0	0	145	0	0	0	56	0
Hydrogenophaga	0	0	0	0	0	0	615	116	0	0	0	1191	143	0	169	0	0	0	835	1465	0	1226	544	235	0	571	65	38	0	64	347	560	90	133	170	171
Azospira_A	0	0	0	0	0	0	167	0	0	0	0	3165	0	0	0	0	0	0	135	264	0	4396	264	0	0	81	0	0	0	0	0	229	0	0	0	0
Fermentimonas	2242	1152	0	0	0	0	49	0	0	70	0	0	0	0	0	0	0	0	0	698	70	52	284	55	0	0	0	47	46	40	0	0	49	325	121	3376
Aeromicrobium	0	0	0	0	0	0	412	0	0	0	0	515	87	0	84	0	0	0	700	1217	0	506	713	264	0	3414	0	0	0	0	98	401	42	69	82	32
NIES-981	131	0	0	0	0	0	71	0	0	0	0	74	1967	0	2852	0	61	118	693	788	0	65	52	43	0	234	0	0	0	0	538	49	138	119	612	0
UBA2475	0	0	0	0	0	0	264	0	79	392	0	1030	121	0	122	92	96	113	161	151	74	610	334	207	41	131	220	283	269	202	2346	196	575	146	106	227
Faecousia	0	0	0	0	0	0	618	0	39	216	0	580	141	0	160	62	92	87	590	1004	211	532	1457	281	68	525	122	119	122	151	149	540	143	160	147	177
Brachybacterium	0	0	0	0	0	0	333	0	0	0	0	420	68	0	70	0	0	0	732	1203	0	357	301	283	0	4116	0	0	0	0	53	374	0	54	73	0
CAG-273	0	0	0	0	0	0	162	0	95	747	0	130	390	0	368	248	323	288	399	459	46	150	382	613	76	318	339	442	429	321	339	162	373	237	238	357
Sulfurimonas	34	0	43	0	0	0	262	46	124	786	0	310	291	0	280	179	227	240	205	322	103	274	936	410	69	264	332	408	375	304	320	242	274	235	194	339
UBA10799	0	0	0	0	0	0	1743	0	0	0	0	1985	0	0	0	0	0	0	196	446	0	2290	0	0	0	0	0	0	0	0	0	1754	0	0	0	0
Azospirillum	0	0	0	0	0	0	612	0	0	62	0	684	172	0	205	0	38	0	1087	1893	0	653	512	330	40	882	43	0	0	0	103	611	65	113	162	113
Rossellomorea	0	0	0	0	0	0	68	0	38	181	0	84	79	0	60	44	60	59	123	151	0	64	131	89	0	6239	85	93	97	81	72	73	79	45	50	73
Luteolibacter	0	0	0	0	0	0	415	0	34	101	0	314	118	0	100	0	0	44	598	1442	36	276	2996	170	38	388	59	37	31	53	113	499	60	85	120	80
AG-337-I02	0	0	66	0	0	0	144	85	143	689	0	145	230	0	239	126	180	232	302	302	41	130	263	450	113	359	493	605	795	329	488	118	406	244	155	290
Romboutsia_C	0	0	0	0	0	0	0	0	0	0	0	0	199	0	250	132	160	126	1029	1291	0	0	0	1976	0	898	0	0	0	428	193	0	271	203	781	197
Proteiniphilum	57	0	0	0	0	0	104	0	0	138	0	117	0	0	0	0	0	51	124	186	2110	118	4128	110	0	95	49	67	65	72	51	101	45	133	64	123
JAEUIE01	0	0	0	0	0	0	0	0	0	0	0	0	0	0	0	0	0	0	1979	5892	0	0	0	0	0	230	0	0	0	0	0	0	0	0	0	0
Acetatifactor	68	0	0	0	0	53	383	69	137	542	0	350	203	156	162	124	142	166	388	601	120	353	837	414	58	283	200	254	255	219	275	374	225	251	172	257
Ruminococcus	45	0	0	0	0	0	406	47	118	641	0	319	285	0	261	196	237	214	266	461	128	272	810	353	63	277	230	298	273	261	272	340	238	192	126	294
Ramlibacter	0	0	0	0	0	0	466	0	0	0	0	937	154	0	173	0	0	0	851	1831	0	961	406	317	0	677	38	0	0	0	175	510	59	115	146	103
JJ008	0	0	0	0	0	0	258	0	55	338	0	575	87	0	78	50	55	64	155	193	76	960	327	153	44	128	147	142	154	154	2350	249	631	190	95	205
Fusobacterium_A	0	0	0	0	0	0	95	0	44	274	0	80	526	0	573	186	396	631	394	642	0	78	146	499	68	848	158	169	181	338	189	87	266	263	365	412
Planktophila	0	0	0	0	0	0	110	0	0	100	0	107	34	0	46	44	61	0	90	114	0	109	144	58	93	163	385	155	151	113	3710	125	1506	195	80	207
Sarcina	0	0	0	0	0	0	53	0	0	193	0	0	625	0	546	145	173	318	605	1133	0	39	58	1155	0	319	84	95	105	127	220	45	890	168	597	185
T78	898	903	0	0	0	0	51	0	0	0	0	51	0	0	0	0	0	0	124	861	0	65	113	0	0	0	0	0	0	0	0	59	0	3677	535	468
Clostridium_AD	0	0	0	0	0	0	284	0	64	482	0	133	397	0	396	206	252	285	361	605	43	176	214	690	55	275	232	300	297	229	313	165	349	215	392	304
Cyanobium	202	0	0	0	0	0	139	0	0	0	0	159	1106	0	1675	60	106	136	753	1031	0	160	106	121	41	497	49	0	0	0	611	155	106	132	365	0
Parabacteroides	0	0	0	0	0	0	282	0	80	430	0	265	143	65	141	88	118	221	220	340	279	345	1904	432	0	200	168	194	222	177	145	252	257	255	203	247
Collinsella	0	0	0	0	0	0	341	0	0	93	88	342	71	0	114	0	0	0	584	803	317	386	911	204	205	1607	88	0	41	65	453	408	216	146	97	82
0-14-0-80-60-11	0	0	0	0	0	0	0	0	0	0	0	0	0	0	0	0	0	0	427	1393	0	0	50	0	0	5741	0	0	0	0	0	0	0	0	0	0
UBA1062	1403	711	0	0	0	0	36	0	0	0	0	46	0	0	0	0	0	0	51	188	0	44	87	0	0	59	0	0	0	0	0	37	0	2150	322	2470
Frankia	0	0	0	0	0	0	487	0	0	33	0	637	112	0	118	0	0	131	979	1728	0	549	319	371	36	1123	40	0	0	0	89	524	56	99	112	58
Desulfobacter	0	0	0	0	0	0	1629	0	0	78	0	93	0	0	0	0	0	0	60	81	100	124	3256	33	0	55	39	43	37	30	33	1815	0	30	0	41
Phycicoccus	0	0	0	0	0	0	196	0	0	0	0	256	0	0	0	0	0	0	302	499	0	216	84	137	0	5568	0	0	0	0	0	183	0	0	119	0
Agathobacter	0	0	0	136	0	0	116	0	46	209	456	115	110	739	98	49	48	77	183	269	355	96	521	216	0	130	83	95	127	79	102	141	89	2634	91	109
JACTMZ01	0	0	0	0	0	0	0	0	0	0	0	33	192	0	344	0	0	0	2672	4073	0	0	0	0	0	39	0	0	0	0	0	38	46	0	44	0
UBA11865	0	0	0	0	0	0	0	0	0	0	0	0	0	0	0	0	0	0	421	2493	0	0	0	4563	0	0	0	0	0	0	0	0	0	0	0	0
Pseudoxanthomonas_A	0	0	0	0	0	0	268	0	0	0	0	362	69	0	119	0	0	0	417	943	0	371	3774	163	0	400	0	0	0	0	56	300	0	83	87	39
Caulobacter	0	0	0	0	0	0	499	0	0	0	0	599	270	0	263	0	0	0	826	1704	0	523	489	349	0	777	0	0	0	0	97	526	44	100	273	83
Ruminiclostridium	0	0	0	0	0	0	421	53	99	547	0	201	259	0	289	169	229	207	224	373	104	229	607	411	49	220	253	318	334	259	261	293	267	219	215	308
Clostridioides	0	0	0	0	0	0	88	0	0	233	0	0	306	0	368	205	202	225	630	850	0	0	103	1024	0	788	101	130	103	458	200	57	293	157	571	274
Ferruginibacter	49	36	0	0	0	0	366	0	106	541	0	565	158	0	153	112	129	131	265	281	86	482	493	256	73	218	254	319	324	223	336	309	225	272	177	358
Aquimarina	44	0	0	0	0	0	225	43	115	765	0	186	230	0	237	168	215	213	214	267	65	188	370	362	75	242	347	397	425	310	318	198	318	208	164	364
Stutzerimonas	0	0	0	0	0	0	798	0	0	100	0	548	165	0	116	0	0	0	648	1355	68	555	788	256	60	535	81	0	60	59	128	471	57	122	131	113
Ottowia	0	0	0	0	0	0	368	0	0	0	0	1915	87	0	79	0	0	0	482	925	0	1456	733	122	0	309	0	0	0	0	103	385	0	77	89	68
MWDT01	0	0	0	0	0	0	182	0	0	0	0	327	0	0	0	0	0	0	175	321	70	346	5446	0	0	81	0	0	0	0	0	248	0	0	0	0
Acetoanaerobium	0	0	0	0	0	0	0	0	0	0	0	0	48	0	52	0	0	38	46	54	1361	0	5144	136	0	40	0	0	0	0	0	0	0	99	77	56
UBA9973	0	0	0	0	0	0	1170	0	0	185	0	1264	80	0	91	53	66	74	108	101	0	1392	318	130	0	104	101	102	110	86	112	1175	90	61	63	104
Devosia	0	0	0	0	0	0	358	0	0	42	0	383	134	0	130	0	0	0	557	1178	0	376	356	208	0	2486	59	0	0	0	81	378	54	128	112	105
OLB10	0	0	0	0	0	0	3011	0	0	58	0	921	0	0	0	0	0	0	0	0	0	1111	79	0	0	0	0	0	0	0	0	1879	0	0	0	0
CAG-492	0	0	0	0	0	0	187	0	113	588	0	110	341	0	371	175	231	271	364	529	0	114	233	551	52	383	251	307	297	219	258	164	285	159	229	266
Lysobacter	0	0	0	0	0	0	434	0	0	58	0	506	89	0	102	0	37	0	614	1122	0	480	312	229	0	2340	0	0	0	0	75	421	0	70	94	47
Methanobrevibacter	0	0	0	0	0	0	224	0	0	568	0	240	441	0	290	259	287	284	406	461	0	249	220	319	200	492	272	192	245	261	269	257	194	61	141	180
SpSt-583	0	0	0	0	0	0	195	0	0	0	0	3095	0	0	0	0	0	0	75	146	0	3250	0	0	0	35	0	0	0	0	0	199	0	0	0	0
UBA5429	0	0	0	0	0	0	1034	0	0	0	0	68	0	0	0	0	0	0	0	0	555	142	4347	0	0	0	0	0	0	0	0	773	0	0	0	0
Kribbella	0	0	0	0	0	0	558	0	0	78	0	614	86	0	113	0	0	40	811	1410	0	590	341	326	37	1003	36	0	0	0	72	514	34	72	93	49
Luteimonas_D	0	0	0	0	0	0	408	0	0	0	0	563	171	0	205	0	0	0	815	1588	0	541	481	261	0	781	0	0	0	0	73	487	0	87	326	58
Anaerococcus	0	0	0	0	0	0	152	0	80	381	0	153	318	0	329	189	239	228	377	489	38	145	223	547	64	323	235	265	289	256	274	177	281	165	312	301
Arachnia	0	0	0	0	0	0	365	0	0	0	0	404	47	0	62	124	128	149	491	864	0	364	2547	257	0	538	0	0	0	0	47	346	0	0	81	0
Geodermatophilus	0	0	0	0	0	0	400	0	0	0	0	513	104	0	96	0	0	294	894	1448	0	432	222	351	0	1283	0	0	0	0	99	460	0	56	88	41
Onthocola_B	0	0	0	0	0	0	126	60	80	550	0	84	332	0	290	246	306	278	356	526	47	104	279	462	46	388	190	288	300	265	258	105	265	150	162	237
Microthrix	0	0	0	0	0	0	225	0	0	0	0	2066	0	0	0	0	0	0	109	108	0	4026	0	0	0	0	0	0	0	0	0	197	0	0	0	0
Lentimicrobium	0	0	0	0	0	0	550	0	34	172	0	1315	62	0	47	36	39	37	91	110	112	2123	576	93	0	74	87	118	97	84	95	475	80	75	43	106
ZOR0006	0	0	0	0	0	0	0	0	0	0	0	0	0	0	0	368	305	317	0	84	0	0	0	0	1352	2548	0	0	0	1697	0	0	0	0	0	56
UBA4615	0	0	0	0	0	0	45	0	0	0	0	92	3013	0	2764	0	0	0	136	295	0	91	61	52	0	92	0	0	0	0	0	61	0	0	0	0
UBA7657	0	0	0	0	0	0	1644	0	0	0	0	1722	0	0	0	0	0	0	0	0	0	1719	0	0	0	0	0	0	0	0	0	1584	0	0	0	0
Actinosynnema	0	0	0	0	0	0	519	0	0	0	0	580	99	0	91	0	0	0	862	1423	0	502	282	324	0	1150	45	0	0	0	61	479	52	82	81	36
Gemmata	0	0	0	0	0	0	296	0	0	0	0	313	66	0	118	0	36	0	1277	2874	0	296	173	256	0	476	0	0	0	0	48	314	0	49	69	0
CCUG-7971	0	0	0	0	0	0	0	0	0	50	0	0	220	0	215	152	168	151	682	917	0	0	0	1264	0	820	0	0	0	527	244	0	227	123	543	292
Cutibacterium	0	0	0	0	0	0	0	0	0	0	0	0	0	0	0	139	0	569	115	160	0	51	38	72	1772	141	86	0	0	0	2475	0	285	0	655	0
JACRDG01	0	0	0	0	0	0	0	0	0	0	0	0	0	0	0	0	0	0	114	335	0	0	0	0	0	6089	0	0	0	0	0	0	0	0	0	0
UBA3362	0	0	0	0	0	0	550	0	55	264	0	1598	106	0	76	68	80	64	172	185	37	1198	230	115	0	95	125	145	141	116	151	514	114	98	75	148
Methanoculleus	106	597	0	0	0	0	84	0	0	0	0	127	0	0	0	0	0	0	194	355	0	116	81	72	0	248	0	0	0	0	0	116	0	3314	126	958
Labilithrix	0	0	0	0	0	0	239	0	0	0	0	278	56	0	45	0	0	0	1634	911	0	253	137	177	0	499	0	0	0	0	42	233	0	988	55	935
Tolumonas	0	0	0	0	0	0	267	0	0	0	0	191	0	0	0	0	0	0	0	0	109	147	5508	0	0	0	0	0	0	0	0	256	0	0	0	0
Pelagibacter_A	0	0	0	0	0	0	151	46	110	550	0	159	246	0	228	186	203	200	199	269	46	156	218	353	84	262	360	358	362	251	383	120	338	196	141	288
Lutibacter	0	0	0	0	0	0	205	54	110	598	0	159	228	0	192	135	175	190	213	274	118	179	455	367	62	198	307	310	329	230	307	170	268	178	151	293
Tenacibaculum	34	0	0	0	0	38	179	38	123	650	0	129	256	0	205	126	171	184	184	228	52	130	304	350	80	217	353	391	380	297	300	107	284	179	136	327
Deinococcus	0	0	0	0	0	0	517	0	0	54	0	551	107	0	122	35	42	53	786	1350	40	554	368	259	32	570	48	0	0	31	78	521	44	92	102	62
Marinobacter	0	0	0	0	0	0	399	0	55	141	0	468	129	0	123	39	61	85	481	841	46	482	524	244	116	358	160	133	143	129	157	362	140	170	138	226
UBA7332	0	0	0	0	0	0	0	0	0	0	0	0	0	0	0	0	0	189	0	58	0	0	82	1429	0	0	0	0	0	0	0	0	0	2464	1585	483
SR-FBR-E99	958	832	0	0	0	0	66	0	0	64	0	78	0	0	0	0	0	0	0	530	54	77	160	32	0	0	0	38	38	0	0	50	0	875	47	2364
RF16	36	0	0	0	0	0	286	35	102	498	0	307	107	0	93	87	115	120	244	362	167	322	941	258	61	228	167	244	220	203	157	247	179	168	93	216
Flavipsychrobacter	41	0	0	0	0	0	277	38	88	501	0	300	156	0	148	97	144	133	231	253	93	302	521	255	59	194	220	302	286	215	269	245	206	196	162	297
Mxb001	0	0	0	0	0	0	168	0	0	0	0	204	71	0	63	0	0	0	772	2699	0	176	36	80	0	375	0	0	0	0	1202	143	167	0	63	0
Blastococcus	0	0	0	0	0	0	419	0	0	0	0	511	83	0	87	0	0	0	864	1391	0	436	227	345	0	1133	0	0	0	0	79	455	0	50	92	46
Eubacterium_R	0	0	0	0	0	0	278	58	97	538	0	192	211	0	173	114	129	146	201	305	267	220	703	314	36	223	192	201	231	190	202	271	181	182	146	215
Nostoc	67	44	50	0	0	43	213	64	136	643	0	171	217	0	213	97	134	153	248	296	70	202	292	255	86	295	257	278	264	235	210	174	222	194	111	265
UBA964	0	0	0	0	0	0	91	0	0	0	0	114	0	0	50	0	0	0	181	489	0	124	80	73	0	233	68	0	0	0	3169	108	1407	0	0	0
Psychrobacter	0	0	0	0	0	0	267	48	94	577	0	210	148	0	139	105	120	135	177	247	160	226	580	196	80	168	256	338	348	237	207	168	259	177	104	313
Butyrivibrio	0	0	0	0	0	0	247	0	81	464	0	214	168	0	175	122	149	150	229	347	90	205	539	344	54	288	224	258	247	231	224	224	198	165	174	245
Methylopumilus	0	0	0	0	0	0	0	0	0	0	0	0	0	0	0	0	0	0	0	49	0	0	0	0	0	42	0	0	0	0	4385	0	1575	0	0	0
Humidesulfovibrio	0	0	0	0	0	0	315	0	0	0	0	75	0	0	0	0	0	0	124	184	0	80	4758	51	0	94	0	0	0	0	0	339	0	0	0	0
Phytobacter	0	0	0	0	0	0	0	0	0	0	0	0	0	0	0	0	0	0	0	0	0	0	49	0	1174	0	411	0	0	0	3738	0	632	0	0	0
Rhodopseudomonas	589	0	0	0	0	0	136	0	0	0	0	165	65	0	96	0	0	0	554	2134	0	161	106	132	0	374	0	0	0	0	114	164	0	276	586	286
Dyadobacter	39	0	0	0	0	35	278	47	79	411	0	278	103	0	100	79	88	85	246	403	78	278	455	214	80	194	260	276	282	232	208	264	204	204	155	250
Dysosmobacter	0	0	0	0	0	0	356	0	0	107	0	371	104	0	82	0	0	0	558	776	146	370	1328	171	0	411	46	51	48	50	123	434	78	72	80	90
Solirubrobacter	0	0	0	0	0	0	121	0	0	0	0	144	0	0	0	0	0	0	535	704	0	148	70	239	0	3767	0	0	0	0	0	115	0	0	0	0
Brachyspira	0	0	0	0	0	0	103	0	91	714	0	98	257	0	222	153	194	186	190	219	30	94	200	382	54	213	266	350	335	262	264	84	257	187	153	280
Neisseria	0	0	0	0	0	0	131	0	0	134	0	155	55	0	55	0	44	43	116	194	413	131	3297	86	71	136	78	76	82	67	58	118	55	65	72	76
Meiothermus	0	0	0	0	0	0	47	0	0	0	0	46	0	0	0	0	0	0	3305	130	0	43	48	36	0	56	0	0	0	0	0	39	0	2052	0	0
Z2-YC6860	149	0	0	0	0	0	116	0	0	41	0	147	0	0	0	0	0	0	1068	889	0	135	111	99	0	305	0	0	0	0	0	128	0	2398	105	52
Planktothricoides	0	0	0	0	0	0	0	0	0	0	0	0	0	0	0	0	0	0	0	0	0	0	0	0	0	0	0	0	0	0	4836	0	901	0	0	0
CAG-465	0	0	0	0	0	0	135	0	66	475	0	72	325	0	289	162	242	231	270	321	0	91	197	443	0	222	223	300	317	252	230	104	262	146	138	219
Caballeronia	0	0	0	0	0	0	429	0	0	71	0	486	97	0	92	0	0	0	625	1226	38	488	377	213	0	496	41	0	0	32	108	425	59	152	176	86
Fluviibacter	0	0	0	0	0	0	139	0	0	0	0	1633	0	0	0	0	0	0	0	0	0	3074	711	0	0	0	0	0	0	0	0	150	0	0	0	0
Brevilactibacter	0	0	0	0	0	0	398	0	0	0	0	181	0	0	0	0	0	0	228	423	0	124	3697	91	0	327	0	0	0	0	0	205	0	0	0	0
VGCI01	0	0	0	0	0	0	1316	0	0	0	0	1455	0	0	0	0	0	0	0	0	0	1356	0	0	0	0	0	0	0	0	0	1511	0	0	0	0
Hyphomicrobium_C	0	0	0	0	0	0	116	0	0	0	0	144	129	0	114	0	0	0	904	2244	0	156	103	403	0	957	0	0	0	0	0	145	0	0	212	0
CAG-1000	0	0	0	0	0	0	124	0	73	542	0	89	274	0	249	164	196	219	224	325	0	82	194	403	45	234	228	300	307	228	228	72	246	150	154	266
UBA3789	0	0	0	0	0	0	104	0	85	673	0	99	229	0	223	158	193	201	203	214	0	96	215	410	67	253	228	280	294	259	243	93	235	136	143	252
Clostridium_AM	0	0	0	0	0	0	166	0	56	299	0	68	332	0	291	131	181	204	254	526	0	81	199	577	0	254	150	161	171	171	182	106	281	165	355	200
Herbaspirillum	1095	0	0	0	0	0	186	0	0	56	0	262	68	0	70	0	0	0	646	965	0	294	259	90	0	222	0	0	0	0	51	203	0	521	566	0
Clostridium_AR	0	0	0	0	0	0	114	0	36	247	0	57	445	0	383	111	155	258	337	619	0	60	115	587	0	187	131	152	134	107	240	88	223	147	451	169
Stercorousia	0	0	0	0	0	0	149	0	83	443	0	134	174	0	154	121	124	148	189	213	61	115	709	277	51	211	245	353	304	240	207	110	216	124	105	267
Nocardiopsis	0	0	0	0	0	0	408	0	0	42	0	511	70	0	71	0	0	0	671	1199	0	422	280	303	0	845	0	0	0	0	76	385	50	60	80	36
Bulleidia	0	0	0	0	0	0	252	0	79	280	0	182	182	0	207	122	144	176	305	463	84	192	589	317	0	289	119	154	175	163	196	217	138	122	163	195
Allorhizobium	0	0	0	0	0	0	320	0	0	75	0	348	144	0	135	0	40	0	602	1176	53	364	441	194	45	516	48	0	46	56	67	315	52	119	243	105
Caccovivens	0	0	0	0	0	0	168	0	65	399	0	178	214	0	239	115	169	179	237	217	45	150	288	269	49	198	236	238	271	192	245	200	229	254	160	299
UBA3282	0	0	0	0	0	36	277	0	110	484	0	201	163	0	136	107	132	127	223	353	83	196	527	252	93	192	148	193	199	288	157	227	158	137	117	181
UBA4372	32	0	0	0	0	0	319	34	67	350	0	288	116	0	101	65	71	85	329	435	112	316	645	210	42	230	142	180	169	170	168	261	172	163	70	153
Breznakia	0	0	0	0	0	0	236	0	0	103	0	448	0	0	0	0	0	156	0	373	364	282	2705	397	0	0	0	0	0	0	0	290	133	0	0	0
VGTK01	0	0	0	0	0	0	0	0	0	0	0	52	0	0	0	0	0	0	221	4940	0	42	0	53	0	107	0	0	0	0	0	65	0	0	0	0
Rhodoplanes	0	0	0	0	0	0	89	0	0	0	0	83	60	0	46	0	0	0	1585	2624	0	71	69	415	0	256	0	0	0	0	0	83	0	62	0	0
Aquimonas	0	0	0	0	0	0	342	0	0	0	0	1515	0	0	0	0	0	0	44	127	0	2844	47	0	0	67	0	0	0	0	0	445	0	0	0	0
Limivicinus	0	0	0	0	0	0	365	0	44	150	0	385	96	0	96	0	0	0	434	739	89	349	922	220	0	386	61	63	62	63	87	410	84	117	83	100
Methanobacterium_A	0	0	0	0	0	0	0	0	0	115	0	0	46	0	0	0	43	45	722	2233	0	0	49	80	0	87	52	43	54	40	42	0	61	1414	75	191
Algoriphagus	43	42	0	0	0	0	226	40	103	415	0	225	133	0	109	80	100	91	225	289	88	245	486	214	44	178	191	212	216	208	304	203	183	158	105	221
Marmoricola	0	0	0	0	0	0	161	0	0	0	0	228	0	0	0	0	0	0	720	1435	0	201	96	130	0	2206	0	0	0	0	0	188	0	0	0	0
Dysgonomonas	0	0	0	0	0	0	166	0	69	459	0	160	128	0	129	78	107	133	113	181	190	163	940	286	68	129	184	217	220	197	185	157	211	165	113	210
Falsiroseomonas	0	0	0	0	0	0	136	0	0	0	0	197	1727	0	1463	0	0	0	259	621	0	158	117	109	0	366	0	0	0	0	0	156	0	0	48	0
C7867-001	0	0	0	0	0	0	1102	0	0	38	0	1251	0	0	0	0	0	0	59	94	0	1500	82	35	0	76	0	0	0	0	36	1075	0	0	0	0
Pseudoxanthomonas	0	0	0	0	0	0	143	0	0	0	0	243	60	0	0	0	0	0	325	627	0	228	3162	109	0	288	0	0	0	0	0	153	0	0	0	0
JAAZBK01	0	0	0	0	0	0	410	0	0	0	0	2194	0	0	0	0	0	0	233	311	0	1641	0	0	0	85	0	0	0	0	0	460	0	0	0	0
Lacrimispora	0	0	0	0	0	0	251	0	45	254	0	156	153	0	141	92	95	132	169	257	213	207	1298	248	0	158	132	141	133	150	131	211	154	111	124	163
UBA2033	0	0	0	0	0	0	203	0	0	122	0	2140	50	0	38	48	52	43	55	49	0	1643	71	74	0	66	79	79	68	78	67	126	56	42	0	68
JAJDNS01	0	0	0	0	0	0	0	0	0	0	0	0	0	0	0	0	0	0	311	1663	0	0	0	2587	0	755	0	0	0	0	0	0	0	0	0	0
JABFXX01	0	0	0	0	0	0	387	0	0	32	0	390	100	0	86	0	0	0	766	1350	0	418	252	280	0	618	0	0	0	0	63	352	0	77	67	64
Loki-b32	0	0	0	0	0	0	131	0	102	636	0	96	185	0	159	155	152	166	156	179	33	104	162	290	58	165	305	344	376	238	240	89	261	143	112	253
UBA5518	0	0	0	0	0	0	240	0	0	0	0	605	0	0	0	0	0	0	353	2833	0	374	235	50	0	219	0	0	0	0	0	362	0	0	0	0
Roseovarius	0	0	0	0	0	0	354	0	0	64	0	366	292	0	276	0	0	0	516	1065	70	396	473	207	0	465	42	0	0	0	61	336	40	76	104	59
2-12-FULL-35-15	0	0	0	0	0	0	194	0	70	404	0	562	159	0	128	91	102	127	130	163	71	445	352	200	33	142	178	225	232	169	222	178	195	140	112	230
Avigastranaerophilus	0	0	0	0	0	0	135	0	96	422	0	129	237	0	184	138	158	128	229	286	0	99	222	306	52	238	244	291	317	227	236	103	218	151	128	252
Lacticaseibacillus	0	0	0	0	0	0	65	0	0	35	0	71	0	0	0	0	0	0	111	196	0	82	152	45	1087	85	336	0	0	0	2460	84	416	0	0	0
Myxococcus	0	0	0	0	0	0	391	0	0	0	0	410	91	0	90	0	0	0	684	1244	0	404	286	271	0	658	35	0	0	0	66	373	0	77	72	52
Mesotoga	0	0	0	0	0	0	0	0	0	0	0	0	0	0	0	0	0	0	0	0	0	0	43	0	0	0	0	0	0	0	0	0	0	4999	0	161
Wujia	0	0	0	0	84	0	112	0	61	303	0	90	351	0	396	280	318	344	193	318	53	118	239	339	36	218	105	163	163	127	141	102	149	117	115	152
RZYY01	1956	948	0	0	0	0	46	0	0	0	0	44	0	0	0	0	0	0	0	185	0	67	103	0	0	0	0	0	0	0	0	44	0	231	148	1407
UBA3064	0	0	0	0	0	0	0	0	0	0	0	0	0	0	0	0	0	0	0	0	0	0	0	0	0	0	0	0	0	0	3241	0	1928	0	0	0
CAG-485	0	0	0	0	0	0	270	0	71	468	0	263	120	0	106	79	102	100	192	303	102	252	570	229	59	224	166	194	183	140	180	224	153	128	83	198
Fusobacterium	0	0	0	0	0	0	68	0	104	662	0	59	309	0	343	152	206	327	184	251	0	61	141	328	47	261	141	193	187	200	148	67	173	133	163	240
Anaeroplasma	0	0	0	0	0	0	114	0	95	567	0	69	197	0	212	163	214	225	201	217	36	118	221	356	46	177	220	244	223	196	219	106	236	112	161	186
Terracidiphilus	0	0	0	0	0	0	389	0	0	73	0	349	118	0	101	0	0	51	638	1074	44	371	335	235	42	435	0	0	41	76	64	398	49	82	90	67
Dietzia	0	0	0	0	0	0	157	0	0	0	0	211	0	0	0	0	0	0	1057	855	0	166	261	104	0	278	0	0	0	0	0	148	0	789	1089	0
JADCCX01	0	0	0	0	0	0	0	0	0	0	0	0	2225	0	2209	61	65	0	128	412	0	0	0	0	0	0	0	0	0	0	0	0	0	0	0	0
Oceanobacillus	0	0	0	0	0	0	152	45	95	480	0	120	212	0	173	136	192	175	241	269	39	137	216	306	35	244	176	231	204	225	196	130	178	139	144	194
Thiobacillus	0	0	0	0	0	0	385	0	0	56	0	568	88	0	85	0	0	0	508	997	0	594	517	137	0	389	0	0	0	0	57	390	0	95	90	118
DUPH01	0	0	0	0	0	0	330	0	0	0	0	105	0	0	0	0	0	0	104	138	0	91	1882	0	0	0	0	0	0	0	0	458	0	1926	0	0
Pseudoduganella	0	0	0	0	0	0	363	0	0	35	0	497	94	0	93	0	0	0	597	1114	0	489	361	184	0	436	0	0	0	0	68	373	44	95	116	74
Alcaligenes	0	0	0	0	0	0	34	0	0	0	0	35	0	0	0	47	0	0	43	87	0	46	256	65	1802	674	101	0	0	0	1594	0	196	39	0	0
Limimorpha	0	0	0	0	0	0	270	37	75	419	0	262	118	0	101	81	103	75	189	271	104	317	574	226	37	196	161	168	167	162	154	249	150	112	77	152
Thermomonas	0	0	0	0	0	0	240	0	0	0	0	1372	0	0	69	0	0	0	239	563	0	1562	406	96	0	210	0	0	0	0	0	248	0	0	0	0
Butyribacter	0	0	0	0	0	0	179	0	77	366	0	148	163	0	164	92	135	152	181	310	57	160	419	344	0	197	173	221	222	162	191	130	193	152	151	218
Agrococcus	0	0	0	0	0	0	146	0	0	0	0	208	0	0	0	0	0	0	325	521	0	192	206	118	0	3061	0	0	0	0	0	170	0	0	0	0
Clostridium_B	0	0	0	0	0	0	137	0	39	277	0	81	229	0	255	148	158	183	244	403	0	84	168	455	0	218	161	190	192	190	179	93	243	167	231	203
JAAYPI01	0	0	0	0	0	0	630	0	0	0	0	201	0	0	0	0	0	0	0	0	1739	156	1875	0	0	0	0	0	0	0	0	305	0	0	0	0
F1-60-MAGs027	0	0	0	0	0	0	0	0	0	0	0	0	0	0	0	0	0	0	0	60	0	0	0	0	0	0	0	0	0	0	3310	0	1525	0	0	0
Pelomonas	0	0	0	0	0	0	285	0	0	0	0	525	80	0	81	0	0	0	450	1043	0	495	209	145	0	348	0	0	0	0	60	257	0	46	806	41
Saccharofermentans	0	0	0	0	0	0	344	0	59	239	0	132	65	0	70	40	59	69	132	254	841	169	977	145	0	114	94	113	94	97	104	262	91	100	72	133
Lachnospira	0	0	0	0	0	0	163	0	60	437	0	93	217	0	207	114	107	142	193	319	50	137	286	361	0	190	168	218	214	180	187	115	194	158	141	216
OMII01	0	0	0	0	0	0	0	0	0	0	0	0	0	0	0	0	0	0	95	1751	0	0	0	0	0	0	0	0	0	0	2695	0	315	0	0	0
Enterocola	0	0	0	0	0	0	89	0	0	76	0	69	0	0	0	0	0	0	0	40	1627	77	2634	51	0	0	0	0	0	0	47	78	58	0	0	0
UBA5734	0	0	0	0	0	0	42	0	0	0	0	0	0	0	0	0	0	0	0	0	343	0	4405	0	0	0	0	0	0	0	0	51	0	0	0	0
COE1	0	0	0	0	0	0	190	0	63	297	0	138	134	0	158	147	145	163	157	271	57	130	389	316	59	180	170	239	218	218	181	156	179	143	135	195
Turicibacter	0	0	0	0	0	0	0	0	0	74	0	0	143	0	129	62	108	109	759	743	0	0	52	318	41	397	71	97	92	1172	96	0	73	56	132	96
13-2-20CM-66-19	0	0	0	0	0	0	327	0	0	0	0	373	62	0	100	0	0	0	648	1336	0	401	233	250	0	506	0	0	0	0	60	318	0	72	82	48
UBA737	36	37	34	0	0	0	280	37	80	381	0	173	136	0	130	79	114	109	175	212	73	188	477	209	35	128	156	194	189	153	145	211	161	160	102	220
UBA1067	0	0	0	0	0	0	392	0	0	65	0	286	37	0	55	0	0	0	325	609	68	237	1666	130	0	271	0	0	0	36	47	384	50	47	56	43
Cytobacillus	0	0	0	0	0	0	146	0	94	417	0	117	177	0	142	117	150	166	202	304	65	123	265	270	41	246	201	205	201	188	177	123	167	128	138	206
Onthousia	0	0	0	0	0	0	82	0	65	396	0	81	190	0	193	168	182	173	197	267	57	78	296	336	44	203	173	221	270	172	189	73	220	137	133	179
Duganella	0	0	0	0	0	0	333	0	0	43	0	468	80	0	84	0	0	0	536	1064	0	449	381	172	0	395	35	0	0	0	65	336	46	75	117	79
Shinella	0	63	0	0	0	0	186	0	0	0	0	237	123	0	113	0	0	0	528	863	0	233	670	135	0	996	0	0	0	0	0	200	0	112	170	127
JADJSS01	0	0	0	0	0	0	402	0	0	207	0	1418	75	0	54	0	61	55	120	142	0	893	179	101	0	60	75	96	103	66	90	323	63	76	0	83
Phycicoccus_A	0	0	0	0	0	0	140	0	0	0	0	1927	0	0	0	0	0	0	81	125	0	2415	0	0	0	0	0	0	0	0	0	46	0	0	0	0
Scatovivens	0	0	0	0	0	0	89	0	67	363	0	93	215	0	226	137	183	161	199	281	0	69	186	344	41	199	194	231	259	209	192	83	211	133	137	223
Lawsonibacter	0	0	0	0	0	0	296	0	59	104	0	360	98	0	66	0	0	54	324	668	102	356	830	200	0	384	54	43	50	64	72	273	95	74	0	86
JAFKJW01	0	0	0	0	0	0	0	0	0	0	0	75	0	0	0	0	0	0	623	3905	0	53	0	0	0	55	0	0	0	0	0	0	0	0	0	0
Intestinibacter	0	0	0	0	0	0	0	0	0	102	0	0	227	0	232	152	175	173	411	584	0	0	0	834	0	452	67	68	70	264	119	0	123	107	381	139
Dokdonella	0	0	0	0	0	0	169	0	0	0	0	2175	0	0	0	0	0	0	186	408	0	1221	108	73	0	151	0	0	0	0	0	183	0	0	0	0
Draconibacterium	0	0	0	0	0	0	249	34	53	354	0	276	104	0	86	62	71	72	110	119	149	212	918	143	34	110	163	191	186	151	145	217	140	109	57	158
Tabrizicola	0	0	0	0	0	0	141	0	0	0	0	188	825	0	795	297	209	0	274	568	0	194	312	79	0	505	0	0	0	0	0	154	0	34	97	0
REEB422	0	0	0	0	0	0	0	0	0	0	0	0	117	0	69	37	30	0	1839	2432	0	0	0	45	0	67	0	0	0	0	0	0	32	0	0	0
Ancylobacter	0	0	0	0	0	0	225	0	0	0	0	287	302	0	255	0	0	0	576	1076	0	246	338	218	0	513	0	0	0	0	68	255	0	86	122	75
Mediterraneibacter	0	0	0	0	0	0	181	0	50	203	151	149	110	0	111	65	97	90	281	315	72	174	626	236	51	210	148	130	137	115	135	208	131	167	92	150
RGVT01	0	0	0	0	0	0	35	0	0	0	0	52	163	0	245	0	37	58	1163	2341	0	31	0	63	0	188	0	0	0	0	0	33	0	0	164	0
45702	0	0	0	0	0	0	222	0	57	252	0	172	160	0	169	84	129	116	201	350	66	173	477	276	0	169	125	134	152	156	157	220	125	126	139	162
Citrobacter	0	0	0	0	0	0	84	0	0	72	0	56	84	0	131	0	73	243	86	143	69	59	2206	142	222	170	109	0	0	0	188	55	129	60	88	98
Muricauda	0	0	0	0	0	0	188	0	85	367	0	148	113	0	90	66	95	143	157	237	78	192	389	190	69	186	135	181	182	175	169	161	143	216	112	254
Erythrobacter	0	0	0	0	0	0	330	0	0	38	0	396	114	0	134	0	0	0	470	952	0	373	264	181	41	463	0	0	0	45	92	342	58	93	60	71
SXYR01	0	0	0	0	0	0	79	0	0	109	0	67	35	0	0	40	31	38	68	185	0	78	138	41	59	183	123	99	93	94	2205	64	396	126	42	122
Pristimantibacillus	0	0	0	0	0	0	213	33	61	317	0	216	118	0	103	67	89	81	242	422	42	217	375	220	36	215	148	143	162	131	148	193	109	152	94	158
Coprosoma	0	0	0	0	0	0	96	0	61	411	0	95	190	0	196	139	173	174	201	253	0	97	170	320	0	180	180	202	237	184	202	91	189	135	139	190
AA32	0	0	0	0	0	0	0	0	0	0	0	0	0	0	0	0	0	0	727	1452	0	121	0	676	0	1423	0	0	0	0	0	102	0	0	0	0
Sodaliphilus	0	0	0	0	0	0	174	0	57	321	0	231	89	0	75	47	44	70	233	419	73	233	427	166	39	218	145	199	187	149	171	221	159	117	58	173
Pantoea	0	0	0	0	0	0	234	0	0	121	0	230	127	0	137	48	53	121	270	402	45	227	311	133	119	796	107	66	71	96	100	211	85	109	103	166
Photobacterium	0	0	0	0	0	0	169	0	67	370	0	175	128	0	130	67	71	165	133	237	42	144	286	183	148	271	152	177	165	140	134	114	131	215	134	308
Ga0077546	0	0	0	0	0	0	1272	0	0	0	0	1227	0	0	0	0	0	0	0	0	0	1275	34	0	0	0	0	0	0	0	0	648	0	0	0	0
Akkermansia	0	0	0	0	0	0	167	0	0	87	0	184	56	0	54	0	0	0	204	340	63	180	1422	1111	0	129	0	33	0	33	47	186	39	45	35	39
JAJXWB01	0	0	0	0	0	0	35	0	0	0	0	37	0	0	0	0	0	0	719	3602	0	0	0	0	0	56	0	0	0	0	0	0	0	0	0	0
Azospira	0	0	0	0	0	0	0	0	0	0	0	2670	0	0	0	0	0	0	0	64	0	1442	159	0	0	0	0	0	0	0	0	110	0	0	0	0
Clostridium_H	0	0	0	0	0	0	86	0	0	197	0	0	296	0	264	140	169	170	250	450	0	60	101	550	0	197	91	106	114	109	147	69	290	122	313	140
UBA668	0	0	0	0	0	0	633	0	0	0	0	1104	0	0	0	0	0	0	171	345	0	801	70	78	0	169	0	0	0	0	239	698	73	0	0	0
Rhizomicrobium	0	0	0	0	0	0	256	0	0	45	0	301	207	0	235	0	0	0	519	1027	0	319	283	158	0	346	36	0	0	0	68	282	43	81	106	66
Brevibacterium	0	0	0	0	0	0	336	0	0	50	0	427	75	0	83	0	0	0	489	843	0	364	287	204	0	584	0	0	0	0	84	374	0	57	70	39
Pseudomonas	0	0	0	0	0	0	248	0	0	0	0	332	107	0	72	0	0	0	372	833	0	329	245	124	250	362	0	0	0	0	647	286	0	39	66	48
Campylobacter_D	0	0	0	0	0	0	117	0	66	343	0	128	183	0	151	96	114	142	148	162	47	108	362	257	47	140	216	208	225	168	191	111	203	132	87	200
Palsa-465	0	0	0	0	0	0	224	0	0	0	0	284	48	0	47	0	0	0	876	1375	0	264	141	253	0	424	0	0	0	0	56	245	0	50	59	0
Actinokineospora	0	0	0	0	0	0	317	0	0	0	0	351	61	0	64	0	0	0	549	845	0	325	221	163	37	699	124	0	0	0	51	298	143	44	44	0
Anaerocolumna	0	0	0	0	0	0	142	0	69	325	0	88	158	0	154	80	90	110	151	258	82	111	373	289	49	132	175	203	216	178	159	113	194	125	132	169
UBA952	0	0	0	0	0	0	162	0	75	311	0	167	127	0	123	64	83	108	130	137	58	191	267	158	45	159	140	170	158	144	710	128	214	95	57	135
SOKP01	0	0	0	0	0	0	129	52	166	853	0	78	129	0	109	79	120	108	123	132	0	60	150	195	51	162	200	228	228	159	186	86	157	98	91	181
Legionella	33	0	0	0	0	0	148	40	76	415	0	107	125	0	117	100	103	108	248	326	39	144	203	165	57	121	171	214	232	200	157	114	159	113	87	187
SXXK01	0	0	0	0	0	0	110	0	0	36	0	99	78	0	92	39	56	0	632	1409	0	116	89	145	0	1096	0	0	0	0	108	110	34	48	0	0
Colwellia	0	0	0	0	0	0	115	0	61	391	0	105	125	0	100	75	85	93	134	156	46	140	235	201	67	117	213	254	275	206	194	109	190	177	136	279
Propionicimonas	0	0	0	0	0	0	280	0	0	0	0	352	48	0	54	67	64	69	529	864	0	320	485	205	0	523	0	0	0	0	47	272	0	42	56	0
Ensifer_A	0	0	0	0	0	0	0	0	0	0	0	46	0	0	0	0	0	0	157	1953	0	42	51	0	0	54	0	0	0	0	0	33	0	0	1807	100
Kalu-18	0	0	0	0	0	0	307	0	0	0	0	2193	0	0	0	0	0	0	0	33	0	1457	0	0	0	0	0	0	0	0	0	224	0	0	0	0
RZYP01	0	0	0	0	0	0	166	0	0	0	0	0	0	0	0	0	0	0	0	0	249	0	3118	0	0	0	0	0	0	0	0	213	453	0	0	0
Metabacillus	0	0	0	0	0	0	111	0	79	404	0	82	191	0	187	111	146	148	189	229	0	95	148	239	34	203	204	201	188	174	169	98	166	112	105	184
CAG-95	0	0	0	0	0	0	205	0	68	238	0	149	155	0	127	75	104	114	149	265	102	142	452	254	0	142	108	153	175	165	143	135	150	136	110	171
Enterousia	0	0	0	0	0	0	163	0	73	370	0	170	130	0	104	65	118	96	190	176	42	151	246	201	60	165	191	216	208	169	161	154	163	134	53	209
UBA10649	0	0	0	0	0	0	479	0	0	0	0	409	0	0	0	0	0	0	345	1000	0	447	33	61	0	785	0	0	0	0	100	514	0	0	0	0
Sporosarcina	47	0	0	0	0	0	166	0	89	445	0	163	142	0	121	72	102	103	207	251	40	139	260	212	38	216	133	162	151	153	128	125	120	94	119	174
Nitrospira_A	0	0	0	0	0	0	481	0	0	0	0	1176	0	0	0	0	0	0	178	331	0	1165	120	54	0	160	0	0	0	0	0	502	0	0	0	0
UBA3006	0	0	0	0	0	0	35	0	0	0	0	42	0	0	0	0	0	0	0	52	0	42	32	0	0	0	0	0	0	0	3160	0	794	0	0	0
Brachymonas	0	0	0	0	0	0	61	0	0	0	0	72	0	0	0	0	0	0	0	97	0	101	3761	0	0	0	0	0	0	0	0	55	0	0	0	0
Clostridium_F	0	0	0	0	0	0	66	0	50	255	0	0	215	0	229	145	149	188	251	403	0	49	86	479	0	169	103	144	129	100	186	53	197	107	250	131
Zag111	0	0	0	0	0	0	81	0	47	346	0	89	155	0	171	92	121	134	174	166	0	95	367	242	0	221	174	180	201	175	184	115	163	123	111	189
Halorubrum	0	0	0	0	0	0	267	0	0	40	0	298	51	0	49	0	0	0	480	829	0	266	163	198	197	401	182	0	0	0	171	252	158	56	50	0
Streptacidiphilus	0	0	0	0	0	0	296	0	0	0	0	350	55	0	69	0	0	0	559	881	0	343	199	177	0	642	0	0	0	0	48	307	0	61	73	35
Pseudorhodoplanes	0	0	0	0	0	0	80	0	0	0	0	120	48	0	51	0	0	0	589	1691	0	109	65	166	0	898	0	0	0	0	0	90	0	107	73	0
Nitrosopumilus	0	0	0	0	0	0	94	0	79	568	0	118	128	0	129	79	79	87	159	156	0	100	163	172	63	191	225	205	207	197	177	81	194	119	91	181
Methanosphaera	0	0	0	0	0	0	123	0	100	467	0	0	219	0	161	113	112	122	162	198	0	93	130	246	0	382	164	167	188	146	182	71	194	61	110	114
RAAP-2	0	0	0	0	0	0	306	0	0	41	0	355	65	0	69	0	0	0	500	890	0	339	208	228	0	395	0	0	0	0	144	275	67	62	71	0
Rhizorhabdus	0	0	0	0	0	0	396	0	0	0	0	458	82	0	101	0	0	0	396	636	0	397	136	101	0	281	53	106	59	71	94	369	82	0	89	103
JADKFE01	0	0	0	0	0	0	171	0	0	0	0	2571	0	0	0	0	0	0	78	137	0	827	0	0	0	78	0	0	0	0	0	141	0	0	0	0
Halarcobacter	0	0	0	0	0	0	99	0	71	322	0	138	159	0	150	89	120	133	138	175	41	120	340	217	44	116	169	224	192	152	167	61	169	108	92	192
Epilithonimonas	0	0	0	0	0	0	140	0	57	345	0	149	133	0	106	57	79	78	105	130	91	144	468	156	41	154	192	196	217	173	149	107	178	116	72	159
JADJVJ01	0	0	0	0	0	0	822	0	0	0	0	1501	0	0	0	0	0	0	0	0	0	1371	0	0	0	0	0	0	0	0	0	284	0	0	0	0
UBA7672	0	0	0	0	0	0	158	0	0	0	0	1788	54	0	36	0	0	0	88	184	0	1359	53	0	0	54	0	0	0	0	0	202	0	0	0	0
Silanimonas	0	0	0	0	0	0	0	0	0	0	0	62	1313	0	2202	0	0	0	0	191	0	84	0	57	0	60	0	0	0	0	0	0	0	0	0	0
JAABQG01	0	0	0	0	0	0	118	0	0	0	0	2152	0	0	0	0	0	0	83	197	0	1125	91	0	0	54	0	0	0	0	0	136	0	0	0	0
Limiplasma	0	0	0	0	0	0	166	0	0	46	0	138	0	0	0	0	0	0	138	263	102	132	2499	68	0	106	0	0	0	0	37	174	0	48	0	33
IGN3	0	0	0	0	0	0	723	0	37	310	0	512	61	0	51	33	59	51	101	76	0	529	107	93	0	82	92	101	107	78	89	391	76	54	51	82
Lysinibacillus	0	0	0	0	0	0	113	0	126	346	0	91	151	0	142	106	137	125	150	194	52	104	199	222	42	195	168	171	169	159	132	98	153	114	100	182
Roseomonas_D	0	0	0	0	0	0	220	0	0	0	0	245	428	0	438	0	0	0	370	833	0	254	194	123	0	443	0	0	0	0	43	204	0	43	42	37
Aquaspirillum	0	0	0	0	0	0	553	0	0	0	0	0	0	0	0	0	0	0	0	0	35	0	2989	0	0	0	0	0	0	0	0	339	0	0	0	0
Chitinilyticum	0	0	0	0	0	0	0	0	0	0	0	44	0	0	0	0	0	0	0	124	0	52	0	0	0	0	0	0	0	0	0	0	0	70	3563	39
Enterocloster	0	0	0	0	0	0	203	0	65	167	0	178	115	0	80	61	89	105	254	380	65	196	500	202	0	162	78	83	93	94	121	183	80	123	125	89
Ruminococcus_D	0	0	0	0	0	0	183	0	63	335	0	166	104	66	110	63	83	86	143	229	54	171	358	154	0	127	155	159	161	165	103	162	149	95	74	171
Faecisoma	0	0	0	0	0	0	73	0	52	365	0	59	207	0	236	150	144	184	175	194	0	89	116	288	50	150	141	168	182	143	154	60	170	96	80	159
ER46	0	0	0	0	0	0	215	0	0	0	0	230	71	0	57	0	0	0	546	1102	0	232	235	155	0	324	0	0	0	0	355	232	42	44	44	0
Proteus	0	0	0	0	0	0	73	0	38	375	0	60	124	0	105	49	75	99	123	124	0	70	148	126	220	95	155	124	133	83	933	64	150	82	69	170
Hylemonella	0	0	0	0	0	0	139	0	0	0	0	398	0	0	45	0	0	0	697	400	0	339	161	48	0	122	0	0	0	0	103	108	0	358	85	847
Zeimonas	0	0	0	0	0	0	202	0	0	0	0	316	108	0	105	0	0	0	479	1205	0	278	206	159	0	389	0	0	0	0	62	211	0	54	76	0
Alloprevotella	0	0	0	0	0	0	184	0	38	184	0	220	62	0	74	38	44	44	271	406	88	204	538	201	0	194	74	114	127	103	103	181	96	88	45	128
Limnohabitans	0	0	0	0	0	0	168	0	0	111	0	296	55	0	51	0	0	36	200	355	0	356	262	79	0	106	48	58	47	56	1076	149	134	73	53	79
Ureibacillus	0	0	0	0	0	0	100	0	111	276	0	73	161	0	172	101	153	110	186	245	37	97	179	256	49	184	132	162	161	153	147	98	164	96	100	139
JAEUIG01	0	0	0	0	0	0	0	0	0	0	0	0	0	0	0	0	0	0	1378	2373	0	0	0	32	0	51	0	0	0	0	0	0	0	0	0	0
OLB9	0	0	0	0	0	0	159	0	62	349	0	339	93	0	66	45	52	53	138	133	43	330	293	134	0	110	164	198	159	130	184	119	125	114	60	176
Desulfosporosinus	0	0	0	0	0	0	244	0	51	215	0	139	116	0	89	61	68	89	140	184	99	148	742	184	0	101	85	125	119	109	110	215	103	84	76	113
Merdicola	0	0	0	0	0	0	97	0	52	289	0	64	231	0	206	107	169	144	203	215	0	53	120	360	0	206	138	135	149	135	139	57	165	105	114	143
Thiomonas	0	0	0	0	0	0	273	0	0	0	0	431	76	0	90	0	0	0	380	910	0	383	275	156	0	346	0	0	0	0	57	259	0	51	65	42
Parvibaculum	241	132	0	0	0	0	160	0	0	0	0	168	73	0	103	0	0	0	350	920	0	177	147	108	0	211	0	0	0	0	0	169	0	121	164	550
Desulfamplus	0	0	0	0	0	0	1182	0	0	83	0	48	0	0	0	0	0	0	40	67	0	43	1304	65	0	44	45	58	41	50	40	583	37	0	0	48
Actinotalea	0	0	0	0	0	0	261	0	0	0	0	314	47	0	56	0	0	0	486	810	0	248	181	199	0	768	0	0	0	0	0	282	0	41	56	0
Odoribacter	0	0	0	0	0	0	162	0	52	239	0	159	119	0	52	50	82	112	126	228	128	176	653	214	0	154	102	103	88	110	96	121	88	103	84	145
Romboutsia_A	0	0	0	0	0	0	0	0	0	39	0	0	105	0	125	109	107	114	387	485	0	0	0	649	0	494	0	0	0	325	96	0	127	75	325	172
Onthovivens	0	0	0	0	0	0	90	0	51	332	0	70	181	0	164	100	142	132	145	178	0	57	160	248	41	163	171	183	212	182	164	70	155	97	105	131
Saccharopolyspora	0	0	0	0	0	0	283	0	0	0	0	326	58	0	58	0	0	0	425	827	0	304	176	191	0	579	0	0	0	0	57	304	0	47	52	36
Nanosynbacter	0	0	0	0	0	0	123	0	0	0	0	71	0	0	0	0	0	0	0	84	432	63	2835	0	0	0	0	0	0	0	0	114	0	0	0	0
Cohnella	0	0	0	0	0	0	253	0	37	125	0	220	68	0	58	0	35	40	287	548	0	211	316	154	0	264	82	121	141	97	110	236	76	78	72	81
Brooklawnia	0	0	0	0	0	0	54	0	0	0	0	59	0	0	0	0	0	0	899	1463	0	46	1056	0	0	70	0	0	0	0	0	56	0	0	0	0
Romboutsia_B	0	0	0	0	0	0	0	0	0	0	0	0	126	0	178	210	216	175	433	470	0	0	0	553	0	365	0	0	0	254	126	0	194	68	207	113
Salipiger	0	0	0	0	0	0	251	0	0	0	0	308	231	0	230	0	0	0	484	790	0	229	252	125	0	371	0	0	0	0	49	242	0	52	64	0
Modestobacter	0	0	0	0	0	0	236	0	0	0	0	305	0	0	54	0	0	104	524	871	0	267	125	154	0	749	0	0	0	0	0	236	0	0	52	0
Blautia	0	0	0	0	0	0	161	0	0	202	0	114	146	0	141	98	82	106	155	251	58	147	395	225	0	192	98	136	136	105	104	114	127	94	138	149
Spiro-10	0	0	0	0	0	0	58	0	0	0	0	79	0	0	0	0	0	0	57	94	0	93	235	0	0	63	0	0	0	0	0	77	0	2898	0	0
Contendobacter	0	0	0	0	0	0	44	0	0	0	0	87	0	0	0	0	0	0	142	3142	0	87	43	0	0	62	0	0	0	0	0	39	0	0	0	0
Actinomyces	0	0	0	0	0	0	305	0	0	0	0	319	52	0	50	0	0	0	468	779	0	313	275	191	0	405	0	0	0	0	37	284	0	51	75	42
M3007	0	0	0	0	0	0	261	0	52	171	0	402	54	0	64	0	33	36	216	346	41	319	345	109	0	164	80	103	74	87	132	235	66	64	52	111
Limnohabitans_A	0	0	0	0	0	0	202	0	0	71	0	429	47	0	50	0	0	0	185	359	0	451	344	62	0	130	0	0	0	0	830	171	107	67	45	61
Paenibacillus_A	0	0	0	0	0	0	165	0	43	243	0	163	84	0	97	58	79	86	229	368	43	168	281	189	31	175	100	105	127	110	100	167	103	107	87	102
Peptostreptococcus	0	0	0	0	0	0	59	0	0	263	0	0	159	0	163	122	142	123	217	392	0	74	119	468	0	232	63	77	90	157	130	0	91	117	197	148
Haloferax	0	0	0	0	0	0	78	0	0	0	0	66	0	0	0	0	0	0	83	159	0	68	38	44	870	84	702	0	0	0	592	73	736	0	0	0
Syntrophotalea	0	0	0	0	0	0	0	0	0	0	0	0	0	0	0	0	0	0	0	65	50	0	3471	0	0	0	0	0	0	0	0	0	0	0	0	0
Janthinobacterium	0	0	0	0	0	0	269	0	0	38	0	323	54	0	68	0	0	0	422	730	0	366	257	125	0	340	0	0	0	35	66	272	0	56	102	58
Roseburia	0	0	0	0	0	0	165	0	54	234	0	146	130	151	118	72	67	109	242	387	0	160	297	182	0	123	77	82	86	70	96	142	106	89	80	105
Agrobacterium	0	0	0	0	0	0	165	0	0	51	0	183	56	0	72	0	0	0	273	503	45	170	258	95	0	1110	35	41	0	42	54	157	0	93	109	57
JAEUJM01	0	0	0	0	0	0	115	0	0	0	0	1809	0	0	0	0	0	0	104	199	0	1177	0	0	0	69	0	0	0	0	0	87	0	0	0	0
Corallococcus	0	0	0	0	0	0	272	0	0	0	0	285	60	0	60	0	0	59	440	811	0	283	174	174	83	400	0	0	0	0	37	265	39	35	44	37
Eubacterium_Q	0	0	0	0	0	0	140	0	48	340	0	113	152	0	122	70	85	108	142	219	47	110	259	213	0	163	112	143	140	122	123	97	129	113	100	144
Gemella	0	0	0	0	0	0	81	0	44	319	0	51	181	0	146	126	153	144	205	209	0	62	103	269	33	160	120	150	158	152	148	64	134	76	111	145
UBA1711	0	0	0	0	0	0	218	0	51	254	0	239	88	0	71	37	43	36	217	349	78	252	410	139	0	166	89	82	85	91	87	203	67	62	55	71
Aquabacterium_A	0	0	0	0	0	0	260	0	0	0	0	517	70	0	69	0	0	0	365	764	0	501	166	108	0	282	0	0	0	0	96	264	0	0	70	0
Lacipirellula	0	0	0	0	0	0	42	0	0	0	0	45	0	0	0	0	0	0	788	2030	0	54	34	279	0	217	0	0	0	0	0	42	0	0	0	0
Desulfoprunum	0	0	0	0	0	0	64	0	0	0	0	0	0	0	0	0	0	0	346	1378	0	0	403	0	0	1326	0	0	0	0	0	0	0	0	0	0
Nitrospira_F	0	0	0	0	0	0	363	0	0	63	0	637	40	0	37	0	0	0	192	428	0	716	140	147	0	185	0	0	0	0	62	389	33	38	0	43
Companilactobacillus	0	0	0	0	0	0	108	0	52	366	0	76	151	0	129	96	121	118	112	169	38	83	187	207	0	132	154	146	173	133	139	86	153	130	94	158
UBA2376	0	0	0	0	0	0	196	0	0	0	0	290	46	0	60	0	0	0	609	920	0	238	131	198	0	477	0	0	0	0	38	221	0	37	44	0
Albidovulum	0	0	0	0	0	0	115	0	0	0	0	269	157	0	158	0	0	0	330	1624	0	166	185	83	0	257	0	0	0	0	0	96	0	0	49	0
Sulfitobacter	0	0	0	0	0	0	233	0	0	69	0	252	142	0	186	0	0	0	340	579	0	261	371	132	48	295	52	0	0	0	52	230	0	65	87	63
CAG-793	0	0	0	0	0	0	99	0	58	334	0	69	172	0	162	105	105	117	161	219	0	56	95	259	0	134	144	156	174	122	154	78	153	80	100	150
Cryobacterium	0	0	0	0	0	0	262	0	0	0	0	292	46	0	48	0	0	0	425	746	0	281	272	152	32	430	0	0	0	0	57	271	0	52	38	37
Vescimonas	0	0	0	0	0	0	269	0	0	64	148	167	56	0	88	0	0	0	288	506	95	205	824	140	0	248	0	0	44	0	61	186	0	49	0	0
Peptoniphilus_A	0	0	0	0	0	0	70	0	0	190	0	89	179	0	167	113	87	115	188	247	0	79	127	328	0	196	97	130	157	149	157	79	119	114	110	149
Kaistella	0	0	0	0	0	0	160	0	52	332	0	131	86	0	85	52	69	69	126	144	53	164	433	134	0	119	128	157	154	120	153	128	118	82	45	135
Neorhizobium	0	0	0	0	0	0	237	0	0	46	0	298	84	0	65	0	0	0	336	710	0	260	282	126	0	326	0	0	0	0	55	240	40	122	141	58
UBA2658	0	0	0	0	0	0	87	0	0	0	0	55	0	0	0	0	0	0	0	0	405	0	2665	0	0	0	0	0	0	0	53	111	48	0	0	0
Anaerotignum	0	0	0	0	0	0	188	0	0	150	0	134	85	0	72	55	67	108	115	281	107	153	565	328	0	98	66	102	87	81	64	157	79	80	92	100
Nannocystis	0	0	0	0	0	0	339	0	0	0	0	413	0	0	33	0	0	0	592	896	0	339	82	92	0	251	0	0	0	0	0	337	0	37	0	0
JABDGM01	0	0	0	0	0	0	0	0	0	0	0	0	0	0	0	0	0	0	940	1765	0	33	0	578	0	92	0	0	0	0	0	0	0	0	0	0
Peribacillus	0	0	0	0	0	0	101	0	61	277	0	98	116	0	124	64	85	85	138	161	0	94	185	187	78	180	130	141	151	125	293	81	151	110	61	116
UBA961	0	0	0	0	0	0	0	0	0	58	0	0	0	0	0	0	0	0	0	0	0	0	48	0	0	95	38	0	0	0	2598	0	551	0	0	0
Shouchella	0	0	0	0	0	0	0	0	0	0	0	0	0	0	0	0	0	0	0	0	0	0	0	0	0	3385	0	0	0	0	0	0	0	0	0	0
Arthrobacter_D	0	0	0	0	0	0	220	0	0	0	0	299	35	0	0	0	0	0	398	625	0	240	163	143	58	415	43	65	66	43	80	245	44	62	54	82
UBA9959	0	0	0	0	0	0	429	0	0	0	0	152	0	0	0	0	0	0	166	319	0	148	1375	53	0	138	0	0	0	0	0	594	0	0	0	0
Petrimonas	0	0	0	0	0	0	95	0	0	37	0	61	0	0	0	0	0	0	0	0	364	0	2367	0	0	0	0	45	0	0	43	75	45	165	0	72
UMGS1663	0	0	0	0	0	0	84	0	45	240	0	0	205	0	186	93	136	119	120	177	92	55	101	273	0	158	132	161	158	136	117	76	149	90	132	133
Eubacterium_G	0	0	0	0	0	0	123	0	0	262	0	84	153	0	191	67	97	110	126	231	0	82	194	226	0	160	110	113	142	142	130	105	132	114	117	155
TH5896	0	0	0	0	0	30	0	60	252	2209	0	0	0	0	0	0	0	0	31	0	0	0	0	0	0	0	93	146	156	111	60	0	69	37	0	112
KS41	0	0	0	0	0	0	110	0	49	193	0	108	71	0	51	0	45	63	186	857	0	106	155	101	0	398	92	102	103	75	80	96	90	70	43	117
CAG-873	0	0	0	0	0	0	187	0	51	151	0	199	57	0	57	34	35	50	225	367	64	255	431	122	0	161	61	86	83	60	72	233	71	90	52	107
RUG14156	0	0	0	0	0	0	118	0	58	294	0	78	141	0	110	81	117	103	126	119	33	107	171	189	31	140	172	162	182	124	169	81	138	91	86	137
JABWBD01	0	0	0	0	0	0	39	0	0	0	0	36	0	0	0	0	0	0	698	1629	0	0	50	292	0	607	0	0	0	0	0	0	0	0	0	0
Pseudooceanicola	0	0	0	0	0	0	199	0	0	0	0	255	263	0	230	0	0	0	410	737	0	251	253	115	0	295	0	0	0	0	45	225	0	0	71	0
LB-PLM-3	0	0	0	0	0	0	0	0	0	0	0	0	0	0	0	0	0	0	941	2000	0	0	0	177	0	230	0	0	0	0	0	0	0	0	0	0
Gemmobacter	0	0	0	0	0	0	72	0	0	0	0	92	338	0	271	0	0	0	132	270	0	78	1751	0	0	155	0	0	0	0	0	87	0	0	95	0
UBA12077	0	0	0	0	0	0	153	0	62	393	0	111	125	0	98	64	80	71	92	97	54	118	285	178	0	81	146	167	185	125	131	103	134	80	61	146
UBA1398	0	0	0	0	0	0	0	0	0	0	0	0	0	0	0	0	0	0	0	80	0	0	0	0	0	0	0	0	0	0	0	0	0	3258	0	0
Fusobacterium_B	0	0	0	0	0	0	47	0	0	125	0	46	184	0	165	111	168	249	162	297	0	33	75	244	0	329	65	84	86	157	69	44	107	120	174	174
UBA6663	0	0	0	0	0	0	143	0	0	0	0	1130	0	0	0	0	0	0	92	177	0	1572	0	0	0	0	0	0	0	0	0	187	0	0	0	0
JAJTBW01	0	0	0	0	0	0	501	0	0	0	0	397	0	0	0	0	0	0	0	0	529	627	927	0	0	0	0	0	0	0	0	294	0	0	0	0
Aureibaculum	0	0	0	0	0	0	67	0	35	256	0	57	97	0	65	49	61	77	71	87	0	62	123	170	0	69	248	279	301	247	185	40	176	138	54	255
CAIXZV01	0	0	0	0	0	0	136	0	0	0	0	152	0	0	0	0	0	0	520	866	0	151	64	438	0	792	0	0	0	0	0	148	0	0	0	0
Ideonella	0	0	0	0	0	0	203	0	0	0	0	452	67	0	80	0	0	0	354	643	0	388	217	111	0	233	0	0	0	0	64	239	0	53	108	50
JAGOZV01	0	0	0	0	0	0	616	0	0	0	0	129	0	0	0	0	0	0	0	0	537	194	1244	0	0	0	0	0	0	0	0	542	0	0	0	0
Magnetospirillum	0	0	0	0	0	0	404	0	0	0	0	217	42	0	43	0	0	0	235	485	0	184	356	60	0	187	0	0	0	0	0	1028	0	0	0	0
Enterococcus	0	0	0	0	0	0	89	0	43	244	0	73	133	0	141	98	150	137	143	172	0	79	150	167	59	102	114	146	149	148	167	83	125	97	97	128
Devosia_A	0	0	0	0	0	0	243	0	0	0	0	253	90	0	101	0	0	0	386	792	0	221	180	121	0	374	0	0	0	0	42	246	0	68	71	39
Anaeromusa	0	0	0	0	0	0	56	0	0	0	0	0	0	0	0	0	0	0	0	0	368	0	2801	0	0	0	0	0	0	0	0	0	0	0	0	0
CAIUKV01	0	0	0	0	0	0	39	0	0	0	0	65	0	0	0	0	0	0	971	1678	0	45	0	71	0	314	0	0	0	0	0	39	0	0	0	0
Maribacter	0	0	0	0	0	0	113	37	69	245	0	125	106	0	89	63	82	79	94	133	40	130	227	155	0	108	139	161	174	147	142	96	134	114	74	129
JAEUMW01	0	0	0	0	0	0	0	0	0	0	0	0	0	0	0	0	0	0	279	2852	0	0	0	61	0	0	0	0	0	0	0	0	0	0	0	0
Clostridium_AT	0	0	0	0	0	0	90	0	0	128	0	56	183	0	181	71	79	119	203	335	0	73	84	390	0	116	82	88	100	89	112	60	127	90	203	119
Glycomyces	0	0	0	0	0	0	236	0	0	0	0	263	54	0	59	0	0	0	403	768	0	250	133	160	0	479	0	0	0	0	42	243	0	35	48	0
Clostridium_AO	0	0	0	0	0	0	63	0	0	141	0	0	217	0	150	77	107	119	202	409	0	0	79	349	0	139	76	99	92	89	95	0	183	80	292	114
UBA1213	0	0	0	0	0	0	175	0	49	229	0	114	103	0	105	57	89	98	117	133	52	124	295	134	33	94	111	131	140	93	92	140	108	106	90	158
F1-20-MAGs016	0	0	0	0	0	0	37	0	0	0	0	39	114	0	144	0	0	0	803	1663	0	0	0	58	0	156	0	0	0	0	0	35	0	0	113	0
JAIBBY01	0	0	0	0	0	0	0	0	0	0	0	0	0	0	0	0	0	0	1025	2084	0	0	0	50	0	0	0	0	0	0	0	0	0	0	0	0
Fusibacter_C	0	0	0	0	0	0	96	0	0	73	0	109	47	0	49	0	41	38	45	93	179	263	1575	104	0	52	0	33	43	37	48	82	35	34	48	33
Micropruina	0	0	0	0	0	0	75	0	0	0	0	105	0	0	0	0	0	0	393	800	0	85	1450	41	0	147	0	0	0	0	0	57	0	0	0	0
Ga0074137	0	0	0	0	0	0	343	0	0	0	0	1201	0	0	0	0	0	0	0	0	0	1301	0	0	0	0	0	0	0	0	0	305	0	0	0	0
Psychroflexus	0	0	0	0	0	0	108	0	68	363	0	77	108	0	83	66	92	72	87	110	37	83	182	143	34	96	160	199	200	147	101	63	147	103	47	172
Methyloceanibacter	0	0	0	0	0	0	61	0	0	0	0	67	0	0	0	0	0	0	544	1057	0	63	61	1058	0	178	0	0	0	0	0	56	0	0	0	0
Ruminiclostridium_E	0	0	0	0	0	0	168	0	48	200	0	122	82	0	67	53	67	60	97	170	41	155	336	143	62	108	105	113	118	216	110	148	81	85	64	125
Xanthobacter	0	0	0	0	0	0	146	0	0	0	0	153	89	0	97	0	0	0	338	690	0	143	284	184	47	306	55	46	50	51	65	151	52	74	70	47
Macromonas	0	0	0	0	0	0	299	0	0	0	0	0	0	0	0	0	0	0	0	0	0	0	2553	0	0	0	0	0	0	0	0	283	0	0	0	0
Listeria	0	0	0	0	0	0	71	0	69	740	0	64	101	0	112	78	108	72	134	140	0	60	106	133	40	88	108	133	134	124	107	58	95	80	66	112
Alcanivorax	0	0	0	0	0	0	127	0	0	0	0	194	80	0	71	0	0	0	230	436	0	165	166	116	59	189	133	126	113	131	113	129	120	169	63	193
Demequina	0	0	0	0	0	0	241	0	0	0	0	257	35	0	55	0	0	0	393	731	0	260	208	171	0	441	0	0	0	0	47	229	0	0	49	0
OLB17	0	0	0	0	0	0	250	0	0	87	0	399	44	0	41	0	0	0	267	437	0	345	218	108	0	197	45	43	37	48	94	260	50	46	43	57
Planobacterium	0	0	0	0	0	0	64	0	0	49	0	0	0	0	0	0	0	0	0	0	166	0	2800	0	0	0	0	36	0	0	0	0	0	0	0	0
AAA536-G10	0	0	0	0	0	0	77	0	45	347	0	44	119	0	105	76	92	100	96	119	0	60	128	169	38	112	155	213	228	168	148	41	160	87	53	125
Pandoraea	0	0	0	0	0	0	216	0	0	40	0	285	39	0	48	0	0	0	353	710	0	280	253	92	0	256	0	0	0	0	61	239	0	74	107	45
Roseococcus	0	0	0	0	0	0	102	0	0	0	0	145	680	0	564	0	0	0	233	560	0	149	120	95	0	277	0	0	0	0	37	132	0	0	0	0
Leptospira	0	0	0	0	0	0	60	52	243	1417	0	74	38	0	42	0	46	44	51	77	0	75	98	61	0	67	70	91	88	64	57	54	62	55	30	78
Pygmaiobacter	0	0	0	0	0	0	39	0	0	0	0	0	0	0	0	0	0	0	0	63	48	0	2897	0	0	36	0	0	0	0	0	0	0	0	0	0
Phreatobacter	0	0	0	0	0	0	121	0	0	0	0	212	376	0	315	0	0	0	334	684	0	220	116	125	0	330	0	0	0	0	0	118	0	57	71	0
Jiangella	0	0	0	0	0	0	217	0	0	0	0	251	0	0	44	0	0	0	405	735	0	236	125	160	0	573	0	0	0	0	0	238	0	37	41	0
Nanosyncoccus	0	0	0	0	0	0	214	0	63	204	0	203	70	0	60	60	84	86	93	161	67	203	359	119	0	106	90	101	81	77	91	185	83	56	49	83
Gemmiger	0	53	0	0	0	0	250	0	0	50	63	212	46	0	0	0	0	0	273	478	64	201	711	120	0	224	0	0	0	0	0	201	0	96	0	0
OLB19	0	0	0	0	0	0	757	0	0	86	0	626	0	0	0	0	0	0	0	82	0	633	57	0	0	0	0	31	37	0	0	722	0	0	0	0
Vitreimonas	0	0	0	0	0	0	277	0	0	0	0	465	65	0	53	0	0	0	290	529	0	393	135	115	0	231	0	0	0	0	33	341	0	39	60	0
SXKJ01	0	0	0	0	0	0	72	0	0	0	0	69	39	0	40	0	0	0	619	1500	0	85	56	225	0	247	0	0	0	0	0	74	0	0	0	0
Gottfriedia	0	0	0	0	0	0	58	0	58	297	0	51	151	0	106	71	104	108	124	151	0	41	109	231	31	173	119	148	152	127	117	55	109	93	104	130
Gilliamella	0	0	0	0	0	0	78	0	69	473	0	56	108	0	112	65	91	97	70	102	32	65	158	146	0	82	161	162	175	131	136	62	119	57	60	150
Asaccharospora	0	0	0	0	0	0	0	0	0	0	0	0	142	0	155	105	101	91	382	448	0	0	0	535	0	360	0	0	0	153	85	0	89	68	217	84
Dactylosporangium	0	0	0	0	0	0	180	0	0	0	0	241	0	0	43	0	0	0	366	653	0	206	146	142	0	752	0	0	0	0	39	204	0	0	38	0
Spirosoma	0	0	0	0	0	0	154	0	64	324	0	177	59	0	57	32	40	54	146	286	53	171	264	106	0	93	85	77	84	79	89	166	78	98	62	99
AWTP1-35	0	0	0	0	0	0	75	0	0	0	0	149	0	0	0	0	0	0	784	1473	0	114	41	108	0	163	0	0	0	0	0	79	0	0	0	0
Schaedlerella	0	0	0	0	0	0	104	0	0	171	0	86	74	0	100	60	83	71	140	273	0	109	355	239	0	154	57	86	73	74	186	98	119	63	99	112
Marinomonas	0	0	0	0	0	0	131	0	55	222	0	122	87	0	98	64	83	104	117	211	41	131	220	107	0	120	92	105	103	107	124	106	102	98	81	148
UBA1174	0	0	0	0	0	0	67	0	0	44	0	0	0	0	0	0	0	0	0	0	90	0	2724	0	0	0	0	0	0	0	0	49	0	0	0	0
Cyanobium_A	142	0	0	0	0	0	0	0	0	0	0	40	589	0	631	0	58	69	307	322	0	38	0	0	0	142	0	0	0	0	265	0	64	90	213	0
IMCC26256	0	0	0	0	0	0	0	0	0	0	0	0	0	0	0	0	0	0	52	458	0	0	0	466	0	167	0	0	0	0	1394	0	303	0	129	0
Aureliella	46	0	0	0	0	0	107	0	0	0	0	120	138	0	160	0	44	0	582	1063	0	133	67	210	0	159	0	0	0	0	0	137	0	0	0	0
JAEUSE01	0	0	0	0	0	0	543	0	0	0	0	729	0	0	0	0	0	0	0	0	0	1034	0	0	0	0	0	0	0	0	0	660	0	0	0	0
Stieleria	0	0	0	0	0	0	117	0	0	39	0	94	92	0	114	0	0	0	549	1118	0	124	109	231	0	189	0	0	0	0	37	118	0	0	0	32
Bythopirellula	0	0	0	0	0	0	78	0	0	0	0	81	0	0	0	0	0	0	682	1257	0	93	47	426	0	202	0	0	0	0	0	97	0	0	0	0
Aureimonas	0	0	0	0	0	0	192	0	0	0	0	220	86	0	81	0	0	0	372	690	0	209	161	166	0	429	0	0	0	0	0	155	0	89	64	39
UBA1383	0	0	0	0	0	0	79	0	0	0	0	118	0	0	0	0	0	0	186	278	0	74	1884	85	0	179	0	0	0	0	0	69	0	0	0	0
GCA-2704625	0	0	0	0	0	0	0	0	0	182	0	38	127	0	131	50	61	46	54	67	0	38	52	173	0	89	273	303	455	194	173	0	230	133	0	82
Schlesneria	0	0	0	0	0	0	80	0	0	38	0	65	52	0	63	0	0	0	592	1256	0	93	84	172	0	193	0	43	46	38	39	62	0	0	0	34
Leifsonia	0	0	0	0	0	0	208	0	0	0	0	259	0	0	63	0	0	0	381	649	0	237	174	144	0	426	0	0	0	0	37	208	0	97	66	0
WLRQ01	0	0	0	0	0	0	145	0	0	0	0	228	0	0	0	0	0	0	245	413	0	239	47	68	0	1423	0	0	0	0	0	133	0	0	0	0
Microbispora	0	0	0	0	0	0	221	0	0	0	0	252	48	0	38	0	0	0	405	655	0	237	132	153	0	523	0	0	0	0	44	191	0	41	0	0
Coproplasma	0	0	0	0	0	0	169	0	45	159	0	125	90	0	60	49	57	69	125	174	0	141	287	161	42	113	91	141	140	100	101	150	93	86	43	129
Caccenecus	0	0	0	0	0	0	58	0	43	259	0	67	126	0	138	76	117	98	122	173	0	98	103	193	0	149	120	136	162	94	136	72	122	83	62	133
Nakamurella	0	0	0	0	0	0	244	0	0	0	0	265	40	0	44	0	0	0	384	645	0	256	161	138	0	473	0	0	0	0	0	237	0	0	45	0
Sphingomicrobium	0	0	0	0	0	0	206	0	0	0	0	247	61	0	64	0	0	0	360	681	0	233	184	140	0	334	0	0	0	0	40	260	0	44	39	35
Fimenecus	0	0	0	0	0	0	157	0	0	140	0	145	74	70	89	64	64	69	115	135	48	116	663	123	0	79	63	80	82	56	55	157	75	58	51	92
GCA-2746885	0	0	0	0	0	0	744	0	0	0	0	652	0	0	0	0	0	0	0	64	0	754	113	0	0	0	0	0	0	0	0	589	0	0	0	0
UBA4416	0	0	0	0	0	0	111	0	41	261	0	114	79	0	62	52	85	76	92	112	42	108	210	160	0	95	152	159	149	110	158	102	135	78	44	123
SYFN01	0	0	0	0	0	0	35	0	0	0	0	63	0	0	0	0	0	0	33	90	0	62	115	0	0	75	0	0	0	0	2106	43	274	0	0	0
Roseomonas	0	0	0	0	0	0	166	0	0	0	0	161	311	0	318	0	0	0	329	618	0	168	121	106	0	364	0	0	0	0	42	143	0	47	0	0
Ruthenibacterium	0	0	0	0	0	0	81	0	0	0	0	55	0	0	0	0	0	0	111	155	103	78	2166	0	0	54	0	0	0	0	0	91	0	0	0	0
Hyphomonas	0	0	0	0	0	0	272	0	0	0	0	318	72	0	99	0	0	0	303	600	0	300	256	127	0	243	0	0	0	0	44	253	0	0	0	0
AR31	0	0	0	0	0	0	184	0	0	0	0	252	51	0	0	0	0	0	452	858	0	283	76	149	0	360	0	0	0	0	0	204	0	0	0	0
UBA11358	0	0	0	0	0	0	270	0	0	62	0	247	47	0	35	0	0	0	298	584	0	211	275	110	0	224	32	0	0	0	57	244	37	45	43	47
CAG-533	0	0	0	0	0	0	54	0	59	286	0	65	100	0	110	108	123	125	76	125	0	70	83	170	0	151	124	161	164	113	125	55	139	75	73	130
Urbifossiella	0	0	0	0	0	0	113	0	40	70	0	135	40	0	0	0	0	0	513	1307	0	120	64	109	0	239	0	0	0	0	0	111	0	0	0	0
Methylotenera	0	0	0	0	0	0	960	0	0	89	0	87	40	0	34	0	0	38	49	78	0	89	128	54	0	59	53	62	50	34	78	695	45	44	38	56
Arctic95D-9	0	0	0	0	0	0	170	0	0	95	0	320	45	0	57	0	0	0	384	642	0	246	137	117	0	223	34	36	0	31	52	142	34	42	0	53
Flammeovirga	0	0	0	0	0	0	67	0	48	330	0	77	109	0	71	67	84	63	83	110	0	70	160	168	0	95	152	154	164	142	129	73	128	88	74	142
Chlorobium	0	0	0	0	0	0	189	0	46	184	0	174	54	0	56	34	34	38	155	276	50	198	391	94	0	115	45	67	59	49	79	194	58	65	46	86
SYAR01	0	0	0	0	0	0	62	0	0	64	0	69	37	0	66	159	146	0	0	0	0	69	0	0	43	61	50	0	0	0	1527	87	277	70	0	48
Pararhizobium	0	0	0	0	0	0	163	0	0	37	0	192	81	0	88	0	0	0	312	593	0	193	209	113	0	273	0	33	0	34	59	176	0	83	124	65
Bacteroides_G	0	0	0	0	0	0	0	0	0	35	0	0	0	0	0	0	0	0	0	0	87	0	2699	0	0	0	0	0	0	0	0	0	0	0	0	0
Acetobacterium	0	0	0	0	0	0	85	0	0	153	0	78	47	0	37	0	35	35	60	95	159	91	1169	117	0	58	48	87	63	52	64	75	48	43	41	80
Fibrobacter	0	0	0	0	0	0	160	0	45	156	0	177	56	0	57	0	36	42	204	260	31	154	272	88	0	166	83	107	79	89	88	175	74	64	55	102
Gallionella	0	0	0	0	0	0	207	0	0	102	0	288	60	0	51	0	0	0	170	364	0	340	313	64	0	134	56	53	52	68	50	199	45	66	46	89
PLanc-01	0	0	0	0	0	0	150	0	0	0	0	159	0	0	0	0	0	0	460	928	0	155	157	219	0	315	0	0	0	0	0	174	0	91	0	0
CAG-245	0	0	0	0	0	0	66	0	0	229	0	0	106	0	99	82	136	122	159	147	0	64	237	237	0	149	120	136	136	111	95	0	101	75	72	120
Limosilactobacillus	0	0	0	0	0	0	82	0	0	150	0	81	71	0	49	38	58	64	95	146	0	78	109	88	182	352	280	79	73	84	218	75	197	78	0	62
Niallia	0	0	0	0	0	0	73	0	49	203	0	0	120	0	158	86	95	123	137	158	0	72	108	196	0	140	97	146	126	150	93	66	88	93	82	124
ATZT02	0	0	0	0	0	0	0	0	0	0	0	0	0	0	0	0	0	0	0	0	0	0	0	0	0	0	0	0	0	0	2240	0	536	0	0	0
Pontibacter	0	0	0	0	0	0	155	0	37	153	0	168	75	0	50	37	49	47	157	253	54	176	253	104	0	127	89	103	98	76	91	139	90	61	50	83
Holophaga	0	0	0	0	0	0	129	0	0	0	0	336	0	0	0	0	0	0	127	234	0	207	1438	51	0	127	0	0	0	0	0	121	0	0	0	0
Eubacterium_F	0	0	0	0	0	0	131	0	45	185	0	102	119	0	79	57	88	77	140	183	0	113	259	163	0	133	91	75	81	108	75	136	90	67	62	110
Methylopumilus_A	0	0	0	0	0	0	1330	0	0	0	0	128	0	0	0	0	0	0	0	0	0	117	0	0	0	0	0	0	0	0	0	1192	0	0	0	0
Sulfurovum	0	0	0	0	0	0	119	0	39	242	0	98	88	0	79	47	79	64	104	139	55	130	307	127	0	85	111	98	114	76	101	128	90	63	48	133
CAG-303	0	0	0	0	0	0	76	0	68	705	0	57	89	0	100	65	89	87	79	124	0	57	145	162	0	90	68	93	79	56	100	65	80	68	75	86
Saccharimonas	0	0	0	0	0	0	180	0	0	0	0	170	0	0	0	0	0	0	88	94	175	188	1673	0	0	0	0	0	0	0	0	190	0	0	0	0
Coprovivens	0	0	0	0	0	0	64	0	0	288	0	47	116	0	134	78	121	100	132	155	0	50	124	206	0	115	102	132	140	88	122	48	140	83	60	111
Clostridium_AN	0	0	0	0	0	0	0	0	0	103	0	0	251	0	262	86	97	105	197	388	0	0	62	383	0	98	0	53	44	61	83	0	100	54	253	75
UBA2383	0	0	0	0	0	0	57	0	0	0	0	96	0	0	0	0	0	0	128	2250	0	73	59	0	0	43	0	0	0	0	0	46	0	0	0	0
Puia	0	0	0	0	0	0	145	0	54	311	0	128	81	0	44	35	47	56	132	169	0	123	217	88	0	114	93	107	97	79	95	117	80	129	83	128
Anammoximicrobium	0	0	0	0	0	0	40	0	0	0	0	40	0	0	0	0	0	0	503	1497	0	42	41	211	0	332	0	0	0	0	0	45	0	0	0	0
Lachnoclostridium	0	0	0	0	0	0	71	0	0	214	0	61	118	0	113	69	79	100	102	211	34	71	193	264	0	89	90	89	94	98	93	76	98	77	142	101
Catellatospora	0	0	0	0	0	0	205	0	0	0	0	216	33	0	38	0	0	0	358	565	0	212	121	124	0	683	0	0	0	0	0	186	0	0	0	0
Marihabitans	0	0	0	0	0	0	0	0	0	0	0	0	0	0	0	0	0	0	62	87	0	43	0	0	0	2540	0	0	0	0	0	0	0	0	0	0
JADLEL01	0	0	0	0	0	0	0	0	0	0	0	0	0	0	0	0	0	0	133	428	0	0	0	34	0	2137	0	0	0	0	0	0	0	0	0	0
SCN-70-22	0	0	0	0	0	0	380	0	0	0	0	479	0	0	0	0	0	0	198	483	0	447	75	83	0	186	0	0	0	0	0	396	0	0	0	0
GCA-002733185	0	0	0	0	0	0	61	0	99	450	0	87	97	0	54	65	82	70	116	90	0	62	103	158	0	107	107	98	151	115	118	56	105	68	57	149
UBA5070	0	0	0	0	0	0	0	0	0	0	0	1788	0	0	0	0	0	0	0	43	0	822	38	0	0	0	0	0	0	0	0	33	0	0	0	0
Cetobacterium	0	0	0	0	0	0	0	0	0	33	0	0	260	0	271	97	220	329	74	152	0	0	0	184	34	277	0	0	0	91	44	0	74	145	206	232
Lutibacillus	0	0	0	0	0	0	66	0	0	0	0	1631	0	0	0	0	0	0	0	0	0	1022	0	0	0	0	0	0	0	0	0	0	0	0	0	0
Camelimonas	0	0	0	0	0	0	49	0	0	0	0	51	0	0	0	0	0	0	106	211	0	0	2171	0	0	80	0	0	0	0	0	43	0	0	0	0
Xanthomonas	0	0	0	0	0	0	195	0	0	0	0	236	67	0	72	0	0	0	278	518	0	208	190	87	144	249	36	0	0	0	166	175	0	42	45	0
JAAFHB01	0	0	0	0	0	0	138	0	34	183	0	145	44	0	48	36	51	42	64	88	102	186	577	74	0	83	66	78	88	76	89	122	83	69	37	104
CAIWTL01	0	0	0	0	0	0	586	0	0	0	0	771	0	0	0	0	0	0	0	110	0	685	0	0	0	0	0	0	0	0	0	554	0	0	0	0
Polyangium	0	0	0	0	0	0	90	0	0	0	0	114	0	0	0	0	0	0	198	270	0	106	59	63	0	1723	0	0	0	0	0	81	0	0	0	0
Enterococcus_B	0	0	0	0	0	0	67	0	0	181	0	50	91	0	89	52	55	56	121	168	0	78	137	120	0	149	75	101	100	110	90	57	537	60	59	94
Anaerostipes	0	0	0	0	0	0	79	0	0	186	0	83	136	0	135	85	93	106	127	178	0	52	195	248	0	94	65	85	95	78	64	70	75	176	109	82
Leptospira_A	0	0	0	0	0	0	86	0	66	280	0	92	74	0	59	84	92	80	97	120	35	105	161	103	30	89	120	105	121	103	112	83	112	74	64	146
Mycoplasmopsis_A	0	0	0	0	0	0	60	0	45	309	0	46	154	0	91	66	98	87	106	98	0	65	84	138	0	83	154	171	165	108	115	48	126	72	58	134
Lentihominibacter	0	0	0	0	0	0	254	0	0	101	0	101	55	0	66	0	111	115	115	168	126	95	580	108	0	86	47	51	41	54	53	205	51	43	0	54
Scrofimicrobium	0	0	0	0	0	0	45	0	0	0	0	0	0	0	0	0	0	0	0	0	97	0	2537	0	0	0	0	0	0	0	0	0	0	0	0	0
Hathewaya	0	0	0	0	0	0	0	0	0	105	0	0	201	0	201	72	106	98	189	293	0	0	70	391	0	115	55	74	82	58	99	0	118	61	197	92
Pseudanabaena	0	0	0	0	0	0	91	0	39	251	0	66	270	0	274	64	87	67	142	175	0	73	104	88	0	154	69	75	83	70	108	65	79	48	61	68
JADKKF01	0	0	0	0	0	0	771	0	0	34	0	763	0	0	0	0	0	0	64	51	0	467	0	0	0	0	0	0	0	0	0	517	0	0	0	0
Gemmobacter_B	0	0	0	0	0	0	88	0	0	0	0	87	616	0	699	89	70	0	145	316	0	77	184	46	0	172	0	0	0	0	0	76	0	0	0	0
Clostridium_S	0	0	0	0	0	0	52	0	30	193	0	48	172	0	138	75	71	100	134	204	0	46	73	272	0	91	108	108	90	82	87	49	119	69	168	82
Allosphingosinicella	0	0	0	0	0	0	187	0	0	0	0	173	53	0	56	0	0	0	355	679	0	200	155	112	0	410	0	0	0	0	50	189	0	0	40	0
Paenibacillus_E	0	0	0	0	0	0	130	0	47	238	0	103	81	0	63	37	53	70	132	195	0	112	186	123	0	113	96	123	116	93	87	112	85	80	65	116
UBA7239	0	0	0	0	0	0	68	0	0	0	0	1382	0	0	0	0	0	0	0	0	0	1125	0	0	0	0	0	0	0	0	0	77	0	0	0	0
Roseibium	0	0	0	0	0	0	162	0	0	56	0	220	66	0	75	0	0	0	257	505	0	222	200	131	0	230	0	0	0	37	41	192	0	63	147	41
Miltoncostaea	0	0	0	0	0	0	46	0	0	0	0	42	0	0	0	0	0	0	619	704	0	43	0	1039	0	104	0	0	0	0	0	48	0	0	0	0
Streptosporangium	0	0	0	0	0	0	207	0	0	0	0	237	44	0	48	0	0	0	322	538	0	210	143	153	68	406	0	0	0	0	48	220	0	0	0	0
Desulfobacula	0	0	0	0	0	0	152	0	44	236	0	80	73	0	65	41	42	58	82	125	0	97	348	87	41	133	94	88	113	95	98	131	95	76	46	100
FEN-1297	0	0	0	0	0	0	119	0	53	238	0	111	86	0	78	67	86	63	88	119	0	81	157	144	0	121	134	134	135	96	97	91	96	50	76	113
Pelobium	0	0	0	0	0	0	110	0	32	248	0	89	87	0	59	48	74	73	68	81	56	100	307	131	0	69	97	111	113	100	104	80	113	77	73	126
Solidesulfovibrio	0	0	0	0	0	0	248	0	0	0	0	128	0	0	36	0	0	0	189	354	37	141	1029	71	0	165	0	0	0	0	0	217	0	0	0	0
Ventrimonas	0	0	0	0	0	0	138	0	0	111	0	94	79	0	65	0	0	0	112	249	68	150	327	143	0	180	54	84	84	92	80	180	74	65	93	88
Dialister	0	0	0	0	0	0	86	0	0	88	87	78	90	0	0	0	0	51	103	149	48	83	1377	48	0	77	42	0	0	0	0	104	40	0	0	59
Clostridium_I	0	0	0	0	0	0	67	0	31	186	0	38	167	0	150	65	100	126	103	228	0	46	73	240	0	78	88	103	80	85	86	39	130	61	136	97
Pseudobutyrivibrio	0	0	0	0	0	0	104	0	35	188	0	88	105	0	104	57	75	78	103	168	0	80	170	194	0	105	90	93	122	114	82	87	94	74	78	103
JAJYNJ01	0	0	0	0	0	0	99	0	0	0	0	161	0	0	0	0	0	0	473	625	0	112	58	509	0	410	0	0	0	0	0	142	0	0	0	0
Enterenecus	0	0	0	0	0	0	230	0	0	36	0	178	49	0	55	0	0	0	191	375	59	208	457	115	0	152	38	52	41	0	0	193	40	47	0	72
Veillonella	0	0	0	0	0	0	66	0	0	168	0	61	117	0	107	74	102	63	103	136	88	61	612	133	43	90	60	75	52	69	61	51	57	60	0	73
Kocuria	0	0	0	0	0	0	179	0	0	0	0	186	0	0	0	0	0	0	318	627	0	227	181	124	0	451	0	0	0	0	45	197	0	45	0	0
Kineothrix	0	0	0	0	0	0	111	0	0	152	0	118	92	0	75	46	48	66	224	134	72	93	322	130	0	74	80	95	88	72	82	106	91	53	66	88
Planococcus	0	0	0	0	0	0	101	0	49	207	0	113	88	0	89	55	71	68	141	199	0	100	199	131	0	140	81	90	85	99	82	86	72	76	56	87
CAG-590	0	0	0	0	0	0	101	0	48	202	0	72	95	0	99	72	95	85	95	141	37	85	236	162	0	110	82	95	84	96	68	95	58	69	79	103
Erwinia	0	0	0	0	0	0	138	0	0	110	0	139	103	0	122	0	47	78	142	243	0	135	202	99	91	169	69	43	43	59	66	153	58	63	85	105
MWFE01	0	0	0	0	0	0	0	0	0	0	0	0	0	0	0	0	0	0	0	0	0	0	0	0	0	0	0	0	0	0	0	0	0	2519	0	34
SZAS-7	0	0	0	0	0	0	0	0	0	0	0	0	0	0	0	0	0	0	880	1671	0	0	0	0	0	0	0	0	0	0	0	0	0	0	0	0
JAJYVT01	0	0	0	0	0	0	142	0	0	0	0	355	0	0	0	0	0	0	397	610	0	202	83	216	0	388	0	0	0	0	0	156	0	0	0	0
Faecimonas	0	0	0	0	0	0	54	0	0	269	0	0	147	0	134	92	103	106	114	155	0	51	119	213	0	127	106	121	105	90	94	0	126	63	69	91
TTA-H9	0	0	0	0	0	0	0	0	0	0	0	0	0	0	0	0	0	0	0	0	0	0	39	0	0	0	0	0	0	0	0	0	0	2413	0	97
M0108	0	0	0	0	0	0	80	0	0	0	0	386	0	0	0	0	0	0	84	1558	0	213	82	0	0	55	0	0	0	0	0	90	0	0	0	0
Lenti-01	0	0	0	0	0	0	106	0	0	0	0	55	0	0	0	0	0	0	100	161	0	72	274	0	0	74	0	0	0	0	0	122	0	1361	0	221
Acetobacter	0	0	0	0	0	0	146	0	0	68	0	142	250	0	395	0	0	0	141	336	0	146	243	94	0	204	0	33	41	0	68	132	0	60	0	44
SYFI01	52	0	0	0	0	0	71	0	0	0	0	91	0	0	0	0	0	0	504	1185	0	67	33	184	0	118	0	0	0	0	122	71	0	0	45	0
UBA4334	0	0	0	0	0	0	123	0	32	194	0	120	68	0	39	0	47	41	106	138	60	100	312	113	0	89	103	117	134	99	88	82	81	80	43	130
UBA12294	0	0	0	0	0	0	292	0	79	0	0	559	0	0	0	0	0	0	156	227	0	510	66	53	0	70	37	50	31	51	0	277	37	0	0	43
Sinorhizobium	0	0	0	0	0	0	179	0	0	31	0	162	60	0	72	0	0	0	333	632	0	191	132	121	0	224	0	0	0	0	0	190	0	76	95	39
Calothrix	0	0	0	0	0	0	78	0	42	234	0	55	84	0	68	56	59	63	85	101	0	57	121	121	37	122	132	170	157	120	127	76	108	76	45	137
Ferdinandcohnia	0	0	0	0	0	0	57	0	53	210	0	68	59	0	84	47	60	81	96	158	0	74	102	151	0	119	129	138	124	128	85	42	98	101	66	201
UBA1740	0	0	0	0	0	0	182	0	38	150	0	150	58	0	44	42	62	40	117	202	0	154	260	116	0	134	68	83	81	71	72	143	83	54	40	77
HIMB59	0	0	0	0	0	0	64	0	0	236	0	66	115	0	71	63	66	72	102	117	0	49	104	174	0	114	129	171	159	107	129	62	108	58	58	125
Clostridium_X	0	0	0	0	0	0	0	0	0	61	0	0	204	0	182	61	96	116	163	358	0	0	49	415	0	79	38	41	38	55	87	0	117	66	235	58
Geothrix	0	0	0	0	0	0	157	0	0	0	0	273	43	0	55	0	0	0	281	558	0	215	151	111	82	276	0	0	0	0	63	174	39	38	0	0
JAAZAI01	0	0	0	0	0	0	0	0	0	0	0	0	0	0	0	0	0	0	0	0	0	0	2516	0	0	0	0	0	0	0	0	0	0	0	0	0
Acetivibrio	0	0	0	0	0	0	196	0	0	139	0	102	92	0	68	0	56	63	93	151	53	134	381	175	0	108	45	59	67	49	68	145	72	50	63	82
UBA12189	0	0	0	0	0	0	0	0	0	0	0	0	0	0	0	0	0	0	0	0	0	0	0	0	0	0	0	0	0	0	1407	0	1104	0	0	0
GMQP-bins7	0	0	0	0	0	0	54	0	0	0	0	54	0	0	0	0	0	0	811	791	0	52	34	548	0	112	0	0	0	0	0	54	0	0	0	0
Qipengyuania	0	0	0	0	0	0	193	0	0	0	0	211	51	0	70	0	0	0	283	563	0	227	171	100	0	290	0	0	0	0	51	205	0	50	43	0
Ga0077523	0	0	0	0	0	0	108	0	0	0	0	141	484	0	536	0	0	0	181	475	0	176	65	74	0	141	0	0	0	0	0	126	0	0	0	0
Psychroserpens	0	0	0	0	0	0	90	0	38	256	0	60	91	0	78	62	77	76	79	72	0	59	172	116	0	71	137	145	142	108	109	62	99	94	54	154
UBA4179	148	243	0	0	0	0	0	0	0	0	0	0	0	0	0	0	0	0	0	66	0	0	103	0	0	0	0	0	0	0	0	0	0	1415	0	504
Nodosilinea	42	0	0	0	0	0	120	0	0	61	0	117	171	0	157	0	52	96	176	312	0	128	120	48	0	418	0	38	30	39	91	91	46	40	41	40
UBA8904	0	0	0	0	0	0	231	0	0	40	0	109	0	0	0	0	0	0	166	400	61	117	407	61	0	119	43	63	76	70	47	265	51	58	0	89
Trichlorobacter	0	0	0	0	0	0	62	0	0	0	0	46	0	0	0	0	0	0	90	129	41	56	1984	0	0	0	0	0	0	0	0	64	0	0	0	0
JAKLKR01	0	0	0	0	0	0	0	0	0	0	0	989	0	0	0	0	0	0	65	125	0	1214	0	0	0	75	0	0	0	0	0	0	0	0	0	0
Xenorhabdus	0	0	0	0	0	0	78	0	42	245	0	71	108	0	81	51	77	92	64	121	0	77	149	106	45	90	86	109	128	120	81	63	91	86	68	135
Paludisphaera	0	0	0	0	0	0	89	0	0	0	0	94	0	0	34	0	0	0	519	1192	0	88	57	114	0	186	0	0	0	0	0	90	0	0	0	0
Cellulophaga	0	0	0	0	0	0	82	0	58	243	0	71	73	0	79	50	62	72	64	89	0	58	168	125	39	105	113	124	137	108	109	52	129	69	59	117
PNKZ01	0	0	0	0	0	0	54	0	0	0	0	54	0	0	36	0	0	0	533	1352	0	47	0	112	0	208	0	0	0	0	0	59	0	0	0	0
Bauldia	0	0	0	0	0	0	126	0	0	0	0	115	52	0	58	0	0	0	348	1057	0	124	100	116	0	211	0	0	0	0	0	96	0	50	0	0
Gramella	0	0	0	0	0	0	84	0	46	228	0	64	65	0	50	43	57	53	70	80	49	92	195	116	0	79	106	152	164	107	89	81	115	64	56	148
UBA9145	0	0	0	0	0	0	144	0	35	153	0	145	60	0	46	40	50	50	161	276	0	147	201	85	43	124	62	72	63	59	95	137	46	56	36	62
Gracilibacillus	0	0	0	0	0	0	78	0	37	222	0	51	97	0	88	58	89	73	89	144	0	66	124	159	0	104	90	115	115	136	87	80	79	84	78	105
UBA6168	0	0	0	0	0	0	93	0	0	71	0	924	0	0	0	0	0	0	86	137	0	609	117	39	0	74	31	0	40	36	33	72	0	38	0	45
Rudaea	192	0	0	0	0	0	88	0	0	0	0	101	0	0	0	0	0	0	346	277	0	93	60	39	0	83	0	0	0	0	0	77	0	1087	0	0
DMER64	0	0	0	0	0	0	37	0	0	0	0	44	0	0	0	0	0	0	0	0	318	0	2042	0	0	0	0	0	0	0	0	0	0	0	0	0
Tardiphaga	39	0	0	0	0	0	115	0	0	0	0	105	0	0	0	0	0	0	362	722	0	150	133	114	0	210	0	0	0	0	0	114	0	124	163	85
UBA2645	0	0	0	0	0	0	465	0	0	103	0	482	41	0	0	0	0	0	42	45	0	524	87	46	0	37	40	34	0	0	76	407	0	0	0	0
Bact-19	0	0	0	0	0	0	99	0	50	317	0	95	69	0	67	52	56	51	82	94	0	100	315	93	0	81	101	111	113	105	84	72	84	63	0	71
SYFT01	0	0	0	0	0	0	67	0	0	0	0	1416	0	0	0	0	0	0	81	169	0	580	0	0	0	58	0	0	0	0	0	54	0	0	0	0
Buchnera	0	0	0	0	0	0	39	0	0	298	0	48	81	0	83	69	73	79	72	85	0	47	85	151	0	74	173	181	153	100	118	33	106	64	45	156
VAYN01	0	0	0	0	0	0	178	0	0	0	0	224	0	0	0	0	0	0	420	697	0	181	51	126	0	325	0	0	0	0	0	162	0	0	46	0
DTU049	0	0	0	0	0	0	0	0	0	68	0	0	0	0	0	0	0	0	0	0	0	0	53	0	0	0	0	55	66	40	0	0	39	1979	0	110
Anaeromyxobacter	0	0	0	0	0	0	156	0	0	0	0	204	0	0	41	0	0	0	352	672	0	178	122	151	0	346	0	0	0	0	0	177	0	0	0	0
Choladocola	0	0	0	0	0	0	152	0	0	134	0	117	71	0	83	0	49	72	162	211	0	141	262	153	0	84	58	61	76	69	65	136	81	78	0	83
Haloimpatiens	0	0	0	0	0	0	66	0	0	92	0	0	145	0	149	70	81	80	131	242	0	58	74	344	0	97	41	63	69	61	75	0	124	53	178	102
SZUA-378	0	0	0	0	0	0	0	0	0	67	0	0	0	0	0	0	0	0	0	118	182	0	1714	138	0	0	45	0	0	0	63	0	67	0	0	0
UBA1259	0	0	0	0	0	0	132	0	36	189	0	87	59	0	72	50	52	58	97	135	0	99	182	142	0	84	86	112	114	98	97	103	75	74	58	102
Aulosira	0	0	0	0	0	0	91	0	47	202	0	51	88	0	100	51	58	67	126	126	0	72	107	115	55	142	118	114	116	103	113	74	94	68	0	95
Sorangium	0	0	0	0	0	0	123	0	0	0	0	144	0	0	42	0	0	0	355	502	0	159	83	143	0	603	0	0	0	0	0	141	0	51	0	44
JAGVVH01	86	0	0	0	0	0	156	0	0	0	0	158	0	0	0	0	0	0	0	0	77	152	911	0	0	0	0	0	0	0	0	143	0	478	0	222
Mariniplasma	0	0	0	0	0	0	0	0	0	162	0	0	267	0	0	0	0	114	217	401	0	0	131	341	0	0	120	143	0	88	149	0	88	0	0	151
Rathayibacter	0	0	0	0	0	0	191	0	0	0	0	179	38	0	34	0	0	0	327	550	0	167	145	132	0	387	0	0	0	0	0	174	0	47	0	0
UBA6857	0	0	0	0	0	0	153	0	34	151	0	109	61	0	63	46	60	36	93	149	47	111	304	104	0	63	68	88	100	63	74	133	84	50	50	73
Halioglobus	0	0	0	0	0	0	148	0	0	51	0	205	42	0	62	0	0	0	195	629	0	189	200	94	0	196	0	0	0	0	39	183	0	45	38	48
Ruegeria	0	0	0	0	0	0	150	0	0	88	0	147	116	0	109	0	0	0	225	422	0	177	201	115	81	171	0	0	0	33	63	150	0	38	42	36
CAG-302	0	0	0	0	0	0	52	0	0	292	0	0	119	0	104	80	72	76	83	147	0	0	188	192	0	63	82	143	134	104	99	0	95	71	72	92
CAILUF01	0	0	0	0	0	0	50	0	0	0	0	0	0	0	0	0	0	0	0	0	0	0	0	0	0	0	0	0	0	0	1559	55	695	0	0	0
CAJCBL01	0	0	0	0	0	0	107	0	0	0	0	156	0	0	0	0	0	0	179	337	0	132	1147	62	0	116	0	0	0	0	0	119	0	0	0	0
Rubripirellula	0	0	0	0	0	0	92	0	0	39	0	84	74	0	103	0	38	0	484	843	0	93	96	182	0	132	0	0	0	0	0	92	0	0	0	0
Labrys	0	0	0	0	0	0	31	0	0	0	0	0	0	0	0	0	0	0	491	153	0	34	0	0	0	54	0	0	0	0	0	0	0	112	49	1423
28-YEA-48	0	0	0	0	0	0	118	0	0	0	0	155	74	0	64	0	0	0	244	687	0	129	143	108	0	354	0	0	0	0	47	104	0	65	46	0
Aequorivita	0	0	0	0	0	0	88	0	40	254	0	91	88	0	80	46	44	47	109	94	0	76	186	100	0	91	109	110	121	92	70	79	94	59	59	109
Psychromonas	0	0	0	0	0	0	74	0	43	240	0	60	104	0	72	46	54	86	76	113	0	66	139	96	45	82	106	123	102	101	102	64	97	64	68	110
JADJTR01	0	0	0	0	0	0	0	0	0	0	0	1589	0	0	0	0	0	0	0	109	0	629	0	0	0	0	0	0	0	0	0	0	0	0	0	0
Kineococcus	0	0	0	0	0	0	187	0	0	0	0	218	0	0	0	0	0	0	353	555	0	175	106	108	0	448	0	0	0	0	0	174	0	0	0	0
CAG-177	0	0	0	0	0	0	142	0	0	176	37	101	58	0	41	43	49	47	99	130	44	116	287	105	0	81	73	77	86	77	84	110	66	51	63	80
F1-60-MAGs163	0	0	0	0	0	0	77	0	0	0	0	88	0	0	0	0	0	0	748	998	0	94	0	78	0	145	0	0	0	0	0	90	0	0	0	0
Halopseudomonas	0	0	0	0	0	0	163	0	0	57	0	241	72	0	53	0	0	0	240	439	0	229	242	78	0	181	0	0	0	0	0	193	0	49	80	0
Aromatoleum	0	0	0	0	0	0	156	0	0	0	0	269	0	0	46	0	0	0	263	558	0	303	280	73	0	167	0	0	0	0	0	194	0	0	0	0
Prochlorococcus_B	0	0	0	0	0	0	54	0	37	226	0	43	79	0	47	67	70	74	94	103	0	43	71	161	0	74	130	140	145	114	116	36	124	65	58	135
ZLKRG08	0	0	0	0	0	0	0	0	0	0	0	0	0	0	0	0	0	0	0	0	0	0	0	0	0	0	0	0	0	0	1873	0	433	0	0	0
Pararhodobacter	0	0	0	0	0	0	159	0	0	0	0	172	94	0	81	0	0	0	247	527	0	179	228	89	0	247	0	0	0	0	0	156	0	41	41	34
UBA2868	0	0	0	0	0	0	103	0	0	201	0	117	86	0	71	62	52	66	79	120	45	132	211	92	0	177	41	98	102	67	73	93	68	55	0	79
Methanothrix	0	0	0	0	0	0	67	0	0	44	0	56	0	0	0	0	0	0	0	48	99	57	1596	0	0	56	0	0	0	0	0	73	0	190	0	0
MS024-2A	0	0	0	0	0	0	76	0	0	212	0	66	92	0	69	47	63	46	109	101	0	71	138	107	38	86	112	125	117	127	108	57	94	64	51	109
OLB13	0	0	0	0	0	0	505	0	0	0	0	529	0	0	0	0	0	0	60	110	0	562	0	0	0	0	0	0	0	0	0	519	0	0	0	0
Tsukamurella	0	0	0	0	0	0	163	0	0	0	0	214	0	0	0	0	0	0	323	556	0	195	133	106	0	344	0	0	0	0	0	211	0	0	38	0
Arenimonas	0	0	0	0	0	0	191	0	0	0	0	224	0	0	0	0	0	87	277	539	0	258	186	105	0	219	0	0	0	0	0	193	0	0	0	0
Isoptericola	0	0	0	0	0	0	153	0	0	0	0	177	0	0	0	0	0	0	346	493	0	182	113	119	0	508	0	0	0	0	0	184	0	0	0	0
Mediterranea	0	0	0	0	0	0	99	0	0	107	0	85	0	0	41	0	0	45	143	202	76	136	403	93	0	98	51	66	50	66	62	107	100	92	62	91
Herbiconiux	0	0	0	0	0	0	124	0	0	0	0	197	0	0	45	0	0	0	284	514	0	180	186	121	0	394	0	0	0	0	0	144	0	38	47	0
CAG-603	0	0	0	0	0	0	68	0	0	201	0	0	101	0	87	65	73	93	99	146	0	70	157	194	0	90	100	86	111	99	67	55	81	61	85	83
CAG-791	0	0	0	0	0	0	137	0	0	91	0	154	48	0	50	0	0	0	180	328	53	131	351	82	0	168	0	41	46	47	62	141	51	44	0	64
BJ22	0	0	0	0	0	0	0	0	0	0	0	0	271	0	290	55	61	0	527	885	0	0	0	44	0	134	0	0	0	0	0	0	0	0	0	0
UBA4466	0	0	0	0	0	0	95	0	36	208	0	149	97	0	65	0	38	57	90	83	0	133	192	98	0	74	79	109	98	77	100	101	88	56	47	94
Bartonella	0	0	0	0	0	0	65	0	40	267	0	60	90	0	71	46	61	63	70	83	0	61	125	105	0	76	128	141	140	101	107	47	98	62	48	107
Anaerobutyricum	0	0	0	0	0	0	88	0	0	134	0	103	100	0	73	0	0	61	201	274	0	86	246	162	0	104	50	79	81	58	67	67	65	86	0	74
RUG11198	0	0	0	0	0	0	0	0	52	243	0	0	123	0	103	62	78	81	135	123	0	0	62	167	0	94	107	127	111	96	114	0	116	68	75	122
UBA1412	0	0	0	0	0	0	0	0	0	0	0	0	0	0	0	0	0	0	0	0	39	0	2208	0	0	0	0	0	0	0	0	0	0	0	0	0
T3Sed10-11	0	0	0	0	0	0	0	0	188	1452	0	0	0	0	0	0	0	0	0	0	0	0	0	0	0	0	69	111	105	82	49	0	65	56	0	65
Victivallis	0	0	0	0	0	0	482	0	0	0	0	89	0	0	0	0	0	0	117	208	0	91	587	53	0	109	0	0	0	0	0	496	0	0	0	0
JAEUJQ01	0	0	0	0	0	0	109	0	83	795	0	125	0	0	0	0	0	0	232	316	0	117	76	76	0	178	0	0	0	0	0	111	0	0	0	0
Enterococcus_A	0	0	0	0	0	0	73	0	37	187	0	88	79	0	95	68	79	80	122	162	36	91	117	144	0	75	58	63	77	90	67	96	63	47	46	77
Psychrobacillus	0	0	0	0	0	0	84	0	44	183	0	68	83	0	75	50	73	93	100	120	0	49	110	156	0	118	75	85	102	101	97	61	81	59	75	74
Aphodocola	0	0	0	0	0	0	35	0	0	224	0	0	109	0	107	78	91	76	95	148	0	43	85	147	0	112	82	113	132	88	108	0	104	72	68	98
JAAYDI01	0	0	0	0	0	0	0	0	0	0	0	0	0	0	0	0	0	0	534	1466	0	0	0	134	0	78	0	0	0	0	0	0	0	0	0	0
Megaira	0	0	0	0	0	0	157	0	0	35	0	811	0	0	0	0	0	0	267	76	0	523	0	0	0	72	0	0	0	0	165	106	0	0	0	0
JAJXWJ01	0	0	0	0	0	0	0	0	0	72	0	0	651	0	696	0	0	0	0	0	0	0	0	786	0	0	0	0	0	0	0	0	0	0	0	0
SIAQ01	0	0	0	0	0	0	105	0	0	0	0	132	0	0	0	0	0	0	448	1044	0	104	50	73	0	167	0	0	0	0	0	77	0	0	0	0
Coprocola	0	0	0	0	0	0	77	0	36	145	0	52	99	0	94	0	67	58	69	146	0	43	105	221	0	87	68	108	101	79	99	81	100	71	88	91
JACOTV01	0	0	0	0	0	0	493	0	0	0	0	595	0	0	0	0	0	0	0	0	0	387	0	0	0	0	0	0	0	0	0	706	0	0	0	0
Arenibacter	0	0	0	0	0	0	82	0	36	188	0	76	74	0	61	39	49	56	86	108	0	86	191	99	0	71	95	97	117	88	75	67	85	79	54	119
Poseidonibacter	0	0	0	0	0	0	60	0	0	223	0	77	88	0	71	59	64	72	79	99	0	93	182	126	0	73	87	116	112	94	82	53	81	59	43	82
Limenecus	0	0	0	0	0	0	61	0	0	232	0	66	73	0	70	58	49	53	65	79	33	57	137	117	0	72	110	126	125	82	92	70	91	74	58	113
Cellvibrio	0	0	0	0	0	0	119	0	0	119	0	157	59	0	53	37	33	57	101	142	0	199	182	88	0	98	42	54	66	60	67	121	47	100	53	107
Sphaerisporangium	0	0	0	0	0	0	171	0	0	0	0	200	0	0	0	0	0	0	291	522	0	185	105	104	0	409	0	0	0	0	0	174	0	0	0	0
JACRCG01	0	0	0	0	0	0	140	0	37	110	0	129	0	0	0	0	0	0	133	231	0	145	503	76	0	145	45	51	49	70	54	153	0	42	0	46
CAG-605	0	0	0	0	0	0	41	0	42	370	0	0	89	0	81	61	73	70	83	90	0	46	70	115	0	119	75	114	93	88	91	43	89	58	57	100
C7867-002	0	0	0	0	0	0	513	0	0	52	0	492	0	0	0	0	0	0	0	0	0	517	47	0	0	0	0	0	0	0	0	536	0	0	0	0
Microbulbifer	0	0	0	0	0	0	146	0	0	61	0	191	53	0	42	0	0	0	180	348	0	176	173	97	0	143	34	32	38	41	61	146	35	59	47	53
Trichormus	0	0	0	0	0	0	73	0	36	196	0	63	77	0	74	45	58	70	97	109	0	63	108	107	0	128	94	98	101	90	106	60	73	71	60	99
Helicobacter_D	0	0	0	0	0	0	52	32	153	734	0	62	44	0	42	0	45	35	54	62	0	54	146	87	0	44	59	73	70	44	64	57	40	44	0	53
Quinella	0	0	0	0	0	0	138	0	0	171	0	107	64	0	57	41	56	45	99	134	0	105	232	88	0	112	75	74	65	70	66	108	54	60	45	79
Edaphobacter	95	0	0	0	0	0	131	0	0	42	0	143	0	0	0	0	0	0	743	306	0	117	110	51	0	119	0	0	0	0	33	107	0	76	36	33
Succinivibrio	0	0	0	0	0	0	69	0	35	138	0	59	61	0	59	40	48	43	99	120	0	70	463	92	0	90	62	81	89	58	68	85	53	43	40	76
Desulfobacillus	0	0	0	0	0	0	132	0	0	0	0	281	0	0	0	0	0	0	216	547	0	258	294	79	0	178	0	0	0	0	0	155	0	0	0	0
GCA-2746605	0	0	0	0	0	0	93	0	0	202	0	64	91	0	70	51	42	64	69	78	0	70	122	119	0	78	107	112	109	89	104	81	91	68	60	102
Gemmatimonas	0	0	0	0	0	0	179	0	0	0	0	182	0	0	37	0	0	0	260	532	0	204	120	66	0	242	0	0	0	0	52	217	0	0	45	0
Choladousia	0	0	0	0	0	0	116	0	34	121	0	116	0	0	48	0	45	45	111	231	48	95	269	89	0	126	55	70	57	71	60	126	67	56	0	78
Piscinibacter	0	0	0	0	0	0	104	0	0	0	0	278	0	0	0	0	0	0	200	572	0	216	114	81	0	138	0	0	0	0	0	123	0	0	302	0
DTU018	0	0	0	0	0	0	0	0	0	70	0	0	0	0	0	0	0	0	0	50	0	0	0	0	0	0	0	0	0	0	0	0	0	1969	0	39
Competibacter	0	0	0	0	0	0	36	0	0	0	0	57	0	0	0	0	0	0	191	1710	0	66	34	0	0	0	0	0	0	0	0	33	0	0	0	0
Actinomarina	0	0	0	0	0	0	58	0	39	203	0	51	82	0	72	54	55	58	82	80	0	77	92	128	0	111	120	97	107	87	121	51	103	58	41	100
Robertmurraya	0	0	0	0	0	0	64	0	44	136	0	46	77	0	87	57	69	94	126	129	0	72	105	123	0	130	68	83	87	90	98	45	80	60	68	88
Desulforhopalus	0	0	0	0	0	0	128	0	0	81	0	92	0	0	41	0	0	0	135	294	0	89	614	47	0	194	38	45	41	40	48	115	34	0	0	49
Acidoferrum	0	0	0	0	0	0	130	0	0	45	0	167	44	0	0	0	0	0	280	523	0	159	161	141	0	208	0	0	0	0	42	147	0	36	0	41
Chromobacterium	0	0	0	0	0	0	145	0	0	0	0	209	37	0	43	0	0	0	222	411	0	205	191	76	0	187	0	0	0	0	36	171	0	56	96	38
Rhizobacter	0	0	0	0	0	0	162	0	0	0	0	258	38	0	41	0	0	0	228	539	0	242	116	74	0	184	0	0	0	0	0	155	0	0	83	0
GCA-2702655	0	0	0	0	0	0	0	0	0	0	0	41	0	0	0	0	0	0	512	1011	0	44	36	340	0	134	0	0	0	0	0	0	0	0	0	0
UBA5069	0	0	0	0	0	0	0	0	0	0	0	0	0	0	0	0	0	0	727	1349	0	0	0	0	0	0	0	0	0	0	0	37	0	0	0	0
DTU059	0	0	0	0	0	0	154	0	0	135	0	92	42	0	46	0	39	0	72	101	45	91	367	103	0	81	42	73	67	70	49	127	55	124	55	76
MAG-121220-bin8	0	0	0	0	0	0	48	0	0	201	0	0	83	0	75	57	60	71	87	88	0	44	80	117	0	86	135	144	148	91	114	46	103	66	42	118
HGM04593	0	0	0	0	0	0	92	0	38	160	0	92	47	0	0	0	48	47	75	117	49	102	315	120	0	72	53	85	77	71	77	76	70	74	39	105
Priestia	0	0	0	0	0	0	42	0	0	94	0	0	47	0	57	0	38	0	55	118	0	0	61	85	0	1117	37	59	51	56	43	0	53	44	0	44
Dolichospermum	0	0	0	0	0	0	59	0	0	155	0	50	109	0	110	33	48	63	75	92	0	67	76	57	0	84	92	81	94	77	321	45	189	38	0	84
Providencia	0	0	0	0	0	0	60	0	0	199	0	61	73	0	88	0	0	87	59	107	0	88	133	127	49	109	113	121	93	83	91	0	95	58	69	134
Agriterribacter	0	0	0	0	0	0	100	0	0	155	0	114	0	0	0	0	38	0	87	105	48	138	216	102	0	52	83	94	99	85	73	75	76	119	83	154
Planktothrix	0	0	0	0	0	0	36	0	0	115	0	30	99	0	261	45	31	36	67	81	0	0	60	51	0	137	51	51	48	48	638	36	88	38	0	49
UBA460	0	0	0	0	0	0	61	0	50	240	0	45	68	0	65	47	59	64	84	77	0	46	89	106	0	72	99	108	123	114	98	50	97	68	51	114
Microcoleus	0	0	0	0	0	0	87	0	0	160	0	89	88	0	69	0	54	67	142	164	0	70	121	71	0	171	89	78	88	80	115	91	71	48	0	78
Nitratidesulfovibrio	0	0	0	0	0	0	0	0	0	0	0	0	0	0	0	0	0	0	0	0	0	0	2068	0	0	0	0	0	0	0	0	0	0	0	0	0
Dyella	0	0	0	0	0	0	176	0	0	0	0	200	57	0	43	0	0	0	223	525	0	185	158	74	0	213	0	0	0	0	0	168	0	0	45	0
Malikia	0	0	0	0	0	0	908	0	0	0	0	74	0	0	0	0	0	0	0	84	0	0	110	0	0	0	0	0	0	0	0	887	0	0	0	0
Pseudomonas_K	0	0	0	0	0	0	109	0	0	0	0	108	0	0	0	0	0	0	113	238	0	105	1180	0	0	109	0	0	0	0	0	97	0	0	0	0
Patulibacter	0	0	0	0	0	0	133	0	0	0	0	156	0	0	0	0	0	0	377	629	0	151	73	134	0	275	0	0	0	0	0	128	0	0	0	0
Ventricola	0	0	0	0	0	0	185	0	0	49	0	175	0	0	44	0	0	0	176	343	37	167	343	69	0	167	0	0	0	0	47	169	0	48	0	37
OLB15	0	0	0	0	0	0	207	0	0	40	0	198	0	0	0	0	0	0	286	538	0	181	119	85	0	154	0	0	0	0	0	206	0	0	32	0
Eisenbergiella	0	0	0	0	0	0	134	0	0	82	0	147	0	0	0	0	0	0	132	256	46	109	263	167	0	119	46	47	43	58	40	130	55	48	78	46
JAAYCB01	0	0	0	0	0	0	34	0	0	0	0	0	0	0	0	0	0	0	460	1151	0	0	0	138	0	262	0	0	0	0	0	0	0	0	0	0
Catenulispora	0	0	0	0	0	0	149	0	0	0	0	198	35	0	0	0	0	0	254	481	0	206	105	92	0	340	0	0	0	0	0	184	0	0	0	0
CAIXSE01	0	0	0	0	0	0	61	0	0	0	0	72	0	0	0	0	0	0	241	484	0	77	37	144	0	771	0	0	0	0	0	54	0	101	0	0
RUG099	0	0	0	0	0	0	120	0	0	125	0	91	0	0	54	0	43	41	94	165	58	106	285	98	0	97	44	57	62	81	56	125	53	58	52	75
Halanaerobium	0	0	0	0	0	0	57	0	0	176	0	35	87	0	83	63	70	79	85	85	0	48	111	157	0	80	90	108	111	74	80	45	90	71	58	97
Luteibacter	0	0	0	0	0	0	170	0	0	0	0	186	0	0	50	0	0	0	270	534	0	192	150	88	0	201	0	0	0	0	0	153	0	0	45	0
Methanofastidiosum	0	0	0	0	0	0	0	0	0	159	0	0	0	0	0	0	0	0	0	123	0	138	119	114	0	0	61	57	76	50	85	0	62	929	0	66
Acutalibacter	0	0	0	0	0	0	197	0	0	72	0	148	0	0	0	0	0	0	153	242	69	175	424	109	0	112	0	0	0	0	0	161	0	47	77	50
JAIBAC01	0	0	0	0	0	0	0	0	0	0	0	0	0	0	0	0	0	0	910	1121	0	0	0	0	0	0	0	0	0	0	0	0	0	0	0	0
GCA-2726245	0	0	0	0	0	0	33	0	0	0	0	37	0	0	0	0	0	0	440	984	0	44	35	303	0	116	0	0	0	0	0	37	0	0	0	0
Pauljensenia	0	0	0	0	0	0	193	0	0	0	0	149	36	0	0	0	0	0	245	438	0	154	198	89	0	229	0	0	0	0	52	172	0	0	39	34
SAR86A	0	0	0	0	0	0	73	0	0	190	0	54	101	0	82	51	72	67	85	103	0	58	84	111	0	75	99	106	106	69	101	51	87	70	44	88
Paenibacillus_Z	0	0	0	0	0	0	157	0	0	97	0	151	45	0	41	0	35	0	152	257	30	142	202	80	0	125	49	50	52	46	55	133	35	0	40	50
UBA953	0	0	0	0	0	0	180	0	0	0	0	137	74	0	66	0	0	0	263	488	0	148	194	69	0	178	0	0	0	0	41	185	0	0	0	0
Phaeospirillum	0	0	0	0	0	0	163	0	0	0	0	156	53	0	53	0	0	0	252	452	0	164	156	90	43	201	0	0	0	0	0	154	0	36	43	0
Kutzneria	0	0	0	0	0	0	184	0	0	0	0	178	0	0	0	0	0	0	233	473	0	223	102	90	0	330	0	0	0	0	0	160	0	0	39	0
Faecalibacillus	0	0	0	0	0	0	0	0	0	124	0	0	153	0	149	66	77	97	135	186	0	0	70	210	0	129	57	78	89	92	63	0	62	0	116	55
Wenzhouxiangella	0	0	0	0	0	0	140	0	0	41	0	139	42	0	60	0	0	0	291	535	0	130	134	83	0	156	0	0	0	0	34	149	0	0	36	34
UBA3824	0	0	0	0	0	0	69	0	49	227	0	71	55	0	34	0	50	33	72	105	0	68	176	96	0	74	102	96	104	77	81	57	87	77	48	96
Salegentibacter	0	0	0	0	0	0	71	0	42	192	0	66	53	0	41	41	53	65	61	98	0	68	143	101	0	70	84	100	118	92	81	71	80	49	52	112
CAG-452	0	0	0	0	0	0	48	0	0	218	0	0	115	0	133	62	81	78	84	89	0	0	94	180	0	105	69	72	94	91	83	0	73	66	79	89
Paenarthrobacter	0	0	0	0	0	0	132	0	0	0	0	162	0	0	0	0	0	0	163	320	0	149	121	87	68	154	51	36	36	43	188	121	59	44	0	68
CAIXRL01	0	0	0	0	0	0	103	0	0	0	0	661	0	0	0	0	0	0	97	218	0	499	45	39	0	107	0	0	0	0	0	232	0	0	0	0
CAZU01	0	0	0	0	0	0	61	0	0	177	0	53	70	0	62	0	53	51	75	88	0	89	489	73	0	46	51	69	71	67	67	59	70	45	37	76
UBA2813	0	0	0	0	0	0	47	0	50	224	0	63	57	0	47	52	71	57	74	93	0	51	101	142	0	84	83	101	98	74	87	55	84	62	40	100
CADEFD01	0	0	0	0	0	0	113	0	0	0	0	539	0	0	0	0	0	0	171	396	0	299	55	81	0	166	0	0	0	0	0	171	0	0	0	0
CAINDZ01	0	0	0	0	0	0	238	0	0	0	0	341	0	0	0	0	0	0	187	340	0	324	61	62	0	181	0	0	0	0	0	257	0	0	0	0
SYHX01	0	0	0	0	0	0	0	0	0	0	0	0	0	0	0	0	0	0	0	0	0	0	0	0	0	0	0	0	0	0	1730	0	260	0	0	0
F1-20-MAGs119	0	0	0	0	0	0	0	0	0	0	0	0	0	0	0	0	0	0	0	72	0	0	0	0	0	0	0	0	0	0	1680	0	224	0	0	0
Parasynechococcus	73	0	0	0	0	0	57	0	0	0	0	54	224	0	247	0	0	0	218	254	0	53	59	56	0	161	0	0	0	39	180	69	43	65	114	0
Marisimplicoccus	0	0	0	0	0	0	66	0	35	196	0	51	87	0	60	54	74	51	75	88	0	39	77	94	0	76	94	108	116	97	122	38	88	51	43	82
Inhella	0	0	0	0	0	0	54	0	0	0	0	704	0	0	0	0	0	0	78	164	0	790	36	0	0	56	0	0	0	0	0	77	0	0	0	0
Sulfuricurvum	52	0	0	0	0	0	53	0	0	77	0	83	50	0	53	0	0	0	50	41	330	82	851	34	0	39	0	38	32	0	0	49	0	0	0	45
Tissierella	0	0	0	0	0	0	55	0	0	98	0	0	82	0	68	46	41	60	117	159	0	55	109	192	0	96	75	97	79	72	87	52	79	58	89	92
NK4A144	0	0	0	0	0	0	105	0	40	175	0	72	44	0	51	33	34	39	80	118	32	80	206	95	0	84	44	73	73	68	62	78	66	63	53	89
Emticicia	0	0	0	0	0	0	66	0	38	206	0	78	54	0	45	36	0	40	60	83	0	66	135	101	0	55	112	103	121	95	103	53	95	59	46	105
Sulfotelmatobacter	0	0	0	0	0	0	162	0	0	46	0	169	0	0	0	0	0	0	228	480	0	155	123	94	0	175	0	0	0	0	44	175	0	52	0	44
Tyzzerella	0	0	0	0	0	0	35	0	0	183	0	0	124	0	78	64	75	66	103	154	0	0	55	191	0	69	82	86	75	75	69	34	92	69	90	78
Kibdelosporangium	0	0	0	0	0	0	155	0	0	0	0	174	0	0	36	0	0	0	232	447	0	152	93	88	0	315	0	0	0	0	0	180	0	35	34	0
UBA3766	0	0	0	0	0	0	83	0	0	215	0	56	67	0	69	41	50	60	78	124	0	68	159	119	0	85	64	72	70	67	80	69	73	44	45	80
UBA636	0	0	0	0	0	0	70	0	0	165	0	89	64	0	57	43	59	70	89	121	0	95	167	109	0	81	71	67	62	52	79	72	68	45	55	87
Virgibacillus	0	0	0	0	0	0	52	0	36	154	0	55	93	0	74	60	77	73	70	134	0	52	98	125	0	92	65	89	86	74	69	36	72	58	66	75
RUG572	0	0	0	0	0	0	186	0	0	0	0	128	0	0	0	0	0	0	222	322	0	130	499	70	0	154	0	0	0	0	0	221	0	0	0	0
JAGNGI01	0	0	0	0	0	0	0	0	0	0	0	0	0	0	0	0	0	0	0	0	0	0	0	0	0	0	0	0	0	0	0	0	0	1840	0	89
Leadbetterella	0	0	0	0	0	0	73	0	37	207	0	165	40	0	0	36	49	36	59	71	0	225	165	83	0	63	70	79	76	59	72	71	64	51	0	76
Eubacterium_O	0	0	0	0	0	0	0	0	0	0	0	0	0	0	0	0	125	819	0	0	361	0	617	0	0	0	0	0	0	0	0	0	0	0	0	0
Niabella	0	0	0	0	0	0	105	0	0	155	0	138	35	0	0	0	0	38	73	103	38	118	216	65	0	54	75	86	84	71	92	80	64	71	54	103
Paracraurococcus	0	0	0	0	0	0	76	0	0	0	0	99	298	0	274	0	0	89	195	357	0	96	55	68	0	219	0	0	0	0	0	91	0	0	0	0
SXTU01	0	0	0	0	0	0	113	0	0	0	0	123	0	0	57	0	0	0	328	616	0	146	102	102	0	138	0	0	0	0	53	139	0	0	0	0
Dokdonella_A	0	0	0	0	0	0	124	0	0	0	0	171	0	0	44	0	0	0	263	492	0	190	126	117	0	203	0	0	0	0	0	143	0	39	0	0
DTU089	0	0	0	0	0	0	95	0	0	143	0	77	43	0	50	46	0	57	71	102	45	66	321	108	0	52	53	76	75	63	58	86	57	51	53	63
Synechococcus_C	59	0	0	0	0	0	62	0	0	46	0	68	200	0	288	0	0	54	229	263	0	60	73	47	0	124	0	0	0	0	145	61	52	0	80	0
Janibacter	0	0	0	0	0	0	135	0	0	0	0	159	0	0	0	0	0	0	250	468	0	150	97	114	0	425	0	0	0	0	0	109	0	0	0	0
UBA2862	0	0	0	0	0	0	167	0	0	0	0	177	50	0	0	0	0	0	241	398	0	167	245	80	0	198	0	0	0	0	0	184	0	0	0	0
DTU010	0	0	0	0	0	0	0	0	0	0	0	0	0	0	0	0	0	0	0	0	0	0	0	0	0	0	0	0	0	0	0	0	0	1859	0	46
Merdisoma	0	0	0	0	0	0	131	0	0	103	0	76	0	0	0	0	0	0	143	242	0	107	270	108	0	162	50	76	60	54	60	137	51	0	0	74
Campylobacter_A	0	0	0	0	0	0	78	0	0	165	0	76	59	0	48	31	52	70	87	78	0	78	175	110	0	81	82	78	85	70	76	74	57	62	39	93
Ligilactobacillus	0	0	0	0	0	0	74	0	41	152	0	51	70	0	64	55	65	56	85	121	0	50	109	111	0	81	84	81	70	84	109	53	85	66	0	82
Mycoplasmopsis	0	0	0	0	0	0	49	0	38	245	0	35	58	0	66	59	72	69	64	51	0	0	65	103	0	57	124	110	127	87	117	0	96	61	47	98
Rubrivivax_A	0	0	0	0	0	0	122	0	0	0	0	225	70	0	0	0	0	0	161	677	0	186	93	63	0	152	0	0	0	0	0	92	0	0	52	0
Cognaticolwellia	0	0	0	0	0	0	75	0	47	164	0	57	71	0	69	42	54	52	71	97	0	58	110	63	0	63	91	88	95	78	95	55	76	60	47	104
Pigmentiphaga	0	0	0	0	0	0	119	0	0	0	0	195	0	0	0	0	0	0	269	501	0	171	157	94	0	176	0	0	0	0	0	149	0	47	0	0
Paucisalibacillus	0	0	0	0	0	0	52	0	34	153	0	36	54	0	76	46	50	56	101	130	0	56	97	146	0	115	63	80	92	79	61	48	84	55	47	65
Nordella	0	0	0	0	0	0	50	0	0	0	0	44	93	0	101	0	0	0	522	562	0	57	51	43	0	207	0	0	0	0	0	50	0	40	54	0
Fulvivirga	0	0	0	0	0	0	92	0	32	158	0	103	65	0	69	0	32	37	82	93	0	86	160	86	0	65	81	82	73	62	69	75	82	51	45	94
UBA4997	0	0	0	0	0	0	0	0	0	0	0	0	0	0	0	0	0	0	0	0	618	0	1254	0	0	0	0	0	0	0	0	0	0	0	0	0
SSC4	0	0	0	0	0	0	0	0	0	0	0	0	0	0	0	0	0	0	732	1138	0	0	0	0	0	0	0	0	0	0	0	0	0	0	0	0
Ventrenecus	0	0	0	0	0	0	60	0	0	194	0	40	89	0	76	60	68	58	97	111	0	50	67	122	0	84	94	88	101	82	74	0	50	58	47	99
Copromonas	0	0	0	0	0	0	110	0	0	63	41	120	0	0	0	0	0	0	103	146	0	86	232	99	0	0	71	104	77	140	71	105	86	76	0	138
RUG13038	0	0	0	0	0	0	0	0	0	203	0	0	129	0	116	62	69	82	95	129	0	0	59	146	0	141	72	79	112	78	89	0	86	39	0	82
Brevibacillus	0	0	0	0	0	0	106	0	35	125	0	108	56	0	44	0	0	0	135	175	0	110	175	74	0	107	66	55	49	57	65	103	51	56	39	74
Paraglaciecola	0	0	0	0	0	0	81	0	36	204	0	56	48	0	42	0	41	41	63	95	0	68	106	72	36	62	93	108	108	86	73	81	67	48	43	106
Gp6-AA45	0	0	0	0	0	0	121	0	0	0	0	157	0	0	0	0	0	0	300	619	0	138	71	103	0	207	0	0	0	0	0	146	0	0	0	0
UMGS1994	0	0	0	0	0	0	46	0	46	294	0	0	99	0	99	47	59	77	72	124	0	0	59	151	0	65	82	73	82	61	89	0	66	50	48	73
UBA1535	0	0	0	0	0	0	60	0	0	187	0	39	68	0	61	47	51	69	78	126	0	0	123	162	0	84	62	66	82	66	58	37	80	80	90	82
UBA5189	0	0	0	0	0	0	85	0	0	0	0	82	0	0	0	0	0	0	297	561	0	99	56	323	0	261	0	0	0	0	0	92	0	0	0	0
Gillisia	0	0	0	0	0	0	61	0	37	164	0	52	57	0	44	41	46	62	52	61	0	67	114	73	0	57	110	110	117	103	76	40	89	68	49	103
Kordia	0	0	0	0	0	0	52	0	43	203	0	50	71	0	41	52	54	63	67	62	0	67	108	100	0	59	84	89	101	72	99	55	79	60	47	72
SYAN01	0	0	0	0	0	0	0	0	0	0	0	0	0	0	0	0	0	0	0	0	0	0	0	0	0	0	0	0	0	0	1447	0	399	0	0	0
Blattabacterium	0	0	0	0	0	0	45	0	44	221	0	43	81	0	67	51	65	56	71	47	0	38	73	88	0	58	93	100	120	83	97	45	91	45	35	88
VGJJ01	0	0	0	0	0	0	504	0	0	0	0	431	0	0	0	0	0	0	0	0	0	364	0	0	0	0	0	0	0	0	0	544	0	0	0	0
Roseinatronobacter	0	0	0	0	0	0	123	0	0	0	0	158	133	0	131	0	0	0	172	406	0	123	180	61	0	162	0	0	0	0	0	154	0	0	39	0
Clostridium_L	0	0	0	0	0	0	0	0	0	75	0	0	147	0	148	56	61	79	103	215	0	0	121	234	0	63	42	53	68	40	52	0	70	41	121	51
CAIKUF01	0	0	0	0	0	0	283	0	0	0	0	403	0	0	0	0	0	0	79	327	0	367	37	0	0	52	0	0	0	0	0	290	0	0	0	0
Clostridium_T	0	0	0	0	0	0	0	0	0	83	0	0	145	0	141	54	47	95	111	212	0	0	35	267	0	61	39	35	45	47	62	0	84	48	173	53
Methylomonas	0	0	0	0	0	0	120	0	0	107	0	147	37	0	33	0	0	0	141	294	0	152	205	72	0	108	0	41	35	0	53	109	45	41	36	60
RGUW01	102	0	0	0	0	0	0	0	0	0	0	0	316	0	418	0	0	0	226	258	0	0	0	0	0	153	0	0	0	0	244	0	0	0	115	0
Leptotrichia	0	0	0	0	0	0	48	0	0	168	0	37	86	0	82	47	65	79	80	104	0	46	71	121	0	80	90	81	96	64	90	41	70	55	63	68
Pedococcus	0	0	0	0	0	0	143	0	0	0	0	209	0	0	0	0	0	0	208	357	0	172	58	93	0	396	0	0	0	0	0	120	0	0	73	0
Halalkalibacter	0	0	0	0	0	0	57	0	0	133	0	43	66	0	58	55	78	71	66	113	0	64	93	118	0	130	76	84	89	78	71	45	55	60	60	66
Nonlabens	0	0	0	0	0	0	88	0	0	152	0	58	62	0	50	47	58	49	57	80	0	72	136	85	0	51	104	97	88	62	97	59	68	65	43	100
F23-D06	0	0	0	0	0	0	123	0	0	136	0	110	32	0	36	0	0	0	85	135	53	117	275	81	0	85	59	41	70	57	41	116	42	46	34	53
RGIG3102	0	0	0	0	0	0	75	0	0	144	0	49	60	0	64	41	46	48	59	142	34	44	193	122	0	51	58	79	74	76	75	59	58	54	45	77
Yersinia	0	0	0	0	0	0	73	0	0	130	0	74	78	0	75	0	0	60	64	104	0	79	135	83	65	120	68	56	62	63	66	72	66	69	65	99
Promicromonospora	0	0	0	0	0	0	148	0	0	0	0	143	0	0	0	0	0	0	252	450	0	131	91	91	0	369	0	0	0	0	0	144	0	0	0	0
Metamycoplasma	0	0	0	0	0	0	41	0	38	241	0	39	70	0	61	46	43	56	76	71	0	0	54	111	0	65	114	116	107	95	72	39	83	49	37	94
Egerieousia	0	0	0	0	0	0	104	0	0	118	0	81	0	0	0	0	0	34	34	65	167	89	411	71	0	52	43	62	60	59	42	103	41	62	38	81
Bordetella_C	0	0	0	0	0	0	129	0	0	0	0	153	43	0	0	0	0	0	251	450	0	154	145	91	0	180	0	0	0	0	0	127	0	44	42	0
Pseudodesulfovibrio	0	0	0	0	0	0	135	0	0	51	0	143	0	0	0	0	0	0	171	307	0	139	446	63	0	166	0	0	0	0	37	151	0	0	0	0
JAAYAY01	0	0	0	0	0	0	0	0	0	0	0	0	0	0	0	0	0	0	415	1170	0	0	0	67	0	153	0	0	0	0	0	0	0	0	0	0
Geomonas	0	0	0	0	0	0	144	0	0	51	0	146	0	0	0	0	0	0	220	374	0	161	227	85	0	192	0	0	0	0	33	139	0	0	32	0
UBA1784	0	0	0	0	0	0	244	0	0	50	0	103	0	0	34	0	0	0	122	173	0	96	404	49	0	81	33	35	0	32	32	271	0	0	0	41
Botrimarina	0	0	0	0	0	0	35	0	0	0	0	37	0	0	0	0	0	0	394	807	0	46	35	303	0	106	0	0	0	0	0	35	0	0	0	0
Spiroplasma_A	0	0	0	0	0	0	35	0	0	196	0	0	68	0	84	68	91	69	78	65	0	30	86	106	0	63	94	128	110	94	68	0	97	44	34	90
Mariniblastus	0	0	0	0	0	0	41	0	0	51	0	41	90	0	84	0	0	0	313	477	0	50	43	129	0	91	36	60	44	57	44	47	0	42	0	52
PALSA-1355	0	0	0	0	0	0	0	0	0	0	0	0	0	0	0	0	0	0	516	1077	0	0	0	106	0	85	0	0	0	0	0	0	0	0	0	0
Plantactinospora	0	0	0	0	0	0	106	0	0	0	0	132	0	0	0	0	0	0	200	360	0	119	68	80	0	554	0	0	0	0	37	125	0	0	0	0
RUG705	0	0	0	0	0	0	0	0	0	190	0	0	73	0	82	63	74	92	85	71	0	0	186	118	0	103	118	79	98	61	79	0	81	46	0	81
Aminobacterium	455	0	0	0	0	0	0	0	0	0	0	0	0	0	0	0	0	0	0	118	0	0	0	0	0	0	0	0	0	0	0	0	0	278	65	861
CAIWHR01	0	0	0	0	0	0	40	0	0	0	0	61	0	0	0	0	0	0	148	1267	0	73	37	76	0	67	0	0	0	0	0	0	0	0	0	0
Malaciobacter	0	0	0	0	0	0	43	0	0	166	0	68	75	0	67	51	61	61	52	72	0	57	155	118	0	60	76	100	96	72	66	0	85	49	40	73
Halobacillus	0	0	0	0	0	0	62	0	43	139	0	58	55	0	60	33	44	44	71	130	0	61	122	90	0	87	73	83	74	66	61	72	62	48	50	71
Trichodesmium	0	0	0	0	0	0	45	0	35	228	0	42	69	0	69	38	44	0	54	78	0	46	65	104	0	91	96	109	112	72	61	39	75	44	44	97
PNKF01	0	0	0	0	0	0	117	0	0	0	0	170	0	0	0	0	0	0	215	400	0	142	60	72	0	180	0	0	0	0	286	114	0	0	0	0
CAG-417	0	0	0	0	0	0	0	0	0	247	0	0	172	0	231	0	0	0	0	222	0	0	172	310	0	0	76	61	109	0	87	0	69	0	0	0
Lysobacter_C	0	0	0	0	0	0	142	0	0	0	0	183	0	0	0	0	0	0	251	437	0	163	141	73	0	208	0	0	0	0	0	157	0	0	0	0
GCA-002793235	0	0	0	0	0	0	73	0	40	171	0	90	64	0	51	0	43	51	60	74	0	65	123	94	0	68	61	96	108	70	57	64	59	57	46	70
SKKK01	0	0	0	0	0	0	38	0	0	0	0	0	0	0	35	0	0	0	374	829	0	33	46	220	0	143	0	0	0	0	0	37	0	0	0	0
UBA5232	97	779	0	0	0	0	0	0	0	0	0	0	0	0	0	0	0	0	46	178	0	0	149	0	0	0	0	0	0	0	0	0	0	384	88	34
JAEUUX01	0	0	0	0	0	0	299	0	0	30	0	629	0	0	0	0	0	0	81	37	0	427	0	0	0	0	0	0	0	0	0	250	0	0	0	0
Aquamicrobium_A	0	0	0	0	0	0	93	0	0	0	0	125	0	0	0	0	0	0	245	558	0	120	115	93	0	223	0	0	0	0	0	104	0	0	76	0
Vagococcus	0	0	0	0	0	0	37	0	0	138	0	0	100	0	80	45	71	70	95	150	0	42	84	134	0	88	59	87	82	80	83	0	64	41	59	59
CAIVAT01	0	0	0	0	0	0	139	0	0	97	0	218	0	0	0	0	0	0	62	91	44	297	240	37	0	46	38	42	43	44	39	139	42	42	0	46
UBA2250	0	0	0	0	0	0	147	0	0	0	0	255	0	0	0	0	0	0	147	344	0	277	243	51	0	130	0	0	0	0	0	150	0	0	0	0
45695	0	0	0	0	0	0	83	0	0	0	0	197	0	0	0	0	0	0	176	590	0	148	72	71	0	151	0	0	0	0	161	92	0	0	0	0
Duncaniella	0	0	0	0	0	0	88	0	0	90	0	108	35	0	0	0	34	0	116	162	52	97	242	76	0	73	49	53	62	44	56	114	46	41	43	59
Rhodovulum	0	0	0	0	0	0	107	0	0	0	0	107	160	0	195	0	0	0	174	359	0	117	176	64	0	171	0	0	0	0	0	107	0	0	0	0
RFTU01	0	0	0	0	0	0	0	0	0	0	0	41	0	0	0	0	0	0	41	52	0	39	0	0	0	0	0	0	0	0	1408	0	153	0	0	0
Nesterenkonia	0	0	0	0	0	0	147	0	0	0	0	175	36	0	0	0	0	0	222	352	0	151	150	89	0	232	0	0	0	0	0	143	0	36	0	0
Nitrosocosmicus	0	0	0	0	0	0	44	0	47	445	0	57	63	0	44	0	39	0	68	49	0	42	50	67	0	66	91	89	78	84	69	40	70	49	0	79
B1	0	0	0	0	0	0	69	0	0	158	0	67	38	0	40	40	41	50	78	49	60	95	201	84	0	47	56	73	86	63	64	73	66	49	0	81
SIAF01	0	0	0	0	0	0	0	0	0	0	0	0	0	0	0	0	0	0	437	1134	0	0	0	51	0	100	0	0	0	0	0	0	0	0	0	0
Methanoperedens	0	0	0	0	0	0	101	0	0	188	0	123	50	0	53	0	0	0	102	114	0	102	94	98	0	67	68	64	82	64	78	99	62	41	0	72
JALNYF01	0	0	0	0	0	0	0	0	0	0	0	0	0	0	0	0	0	0	0	0	150	0	1569	0	0	0	0	0	0	0	0	0	0	0	0	0
Parvimonas	0	0	0	0	0	0	0	0	0	100	0	0	105	0	132	0	0	64	99	134	0	0	51	164	0	119	81	113	107	102	87	0	98	43	0	117
JAGORB01	0	0	0	0	0	0	398	0	0	0	0	446	0	0	0	0	0	0	0	0	0	454	0	0	0	0	0	0	0	0	0	417	0	0	0	0
JACABE01	0	0	0	0	0	0	86	0	0	221	0	69	43	0	38	34	49	34	47	49	41	80	212	61	0	54	64	83	91	56	50	78	54	42	0	76
Clostridium_Z	0	0	0	0	0	0	0	0	0	112	0	0	120	0	107	49	50	66	103	196	0	0	30	217	0	66	40	48	38	41	65	0	103	51	160	48
Paenibacillus_G	0	0	0	0	0	0	112	0	0	85	0	107	42	0	46	0	0	0	149	211	0	108	161	72	0	109	41	46	38	41	54	112	33	45	42	53
Rhodopirellula	0	0	0	0	0	0	62	0	0	0	0	49	64	0	77	0	0	0	360	662	0	72	73	106	0	127	0	0	0	0	0	54	0	0	0	0
CAG-582	0	0	0	0	0	0	41	0	0	188	0	0	110	0	92	53	54	63	71	67	0	0	68	143	0	74	89	99	95	85	81	44	73	37	0	79
Asanoa	0	0	0	0	0	0	116	0	0	0	0	124	0	0	0	0	0	0	207	355	0	123	60	75	0	512	0	0	0	0	0	129	0	0	0	0
Mailhella	0	0	0	0	0	0	95	0	0	66	0	126	0	0	0	0	0	0	170	303	0	101	276	48	0	102	35	39	57	0	42	121	35	33	0	51
Uliginosibacterium	0	0	0	0	0	0	404	0	0	0	0	421	0	0	0	0	0	0	0	0	0	432	39	0	0	0	0	0	0	0	0	404	0	0	0	0
UBA1140	0	0	0	0	0	0	53	0	0	150	0	75	67	0	65	45	45	56	56	66	0	62	174	98	0	58	76	94	85	75	68	48	64	40	0	75
CADEFT01	0	0	0	0	0	0	128	0	0	0	0	134	37	0	44	0	0	0	245	521	0	129	139	82	0	124	0	0	0	0	0	111	0	0	0	0
Butyricicoccus	0	0	0	0	0	0	84	0	0	84	0	104	46	0	36	0	40	0	88	179	0	108	277	99	0	87	0	0	45	0	47	100	150	0	64	53
Quadrisphaera	0	0	0	0	0	0	124	0	0	0	0	145	0	0	0	0	0	0	258	398	0	119	82	85	0	343	0	0	0	0	0	136	0	0	0	0
Gp6-AA40	0	0	0	0	0	0	95	0	0	0	0	132	0	0	41	0	0	0	246	549	0	111	82	132	0	192	0	0	0	0	0	109	0	0	0	0
CFX2	0	0	0	0	0	0	153	0	0	41	0	170	0	0	0	0	0	0	258	437	0	141	102	80	0	109	0	0	0	0	40	155	0	0	0	0
MT110	0	0	0	0	0	0	96	0	0	0	0	39	0	0	0	0	0	0	0	0	236	42	1194	0	0	0	0	0	0	0	0	75	0	0	0	0
DSQQ01	0	0	0	0	0	0	170	0	0	59	0	155	0	0	0	0	0	0	156	319	0	168	71	339	0	86	0	0	0	0	0	154	0	0	0	0
MED-G14	0	0	0	0	0	0	43	0	31	208	0	0	78	0	62	40	64	50	59	65	0	0	71	106	0	68	102	102	112	73	70	0	90	50	45	87
RUG591	0	0	0	0	0	0	37	0	0	183	0	0	72	0	72	45	70	69	62	84	0	0	64	129	0	63	65	111	116	81	73	0	88	36	55	98
Nanogingivalis	0	0	0	0	0	0	0	0	0	0	0	0	0	0	0	0	0	0	0	0	69	0	1555	0	0	0	0	0	0	0	0	48	0	0	0	0
Kluyvera	0	0	0	0	0	0	86	0	0	58	0	98	0	0	121	0	0	0	109	249	0	90	188	0	143	208	85	0	0	70	89	0	0	0	0	77
JALNZU01	0	0	0	0	0	0	124	0	0	103	0	126	0	0	0	0	0	0	78	94	84	146	362	0	0	0	46	80	54	44	51	104	48	55	0	70
UBA10085	0	530	0	0	0	0	0	0	0	0	0	0	0	0	0	0	0	0	0	0	0	0	0	0	0	0	0	0	0	0	0	0	0	1137	0	0
Borkfalkia	0	0	0	0	0	0	92	0	67	413	0	81	0	0	0	0	0	0	93	170	0	96	144	53	0	64	44	56	52	32	35	89	33	0	0	52
Sutcliffiella_A	0	0	0	0	0	0	46	0	39	130	0	41	65	0	67	39	57	42	100	123	0	44	105	103	0	94	59	64	72	55	66	44	46	44	55	65
SZUA-430	0	0	0	0	0	0	209	0	0	0	0	517	0	0	0	0	0	0	97	178	0	288	36	36	0	85	0	0	0	0	0	218	0	0	0	0
JAGHEK01	0	0	0	0	0	0	0	0	0	41	0	0	57	0	51	40	65	46	164	240	0	0	0	316	0	190	0	0	0	133	57	0	46	34	141	42
Carnobacterium_A	0	0	0	0	0	0	44	0	42	307	0	44	51	0	65	0	49	75	105	107	0	48	81	111	0	72	48	72	88	74	50	0	61	0	0	67
JAHIKV01	0	0	0	0	0	0	0	0	0	0	0	0	0	0	0	0	0	0	266	591	0	0	0	86	0	716	0	0	0	0	0	0	0	0	0	0
Hodarchaeum	0	0	0	0	0	0	65	0	46	198	0	45	50	0	57	0	37	33	47	64	0	57	77	95	0	74	86	100	80	64	87	52	63	45	36	100
Aquella	0	0	0	0	0	0	90	0	0	142	0	73	60	0	54	42	61	0	94	81	0	69	89	110	0	73	63	66	81	56	85	77	73	40	0	79
Ensifer	0	0	0	0	0	0	118	0	0	0	0	121	0	0	37	0	0	0	233	415	0	119	94	60	0	172	0	0	0	0	0	116	0	57	79	36
Klenkia	0	0	0	0	0	0	94	0	0	0	0	138	0	0	0	0	0	0	219	390	0	118	75	83	0	430	0	0	0	0	0	108	0	0	0	0
Trinickia	0	0	0	0	0	0	138	0	0	0	0	168	0	0	0	0	0	0	189	431	0	142	122	73	0	127	0	0	0	0	0	139	0	48	77	0
Scatosoma	0	0	0	0	0	0	107	0	33	110	0	94	35	0	33	0	49	34	72	125	0	106	181	89	0	64	46	40	56	46	64	102	47	35	32	51
UMGS1613	0	0	0	0	0	0	45	0	0	168	0	0	93	0	82	59	57	83	77	72	0	0	63	158	0	95	57	80	101	58	69	0	68	56	46	63
Laribacter	0	0	0	0	0	0	0	0	0	0	0	0	0	0	0	0	0	0	0	0	0	0	1649	0	0	0	0	0	0	0	0	0	0	0	0	0
Georgenia	0	0	0	0	0	0	135	0	0	0	0	130	0	0	0	0	0	0	227	414	0	143	93	93	0	301	0	0	0	0	0	110	0	0	0	0
Labilibaculum	0	0	0	0	0	0	75	0	46	185	0	48	54	0	44	34	0	41	46	69	41	58	224	80	0	51	58	72	69	60	63	61	59	37	0	69
Desulfomonile	0	0	0	0	0	0	0	0	0	0	0	0	0	0	0	0	0	0	0	95	0	0	0	0	0	1549	0	0	0	0	0	0	0	0	0	0
JG1575	0	0	0	0	0	0	84	0	0	0	0	0	0	0	0	0	0	0	0	0	329	0	1231	0	0	0	0	0	0	0	0	0	0	0	0	0
Alicycliphilus	0	0	0	0	0	0	80	0	0	0	0	302	0	0	0	0	0	0	126	282	0	264	434	0	0	66	0	0	0	0	0	88	0	0	0	0
Baekduia	0	0	0	0	0	0	81	0	0	0	0	78	0	0	0	0	0	0	447	572	0	87	35	70	0	195	0	0	0	0	0	77	0	0	0	0
UBA2284	0	0	0	0	0	0	54	0	0	121	0	0	46	0	70	42	58	56	83	114	0	54	280	90	0	63	51	70	68	60	47	0	48	44	53	67
UBA8515	0	0	0	0	0	0	285	0	0	116	0	220	0	0	0	0	0	0	0	36	0	245	140	40	0	0	38	49	51	35	49	248	48	0	0	39
Sporofaciens	0	0	0	0	0	0	84	0	0	139	0	68	0	0	0	0	0	69	74	119	0	78	186	159	0	100	61	67	70	75	61	78	73	0	0	77
UBA1066	0	0	0	0	0	0	130	0	0	53	0	93	0	0	0	0	0	0	145	216	42	116	270	68	0	107	0	38	36	36	42	107	41	48	0	48
PFJX01	0	0	0	0	0	0	149	0	0	0	0	217	0	0	40	0	0	0	163	350	0	192	224	49	0	133	0	0	0	0	0	118	0	0	0	0
Kaistia	0	0	0	0	0	0	95	0	0	0	0	129	51	0	52	0	0	0	233	410	0	114	93	69	0	250	0	0	0	0	0	100	0	0	39	0
Rivularia	0	0	0	0	0	0	42	0	0	184	0	33	73	0	53	33	48	52	51	80	0	39	88	80	0	51	83	100	107	76	91	36	71	53	46	63
RBC074	0	0	0	0	0	0	312	0	0	37	0	293	0	0	0	0	0	0	91	152	0	326	39	0	0	55	0	0	0	0	0	325	0	0	0	0
UBA2386	0	0	0	0	0	0	114	0	0	0	0	178	0	0	0	0	0	0	246	480	0	149	88	86	0	179	0	0	0	0	0	108	0	0	0	0
Haloquadratum	0	0	0	0	0	0	0	0	112	1428	0	0	0	0	0	0	0	0	0	0	0	0	0	0	0	0	0	42	41	0	0	0	0	0	0	0
RGIG2000	0	0	0	0	0	0	73	0	0	124	0	46	67	0	62	44	43	80	69	77	0	55	130	95	0	47	81	75	71	63	72	62	48	40	44	54
Ga0077553	0	0	0	0	0	0	100	0	0	0	0	121	89	0	92	0	0	0	243	446	0	116	84	74	0	142	0	0	0	0	0	114	0	0	0	0
Archangium	0	0	0	0	0	0	122	0	0	0	0	127	0	0	0	0	0	0	230	410	0	136	75	85	0	296	0	0	0	0	0	105	0	0	35	0
ER4	0	0	0	0	0	0	108	0	0	0	171	126	0	0	0	0	0	0	165	281	0	125	341	50	0	124	0	32	0	0	0	94	0	0	0	0
Virgisporangium	0	0	0	0	0	0	115	0	0	0	0	137	0	0	0	0	0	0	174	302	0	135	73	64	0	483	0	0	0	0	0	133	0	0	0	0
Lacinutrix	0	0	0	0	0	0	54	0	0	150	0	54	58	0	57	0	47	58	72	39	0	51	72	94	0	49	90	105	105	85	73	57	76	63	0	107
Cloacimonas	0	0	0	0	0	0	0	0	0	34	0	0	0	0	0	0	0	0	0	0	0	0	123	0	0	0	0	0	0	0	0	0	0	1457	0	0
CAG-115	0	0	0	0	0	0	112	0	0	126	0	94	40	0	46	0	36	35	68	116	0	81	257	61	0	74	41	34	52	50	45	110	42	42	0	51
Natrinema	0	0	0	0	0	0	124	0	0	35	0	145	0	0	0	0	0	0	192	336	0	150	99	102	0	182	55	0	0	0	61	131	0	0	0	0
Pseudomonas_F	0	0	0	0	0	0	121	0	0	0	0	143	0	0	68	0	0	0	168	405	0	153	182	62	0	165	0	0	0	0	0	139	0	0	0	0
SXOA01	0	0	0	0	0	0	0	0	0	0	0	0	0	0	0	0	0	0	387	1016	0	0	0	103	0	98	0	0	0	0	0	0	0	0	0	0
JAGOGN01	0	0	0	0	0	0	0	0	0	0	0	0	0	0	0	0	0	0	0	0	81	0	1523	0	0	0	0	0	0	0	0	0	0	0	0	0
Scybalousia	0	0	0	0	0	0	47	0	0	155	0	0	80	0	72	73	78	93	40	74	0	0	67	119	0	68	68	95	96	59	72	0	78	50	46	71
Halorussus	0	0	0	0	0	0	114	0	0	0	0	121	0	0	0	0	0	0	169	341	0	120	62	105	139	156	0	0	0	0	53	104	114	0	0	0
JAFUXM01	0	0	0	0	0	0	82	0	32	206	0	60	42	0	36	0	0	36	58	88	37	66	153	42	0	63	52	66	78	58	50	66	65	57	30	74
Mesonia	0	0	0	0	0	0	64	0	0	159	0	52	58	0	50	42	49	57	66	74	0	60	106	81	0	60	94	66	75	63	81	45	55	52	0	85
Alteraurantiacibacter	0	0	0	0	0	0	140	0	0	0	0	140	46	0	53	0	0	0	204	368	0	129	123	71	0	170	0	0	0	0	0	147	0	0	0	0
JAADJA01	0	0	0	0	0	0	104	0	0	159	0	123	37	0	35	0	37	38	39	44	33	119	172	66	0	46	56	63	67	53	54	83	57	46	0	60
Psychrilyobacter	0	0	0	0	0	0	0	0	0	101	0	0	83	0	98	43	57	67	54	89	0	35	51	110	0	103	68	96	78	90	73	0	78	63	70	83
Phytohabitans	0	0	0	0	0	0	100	0	0	0	0	131	0	0	0	0	0	0	186	328	0	121	51	72	0	491	0	0	0	0	0	109	0	0	0	0
Leeuwenhoekiella	0	0	0	0	0	0	72	0	64	206	0	54	48	0	0	0	0	0	53	87	0	67	153	65	0	105	75	66	78	66	83	63	53	59	0	70
Peptacetobacter	0	0	0	0	0	0	0	0	0	37	0	0	84	0	75	64	53	54	165	153	0	0	75	266	0	119	0	0	0	94	52	0	52	49	122	72
SURF-52	0	0	0	0	0	0	0	0	0	0	0	0	0	0	0	0	0	0	70	193	0	0	50	0	0	1271	0	0	0	0	0	0	0	0	0	0
Muricomes	0	0	0	0	0	0	70	0	0	89	0	79	74	0	71	0	0	55	80	168	0	66	222	153	0	75	36	40	50	51	46	63	50	0	0	46
UMGS1322	0	0	0	0	0	0	0	47	81	1335	0	0	0	0	0	0	0	0	0	0	0	0	51	0	0	0	0	34	33	0	0	0	0	0	0	0
Specibacter	0	0	0	0	0	0	134	0	0	0	0	159	0	0	0	0	0	0	187	341	0	142	138	80	0	200	0	0	0	0	41	156	0	0	0	0
CTSoil-043	0	0	0	0	0	0	59	0	0	0	0	98	0	0	0	0	0	0	357	534	0	75	0	178	0	202	0	0	0	0	0	75	0	0	0	0
Tatlockia	0	0	0	0	0	0	64	0	0	146	0	53	41	0	36	0	42	39	93	146	0	59	86	79	0	47	71	86	96	83	102	40	53	41	0	73
Xylanimonas	0	0	0	0	0	0	102	0	0	0	0	124	0	0	0	0	0	0	225	422	0	119	82	85	0	295	0	0	0	0	0	119	0	0	0	0
UBA6448	0	0	0	0	0	0	0	0	0	183	0	0	112	0	68	61	72	60	47	58	0	0	51	104	0	74	93	105	128	71	77	0	89	42	0	78
UBA3855	44	49	55	0	47	36	100	0	51	120	0	65	35	0	0	0	0	0	69	136	0	74	150	49	0	49	43	61	61	35	45	79	31	33	0	55
Jannaschia	0	0	0	0	0	0	126	0	0	0	0	133	80	0	62	0	0	0	189	340	0	138	85	82	0	184	0	0	0	0	0	152	0	0	0	0
Fictibacillus	0	0	0	0	0	0	59	0	33	132	0	57	55	0	57	0	45	52	73	98	0	62	107	88	0	95	54	57	71	63	59	36	43	55	42	77
Tetrasphaera_A	0	0	0	0	0	0	92	0	0	0	0	554	0	0	0	0	0	0	99	171	0	374	71	0	0	126	0	0	0	0	0	80	0	0	0	0
UBA6984	0	0	0	0	0	0	48	0	0	151	0	51	65	0	55	0	49	57	59	63	0	0	161	100	0	56	73	106	88	63	77	0	62	42	42	99
34-128	0	0	0	0	0	0	67	0	0	282	0	0	91	0	57	41	0	51	69	94	0	0	67	98	0	186	62	72	81	51	78	0	60	0	0	60
Avimonas	0	0	0	0	0	0	249	0	0	0	0	190	0	0	0	0	0	0	0	84	0	275	400	0	0	55	0	0	0	0	0	313	0	0	0	0
Hoeflea	0	0	0	0	0	0	93	0	0	0	0	100	68	0	74	0	0	0	204	391	0	107	141	53	0	169	0	0	0	0	0	102	0	0	62	0
CAJXSO01	0	0	0	0	0	0	0	0	0	0	0	0	0	0	0	263	198	0	0	46	0	0	0	0	163	362	80	0	0	0	209	0	80	129	0	33
Agathobaculum	0	0	0	0	0	0	116	0	0	0	0	118	0	0	0	0	0	0	212	228	0	147	258	51	0	113	0	0	0	0	0	129	191	0	0	0
UBA5018	0	0	0	0	0	0	0	0	0	0	0	0	563	0	651	0	0	61	84	67	0	0	0	0	0	0	0	0	0	0	76	0	0	0	61	0
Anaerotruncus	0	0	0	0	0	0	173	0	0	46	0	113	0	0	0	0	0	0	94	230	58	136	366	107	0	94	0	0	0	0	0	145	0	0	0	0
Ga0077550	0	0	0	0	0	0	140	0	0	0	0	158	0	0	0	0	0	0	216	399	0	151	69	86	0	183	0	0	0	0	0	158	0	0	0	0
Agitococcus	0	0	0	0	0	0	228	0	0	0	0	570	0	0	0	0	0	0	0	0	0	561	0	0	0	0	0	0	0	0	0	200	0	0	0	0
Bog-756	0	0	0	0	0	0	117	0	0	0	0	145	0	0	0	0	0	0	243	386	0	120	88	102	0	193	0	0	0	0	50	113	0	0	0	0
GCA-016699145	0	0	0	0	0	0	420	0	0	0	0	328	0	0	0	0	0	0	0	0	0	451	0	0	0	0	0	0	0	0	0	357	0	0	0	0
MED-G13	0	0	0	0	0	0	58	0	0	170	0	44	73	0	48	35	34	42	54	68	0	50	81	83	0	69	99	79	83	69	67	40	57	43	43	66
KM106-2	0	0	0	0	0	0	43	0	0	103	0	0	59	0	48	41	44	43	72	129	0	0	103	154	0	67	48	47	53	57	107	37	133	47	67	53
Fen-1039	0	0	0	0	0	0	86	0	0	0	0	100	0	0	0	0	0	0	226	343	0	107	60	186	0	348	0	0	0	0	0	98	0	0	0	0
UBA3402	0	0	0	0	0	0	84	0	0	184	0	63	0	0	0	0	0	0	54	123	0	81	216	90	0	102	59	58	65	61	48	72	43	57	0	93
Ochrobactrum	0	0	0	0	0	0	62	0	0	0	0	62	0	0	0	0	0	0	80	175	0	41	157	0	0	919	0	0	0	0	0	55	0	0	0	0
UMGS1696	0	0	0	0	0	0	137	0	0	65	0	120	37	0	36	0	0	0	107	180	0	125	233	55	0	122	0	0	33	49	38	133	44	0	0	35
WH-5701	48	0	0	0	0	0	0	0	0	0	0	0	251	0	275	0	0	0	222	255	0	55	35	0	0	112	0	0	0	0	156	45	0	0	94	0
Terrabacter	0	0	0	0	0	0	115	0	0	0	0	145	0	0	0	0	0	0	193	367	0	163	72	99	0	282	0	0	0	0	0	107	0	0	0	0
Mesobacillus	0	0	0	0	0	0	67	0	37	109	0	52	39	0	50	0	39	46	47	97	0	56	133	77	35	90	54	65	66	63	70	49	57	39	45	61
JADJWR01	0	0	0	0	0	0	0	0	0	0	0	46	0	0	0	0	0	0	65	1302	0	37	0	44	0	48	0	0	0	0	0	0	0	0	0	0
Lentibacillus	0	0	0	0	0	0	67	0	31	189	0	36	44	0	0	37	53	54	62	92	0	38	113	64	76	39	65	69	67	60	79	51	62	0	33	60
Conexibacter	0	0	0	0	0	0	88	0	0	0	0	97	0	0	0	0	0	0	356	525	0	78	33	77	0	193	0	0	0	0	0	93	0	0	0	0
Methanothrix_A	0	0	0	0	0	0	0	0	0	0	0	0	0	0	0	0	0	0	0	144	0	0	0	0	0	0	0	0	0	0	0	0	0	1046	107	238
Nevskia	0	0	0	0	0	0	116	0	0	0	0	161	42	0	0	0	0	0	222	426	0	142	94	68	0	149	0	0	0	0	0	113	0	0	0	0
Knoellia	0	0	0	0	0	0	118	0	0	0	0	226	0	0	0	0	0	0	147	264	0	170	66	71	0	298	0	0	0	0	0	99	0	0	73	0
CAG-170	0	0	0	0	0	0	136	0	0	0	0	149	0	0	0	0	0	0	160	255	0	104	419	71	0	77	0	0	0	0	0	161	0	0	0	0
Inconstantimicrobium	0	0	0	0	0	0	0	0	0	68	0	0	132	0	137	44	46	83	99	220	0	0	0	233	0	51	32	0	0	46	48	0	62	39	141	51
Rhodopila	0	0	0	0	0	0	109	0	0	0	0	135	42	0	56	0	0	0	189	393	0	118	96	82	0	162	0	0	0	0	0	113	0	0	34	0
RUG410	0	0	0	0	0	0	61	0	0	169	0	60	42	0	41	0	0	0	61	81	0	62	128	70	0	73	76	115	98	100	57	67	57	48	0	63
Stappia	0	0	0	0	0	0	100	0	0	0	0	119	56	0	0	0	0	0	245	393	0	96	93	91	0	180	0	0	0	0	0	102	0	0	53	0
Frigoribacterium	0	0	0	0	0	0	98	0	0	0	0	134	0	0	0	0	0	0	205	397	0	97	117	84	0	303	0	0	0	0	0	90	0	0	0	0
Pseudorhodoferax	0	0	0	0	0	0	124	0	0	0	0	183	44	0	0	0	0	0	191	348	0	201	110	70	0	129	0	0	0	0	0	123	0	0	0	0
Actinophytocola	0	0	0	0	0	0	114	0	0	0	0	141	0	0	0	0	0	0	219	333	0	145	57	80	0	307	0	0	0	0	0	123	0	0	0	0
Gimesia	0	0	0	0	0	0	45	0	0	78	0	38	51	0	52	0	0	0	261	517	0	50	63	96	0	92	0	32	0	33	33	43	35	0	0	0
Chlamydophila	0	0	0	0	0	0	0	0	0	39	0	0	0	0	0	0	0	0	0	0	0	0	0	57	0	0	170	302	356	209	79	0	139	42	0	124
CAIPEB01	0	0	0	0	0	0	0	0	0	0	0	0	0	0	0	0	0	0	295	988	0	0	0	80	0	152	0	0	0	0	0	0	0	0	0	0
SCMT01	0	0	0	0	0	0	137	0	0	0	0	181	0	0	0	0	0	0	182	346	0	138	157	68	0	171	0	0	0	0	0	134	0	0	0	0
Herbidospora	0	0	0	0	0	0	118	0	0	0	0	148	0	0	0	0	0	0	184	395	0	110	80	90	0	273	0	0	0	0	0	116	0	0	0	0
Serinicoccus	0	0	0	0	0	0	105	0	0	0	0	146	0	0	0	0	0	0	204	318	0	129	81	80	0	339	0	0	0	0	0	109	0	0	0	0
UBA184	0	0	0	0	0	0	98	0	0	0	0	210	0	0	0	0	0	0	227	342	0	147	70	79	0	190	0	0	0	0	0	148	0	0	0	0
Mucispirillum	0	0	0	0	0	0	47	0	0	158	0	0	82	0	53	0	40	39	49	80	0	0	56	110	0	61	77	94	101	92	83	34	83	47	39	86
Protaetiibacter	0	0	0	0	0	0	114	0	0	0	0	106	0	0	0	0	0	0	186	387	0	95	122	68	0	317	0	0	0	0	0	115	0	0	0	0
RUG13868	0	0	0	0	0	0	0	0	0	202	0	0	85	0	95	0	57	64	56	116	0	0	53	162	0	81	62	80	81	70	77	0	62	46	0	60
Methanobacterium_D	0	0	0	0	0	0	42	0	0	135	0	0	62	0	49	36	40	35	81	127	0	34	59	79	0	56	68	97	101	67	74	38	67	72	0	89
Onthoplasma	0	0	0	0	0	0	42	0	0	181	0	0	60	0	68	0	54	52	55	77	0	59	64	120	0	87	70	88	86	57	72	0	59	50	39	68
IMCC26077	0	0	0	0	0	0	0	0	0	0	0	0	0	0	0	0	0	0	0	0	0	0	0	0	0	0	0	0	0	0	1281	0	226	0	0	0
Phil12	0	0	0	0	0	0	57	0	0	137	0	57	52	0	54	0	48	0	57	55	62	0	179	96	0	51	51	70	73	64	70	59	67	41	45	61
Anaeromonas	0	0	0	0	0	0	37	0	0	111	0	0	65	0	76	40	58	66	83	125	0	0	56	167	0	87	48	52	62	64	59	0	68	50	75	57
Faecalimonas	0	0	0	0	0	0	84	0	0	124	0	0	68	0	0	0	55	43	120	129	0	89	127	143	0	48	49	43	48	0	49	56	55	42	83	49
Clostridium_AU	0	0	0	0	0	0	0	0	0	89	0	0	127	0	129	0	0	82	108	193	0	0	57	227	0	103	0	42	36	0	0	0	61	59	138	52
UBA1096	0	0	0	0	0	0	74	0	0	0	0	101	0	0	63	0	0	0	244	420	0	88	68	76	0	182	47	0	0	0	63	74	0	0	0	0
UBA12158	436	489	0	0	0	0	0	0	0	33	0	0	0	0	0	0	0	0	0	241	0	0	0	0	0	0	0	0	0	0	0	0	0	73	130	98
Erysipelothrix	0	0	0	0	0	0	58	0	43	205	0	0	55	0	58	0	46	57	72	129	0	0	128	104	0	47	35	38	45	42	50	49	53	53	79	53
Sporomusa	0	0	0	0	0	0	66	0	0	103	0	74	43	0	0	0	0	0	54	89	38	57	390	71	0	56	41	59	52	62	37	73	60	43	0	30
JAFKFJ01	0	0	0	0	0	0	78	0	0	0	0	118	126	0	145	0	0	0	172	400	0	92	65	78	0	149	0	0	0	0	0	73	0	0	0	0
Anaerosalibacter	0	0	0	0	0	0	0	0	0	90	0	0	87	0	116	0	0	56	107	209	0	0	50	185	0	101	0	53	56	60	80	0	72	0	108	66
Pontiella	0	0	0	0	0	0	335	0	0	36	0	91	0	0	0	0	0	0	97	187	0	108	185	0	0	73	0	0	0	0	0	382	0	0	0	0
Luteitalea	0	0	0	0	0	0	75	0	0	0	0	98	0	0	0	0	0	0	221	563	0	83	63	114	0	185	0	0	0	0	0	91	0	0	0	0
Eubacterium_I	0	0	0	0	0	0	76	0	0	90	0	100	0	0	0	0	0	49	72	149	0	96	180	90	0	76	43	62	59	53	51	74	66	50	0	57
Vicingus	0	0	0	0	0	0	60	0	0	135	0	213	41	0	37	0	0	0	49	45	0	124	149	65	0	39	55	58	68	52	70	56	52	54	0	69
Ornithinibacter	0	0	0	0	0	0	0	0	0	0	0	783	0	0	0	0	0	0	0	64	0	318	242	0	0	84	0	0	0	0	0	0	0	0	0	0
1XD42-69	0	0	0	0	0	0	88	0	0	101	0	81	0	0	0	0	0	68	76	93	0	62	197	137	0	95	51	56	0	42	56	67	47	97	0	77
Saccharicrinis	0	0	0	0	0	0	44	0	0	166	0	40	56	0	43	33	32	40	41	45	38	40	196	77	0	48	58	78	83	63	46	44	54	42	31	52
Embleya	0	0	0	0	0	0	91	0	0	0	0	106	0	0	0	0	0	0	145	280	0	101	58	74	92	188	0	0	0	0	269	83	0	0	0	0
Ilumatobacter	0	0	0	0	0	0	125	0	0	0	0	132	0	0	0	0	0	0	182	365	0	126	50	93	0	174	0	0	0	0	116	123	0	0	0	0
JALHLM01	0	0	0	0	0	0	0	0	0	0	0	0	0	0	0	0	0	0	289	1110	0	0	0	33	0	53	0	0	0	0	0	0	0	0	0	0
Sulfurospirillum_A	0	0	0	0	0	0	49	0	0	79	0	165	37	0	35	0	0	0	53	43	0	161	426	47	0	0	37	51	48	43	53	54	41	0	0	63
SXON01	0	0	0	0	0	0	92	0	0	0	0	134	0	0	0	0	0	0	227	427	0	124	76	88	0	198	0	0	0	0	0	116	0	0	0	0
CAINVV01	0	0	0	0	0	0	72	0	0	104	0	63	0	0	0	0	0	0	40	65	93	72	791	0	0	0	0	37	0	0	0	75	33	34	0	0
Roseiarcus	0	0	0	0	0	0	118	0	0	0	0	126	43	0	47	0	0	0	214	365	0	94	75	72	0	170	0	0	0	0	0	115	0	39	0	0
Sporolactobacillus	0	0	0	0	0	0	54	0	0	87	0	60	0	0	0	41	36	58	62	85	0	59	96	55	249	89	57	51	57	50	77	45	34	33	0	43
AR12	0	0	0	0	0	0	71	0	0	0	0	91	0	0	0	0	0	0	227	621	0	101	0	116	0	251	0	0	0	0	0	0	0	0	0	0
UBA1234	0	0	0	0	0	0	56	0	0	153	0	0	80	0	99	37	0	0	114	131	0	51	59	186	0	0	57	79	59	59	60	54	56	41	0	47
Pleomorphomonas	0	0	0	0	0	0	95	0	0	0	0	106	58	0	54	0	0	0	237	370	0	99	106	54	0	209	0	0	0	0	0	87	0	0	0	0
Aquisphaera	0	0	0	0	0	0	42	0	0	0	0	59	0	0	0	0	0	0	344	777	0	53	0	53	0	96	0	0	0	0	0	51	0	0	0	0
Paenibacillus_B	0	0	0	0	0	0	77	0	0	120	0	54	49	0	42	0	0	0	84	147	0	74	118	76	0	91	45	49	56	54	60	72	63	49	42	53
CAIUPE01	0	0	0	0	0	0	0	0	0	0	0	0	0	0	0	0	0	0	0	50	0	0	0	0	0	0	0	0	0	0	1266	0	156	0	0	0
Silvanigrella	0	0	0	0	0	0	51	0	0	163	0	46	33	0	45	39	39	30	56	45	0	52	73	93	0	55	83	87	118	64	82	39	69	49	0	59
UMGS1124	0	0	0	0	0	0	0	0	0	173	0	0	73	0	75	0	55	81	68	68	0	0	53	109	0	67	73	73	110	64	88	0	93	58	0	85
Amaricoccus	0	0	0	0	0	0	72	0	0	0	0	98	0	0	0	0	0	0	237	454	0	111	126	92	0	170	0	0	0	0	0	103	0	0	0	0
JAADGE01	0	0	0	0	0	0	39	0	0	174	0	39	53	0	32	0	0	33	65	66	0	41	118	78	0	45	86	83	100	70	81	32	89	54	0	85
Pelethomonas	0	0	0	0	0	0	120	0	0	43	0	116	0	0	0	0	0	0	132	235	0	106	342	65	0	124	0	0	0	0	0	138	0	0	0	42
Succinispira	0	0	0	0	0	0	0	0	0	0	0	0	0	0	0	0	0	0	0	0	0	0	108	0	0	0	0	0	0	0	0	0	1355	0	0	0
NK4A136	0	0	0	0	0	0	80	0	36	109	0	61	0	0	39	0	0	39	60	108	0	63	153	88	0	65	54	75	64	51	48	62	52	46	45	60
UMGS1585	0	0	0	0	0	0	49	0	0	126	0	0	73	0	40	39	0	0	0	63	0	0	100	114	0	54	93	139	140	110	78	0	86	51	0	102
Onthomonas	0	0	0	0	0	0	129	0	0	47	0	101	0	0	0	0	0	0	153	220	0	101	332	76	0	146	0	0	0	0	0	102	0	0	0	49
Herbivorax	0	0	0	0	0	0	65	0	0	78	0	0	74	0	80	0	0	64	66	91	0	0	91	147	0	0	60	85	75	62	52	57	64	70	62	109
Yoonia	0	0	0	0	0	0	115	0	0	44	0	113	56	0	84	0	0	0	128	227	0	112	136	39	0	138	34	0	0	57	54	114	0	0	0	0
Caccosoma	0	0	0	0	0	0	0	0	0	179	0	0	69	0	78	0	56	48	77	100	0	0	79	129	0	83	75	79	68	57	65	0	65	43	43	58
Mitsuaria	0	0	0	0	0	0	111	0	0	0	0	183	0	0	0	0	0	0	196	352	0	166	70	58	0	171	0	0	0	0	0	100	0	0	42	0
GCA-016699365	0	0	0	0	0	0	391	0	0	0	0	374	0	0	0	0	0	0	0	0	0	358	0	0	0	0	0	0	0	0	0	326	0	0	0	0
Kineosporia	0	0	0	0	0	0	111	0	0	0	0	116	0	0	0	0	0	0	170	310	0	121	77	75	0	355	0	0	0	0	0	112	0	0	0	0
DSDH01	0	0	0	0	0	0	0	0	0	0	0	0	0	0	0	0	0	0	0	52	0	0	0	0	0	0	0	0	0	0	0	0	0	1395	0	0
SKHV01	0	0	0	0	0	0	73	0	0	118	0	60	0	0	0	0	0	0	37	43	66	74	402	43	0	43	38	50	42	53	38	60	43	92	0	71
Brumimicrobium	0	0	0	0	0	0	45	0	0	133	0	56	39	0	46	34	44	42	56	41	0	57	119	56	0	55	91	94	72	59	49	50	48	47	32	77
JAGRBY01	0	0	0	0	0	0	72	0	0	46	0	38	0	0	0	0	0	0	104	219	0	66	55	109	0	44	68	114	138	87	66	53	47	33	0	83
Rubinisphaera	0	0	0	0	0	0	39	0	0	59	0	48	44	0	0	0	0	0	291	621	0	49	51	104	0	84	0	0	0	0	0	51	0	0	0	0
NORP36	0	0	0	0	0	0	0	0	46	169	0	0	77	0	63	0	56	44	0	86	0	0	105	103	0	80	65	102	106	67	76	0	75	42	0	78
JABLTI01	0	0	0	0	0	0	36	0	40	202	0	30	49	0	37	42	40	44	58	48	0	0	56	60	0	53	88	75	106	69	76	0	69	36	30	88
Photorhabdus	0	0	0	0	0	0	33	0	0	148	0	0	46	0	45	0	40	35	39	63	0	48	82	64	0	62	71	76	65	55	58	31	63	126	63	114
DYJE01	0	0	0	0	0	0	0	0	0	0	0	0	0	0	0	0	0	0	0	0	107	0	1318	0	0	0	0	0	0	0	0	0	0	0	0	0
Capnocytophaga	0	0	0	0	0	0	53	0	0	137	0	53	47	0	0	33	0	40	55	63	0	55	128	94	0	55	88	77	91	62	56	63	63	45	0	66
Brevefilum	95	67	0	0	0	0	49	0	0	41	0	47	0	0	0	0	0	0	52	132	0	55	56	0	0	0	31	41	35	33	0	35	36	345	86	185
WYBL01	0	0	0	0	0	0	51	0	0	0	0	47	0	0	0	0	0	0	188	445	0	55	0	202	0	383	0	0	0	0	0	50	0	0	0	0
GWE2-42-39	0	0	0	0	0	0	746	0	0	0	0	0	0	0	0	0	0	0	0	0	0	0	116	0	0	0	0	0	0	0	0	556	0	0	0	0
Oribacterium	0	0	0	0	0	0	71	0	0	89	0	50	62	0	47	37	39	44	74	155	0	47	181	99	0	63	42	42	46	0	50	58	41	40	0	41
WQXQ01	0	0	0	0	0	0	75	0	0	138	0	66	46	0	50	30	30	0	63	72	0	87	119	69	0	55	61	62	73	55	44	74	48	35	0	66
AG-414-E02	0	0	0	0	0	0	0	0	0	101	0	0	54	0	34	0	34	34	47	49	0	0	34	66	0	48	118	160	153	133	108	0	104	41	0	100
GCA-2699125	0	0	0	0	0	0	136	0	0	35	0	172	0	0	0	0	0	0	170	269	0	162	76	203	0	63	0	0	0	0	0	130	0	0	0	0
Clostridium_AG	0	0	0	0	32	0	0	0	0	50	0	0	116	0	112	32	36	52	67	181	0	0	0	194	0	41	35	46	41	33	38	0	64	43	142	61
Ornithinimicrobium	0	0	0	0	0	0	101	0	0	0	0	95	0	0	0	0	0	0	165	264	0	85	67	66	0	494	0	0	0	0	0	78	0	0	0	0
MVYY01	0	0	0	0	0	0	0	0	0	35	0	0	0	0	0	0	0	0	0	0	46	0	219	0	0	0	0	0	0	0	0	0	0	754	0	361
JAGOBP01	0	0	0	0	0	0	921	0	0	0	0	34	0	0	0	0	0	0	46	57	0	68	0	0	0	0	0	0	0	0	0	287	0	0	0	0
Tepidibacter_A	0	0	0	0	0	0	0	0	0	58	0	0	53	0	54	42	43	47	91	137	0	0	32	177	0	73	49	61	49	105	48	0	83	52	89	67
RUG740	0	0	0	0	0	0	113	0	0	40	0	115	0	0	0	0	0	0	150	215	0	119	294	66	0	104	0	40	0	0	0	116	36	0	0	0
Leptospira_B	0	0	0	0	0	0	65	0	0	122	0	65	36	0	34	0	0	0	57	54	0	75	76	55	0	58	100	105	113	87	62	46	78	39	0	79
Methylosinus	0	0	0	0	0	0	87	0	0	0	0	83	43	0	41	0	0	0	210	454	0	89	62	66	0	156	0	0	0	0	0	76	0	0	35	0
Campylobacter_B	0	0	0	0	0	0	38	0	0	123	0	43	58	0	54	34	45	49	53	67	0	53	122	77	0	51	68	74	67	47	64	0	60	41	44	69
GWA2-32-17	0	0	0	0	0	0	71	0	0	146	0	46	43	0	31	0	37	38	39	34	0	46	114	48	0	59	72	111	88	76	70	45	76	43	0	67
Paenibacillus_S	0	0	0	0	0	0	75	0	0	113	0	78	43	0	32	35	32	32	67	114	0	70	110	69	0	91	34	58	52	52	47	67	35	38	0	55
UBA10103	0	0	0	0	0	0	287	0	0	30	0	323	0	0	0	0	0	0	46	64	0	315	56	0	0	0	0	0	0	0	0	275	0	0	0	0
2-12-FULL-64-23	0	0	0	0	0	0	89	0	0	0	0	157	0	0	0	0	0	0	163	393	0	192	143	47	0	105	0	0	0	0	0	104	0	0	0	0
Palsa-744	0	0	0	0	0	0	77	0	0	0	0	99	0	0	0	0	0	0	282	454	0	93	44	105	0	143	0	0	0	0	0	94	0	0	0	0
62-47	0	0	0	0	0	0	78	0	0	0	0	101	0	0	0	0	0	0	191	467	0	103	46	58	0	176	0	0	0	0	0	70	0	0	100	0
GWA2-66-18	0	0	0	0	0	0	111	0	0	0	0	150	0	0	0	0	0	0	193	377	0	124	77	78	0	150	0	0	0	0	0	128	0	0	0	0
RZYX01	0	0	0	0	0	0	0	0	0	0	0	0	0	0	0	0	0	0	0	0	0	0	882	222	0	0	0	0	0	0	0	138	0	146	0	0
UBA6055	0	0	0	0	0	0	153	0	0	0	0	126	0	0	0	0	0	0	186	356	0	139	126	65	0	86	0	0	0	0	31	118	0	0	0	0
Cognatazoarcus	0	0	0	0	0	0	82	0	0	0	0	144	0	0	0	0	0	0	180	396	0	137	150	62	0	141	0	0	0	0	0	90	0	0	0	0
Butyricimonas	0	0	0	0	0	0	66	0	0	121	0	93	0	0	0	0	0	0	65	78	43	82	235	95	0	0	54	69	57	47	49	59	62	45	0	62
Methylovirgula	457	226	0	0	0	0	0	0	0	0	0	0	0	0	0	0	0	0	49	277	0	32	0	0	0	0	0	0	0	0	0	0	0	0	132	208
Gaiella	0	0	0	0	0	0	0	0	0	0	0	44	0	0	0	0	0	0	379	460	0	59	0	303	0	89	0	0	0	0	0	45	0	0	0	0
Thiohalocapsa	0	0	0	0	0	0	96	0	0	0	0	136	0	0	38	0	0	0	179	366	0	116	101	68	43	134	0	0	0	0	0	101	0	0	0	0
JANLFZ01	0	0	0	0	0	0	0	0	0	0	0	0	0	0	0	0	0	0	290	652	0	0	0	86	0	347	0	0	0	0	0	0	0	0	0	0
JAHFSX01	0	0	0	0	0	0	156	0	0	0	0	0	0	0	0	0	0	0	0	67	0	33	938	0	0	0	0	0	0	0	0	180	0	0	0	0
Paraprevotella	0	0	0	0	0	0	73	0	0	86	0	51	0	0	0	0	0	0	78	157	58	73	284	69	0	54	0	47	37	40	48	59	73	37	0	45
GCA-016700315	0	0	0	0	0	0	412	0	0	0	0	322	0	0	0	0	0	0	0	0	0	284	0	0	0	0	0	0	0	0	0	349	0	0	0	0
Udaeobacter	0	0	0	0	0	0	74	0	0	44	0	124	0	0	0	0	0	0	229	427	0	90	72	86	0	121	0	0	0	0	0	99	0	0	0	0
Arthrobacter_B	0	0	0	0	0	0	106	0	0	0	0	130	0	0	0	0	0	0	193	331	0	134	94	67	0	190	0	0	0	0	0	118	0	0	0	0
Limnoglobus	0	0	0	0	0	0	74	0	0	0	0	92	0	0	0	0	0	0	310	584	0	88	0	43	0	93	0	0	0	0	0	78	0	0	0	0
UBA11452	0	0	0	0	0	0	277	0	0	0	0	40	0	0	0	0	0	0	37	66	0	40	597	0	0	35	0	0	0	0	0	266	0	0	0	0
Pseudopelobacter	0	0	0	0	0	0	0	0	0	0	0	0	0	0	0	0	0	0	0	0	0	0	1355	0	0	0	0	0	0	0	0	0	0	0	0	0
Okeania	0	0	0	0	0	0	36	0	0	152	0	39	67	0	50	0	41	38	65	54	0	36	65	63	0	78	67	73	69	56	69	0	64	61	47	65
Fen-999	0	0	0	0	0	0	127	0	0	0	0	288	0	0	0	0	0	0	80	169	0	324	152	0	0	54	0	0	0	0	0	160	0	0	0	0
JAEUMD01	0	0	0	0	0	0	0	0	0	0	0	44	0	0	0	0	0	0	451	688	0	0	0	70	0	101	0	0	0	0	0	0	0	0	0	0
Amylibacter	0	0	0	0	0	0	70	0	0	83	0	72	68	0	62	0	0	0	67	114	0	75	105	59	0	97	53	60	57	37	94	68	67	0	0	45
MB-PLM-2	0	0	0	0	0	0	0	0	0	0	0	0	0	0	0	0	0	0	372	771	0	0	0	207	0	0	0	0	0	0	0	0	0	0	0	0
UBA5195	0	0	0	0	0	0	176	0	0	0	0	213	0	0	0	0	0	0	119	209	0	272	72	60	0	79	0	0	0	0	0	149	0	0	0	0
JAEUOS01	0	0	0	0	0	0	33	0	0	0	0	42	0	0	0	0	0	0	52	124	0	54	0	47	0	34	97	155	158	109	67	0	74	101	0	201
Nitrobacter	0	0	0	0	0	0	45	0	0	0	0	69	94	0	86	0	0	0	179	401	0	63	0	45	0	144	0	0	0	0	0	43	0	70	104	0
GWA1-54-10	0	0	0	0	0	0	288	0	0	0	0	314	0	0	0	0	0	0	0	0	0	345	45	0	0	0	0	0	0	0	0	343	0	0	0	0
Leisingera	0	0	0	0	0	0	104	0	0	0	0	113	0	0	88	0	0	0	167	285	0	103	147	66	0	146	0	0	0	0	0	113	0	0	0	0
Bin94	0	0	0	0	0	0	96	0	0	0	0	103	0	0	0	0	0	0	214	365	0	99	87	69	0	200	0	0	0	0	0	99	0	0	0	0
Saccharomonospora	0	0	0	0	0	0	113	0	0	0	0	104	0	0	0	0	0	0	182	325	0	115	79	57	0	248	0	0	0	0	0	108	0	0	0	0
SZUA-584	0	0	0	0	0	0	94	0	0	32	0	61	0	0	0	0	0	0	54	84	0	57	263	0	34	35	46	42	74	64	73	92	65	56	34	68
Alkaliphilus_B	0	0	0	0	0	0	0	0	0	101	0	0	57	0	58	39	55	70	69	124	0	0	55	139	0	52	47	54	59	67	45	0	70	52	68	47
Fen-1258	0	0	0	0	0	0	74	0	0	162	0	67	40	0	0	34	40	46	37	50	0	59	95	55	0	52	61	62	71	48	60	64	56	0	33	60
JADJXA01	0	0	0	0	0	0	215	0	0	0	0	225	0	0	0	0	0	0	84	322	0	134	43	87	0	0	0	0	0	0	0	213	0	0	0	0
CAG-267	0	0	0	0	0	0	59	0	0	109	0	47	47	0	0	0	34	40	46	51	0	47	188	65	0	55	61	63	68	55	65	53	62	40	0	66
XYD2-FULL-39-9	0	0	0	0	0	0	306	0	0	0	0	357	0	0	0	0	0	0	0	0	0	382	0	0	0	0	0	0	0	0	0	275	0	0	0	0
40CM-4-65-16	0	0	0	0	0	0	87	0	0	68	0	107	0	0	0	0	0	0	218	359	0	115	52	97	0	131	0	0	0	0	0	85	0	0	0	0
Acidocella	0	0	0	0	0	0	101	0	0	0	0	119	71	0	66	0	0	0	165	295	0	114	107	51	0	131	0	0	0	0	0	95	0	0	0	0
RUG563	0	0	0	0	0	0	130	0	0	37	0	111	0	0	0	0	0	0	132	208	0	115	274	62	0	96	0	0	0	0	0	108	0	0	0	41
Francisella	0	0	0	0	0	0	50	0	0	126	0	0	48	0	46	40	47	53	42	49	0	0	47	84	0	43	77	89	95	63	54	38	73	40	38	71
Enterococcus_D	0	0	0	0	0	0	0	0	0	42	0	0	0	0	0	0	0	0	0	0	0	0	48	0	0	1223	0	0	0	0	0	0	0	0	0	0
Oliverpabstia	0	0	0	0	0	0	89	0	0	75	0	0	0	0	0	0	0	0	0	156	156	60	441	88	0	0	0	0	0	44	62	82	0	59	0	0
Gulosibacter	0	0	0	0	0	0	100	0	0	0	0	103	0	0	0	0	0	0	139	263	0	93	305	63	0	171	0	0	0	0	0	74	0	0	0	0
JAHDCE01	0	0	0	0	0	0	48	0	35	175	0	32	40	0	34	37	47	33	48	51	0	45	80	61	0	34	63	71	70	50	67	33	48	35	0	73
Jiella	0	0	0	0	0	0	89	0	0	0	0	112	0	0	0	0	0	0	203	351	0	121	84	57	0	191	0	0	0	0	0	99	0	0	0	0
Inquilinus	0	0	0	0	0	0	110	0	0	0	0	106	0	0	0	0	0	0	210	358	0	97	68	69	0	170	0	0	0	0	0	116	0	0	0	0
Methylibium	0	0	0	0	0	0	96	0	0	0	0	155	0	0	0	0	0	0	127	328	0	143	62	0	0	105	0	0	0	0	0	119	0	0	168	0
Noviherbaspirillum	0	0	0	0	0	0	106	0	0	0	0	115	0	0	0	0	0	0	160	309	0	136	179	55	0	110	0	0	0	0	36	97	0	0	0	0
Tautonia	0	0	0	0	0	0	68	0	0	0	0	58	0	0	0	0	0	0	258	581	0	59	40	69	0	108	0	0	0	0	0	62	0	0	0	0
UBA11490	0	0	0	0	0	0	49	0	0	144	0	0	58	0	46	39	46	41	43	69	0	35	43	95	0	48	68	86	72	49	50	0	64	44	34	80
51-20	0	0	0	0	0	0	0	0	0	0	0	0	0	0	0	0	0	0	0	0	0	0	1303	0	0	0	0	0	0	0	0	0	0	0	0	0
UMGS1491	0	0	0	0	0	0	63	0	0	146	0	0	0	0	34	38	0	43	69	63	0	36	72	93	0	46	78	74	75	72	52	56	82	52	0	57
WYBA01	0	0	0	0	0	0	78	0	0	89	0	86	0	0	0	0	0	0	229	297	0	101	40	73	0	200	0	0	0	0	0	107	0	0	0	0
JADJRG01	0	0	0	0	0	0	99	0	0	0	0	152	0	0	0	0	0	0	214	334	0	116	49	50	0	167	0	0	0	0	0	119	0	0	0	0
JAGPHI01	0	0	0	0	0	0	0	0	0	0	0	0	0	0	0	0	0	0	0	0	0	0	1298	0	0	0	0	0	0	0	0	0	0	0	0	0
Aminobacter	0	0	0	0	0	0	93	0	0	0	0	83	0	0	0	0	0	0	229	274	0	108	58	47	0	95	0	0	0	0	0	78	0	132	98	0
Bin61	0	0	0	0	0	0	73	0	0	0	0	106	0	0	0	0	0	0	201	412	0	117	0	88	0	182	0	0	0	0	0	116	0	0	0	0
AG-422-B15	0	0	0	0	0	0	50	0	0	139	0	0	43	0	54	42	0	44	52	54	0	36	60	72	0	71	69	70	90	63	60	35	77	39	0	74
Thermomonospora	0	0	0	0	0	0	98	0	0	0	0	103	0	0	0	0	0	0	169	308	0	125	54	69	0	259	0	0	0	0	0	109	0	0	0	0
AP-15	0	0	0	0	0	0	89	0	0	0	0	89	0	0	34	0	0	0	182	391	0	89	81	68	0	140	0	0	0	0	0	93	0	36	0	0
Lacibacter	0	0	0	0	0	0	77	0	0	117	0	83	35	0	0	0	0	0	36	68	0	72	164	48	0	0	43	66	56	54	74	53	43	73	44	86
Streptobacillus	0	0	0	0	0	0	0	0	0	111	0	0	55	0	70	50	61	65	77	106	0	0	49	122	0	54	69	45	61	40	57	0	46	39	63	49
JAGOOR01	0	0	0	0	0	0	288	0	0	0	0	309	0	0	0	0	0	0	0	0	0	389	0	0	0	0	0	0	0	0	0	303	0	0	0	0
QWPT01	0	0	0	0	0	0	83	0	0	0	0	94	0	0	0	0	0	0	144	311	0	97	56	91	0	128	0	0	0	0	175	99	0	0	0	0
Marinitoga	0	0	0	0	0	0	0	0	0	144	0	0	56	0	63	36	44	46	52	73	0	0	63	80	0	64	61	86	80	69	59	0	58	32	40	71
Diaphorobacter_A	0	0	0	0	0	0	99	0	0	0	0	175	0	0	0	0	0	0	140	240	74	162	214	0	0	78	0	0	0	0	0	94	0	0	0	0
Flavonifractor	0	0	0	0	0	0	124	0	0	0	0	102	0	0	0	0	0	0	167	229	0	92	351	0	0	124	0	0	0	0	0	85	0	0	0	0
JADJKB01	0	0	0	0	0	0	71	0	0	0	0	199	0	0	0	0	0	0	164	323	0	118	49	50	0	199	0	0	0	0	0	100	0	0	0	0
RUG11977	0	0	0	0	0	0	64	0	0	117	0	49	51	0	0	0	36	0	52	84	0	59	128	66	0	51	55	58	67	70	57	42	54	43	0	67
Methyloversatilis	0	0	0	0	0	0	129	0	0	0	0	168	0	0	0	0	0	0	137	287	0	168	144	42	0	80	0	0	0	0	0	111	0	0	0	0
UBA9949	0	0	0	0	0	0	0	0	0	0	0	0	0	0	0	0	0	0	0	57	0	0	0	0	0	0	0	0	0	0	0	0	0	1209	0	0
Clavibacter	0	0	0	0	0	0	89	0	0	0	0	107	0	0	0	0	0	0	195	335	0	97	90	65	0	207	0	0	0	0	0	80	0	0	0	0
Smithella	0	0	0	0	0	0	73	0	0	107	0	69	0	0	0	0	39	0	99	181	0	73	156	58	0	63	0	45	39	36	44	57	0	71	0	52
Didemnitutus	0	0	0	0	0	0	100	0	0	0	0	89	0	0	0	0	0	0	183	359	0	93	97	58	0	140	0	0	0	0	0	99	0	44	0	0
Limnocylindrus	0	0	0	0	0	0	0	0	0	0	0	0	0	0	0	0	0	0	57	115	0	0	0	0	0	0	0	0	0	0	946	0	143	0	0	0
RUG806	0	0	0	0	0	0	80	0	0	96	0	71	0	0	0	0	37	0	75	120	0	72	160	56	0	71	36	45	52	43	38	83	40	39	0	47
CAG-433	0	0	0	0	0	0	0	0	0	145	0	0	107	0	75	0	52	72	0	120	0	0	48	155	0	0	68	97	82	52	63	0	75	0	0	50
BJGN01	0	0	0	0	0	0	0	0	0	30	0	0	0	0	0	0	0	0	0	0	0	0	0	0	0	0	0	0	0	0	1038	0	193	0	0	0
Xanthomonas_A	0	0	0	0	0	0	88	0	0	0	0	113	0	0	0	0	0	0	167	337	0	112	127	51	0	138	0	0	0	0	0	126	0	0	0	0
BOG-234	0	0	0	0	0	0	116	0	0	0	0	129	0	0	0	0	0	0	201	333	0	126	88	49	0	107	0	0	0	0	0	110	0	0	0	0
UBA1794	0	0	0	0	0	0	0	0	0	0	0	0	0	0	0	0	0	0	0	0	0	0	1259	0	0	0	0	0	0	0	0	0	0	0	0	0
Natronomonas	0	0	0	0	0	0	99	0	0	0	0	114	0	0	0	0	0	0	165	294	0	115	78	72	0	154	0	0	0	0	73	93	0	0	0	0
UBA10438	0	0	0	0	0	0	168	0	0	0	0	431	0	0	0	0	0	0	0	0	0	305	0	0	35	76	38	0	0	0	71	132	0	0	0	0
Acrocarpospora	0	0	0	0	0	0	107	0	0	0	0	104	0	0	0	0	0	0	170	276	0	118	76	69	0	229	0	0	0	0	0	105	0	0	0	0
UBA2093	0	0	0	0	0	0	62	0	0	0	0	53	0	0	0	0	0	0	71	108	0	51	38	0	0	65	36	0	0	0	543	58	169	0	0	0
JAGOXX01	0	0	0	0	0	0	0	0	0	0	0	0	0	0	0	0	0	0	0	0	0	0	1253	0	0	0	0	0	0	0	0	0	0	0	0	0
CAG-488	0	0	0	0	0	0	82	0	0	112	0	60	50	0	44	0	0	0	54	56	0	57	208	71	0	62	46	56	62	48	0	80	57	0	0	45
Clostridium_AK	0	0	0	0	0	0	0	0	0	60	0	0	88	0	96	39	47	70	57	132	0	0	35	155	0	57	34	44	35	40	38	0	54	37	89	43
Paucibacter_A	0	0	0	0	0	0	73	0	0	0	0	198	0	0	45	0	0	0	145	258	0	205	95	0	0	95	0	0	0	0	0	91	0	0	44	0
Haloferula	0	0	0	0	0	0	92	0	0	0	0	91	0	0	0	0	0	0	197	360	0	102	114	71	0	124	0	0	0	0	0	97	0	0	0	0
UBA1221	0	0	0	0	0	0	57	0	0	151	0	0	59	0	49	0	51	55	46	47	0	0	85	90	0	57	61	82	73	67	50	0	62	41	0	65
AWTP1-13	0	0	0	0	0	0	67	0	0	0	0	74	0	0	0	0	0	0	234	458	0	57	47	121	0	135	0	0	0	0	0	54	0	0	0	0
Ornithospirochaeta	0	0	0	0	0	0	65	0	0	111	0	59	40	0	43	0	0	0	68	96	0	69	131	60	0	64	40	43	34	38	46	84	36	34	33	53
Scatomorpha	0	0	0	0	0	0	80	0	0	0	0	86	0	0	0	0	0	0	119	215	0	100	387	55	0	106	0	0	0	0	0	94	0	0	0	0
Bordetella_A	0	0	0	0	0	0	91	0	0	0	0	141	0	0	0	0	0	0	159	296	0	149	92	59	0	141	0	0	0	0	0	108	0	0	0	0
UBA6669	0	0	0	0	0	0	65	0	0	0	0	251	0	0	0	0	0	0	154	316	0	153	86	39	0	70	0	0	0	0	0	101	0	0	0	0
Catenibacterium	0	0	0	0	0	0	0	0	0	70	0	0	80	0	0	0	0	0	584	250	0	0	107	143	0	0	0	0	0	0	0	0	0	0	0	0
Paramuribaculum	0	0	0	0	0	0	77	0	35	131	0	86	0	0	0	0	0	0	73	122	38	73	185	52	0	72	0	41	39	32	46	52	39	0	0	39
Tagaea	0	0	0	0	0	0	78	0	0	0	0	109	38	0	37	0	0	0	177	309	0	96	89	53	0	145	0	0	0	0	0	98	0	0	0	0
Crossiella	0	0	0	0	0	0	97	0	0	0	0	121	0	0	0	0	0	0	163	280	0	105	68	70	0	224	0	0	0	0	0	100	0	0	0	0
Parafilimonas	0	0	0	0	0	0	49	0	0	120	0	57	34	0	38	0	0	0	57	58	0	49	126	76	0	38	50	65	57	50	47	42	55	72	0	88
CAADGU01	0	0	0	0	0	0	98	0	0	0	0	88	0	0	0	0	0	0	101	250	0	112	66	371	0	49	0	0	0	0	0	92	0	0	0	0
Gallimonas	0	0	0	0	0	0	130	0	0	52	0	107	0	0	0	0	0	0	125	201	0	111	186	54	0	103	0	0	0	0	0	124	0	34	0	0
Ornithinicoccus	0	0	0	0	0	0	87	0	0	0	0	126	0	0	0	0	0	0	143	267	0	138	71	64	0	207	0	0	0	0	0	122	0	0	0	0
UBA1568	0	0	0	0	0	0	224	0	0	0	0	308	0	0	0	0	0	0	0	0	0	418	0	0	0	0	0	0	0	0	0	273	0	0	0	0
Solibacillus	0	0	0	0	0	0	53	0	85	115	0	44	60	0	46	0	46	57	0	79	0	0	66	75	0	58	48	72	68	62	48	0	53	37	0	50
Salinicola	0	0	0	0	0	0	107	0	0	0	0	131	0	0	0	0	0	0	158	324	0	116	88	42	0	140	0	0	0	0	0	114	0	0	0	0
Pararheinheimera	0	0	0	0	0	0	44	0	0	45	0	73	37	0	0	0	0	46	52	67	0	81	112	39	64	61	45	42	37	38	92	53	36	32	52	72
Hyphomicrobium_A	0	0	0	0	0	0	33	0	0	0	0	42	0	0	0	0	0	0	259	486	0	35	0	259	0	103	0	0	0	0	0	0	0	0	0	0
JACPPG01	0	0	0	0	0	0	0	0	0	0	0	0	0	0	0	0	0	0	294	737	0	0	0	79	0	106	0	0	0	0	0	0	0	0	0	0
Riemerella	0	0	0	0	0	0	0	0	0	38	0	0	0	0	0	0	0	0	0	0	0	0	50	0	179	0	75	0	0	0	791	0	83	0	0	0
SSA4	0	0	0	0	0	0	42	0	0	0	0	45	0	0	0	0	0	0	124	748	0	55	0	86	0	68	0	0	0	0	0	46	0	0	0	0
JADHUC01	0	0	0	0	0	0	0	0	0	0	0	0	0	0	0	0	0	0	308	599	0	0	0	197	0	110	0	0	0	0	0	0	0	0	0	0
UBA11704	0	0	0	0	0	0	259	0	0	54	0	330	0	0	0	0	0	0	0	0	0	294	0	0	0	0	0	0	0	0	0	277	0	0	0	0
UBA1181	0	0	0	0	0	0	44	0	0	146	0	48	0	0	0	0	0	0	53	63	0	61	159	82	0	47	45	67	75	69	54	57	42	43	0	58
CAG-877	0	0	0	0	0	0	48	0	0	199	0	0	64	0	50	40	42	42	45	70	0	0	58	104	0	58	44	55	68	54	67	0	51	0	0	52
Yeosuana	0	0	0	0	0	0	59	0	0	131	0	49	36	0	0	0	0	0	45	47	0	70	104	72	0	55	57	71	64	50	80	48	65	39	0	68
Miniphocaeibacter	0	0	0	0	0	0	0	0	0	90	0	0	61	0	55	0	56	56	57	65	0	0	119	111	0	53	38	42	52	46	42	0	57	152	0	57
Cryptosporangium	0	0	0	0	0	0	95	0	0	0	0	111	0	0	0	0	0	0	155	259	0	84	42	58	0	337	0	0	0	0	0	67	0	0	0	0
Anatilimnocola	0	0	0	0	0	0	0	0	0	0	0	0	0	0	0	0	0	0	280	705	0	0	0	59	0	163	0	0	0	0	0	0	0	0	0	0
Clostridioides_A	0	0	0	0	0	0	0	0	0	50	0	0	43	0	52	0	38	31	109	129	0	0	0	197	0	112	0	30	0	92	47	0	54	36	112	75
Sphaerotilus	0	0	0	0	0	0	83	0	0	0	0	193	0	0	0	0	0	0	132	326	0	141	97	46	0	100	0	0	0	0	0	87	0	0	0	0
GCA-003244245	0	0	0	0	0	0	84	261	0	0	0	85	0	0	0	0	0	0	107	263	0	83	43	45	0	144	0	0	0	0	0	90	0	0	0	0
Bacteriovorax	0	0	0	0	0	0	139	0	0	89	0	100	0	0	0	0	0	0	44	55	0	109	84	45	0	39	49	58	45	40	60	153	45	0	0	51
M0103	0	0	0	0	0	0	61	0	35	141	0	70	38	0	0	0	0	0	0	46	0	67	111	51	0	55	42	49	65	55	115	33	74	36	0	59
WGA-3G	0	0	0	0	0	0	84	0	0	104	0	79	46	0	0	0	0	0	83	109	0	73	104	53	0	51	36	48	50	39	46	75	30	43	0	48
Urechidicola	0	0	0	0	0	0	67	0	0	133	0	0	53	0	52	0	51	48	49	60	0	42	101	62	0	0	53	74	63	53	65	0	62	47	0	64
PALSA-600	0	0	0	0	0	0	67	0	0	0	0	73	0	0	0	0	0	0	272	364	0	77	42	150	0	95	0	0	0	0	0	58	0	0	0	0
Cyclobacterium	0	0	0	0	0	0	46	0	0	89	0	48	40	0	33	0	0	35	44	62	0	51	121	78	0	39	53	58	63	56	67	45	49	63	0	57
Mycoplana	0	0	0	0	0	0	67	0	0	0	0	102	0	0	0	0	0	0	181	365	0	79	73	87	0	152	0	0	0	0	0	88	0	0	0	0
JAHBXU01	0	0	0	0	0	0	42	0	0	0	0	0	0	0	0	0	0	0	319	615	0	51	0	74	0	90	0	0	0	0	0	0	0	0	0	0
UBA5456	0	0	0	0	0	0	103	0	0	0	0	0	0	0	0	0	0	0	0	69	82	51	777	0	0	0	0	0	0	0	0	109	0	0	0	0
Clostridium_D	0	0	0	0	0	0	0	0	0	0	0	0	109	0	108	0	0	44	101	198	0	0	0	242	0	103	0	0	0	42	43	0	45	0	116	39
40CM-4-68-19	0	0	0	0	0	0	100	0	0	75	0	103	0	0	0	0	0	0	164	293	0	102	64	71	0	126	0	0	0	0	0	91	0	0	0	0
Ruminococcus_C	0	0	0	0	0	0	80	0	0	97	0	62	0	0	0	0	0	0	62	84	0	92	161	68	0	58	39	59	46	44	47	73	51	0	0	63
Clostridium_Q	0	0	0	0	0	0	76	0	0	65	0	0	0	0	0	0	0	0	129	171	0	72	253	94	0	76	0	0	0	0	0	118	0	76	0	56
Henriciella	0	0	0	0	0	0	88	0	0	0	0	98	0	0	0	0	0	0	149	320	0	129	108	82	0	91	0	0	0	0	0	120	0	0	0	0
JAMLHN01	0	0	0	0	0	0	0	0	0	0	0	0	0	0	0	0	0	0	470	711	0	0	0	0	0	0	0	0	0	0	0	0	0	0	0	0
Bremerella	0	0	0	0	0	0	35	0	0	0	0	43	0	0	0	0	0	0	263	527	0	46	39	98	0	89	0	0	0	0	0	39	0	0	0	0
Sinomonas	0	0	0	0	0	0	108	0	0	0	0	108	0	0	0	0	0	0	158	284	0	108	69	62	0	198	0	0	0	0	0	82	0	0	0	0
QEUY01	0	0	0	0	0	0	138	0	0	0	0	53	0	0	0	0	0	0	311	469	0	54	0	0	0	44	0	0	0	0	0	108	0	0	0	0
Caproicibacter	0	0	0	0	0	0	84	0	0	41	0	71	0	0	0	0	0	0	61	123	0	67	325	40	155	68	0	0	0	0	55	87	0	0	0	0
Martelella	0	0	0	0	0	0	92	0	0	0	0	112	0	0	0	0	0	0	157	282	0	85	111	66	0	117	0	0	0	0	0	95	0	0	59	0
Pseudaminobacter	0	0	0	0	0	0	64	0	0	0	0	71	0	0	0	0	0	0	218	318	0	81	73	44	0	89	0	0	0	0	0	66	0	80	70	0
Niastella	0	0	0	0	0	0	53	0	0	120	0	47	0	0	0	0	0	0	51	75	0	69	94	39	0	45	45	70	48	55	59	49	46	67	51	91
F1-120-MAGs118	0	0	0	0	0	0	88	0	0	0	0	105	0	0	0	0	0	0	187	377	0	83	50	64	0	130	0	0	0	0	0	89	0	0	0	0
JABXKX01	0	0	0	0	0	0	41	0	0	82	0	42	39	0	45	0	41	49	48	63	0	55	100	126	0	62	0	36	41	40	35	40	41	34	59	54
UBA7173	0	0	0	0	0	0	98	0	0	65	0	84	0	0	0	0	0	0	123	261	0	76	148	60	0	118	0	36	0	0	0	99	0	0	0	0
Komagataeibacter	0	0	0	0	0	0	72	0	0	35	0	85	202	0	0	0	0	0	93	229	0	80	89	52	0	139	0	0	0	0	0	91	0	0	0	0
R-H-3	0	0	0	0	0	0	40	0	0	0	0	46	0	0	0	0	0	0	94	194	0	61	48	41	0	587	0	0	0	0	0	56	0	0	0	0
Acidovorax_C	0	0	0	0	0	0	56	0	0	0	0	232	0	0	0	0	0	0	91	159	0	169	361	0	0	0	0	0	0	0	0	98	0	0	0	0
Croceibacterium	0	0	0	0	0	0	103	0	0	0	0	105	34	0	0	0	0	0	164	298	0	98	82	66	0	120	0	0	0	0	0	96	0	0	0	0
Thalassospira	0	0	0	0	0	0	97	0	0	49	0	93	41	0	46	0	0	0	90	179	0	107	132	45	0	78	0	0	0	0	42	85	0	46	0	36
Olleya	0	0	0	0	0	0	47	0	0	148	0	0	53	0	41	39	47	50	41	44	0	0	73	63	0	61	66	95	64	50	67	0	43	0	0	74
Lutimonas	0	0	0	0	0	0	58	0	0	138	0	41	41	0	33	0	35	0	41	62	0	42	100	57	0	42	63	71	64	51	47	36	49	39	0	54
Ga0077530	0	0	0	0	0	0	61	0	0	0	0	67	0	0	0	0	0	0	185	434	0	59	54	106	0	148	0	0	0	0	0	49	0	0	0	0
UBA10428	0	0	0	0	0	0	74	0	0	121	0	54	0	0	0	0	0	0	38	53	47	77	177	58	0	37	60	42	48	36	50	64	49	31	0	47
JABWBV01	0	0	0	0	0	0	485	0	0	0	0	182	0	0	0	0	0	0	0	0	0	200	0	0	0	0	0	0	0	0	0	296	0	0	0	0
UBA2664	0	0	0	0	0	0	57	0	36	157	0	71	0	0	0	0	0	0	67	80	0	63	87	52	0	43	59	64	48	47	50	36	54	36	0	54
UBA5066	0	0	0	0	0	0	70	0	0	0	0	58	0	0	0	0	0	0	156	357	0	60	106	93	0	195	0	0	0	0	0	66	0	0	0	0
TEKIR-8	0	0	0	0	0	0	31	0	0	144	0	0	57	0	49	32	45	36	47	45	0	0	50	63	0	34	79	81	85	47	61	0	62	48	0	61
Palsa-881	0	0	0	0	0	0	83	0	0	0	0	121	53	0	44	0	0	0	163	315	0	87	50	53	0	115	0	0	0	0	0	72	0	0	0	0
Lachnoclostridium_B	0	0	0	0	0	0	62	0	0	130	0	0	0	0	74	0	0	0	102	156	0	0	133	124	0	89	46	0	50	0	0	55	0	68	0	67
Niveispirillum	0	0	0	0	0	0	140	0	0	0	0	155	0	0	35	0	0	0	109	191	0	180	75	37	0	66	0	0	0	0	0	165	0	0	0	0
UBA11346	0	0	0	0	0	0	88	0	0	0	0	192	0	0	0	0	0	0	120	244	0	162	49	47	0	130	0	0	0	0	0	120	0	0	0	0
Angelakisella	0	0	0	0	0	0	112	0	0	46	0	89	0	0	0	0	0	0	90	136	0	63	314	60	0	71	0	0	0	0	0	84	45	0	0	42
OLB11	0	0	0	0	0	0	55	0	0	128	0	81	0	0	35	0	0	0	0	50	0	74	160	43	0	53	41	60	52	53	62	50	43	42	0	69
Wolbachia	0	0	0	0	0	0	35	0	0	150	0	0	42	0	0	38	35	34	43	42	0	37	53	63	0	0	69	85	80	64	59	33	66	31	32	60
UBA1179	0	0	0	0	0	0	63	0	0	101	0	64	0	0	0	0	0	0	44	91	35	47	196	57	0	35	38	41	54	38	35	62	36	50	0	63
UBA8316	0	0	0	0	0	0	51	0	0	120	0	36	0	0	48	0	0	0	51	58	0	44	82	76	0	0	84	80	86	64	76	0	67	49	0	75
Caproiciproducens	0	0	0	0	0	0	81	0	0	72	0	62	0	0	0	0	0	0	55	100	41	64	366	53	0	39	0	0	0	0	0	95	34	35	0	48
Endozoicomonas	0	0	0	0	0	0	65	0	0	106	0	70	38	0	33	0	0	0	61	77	0	73	114	35	48	61	50	33	44	45	46	64	32	0	0	49
JACRCK01	0	0	0	0	0	0	0	0	0	0	0	0	0	0	0	0	0	0	230	913	0	0	0	0	0	0	0	0	0	0	0	0	0	0	0	0
GCA-2402195	0	0	0	0	0	0	49	0	0	132	0	109	42	0	56	35	53	0	0	0	0	72	48	53	0	110	49	56	54	0	60	52	42	0	0	68
Fuerstiella	0	0	0	0	0	0	37	0	0	0	0	0	0	0	0	0	0	0	253	524	0	34	42	90	0	116	0	0	0	0	0	42	0	0	0	0
Tepidimonas	0	0	0	0	0	0	84	0	0	0	0	162	0	0	0	0	0	0	166	235	0	136	160	0	0	94	0	0	0	0	0	100	0	0	0	0
RBG-13-68-16	0	0	0	0	0	0	56	0	0	0	0	85	0	0	0	0	0	0	202	360	0	90	34	104	0	125	0	0	0	0	0	77	0	0	0	0
Xylophilus	0	0	0	0	0	0	70	0	0	0	0	139	0	0	0	0	0	0	170	264	0	179	96	59	0	87	0	0	0	0	0	68	0	0	0	0
UMGS872	0	0	0	0	0	0	0	0	0	73	0	0	0	0	0	0	0	0	0	0	0	0	1058	0	0	0	0	0	0	0	0	0	0	0	0	0
Moraxella	0	0	0	0	0	0	50	0	0	101	0	41	37	0	0	0	0	35	51	46	35	42	132	37	0	51	55	87	51	50	43	35	57	37	0	56
SKVR01	0	0	0	0	0	0	97	0	0	110	0	89	0	0	0	0	0	0	0	57	0	88	154	47	0	44	39	50	47	43	44	65	45	34	0	76
Oricola	0	0	0	0	0	0	68	0	0	0	0	83	0	0	0	0	0	0	199	383	0	82	58	51	0	131	0	0	0	0	0	72	0	0	0	0
MGIIa-L1	0	0	0	0	0	0	58	0	0	136	0	76	41	0	0	0	0	0	67	87	0	75	73	32	0	51	45	32	54	47	48	50	52	49	0	53
UBA3633	0	0	0	0	0	0	40	0	0	176	0	0	55	0	50	41	56	52	43	45	0	0	42	86	0	0	44	61	56	45	41	37	51	0	45	60
Ga0077527	0	0	0	0	0	0	91	0	0	0	0	115	0	0	38	0	0	0	112	293	0	110	115	39	0	100	0	0	0	0	37	75	0	0	0	0
Micrococcus	0	0	0	0	0	0	76	0	0	0	0	80	0	0	0	0	0	0	183	272	0	83	61	77	0	212	0	0	0	0	0	81	0	0	0	0
Actinocorallia	0	0	0	0	0	0	106	0	0	0	0	129	0	0	0	0	0	0	140	282	0	91	42	60	0	188	0	0	0	0	0	85	0	0	0	0
Waterburya	0	0	0	0	0	0	38	0	0	197	0	0	38	0	43	0	0	45	59	71	0	0	62	50	0	48	70	55	55	48	60	0	56	33	35	60
Skermanella	0	0	0	0	0	0	109	0	0	0	0	86	0	0	0	0	0	0	176	293	0	107	83	60	0	131	0	0	0	0	0	77	0	0	0	0
Aliivibrio	0	0	0	0	0	0	37	0	0	100	0	41	44	0	59	0	0	62	46	72	0	0	61	62	0	73	40	53	64	40	67	0	48	42	39	71
Hansschlegelia	0	0	0	0	0	0	73	0	0	0	0	91	0	0	0	0	0	0	164	384	0	80	48	68	0	149	0	0	0	0	0	63	0	0	0	0
JAGNNG01	0	0	0	0	0	0	30	0	0	0	0	670	0	0	0	0	0	0	33	64	0	323	0	0	0	0	0	0	0	0	0	0	0	0	0	0
Coprococcus	0	0	0	0	0	0	65	0	0	80	0	56	0	0	0	0	0	47	61	124	0	36	124	81	0	60	40	53	74	49	0	0	43	49	0	76
UBA4655	0	0	0	0	0	0	0	0	0	0	0	0	0	0	54	0	0	0	279	729	0	0	0	0	0	56	0	0	0	0	0	0	0	0	0	0
Azohydromonas	0	0	0	0	0	0	83	0	0	0	0	104	0	0	0	0	0	0	142	304	0	130	66	55	0	132	0	0	0	0	0	99	0	0	0	0
Lacunisphaera	0	0	0	0	0	0	80	0	0	0	0	112	0	0	0	0	0	0	133	312	0	124	106	59	0	97	0	0	0	0	0	92	0	0	0	0
MED-G138	0	0	0	0	0	0	73	0	0	0	0	97	0	0	0	0	0	0	169	293	0	84	45	74	0	185	0	0	0	0	0	95	0	0	0	0
Lactiplantibacillus	0	0	0	0	0	0	0	0	0	115	0	45	0	0	0	0	42	39	68	63	0	0	80	48	91	42	47	43	35	36	191	43	46	0	0	40
CAG-41	0	0	0	0	0	0	64	0	0	106	0	52	0	0	0	0	0	54	73	94	0	65	113	95	0	0	46	45	53	46	44	71	53	0	0	40
Elizabethkingia	0	0	0	0	0	0	37	0	0	198	0	0	42	0	52	0	39	33	54	57	0	34	91	63	0	47	42	50	56	35	49	0	34	41	0	59
Ga0077560	0	0	0	0	0	0	0	0	0	0	0	0	0	0	0	0	0	0	276	332	0	0	0	389	0	74	0	0	0	0	0	41	0	0	0	0
UBA1436	0	0	0	0	0	0	63	0	0	59	0	62	0	0	0	0	0	0	42	79	0	61	350	43	0	48	33	42	42	0	40	67	34	0	0	47
RUG592	0	0	0	0	0	0	57	0	0	122	0	38	0	0	0	0	0	36	39	56	0	38	112	63	0	42	60	64	72	52	44	62	58	42	0	54
PWXP01	0	0	0	0	0	0	0	0	0	0	0	0	0	0	0	0	0	0	225	525	0	0	0	102	0	258	0	0	0	0	0	0	0	0	0	0
UBA4971	0	59	0	0	0	0	0	0	0	0	0	0	0	0	0	0	0	0	0	0	0	0	0	0	0	0	0	0	0	0	0	0	0	1049	0	0
CADCWF01	0	0	0	0	0	0	51	0	0	0	0	62	0	0	0	0	0	0	310	355	0	55	33	48	0	79	0	0	0	0	0	56	0	0	56	0
Hyalangium	0	0	0	0	0	0	91	0	0	0	0	107	0	0	0	0	0	0	158	240	0	86	49	65	0	225	0	0	0	0	0	84	0	0	0	0
Thermophilibacter	0	0	0	0	0	0	79	0	0	0	0	103	0	0	0	0	0	0	165	268	0	103	59	96	0	140	0	0	0	0	0	91	0	0	0	0
Chromatium	0	0	0	0	0	0	59	0	0	0	0	66	0	0	0	0	0	0	55	148	0	86	50	0	353	108	0	0	0	0	109	69	0	0	0	0
UBA925	0	0	0	0	0	0	280	0	0	0	0	298	0	0	0	0	0	0	0	0	0	242	0	0	0	0	0	0	0	0	0	283	0	0	0	0
SCUS01	0	0	0	0	0	0	94	0	0	0	0	99	0	0	0	0	0	0	156	308	0	100	36	57	0	170	0	0	0	0	0	82	0	0	0	0
WTGL01	0	0	0	0	0	0	85	0	0	0	0	90	0	0	0	0	0	0	183	311	0	89	50	63	0	145	0	0	0	0	0	85	0	0	0	0
Eubacterium_J	0	0	0	0	0	0	62	0	0	111	0	0	49	0	0	0	0	57	43	91	0	0	158	111	0	0	41	53	52	61	48	60	0	53	0	51
SXWH01	0	0	0	0	0	0	104	0	0	0	0	79	0	0	0	0	0	0	168	349	0	69	64	43	0	80	0	0	0	0	46	95	0	0	0	0
Anaerobacillus	0	0	0	0	0	0	0	0	0	101	0	0	58	0	39	33	32	39	43	75	0	0	68	59	0	48	63	54	66	69	60	0	50	38	32	69
Hamadaea	0	0	0	0	0	0	71	0	0	0	0	82	0	0	0	0	0	0	124	264	0	83	54	56	0	296	0	0	0	0	0	65	0	0	0	0
Brocadia	0	0	0	0	0	0	130	0	0	67	0	115	0	0	0	0	0	0	0	67	49	92	241	42	0	0	37	42	47	0	0	130	36	0	0	0
Craterilacuibacter	0	0	0	0	0	0	0	0	0	0	0	35	0	0	0	0	0	251	47	79	0	39	55	49	539	0	0	0	0	0	0	0	0	0	0	0
Belnapia	0	0	0	0	0	0	58	0	0	0	0	67	144	0	96	0	0	0	141	236	0	71	48	49	0	130	0	0	0	0	0	54	0	0	0	0
Carboxylicivirga	0	0	0	0	0	0	52	0	0	136	0	49	0	0	0	0	41	0	30	39	0	57	169	72	0	38	36	52	57	44	58	36	32	46	0	49
Massilimicrobiota	0	0	0	0	0	0	0	0	0	104	0	0	155	0	100	0	55	52	78	117	0	0	45	134	0	60	0	0	46	0	0	0	42	0	62	43
CAITIQ01	0	0	0	0	0	0	80	0	0	0	0	91	0	0	0	0	0	0	139	252	0	102	42	69	0	224	0	0	0	0	0	92	0	0	0	0
Pseudogemmobacter	0	0	0	0	0	0	56	0	0	0	0	67	97	0	0	0	0	0	98	216	0	82	271	45	0	97	0	0	0	0	0	61	0	0	0	0
Cellulomonas_A	0	0	0	0	0	0	92	0	0	0	0	94	0	0	0	0	0	0	149	252	0	71	36	80	0	236	0	0	0	0	0	80	0	0	0	0
Opi-474	0	0	0	0	0	0	93	0	0	0	0	84	0	0	0	0	0	0	151	303	0	91	75	64	0	93	0	0	0	0	56	80	0	0	0	0
RUG11247	0	0	0	0	0	0	38	0	0	60	0	0	0	0	0	0	0	0	0	41	0	32	918	0	0	0	0	0	0	0	0	0	0	0	0	0
Pectobacterium	0	0	0	0	0	0	58	0	0	67	0	51	38	0	0	0	0	50	61	81	0	61	99	52	124	70	0	0	0	39	57	44	42	41	0	53
Sutterella	0	0	0	0	0	0	104	0	0	0	0	137	0	0	0	0	0	0	125	194	0	140	94	60	0	118	0	0	0	0	0	112	0	0	0	0
UBA5216	0	0	0	0	0	0	94	0	0	36	0	101	33	0	32	0	0	0	118	234	0	92	94	51	0	85	0	0	0	0	32	82	0	0	0	0
CAJOJO01	0	0	0	0	0	0	0	0	0	138	0	0	95	0	75	49	58	64	0	0	0	0	45	92	0	0	79	83	73	44	70	0	62	0	0	57
JAEZAS01	0	0	0	0	0	0	0	0	0	0	0	0	0	0	0	0	0	0	242	746	0	0	0	0	0	96	0	0	0	0	0	0	0	0	0	0
Aureimonas_A	0	0	0	0	0	0	68	0	0	0	0	85	0	0	0	0	0	0	189	295	0	93	62	74	0	138	0	0	0	0	0	79	0	0	0	0
Flavihumibacter	0	0	0	0	0	0	80	0	0	73	0	71	0	0	0	0	0	0	55	95	38	76	139	34	0	50	0	32	31	0	52	60	33	64	44	52
Marivirga	0	0	0	0	0	0	55	0	0	123	0	40	0	0	38	0	35	40	0	47	0	50	106	66	0	62	49	53	54	52	55	41	54	0	0	54
Kosakonia	0	0	0	0	0	0	65	0	0	0	0	68	66	0	80	0	0	0	80	107	0	115	108	59	61	103	0	0	0	0	87	71	0	0	0	0
Roseivivax	0	0	0	0	0	0	69	0	0	0	0	92	0	0	0	0	0	0	158	306	0	90	97	57	0	127	0	0	0	0	0	72	0	0	0	0
Marinisoma	0	0	0	0	0	0	48	0	0	118	0	0	55	0	51	0	43	0	0	64	0	0	50	89	0	64	62	100	105	48	79	0	42	0	0	50
Pseudotabrizicola	0	0	0	0	0	0	53	0	0	0	0	55	197	0	209	0	0	0	74	178	0	57	119	0	0	84	0	0	0	0	0	41	0	0	0	0
Weissella	0	0	0	0	0	0	40	0	0	132	0	0	36	0	0	0	49	37	54	46	0	39	77	82	0	41	43	43	47	58	54	33	44	50	0	62
CAG-1193	0	0	0	0	0	0	0	0	0	126	0	0	72	0	63	0	0	0	97	71	0	0	0	111	0	84	64	76	64	53	59	0	49	0	0	77
Cypionkella	0	0	0	0	0	0	58	0	0	0	0	71	202	0	193	0	0	0	80	167	0	54	104	0	0	81	0	0	0	0	0	54	0	0	0	0
Opitutus	0	0	0	0	0	0	89	0	0	0	0	70	0	0	0	0	0	0	149	292	0	85	107	53	0	134	0	0	0	0	0	85	0	0	0	0
F1-80-MAGs062	0	0	0	0	0	0	38	0	0	0	0	41	0	0	0	0	0	0	211	476	0	55	0	53	0	139	0	0	0	0	0	51	0	0	0	0
Oscillibacter	0	0	0	0	0	0	69	0	0	0	0	0	0	0	0	0	0	0	0	53	64	44	785	0	0	0	0	0	0	0	0	49	0	0	0	0
Rhodoblastus	0	0	0	0	0	0	54	0	0	0	0	85	0	0	0	0	0	0	155	347	0	69	77	66	0	117	0	0	0	0	0	58	0	0	33	0
Methanoregula	0	0	0	0	0	0	59	0	0	33	0	36	0	0	0	0	0	0	48	86	0	53	375	0	0	318	0	0	0	0	0	53	0	0	0	0
UBA2385	0	0	0	0	0	0	68	0	0	0	0	184	0	0	0	0	0	0	117	248	0	180	50	39	0	92	0	0	0	0	0	81	0	0	0	0
Daejeonella	0	0	0	0	0	0	46	0	0	111	0	61	38	0	33	0	0	0	45	53	0	49	108	52	0	43	52	56	66	51	60	31	50	0	0	52
JAAFHV01	0	0	0	0	0	0	109	0	0	0	0	91	0	0	0	0	0	0	163	182	0	111	41	39	0	114	0	0	0	0	0	101	0	55	0	51
PMG-095	0	0	0	0	0	0	83	0	0	0	0	107	0	0	0	0	0	0	185	254	0	99	52	55	0	139	0	0	0	0	0	82	0	0	0	0
Rhodoglobus	0	0	0	0	0	0	80	0	0	0	0	100	0	0	0	0	0	0	151	285	0	82	100	40	0	115	0	0	0	0	0	99	0	0	0	0
Pannonibacter	0	0	0	0	0	0	0	0	0	0	0	0	0	0	0	0	0	0	70	115	0	0	53	0	0	61	0	0	0	0	0	0	0	0	752	0
MB11C04	0	0	0	0	0	0	64	0	0	84	0	69	0	0	0	0	0	0	82	125	0	48	83	74	0	56	46	34	41	41	52	60	48	0	0	43
Thiomicrorhabdus	0	0	0	0	0	0	68	0	0	97	0	63	0	0	0	0	0	35	69	76	0	55	108	49	0	41	39	45	41	42	53	44	37	33	0	53
Actinoallomurus	0	0	0	0	0	0	79	0	0	0	0	88	0	0	0	0	0	0	136	248	0	105	55	64	0	203	0	0	0	0	0	69	0	0	0	0
RGIG8482	0	0	0	0	0	0	0	0	0	87	0	0	72	0	64	0	40	40	53	57	0	0	47	101	0	72	45	57	58	47	59	0	54	0	42	52
Prauserella	0	0	0	0	0	0	94	0	0	0	0	107	0	0	0	0	0	0	128	254	0	105	48	66	0	170	0	0	0	0	0	72	0	0	0	0
JACJXW01	0	0	0	0	0	0	53	0	0	92	0	77	0	0	0	0	0	0	101	131	0	63	76	50	0	50	33	40	60	45	48	56	38	0	0	30
RCIO01	0	0	0	0	0	0	80	0	0	0	0	90	0	0	0	0	0	0	152	310	0	67	59	55	0	147	0	0	0	0	0	82	0	0	0	0
Limimaricola	0	0	0	0	0	0	44	0	118	314	0	48	0	0	0	0	0	0	103	195	0	42	46	0	0	86	0	0	0	0	0	46	0	0	0	0
Archangium_A	0	0	0	0	0	0	72	0	0	0	0	128	0	0	0	0	0	0	139	274	0	104	59	45	0	135	0	0	0	0	0	86	0	0	0	0
DSUN01	0	0	0	0	0	0	38	0	0	0	0	60	0	0	0	0	0	0	114	228	0	44	40	65	0	87	47	52	53	56	0	47	0	47	0	61
Rifleibacterium	0	0	0	0	0	0	49	0	0	0	0	35	0	0	0	0	0	0	0	81	64	37	773	0	0	0	0	0	0	0	0	0	0	0	0	0
Methanobrevibacter_C	0	0	0	0	0	0	0	0	0	160	0	0	45	0	52	0	47	39	39	49	0	0	49	82	0	40	61	56	59	37	53	0	42	48	31	50
Rubellimicrobium	0	0	0	0	0	0	66	0	0	0	0	90	55	0	60	0	0	0	128	229	0	79	66	54	0	135	0	0	0	0	0	76	0	0	0	0
Rothia	0	0	0	0	0	0	96	0	0	0	0	90	0	0	0	0	0	0	129	225	0	98	103	43	0	157	0	0	0	0	0	97	0	0	0	0
CAG-448	0	0	0	0	0	0	98	0	0	65	0	72	0	0	37	0	0	0	68	106	0	72	171	59	0	73	0	0	34	33	31	86	0	0	0	33
Lachnoanaerobaculum	0	0	0	0	0	0	0	0	0	104	0	0	56	0	59	0	46	54	57	68	0	0	73	105	0	0	55	61	61	56	52	0	41	41	0	49
Capillimicrobium	0	0	0	0	0	0	44	0	0	0	0	58	0	0	0	0	0	0	254	386	0	47	0	72	0	126	0	0	0	0	0	49	0	0	0	0
UBA3207	0	0	0	0	0	0	0	0	0	133	0	0	74	0	0	0	0	0	66	106	0	66	114	82	0	0	49	55	61	48	65	0	72	0	0	45
Nitrogeniibacter	0	0	0	0	0	0	81	0	0	0	0	135	0	0	0	0	0	0	113	228	0	146	109	41	0	97	0	0	0	0	0	85	0	0	0	0
SXXZ01	0	0	0	0	0	0	75	0	0	0	0	84	0	0	0	0	0	0	156	340	0	77	78	0	0	101	0	0	0	0	50	74	0	0	0	0
Caldicellulosiruptor	0	0	0	0	0	0	46	0	0	94	0	0	58	0	48	0	36	36	50	67	0	43	60	70	0	41	50	57	50	41	45	46	37	0	0	60
JACKOM01	0	0	0	0	0	0	0	0	0	0	0	430	0	0	0	0	0	0	0	0	0	605	0	0	0	0	0	0	0	0	0	0	0	0	0	0
Planobispora	0	0	0	0	0	0	83	0	0	0	0	102	0	0	0	0	0	0	113	273	0	73	48	56	0	199	0	0	0	0	0	87	0	0	0	0
Sphingorhabdus_B	0	0	0	0	0	0	114	0	0	0	0	149	0	0	0	0	0	0	108	198	0	126	92	52	0	81	0	0	0	0	0	110	0	0	0	0
JAKAQB01	0	0	0	0	0	0	102	0	0	0	0	111	0	0	0	0	0	0	162	301	0	105	0	0	0	165	0	0	0	0	0	84	0	0	0	0
Rhodobaculum	0	0	0	0	0	0	49	0	0	0	0	74	62	0	90	0	0	0	134	244	0	63	74	44	0	138	0	0	0	0	0	57	0	0	0	0
JACPOQ01	0	0	0	0	0	0	189	0	0	0	0	259	0	0	0	0	0	0	67	110	0	213	0	0	0	0	0	0	0	0	0	190	0	0	0	0
Sphaerochaeta	0	0	0	0	0	0	68	0	0	37	0	77	0	0	0	0	0	0	86	99	0	67	378	42	0	86	0	0	0	0	0	88	0	0	0	0
Megamonas	0	0	0	0	0	0	94	0	0	64	0	0	0	0	0	0	0	0	0	0	0	0	870	0	0	0	0	0	0	0	0	0	0	0	0	0
Sideroxyarcus	0	0	0	0	0	0	102	0	0	0	0	144	0	0	0	0	0	0	88	179	0	129	146	40	0	63	0	0	0	0	0	89	0	0	44	0
Posidoniimonas	0	0	0	0	0	0	30	0	0	0	0	32	0	0	0	0	0	0	240	439	0	0	0	170	0	80	0	0	0	0	0	33	0	0	0	0
Palsa-504	0	0	0	0	0	0	82	0	0	0	0	97	0	0	0	0	0	0	152	225	0	92	50	51	0	204	0	0	0	0	0	70	0	0	0	0
Bact-11	0	0	0	0	0	0	91	0	0	42	0	87	0	0	0	0	0	0	90	151	55	85	220	39	0	70	0	0	0	0	0	93	0	0	0	0
Ohtaekwangia	0	0	0	0	0	0	62	0	0	94	0	74	0	0	0	0	0	0	55	91	0	61	105	43	0	40	39	40	50	46	44	52	33	44	0	50
UMGS995	0	0	0	0	0	0	0	0	0	106	0	0	72	0	89	53	50	48	0	85	0	0	49	94	0	0	39	59	86	53	43	0	50	0	0	47
UBA2316	0	0	0	0	0	0	88	0	0	83	0	180	0	0	0	0	0	33	0	0	0	428	0	0	0	0	46	41	41	34	0	49	0	0	0	0
UBA5793	0	0	0	0	0	0	74	0	0	0	0	71	0	0	0	0	0	0	192	400	0	94	0	0	0	115	0	0	0	0	0	76	0	0	0	0
CAISIP01	0	0	0	0	0	0	67	0	0	0	0	209	0	0	0	0	0	0	111	207	0	192	75	0	0	78	0	0	0	0	0	81	0	0	0	0
UBA12170	0	0	0	0	0	0	60	0	0	94	0	49	0	0	0	0	0	0	35	39	33	66	161	55	0	40	43	55	56	38	42	57	43	0	0	54
Adhaeribacter	0	0	0	0	0	0	35	0	0	88	0	38	0	0	32	0	0	0	35	42	0	46	88	43	0	32	54	78	78	57	57	36	56	54	0	71
JACRIN01	0	0	0	0	0	0	55	0	0	0	0	69	0	0	0	0	0	0	172	322	0	87	50	75	0	125	0	0	0	0	0	61	0	0	0	0
Shimia	0	0	0	0	0	0	107	0	0	0	0	126	0	0	0	0	0	0	109	215	0	117	108	42	0	115	0	0	0	0	0	75	0	0	0	0
12-FULL-67-14b	0	0	0	0	0	0	75	0	0	0	0	77	0	0	0	0	0	0	120	375	0	73	45	69	0	117	0	0	0	0	0	63	0	0	0	0
CAG-313	0	0	0	0	0	0	0	0	0	109	0	0	0	0	132	0	0	0	0	118	0	0	70	124	0	136	65	62	80	73	0	0	45	0	0	0
Pseudolysinimonas	0	0	0	0	0	0	55	0	0	0	0	78	0	0	0	0	0	0	126	222	0	73	79	55	0	257	0	0	0	0	0	68	0	0	0	0
Rickettsia	0	0	0	0	0	0	37	0	0	105	0	42	38	0	52	32	39	43	0	37	0	42	38	50	0	0	57	59	65	38	58	41	54	32	0	54
RGIG10196	0	0	0	0	0	0	0	0	0	584	0	0	0	0	0	0	0	0	0	0	0	0	0	429	0	0	0	0	0	0	0	0	0	0	0	0
Prauserella_A	0	0	0	0	0	0	79	0	0	0	0	97	0	0	0	0	0	0	152	235	0	88	50	46	0	170	0	0	0	0	0	94	0	0	0	0
Thiocapsa	0	0	0	0	0	0	62	0	0	0	0	97	0	0	0	0	0	0	147	300	0	81	91	60	0	103	0	0	0	0	0	69	0	0	0	0
SXMI01	0	0	0	0	0	0	72	0	0	0	0	73	0	0	0	0	0	0	181	383	0	81	0	49	0	114	0	0	0	0	0	57	0	0	0	0
Helcococcus	0	0	0	0	0	0	0	0	0	64	0	0	71	0	62	0	54	0	92	83	0	0	43	100	0	69	41	43	41	44	52	0	61	0	46	44
Bordetella_B	0	0	0	0	0	0	73	0	0	0	0	105	0	0	0	0	0	0	153	305	0	96	81	0	0	130	0	0	0	0	0	66	0	0	0	0
Friedmanniella	0	0	0	0	0	0	76	0	0	0	0	101	0	0	0	0	0	0	119	236	0	76	52	55	0	216	0	0	0	0	0	78	0	0	0	0
Actinopolymorpha	0	0	0	0	0	0	104	0	0	0	0	81	0	0	0	0	0	0	125	226	0	89	41	62	0	174	0	0	0	0	0	107	0	0	0	0
SICU01	0	0	0	0	0	0	276	0	0	0	0	253	0	0	0	0	0	0	0	0	0	241	0	0	0	0	0	0	0	0	0	239	0	0	0	0
MSPOR6	0	0	0	0	0	0	38	0	0	123	0	49	35	0	0	0	0	0	57	81	0	44	63	45	0	43	36	60	58	45	41	52	46	42	0	49
Methanobacterium_B	0	0	0	0	0	0	0	0	42	114	0	0	50	0	42	0	0	0	84	105	0	0	52	54	0	0	61	70	77	74	67	0	67	0	0	48
Evtepia	0	0	0	0	0	0	85	0	0	0	0	61	0	0	0	0	0	0	89	192	70	74	260	0	0	96	0	0	0	0	0	79	0	0	0	0
Methylocella	0	0	0	0	0	0	66	0	0	0	0	78	0	0	39	0	0	0	147	281	0	73	77	51	0	130	0	0	0	0	0	62	0	0	0	0
Croceicoccus	0	0	0	0	0	0	81	0	0	0	0	89	0	0	0	0	0	0	130	310	0	124	75	0	0	108	0	0	0	0	0	85	0	0	0	0
HGM12713	0	0	0	0	0	0	69	0	0	70	0	49	36	0	0	0	0	0	66	88	0	65	126	51	0	38	36	42	46	34	0	65	40	40	0	41
Rahnella	0	0	0	0	0	0	62	0	0	41	0	64	0	0	0	0	0	0	64	103	0	50	94	41	0	63	39	34	34	36	36	56	50	39	43	52
Paraconexibacter	0	0	0	0	0	0	46	0	0	0	0	65	0	0	0	0	0	0	242	378	0	57	0	62	0	95	0	0	0	0	0	54	0	0	0	0
Geminocystis	0	0	0	0	0	0	0	0	0	166	0	33	44	0	44	33	0	34	46	45	0	0	43	47	0	44	51	61	58	43	59	0	50	31	0	67
Campylobacter	0	0	0	0	0	0	0	0	0	95	0	36	41	0	0	0	42	0	55	59	0	47	98	77	0	55	61	46	57	43	47	0	41	43	0	56
Fournierella	0	0	0	0	0	0	99	0	0	0	0	71	0	0	0	0	0	0	86	223	0	75	313	0	0	74	0	0	0	0	0	57	0	0	0	0
UMGS1865	0	0	0	0	0	0	98	0	0	63	0	66	0	0	0	0	0	0	78	104	0	103	155	50	0	54	0	35	0	0	36	91	34	0	0	30
Actinocatenispora	0	0	0	0	0	0	78	0	0	0	0	65	0	0	0	0	0	0	159	251	0	73	42	58	0	195	0	0	0	0	0	75	0	0	0	0
Lentilactobacillus	0	0	0	0	0	0	57	0	0	119	0	60	0	0	0	0	37	0	55	65	0	53	86	50	0	37	37	40	0	44	59	41	43	68	0	45
ZC4RG25	0	0	0	0	0	0	47	0	0	0	0	51	0	0	0	0	0	0	191	359	0	65	50	96	0	85	0	0	0	0	0	51	0	0	0	0
SCGC-AG-212-J23	0	0	0	0	0	0	55	0	0	0	0	81	0	0	0	0	0	0	135	350	0	83	59	55	0	96	0	0	0	0	0	80	0	0	0	0
Enterovibrio	0	0	0	0	0	0	47	0	0	71	0	0	45	0	55	0	0	65	59	65	0	38	63	35	0	48	34	33	40	0	39	46	31	58	37	84
Bin5	0	0	0	0	0	0	92	0	0	0	0	67	0	0	0	0	0	0	178	338	0	63	64	36	0	62	0	0	0	0	0	93	0	0	0	0
Clostridium_G	0	0	0	0	0	0	0	0	0	44	0	0	83	0	98	0	63	61	95	129	0	0	0	165	0	0	0	0	0	0	45	0	78	0	79	53
Mesorhizobium_A	0	0	0	0	0	0	64	0	0	38	0	74	0	0	0	0	0	0	169	289	0	81	47	0	0	111	0	0	0	0	0	64	0	0	55	0
Fimicola	0	0	0	0	0	0	0	0	0	70	0	0	58	0	66	0	58	57	53	81	0	0	61	107	0	0	34	41	44	38	34	0	53	36	52	49
Streptomonospora	0	0	0	0	0	0	95	0	0	0	0	83	0	0	0	0	0	0	124	241	0	79	58	44	0	185	0	0	0	0	0	82	0	0	0	0
UBA6794	0	0	0	0	0	0	0	0	66	925	0	0	0	0	0	0	0	0	0	0	0	0	0	0	0	0	0	0	0	0	0	0	0	0	0	0
Thioclava	0	0	0	0	0	0	70	0	0	0	0	66	100	0	0	0	0	0	106	250	0	69	111	45	0	105	0	0	0	0	0	68	0	0	0	0
Ancylomarina	0	0	0	0	0	0	68	0	0	128	0	52	0	0	0	0	0	0	0	0	65	57	152	61	0	0	59	69	56	49	39	0	35	42	0	57
Bacillus_AZ	0	0	0	0	0	0	37	0	0	74	0	33	0	0	0	0	0	0	48	61	0	33	86	82	0	58	53	66	71	59	38	38	36	49	0	67
Actinospica	0	0	0	0	0	0	76	0	0	0	0	108	0	0	0	0	0	0	116	244	0	99	51	63	0	156	0	0	0	0	0	73	0	0	0	0
SYBY01	0	0	0	0	0	0	55	0	0	0	0	80	0	0	0	0	0	0	257	328	0	64	0	55	0	100	0	0	0	0	0	47	0	0	0	0
UBA1737	0	0	0	0	0	0	0	0	0	120	0	0	61	0	63	0	59	46	0	54	0	0	53	94	0	0	47	60	61	62	48	0	46	0	49	63
Citrobacter_A	0	0	0	0	0	0	0	0	0	0	0	0	0	0	0	0	0	0	0	148	0	0	219	0	138	0	108	0	0	0	180	0	120	72	0	0
Acuticoccus	0	0	0	0	0	0	70	0	0	0	0	79	35	0	0	0	0	0	129	284	0	71	58	59	0	111	0	0	0	0	0	88	0	0	0	0
SCTD01	0	0	0	0	0	0	62	0	0	0	0	79	0	0	0	0	0	0	173	311	0	75	0	0	0	191	0	0	0	0	0	93	0	0	0	0
Cupidesulfovibrio	0	0	0	0	0	0	51	0	0	0	0	0	0	0	0	0	0	0	70	159	0	44	549	0	0	58	0	0	0	0	0	52	0	0	0	0
Leuconostoc	0	0	0	0	0	0	35	0	0	105	0	0	44	0	0	0	43	36	41	57	0	0	54	59	0	0	54	65	73	65	58	37	48	37	0	72
UBA5976	0	0	0	0	0	0	0	0	0	0	0	0	63	0	71	53	51	0	0	0	0	0	0	0	0	192	79	0	0	0	288	0	126	59	0	0
UBA6163	0	0	0	0	0	0	41	0	0	0	0	46	0	0	46	0	0	0	230	423	0	33	0	63	0	63	0	0	0	0	0	37	0	0	0	0
Arctic96AD-7	0	0	0	0	0	0	39	0	0	113	0	0	43	0	0	0	0	0	50	62	0	0	72	71	0	75	55	59	68	44	59	36	48	34	0	54
20CM-2-65-7	0	0	0	0	0	0	86	0	0	0	0	90	0	0	0	0	0	0	133	331	0	73	56	0	0	140	0	0	0	0	0	72	0	0	0	0
JACKQE01	0	0	0	0	0	0	0	0	0	0	0	0	0	0	0	0	0	0	154	825	0	0	0	0	0	0	0	0	0	0	0	0	0	0	0	0
MED-G16	0	0	0	0	0	0	0	0	0	122	0	0	50	0	45	38	40	40	50	44	0	0	49	96	0	0	57	73	69	52	54	0	43	0	0	57
UBA7862	0	0	0	0	0	0	0	0	0	96	0	0	84	0	0	0	0	0	0	140	130	0	256	87	0	0	49	72	0	0	64	0	0	0	0	0
CAITWF01	0	0	0	0	0	0	70	0	0	0	0	77	0	0	0	0	0	0	152	319	0	67	81	41	0	95	0	0	0	0	0	75	0	0	0	0
Halobacteriovorax_A	0	0	0	0	0	0	74	0	0	96	0	0	42	0	0	0	0	0	0	50	0	0	76	53	0	54	70	59	63	58	68	73	60	0	0	79
Planotetraspora	0	0	0	0	0	0	66	0	0	0	0	82	0	0	0	0	0	0	141	254	0	91	59	58	0	152	0	0	0	0	0	71	0	0	0	0
MGBC122484	0	0	0	0	0	0	39	0	0	100	0	0	60	0	0	0	38	0	53	65	0	0	62	51	0	0	63	66	61	61	48	45	50	39	0	73
UMGS1781	0	0	0	0	0	0	0	0	0	129	0	0	58	0	60	0	43	0	70	78	0	0	54	100	0	72	0	68	57	41	43	0	41	0	0	60
Moritella	0	0	0	0	0	0	38	0	0	125	0	34	38	0	0	0	0	48	0	44	0	0	64	40	42	58	57	74	55	50	43	0	67	0	38	58
UBA2450	0	0	0	0	0	0	40	0	0	88	0	0	44	0	76	37	44	56	39	53	0	0	80	66	0	56	38	50	46	36	48	0	40	0	0	36
Marinifilum	0	0	0	0	0	0	41	0	0	125	0	38	0	0	0	0	0	0	0	39	0	39	105	73	0	50	48	65	60	54	49	46	42	51	0	46
UBA6985	0	0	0	0	0	0	0	0	0	103	0	0	49	0	41	40	48	38	49	70	0	0	38	64	0	63	45	63	71	38	50	0	48	0	0	53
JACKBK01	0	0	0	0	0	0	0	0	0	0	0	37	0	0	0	0	0	0	338	505	0	49	0	0	0	0	0	0	0	0	0	41	0	0	0	0
Palsa-739	0	0	0	0	0	0	45	0	0	0	0	46	0	0	0	0	0	0	240	274	0	50	36	144	0	84	0	0	0	0	0	50	0	0	0	0
Firm-04	0	0	0	0	0	0	86	0	0	85	0	73	0	0	0	0	0	0	88	130	0	88	161	45	0	67	0	0	0	0	32	81	0	0	0	33
Ruania	0	0	0	0	0	0	87	0	0	0	0	96	0	0	0	0	0	0	103	218	0	87	78	47	0	166	0	0	0	0	0	86	0	0	0	0
UBA6170	0	0	0	0	0	0	64	0	0	68	0	50	0	0	0	0	0	0	55	69	0	69	71	43	0	0	50	57	65	56	42	63	35	39	0	72
Williamsia_A	0	0	0	0	0	0	80	0	0	0	0	91	0	0	0	0	0	0	170	237	0	85	49	35	0	122	0	0	0	0	0	98	0	0	0	0
HRBIN12	0	0	0	0	0	0	0	0	0	0	0	0	0	0	0	0	0	0	160	325	0	0	0	412	0	69	0	0	0	0	0	0	0	0	0	0
Sneathiella	0	0	0	0	0	0	57	0	0	50	0	71	0	0	0	0	0	0	71	141	0	82	90	48	0	48	36	57	37	0	36	56	0	34	0	51
Paludibaculum	0	0	0	0	0	0	75	0	0	0	0	84	0	0	0	0	0	0	160	290	0	63	55	47	0	92	0	0	0	0	0	99	0	0	0	0
JAHBZM01	0	0	0	0	0	0	57	0	0	0	0	312	0	0	0	0	0	0	65	146	0	266	0	0	0	57	0	0	0	0	0	61	0	0	0	0
CADEFQ01	0	0	0	0	0	0	49	0	0	0	0	224	0	0	0	0	0	0	111	371	0	95	0	0	0	114	0	0	0	0	0	0	0	0	0	0
Thermoanaerobacterium	0	0	0	0	0	0	0	0	0	86	0	0	51	0	61	0	39	47	0	103	0	0	57	119	0	63	0	47	36	0	52	0	51	42	59	50
ALPHA2B	0	0	0	0	0	0	68	0	0	0	0	125	0	0	0	0	0	0	146	258	0	106	65	0	0	123	0	0	0	0	0	71	0	0	0	0
Scalindua	0	0	0	0	0	0	51	0	0	115	0	0	0	0	0	0	0	0	63	63	0	35	69	60	0	43	60	65	64	67	60	42	47	0	0	58
Microscilla	0	0	0	0	0	0	38	0	0	81	0	0	0	0	0	0	0	0	0	38	0	0	40	38	0	0	101	132	107	90	60	0	68	57	0	112
Oerskovia	0	0	0	0	0	0	60	0	0	0	0	81	0	0	0	0	0	0	145	214	0	60	46	62	0	239	0	0	0	0	0	52	0	0	0	0
Vogesella	0	0	0	0	0	0	69	0	0	0	0	131	0	0	0	0	0	0	77	157	0	164	99	0	0	87	0	0	0	0	42	69	0	0	63	0
Nocardiopsis_A	0	0	0	0	0	0	77	0	0	0	0	99	0	0	0	0	0	0	134	238	0	73	37	41	0	193	0	0	0	0	0	66	0	0	0	0
UBA2377	0	0	0	0	0	0	91	0	0	0	0	134	0	0	0	0	0	0	103	229	0	110	82	0	0	96	0	0	0	0	0	112	0	0	0	0
JACTMI01	0	0	0	0	0	0	55	0	0	0	0	62	0	0	0	0	0	0	127	405	0	58	0	79	0	128	0	0	0	0	0	43	0	0	0	0
UBA12499	0	0	0	0	0	0	47	0	0	0	0	68	0	0	0	0	0	0	275	330	0	0	0	91	0	146	0	0	0	0	0	0	0	0	0	0
Sebaldella	0	0	0	0	0	0	0	0	0	71	0	0	61	0	68	36	41	54	69	73	0	0	46	83	0	0	0	49	55	39	41	0	41	37	46	47
CFX5	0	0	0	0	0	0	123	0	0	0	0	0	0	0	0	0	0	0	260	404	0	41	0	0	0	0	0	0	0	0	0	128	0	0	0	0
Palsa-187	0	0	0	0	0	0	91	0	0	0	0	108	0	0	0	0	0	0	150	235	0	91	68	49	0	77	0	0	0	0	0	87	0	0	0	0
Blastopirellula	0	0	0	0	0	0	30	0	0	0	0	34	0	0	0	0	0	0	207	466	0	0	30	73	0	81	0	0	0	0	0	35	0	0	0	0
Echinicola	0	0	0	0	0	0	50	0	0	78	0	44	0	0	0	0	0	0	44	61	0	47	100	47	0	42	45	58	50	40	54	51	34	47	0	61
Selenomonas_A	0	0	0	0	0	0	79	0	0	61	0	63	0	0	0	0	0	0	38	107	0	55	199	61	0	59	0	0	32	33	0	79	55	0	0	32
JAHBVH01	0	0	0	0	0	0	134	0	0	0	0	69	0	0	0	0	0	0	188	312	0	53	33	0	0	36	0	0	0	0	0	127	0	0	0	0
Rhodobacter_B	0	0	0	0	0	0	69	0	0	0	0	75	0	0	0	0	0	0	199	272	0	64	75	0	0	137	0	0	0	0	0	60	0	0	0	0
JAIESQ01	0	0	0	0	0	0	0	0	0	0	0	0	0	0	0	0	0	0	202	661	0	0	0	43	0	45	0	0	0	0	0	0	0	0	0	0
Tepidibacter	0	0	0	0	0	0	0	0	0	56	0	0	53	0	47	34	50	34	74	114	0	0	0	156	0	55	0	0	0	64	0	0	46	43	76	48
Palsa-1447	0	0	0	0	0	0	55	0	0	0	0	61	0	0	0	0	0	0	152	284	0	76	74	65	0	110	0	0	0	0	0	70	0	0	0	0
Siccirubricoccus	0	0	0	0	0	0	36	0	0	0	0	46	214	0	190	0	0	0	85	161	0	36	0	0	0	116	0	0	0	0	0	62	0	0	0	0
Fimimorpha	0	0	0	0	0	0	0	0	0	85	0	0	61	0	0	0	40	47	45	105	0	0	59	97	0	67	34	37	42	37	39	0	39	0	57	55
Rufibacter	0	0	0	0	0	0	62	0	0	73	0	69	0	0	0	0	0	0	60	93	0	67	117	38	0	62	35	39	37	36	37	53	34	0	0	32
Bog-209	0	0	0	0	0	0	87	0	0	0	0	86	0	0	0	0	0	0	110	221	0	97	97	64	0	95	0	0	0	0	0	87	0	0	0	0
Fen-1137	0	0	0	0	0	0	88	0	0	0	0	84	0	0	0	0	0	0	142	232	0	79	89	61	0	93	0	0	0	0	0	76	0	0	0	0
Desulfatitalea	0	0	0	0	0	0	67	0	0	0	0	74	0	0	0	0	0	0	91	211	0	71	200	44	0	118	0	0	0	0	0	67	0	0	0	0
JAMLIC01	0	0	0	0	0	0	58	0	0	0	0	76	0	0	0	0	0	0	153	285	0	74	42	55	0	133	0	0	0	0	0	66	0	0	0	0
VYCW01	0	0	0	0	0	0	64	0	0	0	0	95	0	0	0	0	0	0	124	231	0	100	52	63	0	136	0	0	0	0	0	75	0	0	0	0
Arcicella	0	0	0	0	0	0	37	0	0	117	0	34	41	0	0	0	0	0	0	42	0	34	63	54	0	0	63	71	86	73	63	0	54	41	0	67
AC2028	0	0	0	0	0	0	58	0	0	69	0	53	0	0	0	0	0	0	41	75	0	54	118	35	0	47	39	37	45	40	47	57	36	35	0	54
Clostridium_Y	0	0	0	0	0	0	0	0	0	0	0	0	0	0	96	0	0	0	116	175	0	0	0	244	0	149	0	0	0	0	0	0	0	0	98	62
Palleronia	0	0	0	0	0	0	69	0	0	0	0	91	0	0	0	0	0	0	141	234	0	79	113	42	0	97	0	0	0	0	0	72	0	0	0	0
Liquorilactobacillus	0	0	0	0	0	0	0	0	0	108	0	43	67	0	50	0	0	44	58	53	0	0	49	48	0	45	49	48	37	40	46	0	54	47	0	52
Edaphocola	0	0	0	0	0	0	42	0	0	109	0	55	39	0	0	0	0	0	49	69	0	37	103	38	0	45	34	35	51	44	38	55	0	46	0	44
Dokdonia	0	0	0	0	0	0	35	0	0	97	0	0	0	0	0	0	0	0	41	38	0	0	75	72	0	52	60	77	68	49	58	35	50	36	40	50
VFMC01	0	0	0	0	0	0	85	0	0	0	0	154	0	0	0	0	0	0	96	184	0	138	0	0	0	113	0	0	0	0	71	91	0	0	0	0
RUG658	0	0	0	0	0	0	42	0	0	97	0	0	54	0	46	0	0	43	0	65	0	0	100	68	0	0	49	61	53	50	63	48	55	0	0	37
Halobacterium	0	0	0	0	0	0	84	0	0	0	0	106	0	0	0	0	0	0	129	216	0	72	58	37	0	118	0	0	0	0	0	110	0	0	0	0
Collimonas	0	0	0	0	0	0	76	0	0	48	0	92	0	0	0	0	0	0	112	164	0	107	95	40	0	63	0	0	0	0	0	62	0	35	35	0
Emergencia	0	0	0	0	0	0	127	0	0	0	0	0	0	0	0	0	70	114	0	108	52	71	271	0	0	0	0	0	0	0	0	115	0	0	0	0
Zobellia	0	0	0	0	0	0	44	0	0	82	0	33	34	0	0	0	32	34	0	47	0	38	77	46	66	40	49	49	42	37	59	34	42	0	0	40
Scatenecus	0	0	0	0	0	0	0	0	0	136	0	0	46	0	0	0	0	0	0	0	0	61	71	83	0	49	53	62	72	55	44	48	46	44	0	55
Enterovirga	0	0	0	0	0	0	49	0	0	0	0	69	0	0	0	0	0	0	143	282	0	75	47	66	0	129	0	0	0	0	0	64	0	0	0	0
Asticcacaulis	0	0	0	0	0	0	70	0	0	0	0	102	0	0	45	0	0	0	103	194	0	93	81	43	0	105	0	0	0	0	0	88	0	0	0	0
JAIOPX01	0	0	0	0	0	0	0	0	0	0	0	0	0	0	0	0	0	0	201	564	0	0	0	63	0	96	0	0	0	0	0	0	0	0	0	0
VGZA01	0	0	0	0	0	0	0	0	0	0	0	0	0	0	0	0	0	0	237	441	0	0	0	111	0	134	0	0	0	0	0	0	0	0	0	0
JAEULC01	0	0	0	0	0	0	75	0	0	0	0	81	0	0	0	0	0	0	151	254	0	88	50	54	0	91	0	0	0	0	0	78	0	0	0	0
Microtetraspora	0	0	0	0	0	0	78	0	0	0	0	72	0	0	0	0	0	0	126	190	0	83	55	48	0	185	0	0	0	0	0	85	0	0	0	0
AG41	0	0	0	0	0	0	61	0	0	0	0	82	0	0	0	0	0	0	170	263	0	88	42	49	0	111	0	0	0	0	0	55	0	0	0	0
Halobaculum	0	0	0	0	0	0	67	0	0	0	0	96	0	0	0	0	0	0	122	216	0	107	48	51	0	123	0	0	0	0	0	91	0	0	0	0
PALSA-747	0	0	0	0	0	0	0	0	0	36	0	44	0	0	0	0	0	0	0	48	0	55	0	0	0	0	0	0	0	0	462	48	227	0	0	0
UBA2270	0	0	0	0	0	0	71	0	0	0	0	54	0	0	0	0	0	0	68	113	0	54	404	0	0	80	0	0	0	0	0	76	0	0	0	0
UBA1847	0	0	0	0	0	0	87	0	0	34	0	77	0	0	0	0	0	0	108	242	0	91	85	43	0	76	0	0	0	0	0	76	0	0	0	0
UBA11386	0	0	0	0	0	0	0	0	0	0	0	0	0	0	0	0	0	0	203	398	0	0	0	85	0	233	0	0	0	0	0	0	0	0	0	0
UBA1547	0	0	0	0	0	0	100	0	0	44	0	85	0	0	0	0	0	0	0	92	65	117	316	0	0	0	0	0	0	0	0	100	0	0	0	0
JADJRK01	0	0	0	0	0	0	85	0	0	0	0	96	0	0	0	0	0	0	121	256	0	94	72	0	0	113	0	0	0	0	0	81	0	0	0	0
RBG-16-68-12	0	0	0	0	0	0	51	0	0	0	0	99	0	0	0	0	0	0	146	238	0	104	0	45	0	154	0	0	0	0	0	81	0	0	0	0
Macrococcus_B	0	0	0	0	0	0	0	0	0	148	0	0	51	0	48	39	0	43	42	60	0	0	40	123	0	42	36	55	51	61	35	0	0	0	0	44
Clostridium_AA	0	0	0	0	0	0	0	0	0	61	0	0	70	0	70	0	0	39	69	79	0	0	0	108	0	34	30	31	38	38	42	0	57	36	77	38
JAGPMH01	0	0	0	0	0	0	0	0	0	0	0	0	0	0	0	0	0	0	0	0	0	0	916	0	0	0	0	0	0	0	0	0	0	0	0	0
Nitratireductor	0	0	0	0	0	0	75	0	0	0	0	60	0	0	0	0	0	0	122	238	0	68	81	45	0	118	0	0	0	0	0	66	0	0	42	0
CAIKAH01	0	0	0	0	0	0	212	0	0	0	0	255	0	0	0	0	0	0	0	0	0	159	0	0	0	56	0	0	0	0	48	184	0	0	0	0
Rhodovarius	0	0	0	0	0	0	59	0	0	0	0	53	178	0	112	0	0	0	82	167	0	67	46	0	0	81	0	0	0	0	0	68	0	0	0	0
Belliella	0	0	0	0	0	0	39	0	0	118	0	0	42	0	37	0	35	0	36	49	0	34	90	58	0	0	45	46	35	36	44	36	44	31	0	57
UBA7227	0	0	0	0	0	0	167	0	0	0	0	205	0	0	0	0	0	0	70	110	0	222	0	0	0	0	0	0	0	0	0	138	0	0	0	0
Novipirellula	0	0	0	0	0	0	31	0	0	0	0	42	0	0	0	0	0	0	193	345	0	33	48	114	0	67	0	0	0	0	0	38	0	0	0	0
UBA71	0	0	0	0	0	0	71	0	0	0	0	60	0	0	0	0	0	0	77	106	0	69	341	36	0	83	0	0	0	0	0	67	0	0	0	0
CAIYBN01	0	0	0	0	0	0	87	0	0	0	0	114	0	0	0	0	0	0	138	212	0	87	53	44	0	97	0	0	0	0	0	77	0	0	0	0
Alistipes_A	0	0	0	0	0	0	42	0	0	42	0	54	0	0	0	0	0	0	45	68	0	42	577	0	0	0	0	0	0	0	0	38	0	0	0	0
QUBU01	0	0	0	0	0	0	61	0	0	0	0	87	0	0	0	0	0	0	124	307	0	96	57	0	0	103	0	0	0	0	0	72	0	0	0	0
Tahibacter	0	0	0	0	0	0	64	0	0	0	0	71	0	0	0	0	0	0	147	248	0	88	64	45	0	104	0	0	0	0	0	74	0	0	0	0
Jejuia	0	0	0	0	0	0	0	0	0	106	0	0	53	0	0	0	40	0	47	49	0	0	72	68	0	57	61	54	55	55	51	0	42	37	0	58
Methanolobus	0	0	0	0	0	0	59	0	0	158	0	0	0	0	0	0	0	0	64	90	0	35	89	69	0	58	32	42	42	42	0	37	33	0	0	53
SABI01	0	0	0	0	0	0	74	0	0	0	0	0	0	0	0	0	0	0	0	0	113	0	656	0	0	0	0	0	0	0	0	60	0	0	0	0
Nitrospirillum	0	0	0	0	0	0	53	0	0	0	0	75	0	0	0	0	0	0	137	243	0	86	81	38	0	108	0	0	0	0	0	81	0	0	0	0
CALUXS01	0	0	0	0	0	0	0	0	36	267	0	0	56	0	40	0	0	0	0	50	0	0	50	67	0	48	50	48	55	0	44	0	45	0	0	45
SYIM01	0	0	0	0	0	0	38	0	0	0	0	58	59	0	54	0	0	0	73	153	0	65	49	0	0	55	0	0	0	0	252	44	0	0	0	0
JADJPH01	0	0	0	0	0	0	133	0	0	0	0	0	0	0	0	0	0	0	241	411	0	0	0	0	0	0	0	0	0	0	0	115	0	0	0	0
Sandaracinus	0	0	0	0	0	0	61	0	0	0	0	86	0	0	0	0	0	0	152	254	0	67	40	55	0	122	0	0	0	0	0	62	0	0	0	0
Marinicaulis	0	0	0	0	0	0	67	0	0	35	0	96	0	0	0	0	0	0	106	216	0	95	72	54	0	87	0	0	0	0	0	69	0	0	0	0
Aurantimonas	0	0	0	0	0	0	72	0	0	0	0	76	0	0	0	0	0	0	171	252	0	55	69	45	0	95	0	0	0	0	0	61	0	0	0	0
45702	0	0	0	0	0	0	0	0	0	0	0	419	0	0	0	0	0	0	63	113	0	208	0	0	0	53	0	0	0	0	0	40	0	0	0	0
Nitrosospira	0	0	0	0	0	0	86	0	0	167	0	75	0	0	0	0	0	0	65	134	0	102	94	40	0	42	0	0	0	0	0	90	0	0	0	0
CAIKXV01	0	0	0	0	0	0	49	0	0	0	0	90	52	0	48	0	0	0	125	230	0	73	64	39	0	74	0	0	0	0	0	50	0	0	0	0
Lysobacter_B	0	0	0	0	0	0	80	0	0	0	0	99	0	0	0	0	0	0	111	211	0	111	119	0	0	88	0	0	0	0	0	74	0	0	0	0
RPRI01	0	0	0	0	0	0	0	0	0	73	0	0	0	0	0	0	0	0	75	111	0	64	179	0	0	132	45	45	59	0	0	62	0	0	0	48
JAAYFZ01	0	0	0	0	0	0	0	0	0	0	0	0	0	0	0	0	0	0	0	0	127	0	765	0	0	0	0	0	0	0	0	0	0	0	0	0
Wagnerdoeblera	0	0	0	0	0	0	0	0	0	0	0	49	246	0	348	0	0	0	52	84	0	0	112	0	0	0	0	0	0	0	0	0	0	0	0	0
UBA9464	0	0	0	0	0	0	68	0	0	0	0	69	0	0	0	0	0	0	128	290	0	70	45	54	0	60	0	0	0	0	51	56	0	0	0	0
SHZI01	0	0	0	0	0	0	48	0	0	0	0	285	0	0	0	0	0	0	84	191	0	168	0	0	0	61	0	0	0	0	0	53	0	0	0	0
CAIMXF01	0	0	0	0	0	0	75	0	0	0	0	98	0	0	0	0	0	0	102	244	0	110	42	47	0	98	0	0	0	0	0	73	0	0	0	0
CADEED01	0	0	0	0	0	0	108	0	0	0	0	132	0	0	0	0	0	0	92	216	0	152	0	0	0	67	0	0	0	0	0	122	0	0	0	0
PALSA-1336	0	0	0	0	0	0	208	0	0	0	0	232	0	0	0	0	0	0	0	0	0	272	0	0	0	0	0	0	0	0	0	177	0	0	0	0
Gluconacetobacter	0	0	0	0	0	0	69	0	0	0	0	86	0	0	0	0	0	0	116	256	0	63	50	37	0	120	0	0	0	0	0	91	0	0	0	0
Aminipila	0	0	0	0	0	0	76	0	0	54	0	0	0	0	0	0	45	48	0	58	42	43	262	105	0	0	0	45	52	0	0	57	0	0	0	0
Gelidibacter	0	0	0	0	0	0	37	0	0	121	0	0	37	0	37	0	0	0	50	47	0	0	93	48	0	35	47	51	59	45	51	0	45	37	0	46
PALSA-1003	0	0	0	0	0	0	39	0	0	0	0	64	0	0	0	0	0	0	103	439	0	52	35	57	0	51	0	0	0	0	0	45	0	0	0	0
Bog-105	0	0	0	0	0	0	85	0	0	0	0	69	0	0	0	0	0	0	135	214	0	79	75	40	0	77	0	0	0	33	0	77	0	0	0	0
JACQFH01	0	0	0	0	0	0	0	0	0	0	0	0	0	0	0	0	0	0	214	552	0	0	0	0	0	84	0	0	0	0	0	34	0	0	0	0
Formosa	0	0	0	0	0	0	0	0	0	107	0	38	35	0	0	34	37	42	0	36	0	0	59	46	0	0	61	75	63	59	52	0	49	35	0	56
CF-13	0	0	0	0	0	0	65	0	0	0	0	93	0	0	0	0	0	0	144	231	0	72	51	59	0	92	0	0	0	0	0	76	0	0	0	0
JAHBXR01	0	0	0	0	0	0	0	0	0	0	0	0	0	0	0	0	0	0	214	560	0	0	0	41	0	66	0	0	0	0	0	0	0	0	0	0
FEN-299	0	0	0	0	0	0	0	0	0	0	0	0	0	0	0	0	0	0	174	569	0	0	0	0	0	137	0	0	0	0	0	0	0	0	0	0
JADKFD01	0	0	0	0	0	0	71	0	0	0	0	118	0	0	0	0	0	0	102	192	0	106	82	35	0	84	0	0	0	0	0	89	0	0	0	0
RCIZ01	0	0	0	0	0	0	37	0	0	0	0	65	0	0	0	0	0	0	140	261	0	55	52	0	0	111	0	0	0	0	0	50	0	58	50	0
Phytoactinopolyspora	0	0	0	0	0	0	80	0	0	0	0	98	0	0	0	0	0	0	104	218	0	79	56	44	0	123	0	0	0	0	0	77	0	0	0	0
Halobellus	0	0	0	0	0	0	79	0	0	0	0	84	0	0	0	0	0	0	105	178	0	74	53	0	0	90	0	0	0	0	143	73	0	0	0	0
SCN-57-10	0	0	0	0	0	0	0	0	0	0	0	0	0	0	0	0	0	0	0	0	0	0	877	0	0	0	0	0	0	0	0	0	0	0	0	0
Thioalkalivibrio_B	0	0	0	0	0	0	57	0	0	0	0	70	0	0	0	0	0	0	130	264	0	65	69	48	0	104	0	0	0	0	0	69	0	0	0	0
RUG13583	0	0	0	0	0	0	40	0	52	642	0	0	0	0	0	0	0	0	0	0	0	0	98	0	0	0	0	0	0	0	0	43	0	0	0	0
HUN007	0	0	0	0	0	0	38	0	0	150	0	0	57	0	0	0	0	0	0	40	0	0	104	53	0	34	40	55	44	37	49	42	51	36	0	45
Beduini	0	0	0	0	0	0	35	0	0	84	0	0	85	0	84	0	56	63	65	62	0	0	51	65	0	0	0	44	34	38	38	0	34	0	0	37
Thermococcus	0	0	0	0	0	0	46	0	0	46	0	58	0	0	0	0	0	0	69	97	0	37	62	0	225	132	0	0	0	0	50	52	0	0	0	0
Caldovatus	0	0	0	0	0	0	39	0	0	0	0	45	149	0	149	0	0	0	79	181	0	50	0	51	0	129	0	0	0	0	0	0	0	0	0	0
SMXJ01	0	0	0	0	0	0	0	0	148	685	0	0	0	0	0	0	0	0	0	0	0	0	39	0	0	0	0	0	0	0	0	0	0	0	0	0
Kurthia	0	0	0	0	0	0	77	0	0	83	0	0	0	0	0	0	52	0	74	66	79	0	99	88	0	59	39	34	41	45	36	0	0	0	0	0
DUVQ01	0	0	0	0	0	0	0	0	0	0	0	0	0	0	0	0	0	0	0	0	0	0	0	0	0	0	0	0	0	0	0	0	0	872	0	0
UBA4421	0	0	0	0	0	0	69	0	0	45	0	64	68	0	0	0	0	0	84	112	0	68	87	0	0	86	0	0	0	36	43	75	0	0	0	34
JADJPO01	0	0	0	0	0	0	47	0	0	0	0	356	0	0	0	0	0	0	56	96	0	166	0	0	0	150	0	0	0	0	0	0	0	0	0	0
JAGPDF01	0	0	0	0	0	0	0	0	0	0	0	48	0	0	0	0	0	0	49	740	0	34	0	0	0	0	0	0	0	0	0	0	0	0	0	0
Pseudoflavonifractor_A	0	0	0	0	0	0	66	0	0	0	0	86	0	0	0	0	0	0	76	164	97	81	216	0	0	0	0	0	0	0	0	85	0	0	0	0
Nodularia	0	0	0	0	0	0	36	0	0	98	0	0	0	0	41	0	0	0	35	64	0	0	75	49	0	49	50	60	66	49	60	0	39	37	0	62
JAGQPF01	0	0	0	0	0	0	0	0	0	0	0	0	0	0	0	0	0	0	221	502	0	0	0	146	0	0	0	0	0	0	0	0	0	0	0	0
UBA5550	0	0	0	0	0	0	45	0	0	0	0	0	0	0	0	0	0	0	0	0	45	0	745	0	0	0	0	0	0	0	0	34	0	0	0	0
GJ-E10	0	0	0	0	0	0	0	0	0	0	0	141	0	0	0	0	0	0	204	256	0	120	54	0	0	93	0	0	0	0	0	0	0	0	0	0
SbD1	0	0	0	0	0	0	66	0	0	0	0	61	0	0	0	0	0	0	80	220	0	53	133	0	0	184	0	0	0	0	0	71	0	0	0	0
CAINDO01	0	0	0	0	0	0	73	0	0	0	0	98	0	0	0	0	0	0	113	223	0	83	47	49	0	109	0	0	0	0	0	73	0	0	0	0
Acidiphilium	0	0	0	0	0	0	65	0	0	0	0	78	0	0	0	0	0	0	126	246	0	51	53	0	0	177	0	0	0	0	0	71	0	0	0	0
Maridesulfovibrio	0	0	0	0	0	0	36	0	0	88	0	36	0	0	0	0	0	0	57	54	0	37	138	45	0	49	31	46	40	48	40	38	39	0	0	44
3-1-20CM-2-70-9	0	0	0	0	0	0	67	0	0	0	0	82	0	0	0	0	0	0	119	248	0	65	34	60	0	111	0	0	0	0	0	78	0	0	0	0
Aquibacillus	0	0	0	0	0	0	30	0	0	90	0	0	33	0	42	0	36	49	41	56	0	0	56	49	0	48	48	34	44	35	36	0	32	32	37	36
Sphingomonas_N	0	0	0	0	0	0	73	0	0	0	0	86	0	0	0	0	0	0	104	231	0	57	61	52	0	106	0	0	0	0	0	92	0	0	0	0
Levilactobacillus	0	0	0	0	0	0	56	0	0	136	0	57	0	0	0	0	0	0	66	112	0	46	97	0	0	48	37	37	0	34	44	58	0	0	0	34
JAKJGY01	0	0	0	0	0	0	144	0	0	0	0	0	0	0	0	0	0	0	0	69	0	0	499	0	0	0	0	0	0	0	0	149	0	0	0	0
Marinobacterium	0	0	0	0	0	0	85	0	0	0	0	80	0	0	0	0	0	0	77	157	0	89	110	0	0	72	0	0	0	0	0	71	0	42	34	43
Merdousia	0	0	0	0	0	0	55	0	0	64	0	49	0	0	0	0	0	0	55	84	0	53	256	41	0	45	0	33	38	0	0	52	0	0	0	34
Kordiimonas	0	0	0	0	0	0	88	0	0	58	0	73	0	0	0	0	0	0	67	145	0	70	116	45	0	66	0	0	0	0	37	62	0	31	0	0
Telmatospirillum	0	0	0	0	0	0	80	0	0	0	0	76	0	0	0	0	0	0	97	272	0	75	58	49	0	90	0	0	0	0	0	61	0	0	0	0
UBA9320	0	0	0	0	0	0	42	0	0	93	0	0	0	0	0	0	0	39	0	38	0	39	84	49	0	51	38	74	48	50	68	0	53	41	0	51
Apibacter	0	0	0	0	0	0	0	0	0	109	0	0	47	0	0	0	37	0	0	39	0	0	76	62	0	36	55	61	62	52	48	0	53	38	34	49
JAAZOP01	0	0	0	0	0	0	67	0	0	0	0	63	0	0	0	0	0	0	133	243	0	75	46	48	0	112	0	0	0	0	0	68	0	0	0	0
JALHMI01	0	0	0	0	0	0	0	0	0	0	0	0	0	0	0	0	0	0	212	559	0	0	0	33	0	49	0	0	0	0	0	0	0	0	0	0
Scatousia	0	0	0	0	0	0	0	0	0	109	0	0	53	0	0	0	0	0	0	58	0	52	65	118	0	0	58	63	77	45	51	0	46	0	0	58
DUSC01	0	0	0	0	0	0	53	0	0	0	0	103	0	0	0	0	0	0	109	330	0	133	0	0	0	82	0	0	0	0	0	42	0	0	0	0
Intestinimonas	0	0	0	0	0	0	60	0	0	0	0	75	0	0	0	0	0	0	78	136	0	46	322	0	0	71	0	0	0	0	0	64	0	0	0	0
Modicisalibacter	0	0	0	0	0	0	61	0	0	0	0	85	0	0	0	0	0	0	117	215	0	85	85	54	0	92	0	0	0	0	0	56	0	0	0	0
Runella	0	0	0	0	0	0	54	0	0	76	0	62	0	0	0	0	0	0	57	92	0	58	112	0	0	31	35	33	0	44	48	33	43	31	0	41
Acididesulfobacter	0	0	0	0	0	0	0	0	0	254	0	0	35	0	0	0	0	0	0	43	0	0	38	56	0	0	58	80	76	51	46	0	57	0	0	56
Glaciecola	0	0	0	0	0	0	40	0	0	131	0	39	0	0	0	0	0	0	43	57	0	42	74	38	0	44	39	46	41	43	41	34	46	0	0	51
UBA6107	0	0	0	0	0	0	78	0	0	52	0	85	0	0	0	0	0	0	76	133	0	84	80	51	0	48	0	0	0	0	0	62	0	49	0	51
UBA1394	0	0	0	0	0	0	0	0	0	118	0	0	48	0	0	0	0	0	0	50	0	42	112	63	0	0	48	54	55	43	46	47	50	38	0	35
PALSA-1004	0	0	0	0	0	0	72	0	0	0	0	110	0	0	0	0	0	0	83	244	0	91	70	37	0	68	0	0	0	0	0	73	0	0	0	0
DP16D-bin41	0	0	0	0	0	0	77	0	0	0	0	66	0	0	0	0	0	0	96	258	0	49	94	44	0	75	0	0	0	0	0	88	0	0	0	0
PLA5	0	0	0	0	0	0	0	0	0	0	0	0	0	0	0	0	0	0	195	474	0	0	0	63	0	115	0	0	0	0	0	0	0	0	0	0
Schlegelella_A	0	0	0	0	0	0	48	0	0	0	0	95	0	0	0	0	0	0	108	260	0	85	47	46	0	101	0	0	0	0	0	55	0	0	0	0
Thioalkalivibrio	0	0	0	0	0	0	69	0	0	0	0	82	0	0	0	0	0	0	96	251	0	80	73	39	0	84	0	0	0	0	0	71	0	0	0	0
Enterosoma	0	0	0	0	0	0	0	0	0	100	0	32	41	0	0	0	35	0	0	60	0	33	78	49	0	43	51	67	64	46	42	0	44	0	0	60
Stella	0	0	0	0	0	0	74	0	0	0	0	86	0	0	0	0	0	0	146	244	0	68	42	45	0	77	0	0	0	0	0	62	0	0	0	0
Lewinella_A	0	0	0	0	0	0	71	0	0	47	0	79	0	0	0	0	0	0	114	171	0	85	96	52	0	67	0	0	0	0	0	62	0	0	0	0
Muriiphilus	0	0	0	0	0	0	62	0	0	0	0	71	0	0	0	0	0	0	116	235	0	52	92	51	0	106	0	0	0	0	0	58	0	0	0	0
Flavisolibacter	0	0	0	0	0	0	51	0	0	80	0	63	0	0	0	0	0	0	49	83	0	67	107	41	0	33	30	41	35	0	39	48	0	37	0	38
Flexilinea	0	0	0	0	0	0	109	0	0	69	0	58	0	0	0	0	0	0	61	86	0	58	152	0	0	58	0	0	0	40	0	91	0	59	0	0
UBA9264	0	0	0	0	0	0	0	0	0	0	0	0	0	0	0	0	0	0	206	421	0	0	0	111	0	103	0	0	0	0	0	0	0	0	0	0
JADJNW01	0	0	0	0	0	0	162	0	0	53	0	175	0	0	0	0	0	0	0	0	0	160	0	0	0	0	30	35	32	0	0	156	0	0	0	37
Hungateiclostridium	0	0	0	0	0	0	114	0	0	85	0	0	0	0	0	0	0	0	0	0	0	0	104	64	0	0	43	74	57	42	0	69	50	81	0	57
JAEWAH01	0	0	0	0	0	0	57	0	0	34	0	56	0	0	0	0	0	0	53	109	31	47	312	0	0	36	0	0	0	0	0	68	0	0	0	36
Apilactobacillus	0	0	0	0	0	0	0	0	0	116	0	0	40	0	38	0	40	40	33	45	0	0	58	54	0	36	39	59	58	58	47	0	40	0	0	38
Rugosimonospora	0	0	0	0	0	0	85	0	0	0	0	75	0	0	0	0	0	0	106	183	0	80	0	37	0	202	0	0	0	0	0	70	0	0	0	0
Tropicimonas	0	0	0	0	0	0	52	0	0	0	0	72	0	0	0	0	0	0	124	205	0	75	77	48	0	112	0	0	0	0	0	72	0	0	0	0
JACQGT01	0	0	0	0	0	0	101	0	0	0	0	54	0	0	0	0	0	0	198	303	0	50	48	0	0	0	0	0	0	0	0	82	0	0	0	0
RUG334	0	0	0	0	0	0	0	0	0	115	0	0	36	0	36	0	0	0	46	54	0	0	59	64	0	45	48	45	55	47	37	0	51	35	0	62
JAMOAD01	0	0	0	0	0	0	0	0	0	0	0	0	0	0	0	0	0	0	0	0	0	0	835	0	0	0	0	0	0	0	0	0	0	0	0	0
UBA1402	0	50	0	0	0	0	0	0	0	0	0	0	0	0	0	0	0	0	0	0	0	0	58	0	0	0	0	0	0	0	0	0	0	448	0	278
SG8-41	0	0	0	0	0	0	54	0	0	0	0	64	0	0	0	0	0	0	120	269	0	80	51	52	0	88	0	0	0	0	0	54	0	0	0	0
Paeniglutamicibacter	0	0	0	0	0	0	53	0	0	0	0	83	0	0	0	0	0	0	81	179	0	63	68	47	85	108	0	0	0	0	0	65	0	0	0	0
Sulfidibacterium	0	0	0	0	0	0	62	0	0	93	0	62	0	0	0	0	0	0	0	42	36	72	135	41	0	0	33	53	52	33	36	43	0	0	0	38
JAGQRA01	0	0	0	0	0	0	63	0	0	0	0	69	0	0	0	0	0	0	125	235	0	71	37	55	0	116	0	0	0	0	0	60	0	0	0	0
SZAS-16	0	0	0	0	0	0	0	0	0	0	0	0	0	0	0	0	0	0	347	484	0	0	0	0	0	0	0	0	0	0	0	0	0	0	0	0
Oxalobacter	0	0	0	0	0	0	104	0	0	46	0	0	0	0	0	0	0	0	0	286	0	110	178	0	0	0	0	0	0	0	0	106	0	0	0	0
BD2-11	0	0	0	0	0	0	52	0	0	0	0	78	0	0	0	0	0	0	132	211	0	45	57	51	0	140	0	0	0	0	0	64	0	0	0	0
TMED54	0	0	0	0	0	0	0	0	0	98	0	0	46	0	37	0	0	0	42	51	0	0	44	87	0	0	70	55	77	46	54	0	55	0	0	67
Anaerosporobacter	0	0	0	0	0	0	37	0	0	88	0	0	0	0	0	0	0	39	64	75	0	0	82	111	0	63	0	35	36	0	52	0	40	0	48	57
Bog-950	0	0	0	0	0	0	58	0	0	72	0	52	0	0	0	0	0	0	43	36	0	65	101	35	0	0	40	41	49	39	41	49	32	32	0	41
Heyndrickxia	0	0	0	0	0	0	0	0	0	94	0	0	0	0	55	0	0	0	64	89	0	0	51	75	0	75	43	58	43	38	41	0	43	0	0	56
RGIG8773	0	0	0	0	0	0	53	0	0	64	0	52	0	0	0	0	0	0	41	56	0	0	112	53	0	42	41	38	42	0	41	66	41	39	0	44
Arsenicicoccus	0	0	0	0	0	0	49	0	0	0	0	88	0	0	0	0	0	0	124	189	0	70	63	0	0	188	0	0	0	0	0	53	0	0	0	0
Megasphaera	0	0	0	0	0	0	61	0	0	71	0	46	0	0	0	0	0	0	70	130	0	46	214	56	0	81	0	0	0	0	0	49	0	0	0	0
JAFLDD01	0	0	0	0	0	0	0	0	0	0	0	0	443	0	381	0	0	0	0	0	0	0	0	0	0	0	0	0	0	0	0	0	0	0	0	0
DSVZ01	0	0	0	0	0	0	102	0	0	0	0	55	0	0	0	0	0	0	105	222	0	76	42	46	0	81	0	0	0	0	0	94	0	0	0	0
JAAFJM01	0	0	0	0	0	0	0	0	0	109	0	0	0	0	44	0	40	0	0	60	0	0	88	67	0	0	60	53	64	39	58	0	45	45	0	48
UBA10281	0	0	0	0	0	0	69	0	0	77	0	0	0	0	0	0	0	0	40	58	0	42	97	51	0	44	40	43	42	41	41	54	49	0	0	32
Halococcus	0	0	0	0	0	0	81	0	0	0	0	78	0	0	0	0	0	0	115	188	0	80	59	48	0	95	0	0	0	0	0	73	0	0	0	0
Moraxella_A	0	0	0	0	0	0	60	0	0	31	0	0	0	0	0	0	0	0	0	0	91	58	466	58	0	0	0	0	0	0	52	0	0	0	0	0
BOG-930	0	0	0	0	0	0	67	0	0	0	0	79	0	0	0	0	0	0	112	232	0	79	41	42	0	100	0	0	0	0	0	63	0	0	0	0
Chondromyces	0	0	0	0	0	0	52	0	0	0	0	72	0	0	0	0	0	0	85	149	0	49	45	38	0	179	0	0	0	54	0	57	0	0	0	34
Pseudacidovorax	0	0	0	0	0	0	56	0	0	0	0	94	0	0	0	0	0	0	117	212	0	117	58	0	0	91	0	0	0	0	0	68	0	0	0	0
SURF-16	0	0	0	0	0	0	64	0	0	0	0	51	0	0	0	0	0	0	0	67	36	55	420	0	0	54	0	0	0	0	0	66	0	0	0	0
AC-69	0	0	0	0	0	0	0	0	0	0	0	0	0	0	0	0	0	0	228	317	0	0	0	268	0	0	0	0	0	0	0	0	0	0	0	0
Fimisoma	0	0	0	0	0	0	73	0	0	36	0	0	0	0	0	0	0	50	0	82	0	0	188	91	0	0	0	46	48	46	0	71	0	37	0	44
Crocosphaera	0	0	0	0	0	0	0	0	0	96	0	0	50	0	57	0	0	0	57	68	0	0	41	51	0	0	50	70	61	53	72	0	42	0	0	44
Holdemanella	0	0	0	0	0	0	0	0	0	154	0	0	0	0	0	0	70	0	0	136	0	0	119	139	0	0	50	49	0	0	0	0	0	0	95	0
SXRM01	0	0	0	0	0	0	77	0	0	0	0	96	0	0	0	0	0	0	108	180	0	91	42	45	0	93	0	0	0	0	0	79	0	0	0	0
RUG369	0	0	0	0	0	0	69	0	0	83	0	50	0	0	0	0	0	0	110	230	0	46	58	43	0	76	0	0	0	0	0	45	0	0	0	0
JAGVLI01	0	0	0	0	0	0	0	0	0	0	0	0	0	0	0	0	0	0	194	451	0	31	0	38	0	64	0	0	0	0	0	32	0	0	0	0
Fen-1231	0	0	0	0	0	0	78	0	0	0	0	73	0	0	0	0	0	0	114	231	0	70	39	48	0	85	0	0	0	0	0	72	0	0	0	0
WSZJ01	0	0	0	0	0	0	44	0	0	0	0	48	0	0	0	0	0	0	121	259	0	53	54	65	0	119	0	0	0	0	0	46	0	0	0	0
DTU098	0	0	0	0	0	0	0	0	0	0	0	0	0	0	0	0	0	0	0	0	0	0	0	0	0	0	0	0	0	0	0	0	0	809	0	0
CAG-411	0	0	0	0	0	0	37	0	0	82	0	0	46	0	0	0	0	36	46	59	0	0	69	85	0	0	35	38	34	37	48	36	34	0	47	39
UBA1450	0	0	0	0	0	0	209	0	0	0	0	151	0	0	0	0	0	0	0	0	0	278	0	0	0	0	0	0	0	0	0	170	0	0	0	0
Aureispira	0	0	0	0	0	0	0	0	0	108	0	0	0	0	0	0	34	0	0	0	0	0	58	55	0	58	55	71	61	62	64	0	46	36	43	55
JAJFUI01	0	0	0	0	0	0	133	0	0	0	0	131	0	0	0	0	0	0	54	117	0	116	0	0	0	120	0	0	0	0	0	134	0	0	0	0
Bernardetia	0	0	0	0	0	0	36	0	0	86	0	0	43	0	33	0	31	34	0	0	0	0	44	53	0	32	68	52	76	40	38	0	51	31	0	57
MGIIb-O3	0	0	0	0	0	0	0	0	0	96	0	0	0	0	0	0	0	0	71	86	0	0	43	40	43	79	91	0	42	39	90	0	51	0	0	33
Neoanaerotignum_A	0	0	0	0	0	0	40	0	0	86	0	0	0	0	0	0	0	0	40	55	0	0	69	84	0	41	42	53	48	46	49	0	43	48	0	59
UBA2653	0	0	0	0	0	0	0	0	0	0	0	0	0	0	0	0	0	0	243	501	0	0	0	0	0	0	0	0	0	0	59	0	0	0	0	0
JAJVHZ01	0	0	0	0	0	0	133	0	0	0	0	160	0	0	0	0	0	0	57	98	0	137	0	0	0	45	0	0	0	0	0	171	0	0	0	0
Oceanicola	0	0	0	0	0	0	45	0	0	0	0	57	0	0	0	0	0	0	128	218	0	69	53	42	0	130	0	0	0	0	0	59	0	0	0	0
Curvibacter	0	0	0	0	0	0	66	0	0	0	0	124	0	0	0	0	0	0	111	190	0	116	77	0	0	63	0	0	0	0	0	53	0	0	0	0
Actinoalloteichus	0	0	0	0	0	0	61	0	0	0	0	68	0	0	0	0	0	0	115	188	0	73	41	49	0	133	0	0	0	0	0	72	0	0	0	0
Desulfosarcina	0	0	0	0	0	0	57	0	0	38	0	46	0	0	0	0	0	0	83	179	0	55	207	0	0	84	0	0	0	0	0	51	0	0	0	0
WO2-35-19	0	0	0	0	0	0	186	0	0	0	0	212	0	0	0	0	0	0	0	0	0	240	0	0	0	0	0	0	0	0	0	162	0	0	0	0
Enhygromyxa	0	0	0	0	0	0	64	0	0	0	0	68	0	0	0	0	0	0	132	233	0	65	46	46	0	94	0	0	0	0	0	51	0	0	0	0
JADJAH01	0	0	0	0	0	0	0	0	0	0	0	421	0	0	0	0	0	0	0	0	0	377	0	0	0	0	0	0	0	0	0	0	0	0	0	0
QHXN01	0	0	0	0	0	0	55	0	0	0	0	62	0	0	0	0	0	0	135	226	0	53	46	68	0	103	0	0	0	0	0	49	0	0	0	0
Aeoliella	0	0	0	0	0	0	0	0	0	0	0	0	0	0	0	0	0	0	205	406	0	0	0	138	0	48	0	0	0	0	0	0	0	0	0	0
Zhenpiania	0	0	0	0	0	0	141	0	0	40	0	0	0	0	0	0	0	0	0	90	66	0	342	0	0	0	0	0	0	0	0	118	0	0	0	0
Polymorphobacter	0	0	0	0	0	0	72	0	0	0	0	65	0	0	0	0	0	0	122	216	0	71	58	43	0	84	0	0	0	0	0	65	0	0	0	0
Maritimibacter	0	0	0	0	0	0	55	0	0	0	0	84	0	0	0	0	0	0	84	230	0	63	88	0	0	115	0	0	0	0	0	77	0	0	0	0
Oceanicaulis	0	0	0	0	0	0	47	0	37	163	0	62	0	0	0	0	0	0	79	153	0	43	69	37	0	61	0	0	0	0	0	45	0	0	0	0
Bin95	0	0	0	0	0	0	61	0	0	0	0	78	0	0	0	0	0	0	100	190	0	52	53	66	0	135	0	0	0	0	0	61	0	0	0	0
Kinneretia	0	0	0	0	0	0	0	0	0	0	0	116	59	0	135	0	0	0	57	194	0	122	0	0	0	64	0	0	0	0	0	47	0	0	0	0
SHVZ01	0	0	0	0	0	0	55	0	0	0	0	72	0	0	0	0	0	0	130	256	0	66	0	52	0	108	0	0	0	0	0	55	0	0	0	0
Pseudoclavibacter	0	0	0	0	0	0	73	0	0	0	0	63	0	0	0	0	0	0	110	172	0	59	88	35	0	111	0	0	0	0	0	83	0	0	0	0
CAIWKO01	0	0	0	0	0	0	52	0	0	78	0	59	0	0	0	0	0	0	0	48	0	64	126	36	0	56	0	39	37	36	0	55	39	34	0	33
Wenyingzhuangia	0	0	0	0	0	0	0	0	0	83	0	0	35	0	0	0	0	0	33	42	0	0	59	47	0	0	72	65	78	51	41	0	61	32	33	60
Rheinheimera	0	0	0	0	0	0	39	0	0	55	0	44	0	0	0	0	0	0	49	80	0	52	82	37	34	47	0	0	0	42	41	39	34	37	42	37
UBA12014	0	0	0	0	0	0	52	0	0	0	0	48	0	0	0	0	0	0	115	333	0	62	0	0	0	118	0	0	0	0	0	63	0	0	0	0
Thiodictyon	0	0	0	0	0	0	59	0	0	0	0	83	0	0	0	0	0	0	106	227	0	86	64	36	0	78	0	0	0	0	0	51	0	0	0	0
Muribaculum	0	0	0	0	0	0	56	0	0	73	0	60	0	0	0	0	0	0	59	78	0	58	130	67	0	0	37	0	38	38	0	54	0	0	0	42
CAJQQK01	0	0	0	0	0	0	0	0	134	656	0	0	0	0	0	0	0	0	0	0	0	0	0	0	0	0	0	0	0	0	0	0	0	0	0	0
UBA11524	0	0	0	0	0	0	67	0	0	0	0	68	0	0	0	0	0	0	106	151	0	75	156	0	0	84	0	0	0	0	0	82	0	0	0	0
Saccharopolyspora_C	0	0	0	0	0	0	67	0	0	0	0	74	0	0	0	0	0	0	115	182	0	64	45	40	0	139	0	0	0	0	0	62	0	0	0	0
RZYO01	0	0	0	0	0	0	42	0	0	78	0	47	0	0	43	0	38	0	46	50	0	0	50	64	0	59	40	35	0	0	38	43	37	0	42	36
Alpha-05	0	0	0	0	0	0	0	0	0	43	0	73	0	0	0	0	0	0	123	172	0	53	127	50	0	81	0	0	0	0	0	65	0	0	0	0
JALHTW01	0	0	0	0	0	0	0	0	92	694	0	0	0	0	0	0	0	0	0	0	0	0	0	0	0	0	0	0	0	0	0	0	0	0	0	0
UBA9410	0	0	0	0	0	0	49	0	0	0	0	101	0	0	0	0	0	0	122	218	0	50	37	54	0	98	0	0	0	0	0	55	0	0	0	0
Lederbergia_A	0	0	0	0	0	0	33	0	0	84	0	0	0	0	49	0	0	37	40	65	0	43	41	73	0	44	44	33	37	42	36	0	41	0	0	42
CAMCQY01	0	0	0	0	0	0	0	0	0	0	0	0	0	0	36	0	0	0	215	498	0	0	0	0	0	35	0	0	0	0	0	0	0	0	0	0
F1-60-MAGs149	53	0	0	0	0	0	62	0	0	0	0	68	0	0	0	0	0	0	148	177	0	47	0	0	0	96	0	0	0	0	75	57	0	0	0	0
UBA5172	0	0	0	0	0	0	66	0	0	0	0	39	0	0	0	0	0	0	140	245	0	63	35	0	0	111	0	0	0	0	0	84	0	0	0	0
Comamonas_C	0	0	0	0	0	0	61	0	0	0	0	123	0	0	0	0	0	0	82	218	0	106	75	0	0	57	0	0	0	0	0	60	0	0	0	0
Methyloprofundus	0	0	0	0	0	0	38	0	0	83	0	35	34	0	0	0	0	0	41	39	0	38	74	43	0	38	39	49	37	36	32	33	37	0	0	55
Celeribacter	0	0	0	0	0	0	47	0	0	0	0	67	0	0	0	0	0	0	94	180	0	69	123	0	0	127	0	0	0	0	0	74	0	0	0	0
Paracholeplasma	0	0	0	0	0	0	0	0	0	0	0	0	0	0	0	0	0	0	0	0	0	0	781	0	0	0	0	0	0	0	0	0	0	0	0	0
Solimonas	0	0	0	0	0	0	60	0	0	0	0	69	0	0	0	0	0	0	106	216	0	68	56	39	0	101	0	0	0	0	0	65	0	0	0	0
Arthrobacter_F	0	0	0	0	0	0	62	0	0	0	0	87	0	0	0	0	0	0	90	198	0	71	53	37	0	119	0	0	0	0	0	63	0	0	0	0
Aquidulcibacter	0	0	0	0	0	0	0	0	0	0	0	0	340	0	358	0	0	0	0	80	0	0	0	0	0	0	0	0	0	0	0	0	0	0	0	0
Evansella	0	0	0	0	0	0	41	0	0	118	0	34	38	0	0	0	0	0	38	45	0	0	61	64	0	55	0	46	53	40	0	33	42	34	0	36
JAFIHK01	0	0	0	0	0	0	0	0	0	0	0	0	0	0	0	0	0	0	0	0	65	0	713	0	0	0	0	0	0	0	0	0	0	0	0	0
Oscillochloris	0	0	0	0	0	0	76	0	0	0	0	78	0	0	0	0	0	0	118	206	0	68	57	36	0	66	0	0	0	0	0	72	0	0	0	0
Salinisphaera	0	0	0	0	0	0	55	0	0	0	0	83	0	0	0	0	0	0	119	215	0	67	61	44	0	73	0	0	0	0	0	59	0	0	0	0
Amycolatopsis_D	0	0	0	0	0	0	59	0	0	0	0	83	0	0	0	0	0	0	79	204	0	82	37	0	0	135	0	0	0	0	0	97	0	0	0	0
UBA6176	0	0	0	0	0	0	66	0	0	0	0	126	0	0	0	0	0	0	108	189	0	121	44	0	0	58	0	0	0	0	0	64	0	0	0	0
UBA1268	0	0	0	0	0	0	0	0	0	0	0	0	0	0	0	0	0	0	220	424	0	0	33	0	0	63	0	0	0	0	0	36	0	0	0	0
TMED112	0	0	0	0	0	0	0	0	0	98	0	0	0	0	0	0	0	0	0	0	0	0	39	77	0	120	108	67	39	0	105	0	78	0	0	45
UBA2883	0	0	0	0	0	0	0	0	0	107	0	0	0	0	0	0	34	0	35	50	0	0	67	72	0	0	50	59	58	52	56	0	46	32	0	58
Roseibacillus_B	0	0	0	0	0	0	50	0	0	45	0	47	0	0	0	0	0	0	129	248	0	57	45	35	0	64	0	0	0	0	0	54	0	0	0	0
JAGFJK01	0	0	0	0	0	0	0	0	0	0	0	0	0	0	0	0	0	0	174	460	0	0	0	86	0	54	0	0	0	0	0	0	0	0	0	0
Dickeya	0	0	0	0	0	0	59	0	0	39	0	56	0	0	0	0	0	33	50	76	0	42	58	0	43	59	0	35	43	0	39	0	0	33	39	69
Bilifractor	0	0	0	0	0	0	56	0	0	49	0	65	0	0	0	0	0	0	62	102	0	74	175	46	0	65	0	0	0	0	0	79	0	0	0	0
Rhizobium_A	0	0	0	0	0	0	49	0	0	0	0	66	0	0	0	0	0	0	90	208	0	55	69	44	0	77	0	0	0	0	0	59	0	0	54	0
Maribacter_A	0	0	0	0	0	0	36	0	0	94	0	39	34	0	0	0	0	0	34	41	0	0	78	33	0	0	38	55	58	45	47	0	48	35	0	56
JAEUHS01	0	0	0	0	0	0	62	0	0	0	0	91	0	0	0	0	0	0	126	220	0	82	41	0	0	88	0	0	0	0	0	61	0	0	0	0
JACEMX01	0	0	0	0	0	0	0	0	60	539	0	0	0	0	0	0	0	0	0	0	0	0	0	0	54	58	59	0	0	0	0	0	0	0	0	0
Fundidesulfovibrio	0	0	0	0	0	0	85	0	0	0	0	47	0	0	0	0	0	0	64	143	0	67	197	0	0	77	0	0	0	0	0	89	0	0	0	0
Solibacter	0	0	0	0	0	0	60	0	0	0	0	79	0	0	0	0	0	0	123	226	0	44	40	60	0	76	0	0	0	0	0	61	0	0	0	0
JAJVIE01	0	0	0	0	0	0	169	0	0	0	0	227	0	0	0	0	0	0	0	0	0	181	0	0	0	0	0	0	0	0	0	192	0	0	0	0
Chitinibacter	0	0	0	0	0	0	0	0	0	0	0	0	0	0	0	0	0	0	0	36	0	0	0	0	0	0	0	0	0	0	0	0	0	0	731	0
RBG-16-66-20	0	0	0	0	0	0	42	0	0	0	0	72	0	0	0	0	0	0	93	266	0	57	56	46	0	84	0	0	0	0	0	50	0	0	0	0
JADJCH01	0	0	0	0	0	0	57	0	0	0	0	119	0	0	0	0	0	0	82	190	0	115	57	0	0	97	0	0	0	0	0	48	0	0	0	0
SSSZ01	0	0	0	0	0	0	81	0	0	0	0	148	0	0	0	0	0	0	59	88	0	160	147	0	0	0	0	0	0	0	0	81	0	0	0	0
Minicystis	0	0	0	0	0	0	0	0	0	0	0	0	0	0	0	0	0	0	75	126	0	32	33	32	0	426	0	0	0	0	0	39	0	0	0	0
Fusobacterium_C	0	0	0	0	0	0	0	0	0	0	0	0	225	0	277	0	0	261	0	0	0	0	0	0	0	0	0	0	0	0	0	0	0	0	0	0
SSEF01	0	0	0	0	0	0	176	0	0	0	0	206	0	0	0	0	0	0	0	0	0	233	0	0	0	0	0	0	0	0	0	148	0	0	0	0
Aerococcus	0	0	0	0	0	0	48	0	0	113	0	50	0	0	0	0	0	0	76	97	0	58	80	76	0	86	0	0	40	0	0	0	0	0	0	38
RGIG4266	0	0	0	0	0	0	0	0	0	94	0	0	54	0	43	0	37	45	0	65	0	0	53	64	0	0	0	58	51	41	45	0	40	33	0	39
QPIN01	0	0	0	0	0	0	50	0	0	102	0	0	0	0	43	0	0	38	0	54	0	42	60	38	0	0	47	51	54	50	41	0	46	0	0	44
CAIXMD01	0	0	0	0	0	0	0	0	0	0	0	0	0	0	0	0	0	0	0	0	0	0	0	0	0	760	0	0	0	0	0	0	0	0	0	0
Empedobacter	0	0	0	0	0	0	0	0	0	105	0	0	42	0	0	0	0	0	0	46	0	0	104	53	0	0	65	47	51	47	53	0	53	42	0	52
Steroidobacter_A	0	0	0	0	0	0	78	0	0	0	0	75	0	0	0	0	0	0	99	205	0	81	62	33	0	57	0	0	0	0	0	69	0	0	0	0
UBA5004	0	0	0	0	0	0	114	0	0	0	0	173	0	0	0	0	0	0	0	0	0	187	0	0	0	0	0	55	63	32	0	135	0	0	0	0
46-32	0	0	0	0	0	0	55	0	0	101	0	71	0	0	0	0	0	0	43	76	0	91	101	0	0	0	0	0	0	0	41	57	0	55	0	67
JADKCZ01	0	0	0	0	0	0	59	0	0	0	0	68	0	0	0	0	0	0	122	217	0	61	0	57	0	120	0	0	0	0	0	54	0	0	0	0
CACIJG01	0	0	0	0	0	0	0	0	0	76	0	0	52	0	0	0	43	0	41	41	0	0	40	38	0	44	44	55	67	37	50	0	38	0	37	55
JADJEK01	0	0	0	0	0	0	89	0	0	0	0	83	0	0	0	0	0	0	110	194	0	78	0	0	0	93	0	0	0	0	0	110	0	0	0	0
CAIYYX01	0	0	0	0	0	0	57	0	0	0	0	111	0	0	0	0	0	0	71	201	0	161	79	0	0	0	0	0	0	0	0	75	0	0	0	0
UBA4096	0	0	0	0	0	0	78	0	0	105	0	40	0	0	0	0	0	0	0	53	0	52	80	34	0	39	0	34	44	37	44	80	0	0	0	35
JALHET01	0	0	0	0	0	0	124	0	0	0	0	0	0	0	0	0	0	0	0	0	0	0	418	0	0	0	0	0	0	0	0	143	0	70	0	0
Ferrimonas	0	0	0	0	0	0	58	0	0	0	0	51	0	0	0	0	0	0	68	150	0	68	71	39	0	84	0	0	0	0	0	51	0	38	37	39
Geminicoccus	0	0	0	0	0	0	61	0	0	0	0	81	0	0	0	0	0	0	121	238	0	73	0	0	0	122	0	0	0	0	0	58	0	0	0	0
JAGNZR01	0	0	0	0	0	0	0	0	0	0	0	0	0	0	0	0	0	0	0	0	0	0	640	0	0	78	0	0	0	36	0	0	0	0	0	0
41T-STBD-0c-01a	0	0	0	0	0	0	58	0	0	0	0	83	0	0	0	0	0	0	95	247	0	65	72	0	0	73	0	0	0	0	0	60	0	0	0	0
Geobacter	0	0	0	0	0	0	38	0	0	0	0	55	0	0	0	0	0	0	98	207	0	63	138	0	0	94	0	0	0	0	0	60	0	0	0	0
Chryseoglobus	0	0	0	0	0	0	55	0	0	0	0	61	0	0	0	0	0	0	125	201	0	67	58	0	0	136	0	0	0	0	0	48	0	0	0	0
UBA967	0	0	0	0	0	0	35	0	0	0	0	38	0	0	0	0	0	0	141	220	0	41	37	0	0	0	0	0	0	0	140	43	56	0	0	0
PALSA-986	0	0	0	0	0	0	41	0	0	119	0	43	0	0	0	0	0	0	0	43	0	43	67	0	0	39	40	39	40	31	38	40	36	34	0	54
UBA5704	0	0	0	0	0	0	64	0	0	0	0	56	0	0	0	0	0	0	96	229	0	48	35	58	0	101	0	0	0	0	0	59	0	0	0	0
Acholeplasma	0	0	0	0	0	0	0	0	0	93	0	0	45	0	46	37	44	35	0	56	0	0	60	47	0	0	40	41	36	48	37	0	41	0	0	40
Inordinaticella	0	0	0	0	0	0	0	0	0	115	0	0	45	0	30	0	48	37	36	63	0	0	39	80	0	31	0	36	45	35	38	0	30	0	0	37
BACL14	0	0	0	0	0	0	0	0	0	83	0	0	0	0	51	0	0	0	61	51	0	0	36	70	0	62	59	49	48	0	72	0	47	0	0	56
Glutamicibacter	0	0	0	0	0	0	70	0	0	0	0	62	0	0	0	0	0	0	96	129	0	73	142	47	0	66	0	0	0	0	0	59	0	0	0	0
Nitrosarchaeum	0	0	0	0	0	0	40	0	0	91	0	0	0	0	0	0	35	0	0	43	0	0	39	50	0	0	46	63	71	49	46	45	41	32	0	53
Pelagibacterium	0	0	0	0	0	0	65	0	0	0	0	73	0	0	0	0	0	0	112	183	0	58	78	0	0	108	0	0	0	0	0	66	0	0	0	0
Fusibacter	0	0	0	0	0	0	49	0	0	0	0	103	0	0	0	0	0	0	0	0	81	149	312	0	0	0	0	0	0	0	0	49	0	0	0	0
Scatocola	0	0	0	0	0	0	0	0	0	32	0	0	0	0	0	0	0	0	0	0	0	0	710	0	0	0	0	0	0	0	0	0	0	0	0	0
BMS3ABIN03	0	0	0	0	0	0	39	0	0	103	0	35	0	0	0	0	0	0	0	0	0	0	56	53	0	0	44	70	59	61	54	36	52	32	0	47
UBA5767	0	0	0	0	0	0	75	0	0	0	0	0	0	0	0	0	0	0	0	0	58	0	531	0	0	0	0	0	0	0	0	77	0	0	0	0
Bariatricus	0	0	0	0	0	0	69	0	0	62	0	0	0	0	0	0	0	0	161	250	0	0	140	58	0	0	0	0	0	0	0	0	0	0	0	0
FKL33	0	0	0	0	0	0	52	0	0	0	0	64	0	0	0	0	0	0	120	293	0	43	39	0	0	87	0	0	0	0	0	41	0	0	0	0
Rubrobacter_D	0	0	0	0	0	0	56	0	0	0	0	59	0	0	0	0	0	0	119	220	0	55	36	44	0	80	0	0	0	0	0	70	0	0	0	0
Acidithiobacillus	0	0	0	0	0	0	81	0	0	0	0	102	0	0	0	0	0	0	59	144	0	115	84	0	0	83	0	0	0	0	0	69	0	0	0	0
Coprenecus	0	0	0	0	0	0	52	0	0	68	0	53	0	0	0	0	0	0	53	59	50	45	151	0	0	53	0	39	0	34	0	45	0	35	0	0
JAGIBJ01	0	0	0	0	0	0	45	0	0	0	0	62	0	0	0	0	0	0	127	220	0	57	40	37	0	92	0	0	0	0	0	54	0	0	0	0
CAIQCK01	0	0	0	0	0	0	44	0	0	0	0	36	0	0	0	0	0	0	139	232	0	42	69	33	0	91	0	0	0	0	0	48	0	0	0	0
CAITNO01	0	0	0	0	0	0	63	0	0	0	0	51	0	0	0	0	0	0	115	251	0	47	67	0	0	90	0	0	0	0	0	50	0	0	0	0
Phytoplasma	0	0	0	0	0	0	0	0	0	251	0	0	0	0	0	47	39	36	0	0	0	0	0	49	0	0	51	52	47	31	36	0	53	0	0	41
Thauera_A	0	0	0	0	0	0	60	0	0	0	0	79	0	0	0	0	0	0	67	169	0	88	121	0	0	89	0	0	0	0	0	59	0	0	0	0
CSSed10-48	0	0	0	0	0	0	60	0	0	0	0	60	0	0	0	0	0	0	129	227	0	56	35	0	0	96	0	0	0	0	0	69	0	0	0	0
Halochromatium	0	0	0	0	0	0	53	0	0	0	0	67	0	0	0	0	0	0	81	219	0	72	66	38	0	74	0	0	0	0	0	60	0	0	0	0
Haladaptatus	0	0	0	0	0	0	54	0	0	0	0	48	0	0	0	0	0	0	81	158	0	52	51	31	0	63	39	0	0	0	44	48	60	0	0	0
Dyella_B	0	0	0	0	0	0	81	0	0	0	0	101	0	0	0	0	0	0	98	146	0	96	78	0	0	47	0	0	0	0	0	81	0	0	0	0
Allokutzneria	0	0	0	0	0	0	49	0	0	0	0	66	0	0	0	0	0	0	82	179	0	67	43	42	0	140	0	0	0	0	0	60	0	0	0	0
Fen-1038	0	0	0	0	0	0	100	0	0	0	0	135	0	0	0	0	0	0	54	120	0	176	41	0	0	0	0	0	0	0	0	102	0	0	0	0
Roseimaritima	0	0	0	0	0	0	0	0	0	0	0	32	0	0	0	0	0	0	168	360	0	30	0	94	0	43	0	0	0	0	0	0	0	0	0	0
GWA2-73-35	0	0	0	0	0	0	45	0	0	0	0	50	0	0	0	0	0	0	159	251	0	47	0	83	0	92	0	0	0	0	0	0	0	0	0	0
SIAN01	0	0	0	0	0	0	54	0	0	0	0	55	0	0	0	0	0	0	123	255	0	46	0	57	0	95	0	0	0	0	0	41	0	0	0	0
Soehngenia	0	0	0	0	0	0	0	0	0	52	0	0	0	0	0	0	0	0	0	0	0	0	451	122	0	101	0	0	0	0	0	0	0	0	0	0
JABMPE01	0	0	0	0	0	0	0	0	0	0	0	0	0	0	0	0	0	0	197	361	0	0	0	84	0	83	0	0	0	0	0	0	0	0	0	0
CAILAF01	0	0	0	0	0	0	0	0	0	93	0	41	0	0	0	0	0	0	53	0	0	45	91	42	0	38	32	33	37	36	0	0	40	62	0	81
Leclercia	0	0	0	0	0	0	0	0	0	0	0	0	150	0	148	0	0	0	0	109	0	0	137	0	89	0	0	0	0	0	90	0	0	0	0	0
JABMPR01	0	0	0	0	0	0	51	0	0	63	0	51	0	0	0	0	0	0	41	45	0	48	70	35	0	34	36	34	45	43	35	47	0	0	0	45
JACFMY01	0	0	0	0	0	0	92	0	0	0	0	0	0	0	0	0	0	0	218	338	0	0	0	0	0	0	0	0	0	0	0	74	0	0	0	0
Rhodobacter	0	0	0	0	0	0	46	0	0	0	0	43	101	0	117	0	0	0	53	124	0	35	112	0	0	41	0	0	0	0	0	48	0	0	0	0
SFDP01	0	0	0	0	0	0	46	0	0	53	0	0	0	0	50	0	0	45	56	84	0	0	80	79	0	0	41	51	50	0	0	48	37	0	0	0
Phocaeicola_A	0	0	0	0	0	0	42	0	0	89	0	56	0	0	0	0	0	0	74	59	0	42	137	50	0	42	0	0	0	0	0	42	52	0	0	34
Vallitalea	0	0	0	0	0	0	0	0	0	50	0	0	34	0	0	0	0	0	53	65	0	0	31	100	0	39	33	39	35	33	34	0	42	37	41	53
PHBQ01	0	0	0	0	0	0	0	0	0	0	0	0	0	0	0	0	0	0	0	0	0	0	719	0	0	0	0	0	0	0	0	0	0	0	0	0
Luminiphilus	0	0	0	0	0	0	56	0	0	50	0	69	0	0	0	0	0	0	78	144	0	74	80	45	0	59	0	0	0	0	0	63	0	0	0	0
Mangrovicoccus	0	0	0	0	0	0	62	0	0	0	0	58	0	0	0	0	0	0	91	201	0	70	57	42	0	71	0	0	0	0	0	66	0	0	0	0
Streptomyces_D	0	0	0	0	0	0	66	0	0	0	0	80	0	0	0	0	0	0	81	170	0	67	42	0	0	147	0	0	0	0	0	65	0	0	0	0
Subtercola	0	0	0	0	0	0	64	0	0	0	0	69	0	0	0	0	0	0	96	158	0	76	72	34	0	99	0	0	0	0	0	50	0	0	0	0
Anaerorhabdus	0	0	0	0	0	0	0	0	0	0	0	0	0	0	0	0	158	187	0	0	0	0	135	81	0	0	0	0	0	0	0	0	0	43	114	0
JAAUTT01	0	0	0	0	0	0	49	0	0	70	0	36	0	0	0	0	0	0	0	0	31	48	215	0	0	0	37	34	46	40	0	32	32	0	0	46
Dwaynesavagella	0	0	0	0	0	0	0	0	0	78	0	0	56	0	48	35	35	51	53	63	0	0	0	93	0	0	0	40	40	0	0	0	47	0	43	34
Bdellovibrio	0	0	0	0	0	0	57	0	0	123	0	67	0	0	0	0	0	0	56	63	0	83	80	45	0	59	0	0	0	0	0	50	0	0	0	32
Halosimplex	0	0	0	0	0	0	74	0	0	0	0	79	0	0	0	0	0	0	100	147	0	73	40	35	0	105	0	0	0	0	0	62	0	0	0	0
GRL18	0	0	0	0	0	0	40	0	0	90	0	0	35	0	0	0	0	0	0	38	0	0	68	53	0	0	44	62	51	49	44	0	50	31	0	58
JABEUT01	0	0	0	0	0	0	54	0	0	57	0	46	0	0	0	0	0	0	0	40	0	51	111	54	0	0	0	45	44	38	47	38	48	0	0	40
Sporobacter	0	0	0	0	0	0	52	0	0	0	0	0	0	0	0	0	0	0	0	57	41	42	521	0	0	0	0	0	0	0	0	0	0	0	0	0
Clostridium_AB	0	0	0	0	0	0	0	0	0	38	0	0	56	0	51	0	0	0	58	91	0	0	0	181	0	50	0	0	0	0	38	0	40	0	70	40
Ilumatobacter_A	0	0	0	0	0	0	49	0	0	0	0	71	0	0	0	0	0	0	77	178	0	57	0	32	0	77	0	0	0	0	67	61	43	0	0	0
UBA7236	0	0	0	0	0	0	73	0	0	76	0	92	0	0	0	0	0	0	52	44	0	79	90	0	0	0	0	33	31	33	0	71	0	0	0	38
Ga0077539	0	0	0	0	0	0	50	0	0	0	0	63	0	0	0	0	0	0	108	197	0	52	43	43	0	95	0	0	0	0	0	61	0	0	0	0
CADCTB01	0	0	0	0	0	0	48	0	0	0	0	59	0	0	0	0	0	0	145	222	0	62	0	61	0	113	0	0	0	0	0	0	0	0	0	0
Methanospirillum	0	0	0	0	0	0	0	0	0	37	0	0	0	0	0	0	0	0	0	0	0	0	552	0	0	0	0	0	35	34	0	0	0	51	0	0
Borrelia	0	0	0	0	0	0	0	0	0	139	0	0	39	0	41	0	33	0	30	0	0	0	0	43	0	36	44	64	60	42	35	0	54	0	0	49
Tranquillimonas	0	0	0	0	0	0	33	0	0	0	0	0	0	0	0	0	0	0	61	97	0	0	0	42	0	35	54	62	51	93	31	0	31	32	0	86
JALHOE01	0	0	0	0	0	0	52	0	0	0	0	59	0	0	0	0	0	0	102	195	0	70	42	41	0	100	0	0	0	0	0	47	0	0	0	0
Acidulodesulfobacterium_A	0	0	0	0	0	0	0	0	0	111	0	0	0	0	0	0	39	0	0	36	0	0	43	52	0	35	63	59	60	34	52	0	46	34	0	44
UBA5578	0	0	0	0	0	0	0	0	0	96	0	0	46	0	41	0	43	35	0	0	0	0	40	49	0	0	45	45	53	42	46	0	46	35	0	45
GCA-2688775	0	0	0	0	0	0	0	0	0	110	0	0	0	0	0	0	0	0	0	0	0	55	53	49	0	0	55	45	71	69	52	0	54	39	0	54
Mammaliicoccus	0	0	0	0	0	0	0	0	0	109	0	0	37	0	40	0	0	0	43	70	0	0	37	72	0	0	42	51	36	43	39	0	48	0	0	39
Planosporangium	0	0	0	0	0	0	65	0	0	0	0	70	0	0	0	0	0	0	85	158	0	70	36	0	0	171	0	0	0	0	0	50	0	0	0	0
PXAP01	0	0	0	0	0	0	43	0	0	81	0	47	0	0	0	0	0	0	0	53	0	59	102	0	0	42	38	35	36	38	42	51	38	0	0	0
Solirubrum	0	0	0	0	0	0	60	0	0	0	0	74	0	0	0	0	0	0	104	199	0	75	63	0	0	61	0	0	0	0	0	69	0	0	0	0
Elarobacter	0	0	0	0	0	0	48	0	0	0	0	58	0	0	0	0	0	0	108	198	0	62	46	38	0	92	0	0	0	0	0	55	0	0	0	0
UBA919	0	0	0	0	0	0	189	0	0	0	0	157	0	0	0	0	0	0	0	0	0	205	0	0	0	0	0	0	0	0	0	154	0	0	0	0
RGIG1828	0	0	0	0	0	0	79	0	0	66	0	0	0	0	0	0	0	0	0	0	0	45	112	78	0	35	0	37	43	45	0	68	45	0	0	51
Lautropia	0	0	0	0	0	0	53	0	0	0	0	93	0	0	0	0	0	0	87	216	0	82	43	0	0	72	0	0	0	0	0	57	0	0	0	0
UBA954	0	0	0	0	0	0	0	0	0	0	0	0	40	0	0	0	0	0	0	0	0	0	0	0	0	0	0	0	0	0	614	0	49	0	0	0
Desnuesiella	0	0	0	0	0	0	0	0	0	45	0	0	100	0	84	0	0	0	0	181	0	0	0	142	0	0	0	0	0	0	0	0	0	0	151	0
Rhodospira	0	0	0	0	0	0	64	0	0	0	0	69	0	0	0	0	0	0	90	190	0	57	51	34	0	89	0	0	0	0	0	58	0	0	0	0
ARS21	0	0	0	0	0	0	0	0	0	0	0	0	0	0	0	0	0	0	0	0	0	0	0	0	145	143	128	0	0	0	221	0	65	0	0	0
CAIMTB01	0	0	0	0	0	0	49	0	0	0	0	49	0	0	0	0	0	0	99	244	0	69	35	39	0	49	0	0	0	0	0	68	0	0	0	0
Thalassobius	0	0	0	0	0	0	71	0	0	0	0	69	0	0	0	0	0	0	75	183	0	66	102	0	0	71	0	0	0	0	0	63	0	0	0	0
Pengzhenrongella	0	0	0	0	0	0	55	0	0	0	0	61	0	0	0	0	0	0	94	198	0	58	36	0	0	137	0	0	0	0	0	61	0	0	0	0
Bog-1198	0	0	0	0	0	0	50	0	0	0	0	68	0	0	0	0	0	0	108	219	0	47	66	0	0	83	0	0	0	0	0	58	0	0	0	0
GCA-001735895	0	0	0	0	0	0	51	0	0	45	0	60	0	0	0	0	0	0	87	168	0	69	62	52	0	52	0	0	0	0	0	53	0	0	0	0
JAABTL01	0	0	0	0	0	0	59	0	0	0	0	67	0	0	0	0	0	0	127	193	0	49	0	43	0	93	0	0	0	0	0	68	0	0	0	0
Sanguibacter	0	0	0	0	0	0	41	0	0	0	0	62	0	0	0	0	0	0	79	171	0	81	42	34	0	119	0	0	0	0	0	69	0	0	0	0
JADKBO01	0	0	0	0	0	0	38	0	0	67	0	52	0	0	0	0	0	0	0	0	0	64	86	38	0	0	55	58	50	43	54	0	51	0	0	42
Azoarcus	0	0	0	0	0	0	63	0	0	0	0	70	0	0	0	0	0	0	101	177	0	66	88	0	0	62	0	0	0	0	0	70	0	0	0	0
CAIZPE01	0	0	0	0	0	0	51	0	0	0	0	122	0	0	0	0	0	0	98	202	0	83	45	0	0	52	0	0	0	0	0	44	0	0	0	0
Advenella	0	0	0	0	0	0	61	0	0	34	0	54	0	0	0	0	0	0	48	81	107	84	151	0	0	34	0	0	0	0	0	43	0	0	0	0
GCA-002733105	0	0	0	0	0	0	38	0	0	84	0	34	0	0	35	0	0	0	41	70	0	49	73	39	0	38	0	34	0	32	38	0	39	0	0	53
UBA2262	0	0	0	0	0	0	39	0	0	0	0	46	0	0	0	0	0	0	76	123	0	60	225	0	0	75	0	0	0	0	0	53	0	0	0	0
Borreliella	0	0	0	0	0	0	0	0	0	130	0	0	36	0	0	0	0	0	34	31	0	0	0	33	0	0	58	72	80	46	45	0	46	34	0	51
GWC2-37-13	0	0	0	0	0	0	133	0	0	95	0	109	0	0	0	0	0	0	0	0	0	127	44	0	0	0	0	0	39	0	0	105	0	0	0	44
Pseudoxanthobacter	0	0	0	0	0	0	58	0	0	0	0	54	0	0	0	0	0	0	111	239	0	49	0	37	0	88	0	0	0	0	0	59	0	0	0	0
JAAKGP01	0	0	0	0	0	0	39	0	0	0	0	82	87	0	0	0	0	0	80	142	0	40	102	0	0	87	0	0	0	0	0	35	0	0	0	0
SURF-10	0	0	0	0	0	0	33	0	0	0	0	57	0	0	0	0	0	0	85	206	0	61	68	33	0	99	0	0	0	0	0	52	0	0	0	0
JAJQDJ01	0	0	0	0	0	0	0	0	0	77	0	0	67	0	47	0	0	0	30	0	0	0	43	72	0	0	167	41	40	36	0	0	39	0	0	35
66-474	0	0	0	0	0	0	69	0	0	0	0	83	0	0	0	0	0	0	90	185	0	71	66	0	0	64	0	0	0	0	0	65	0	0	0	0
Gordonibacter	0	0	0	0	0	0	53	0	0	0	0	0	0	0	0	0	0	0	80	118	173	0	268	0	0	0	0	0	0	0	0	0	0	0	0	0
JAJYGU01	0	0	0	0	0	0	0	0	0	0	0	0	0	0	0	0	0	0	134	311	0	0	0	0	0	247	0	0	0	0	0	0	0	0	0	0
Aquirufa	0	0	0	0	0	0	36	0	0	90	0	43	0	0	0	0	0	0	0	43	0	42	74	38	0	42	45	0	42	37	44	33	38	0	0	44
RBG-16-66-30	0	0	0	0	0	0	50	0	0	0	0	58	0	0	0	0	0	0	71	218	0	44	45	60	0	94	0	0	0	0	0	51	0	0	0	0
Seonamhaeicola	0	0	0	0	0	0	44	0	0	113	0	0	0	0	0	0	0	0	0	39	0	0	59	51	0	37	37	57	69	39	55	0	48	0	0	43
SCGC-AAA160-P02	0	0	0	0	0	0	0	0	0	79	0	0	0	0	44	0	0	0	49	0	0	0	59	51	0	0	57	58	62	50	78	0	61	0	0	42
Microsaccharimonas	0	0	0	0	0	0	61	0	0	0	0	50	0	0	0	0	0	0	0	44	53	65	355	0	0	0	0	0	0	0	0	61	0	0	0	0
Actinopolyspora	0	0	0	0	0	0	68	0	0	0	0	56	0	0	0	0	0	0	82	196	0	58	31	40	0	103	0	0	0	0	0	54	0	0	0	0
UBA1712	0	0	0	0	0	0	35	0	0	65	0	0	35	0	0	0	0	0	0	59	0	0	115	46	0	0	40	42	46	58	35	0	36	35	0	41
Hanamia	0	0	0	0	0	0	99	0	0	76	0	82	0	0	0	0	0	0	0	59	0	64	101	47	0	0	0	0	0	0	66	54	0	39	0	0
MED-G20	0	0	0	0	0	0	0	0	0	106	0	0	0	0	40	0	33	0	0	0	0	0	53	50	0	32	50	54	56	38	56	0	40	35	0	44
Pinisolibacter	0	0	0	0	0	0	38	0	0	0	0	48	0	0	0	0	0	0	99	206	0	43	34	59	0	99	0	0	0	0	0	60	0	0	0	0
Thermobifida	0	0	0	0	0	0	49	0	0	0	0	75	0	0	0	0	0	0	97	197	0	60	0	0	0	148	0	0	0	0	0	60	0	0	0	0
GCA-2724215	0	0	0	0	0	0	53	0	0	0	0	60	0	0	0	0	0	0	102	206	0	56	74	0	0	70	0	0	0	0	0	65	0	0	0	0
UBA1364	82	113	120	0	71	69	0	76	92	0	0	0	0	0	0	0	0	0	0	0	0	62	0	0	0	0	0	0	0	0	0	0	0	0	0	0
UBA1020	0	0	0	0	0	0	73	0	0	0	0	75	0	0	0	0	0	0	0	49	42	91	211	0	0	52	0	0	0	0	0	92	0	0	0	0
CAIOSQ01	0	0	0	0	0	0	50	0	0	0	0	43	0	0	0	0	0	0	86	233	0	50	0	39	0	94	0	0	0	0	51	38	0	0	0	0
Palsa-1315	0	0	0	0	0	0	102	0	0	0	0	68	0	0	0	0	0	0	81	123	0	65	67	0	0	47	0	0	0	0	0	131	0	0	0	0
Lichenihabitans	0	0	0	0	0	0	37	0	0	0	0	55	0	0	0	0	0	0	100	210	0	58	48	37	0	87	0	0	0	0	0	50	0	0	0	0
JAFGUD01	0	0	0	0	0	0	37	0	0	120	0	0	0	0	0	0	0	0	48	0	0	0	75	53	0	0	44	51	47	43	41	0	35	40	0	48
UBA721	0	0	0	0	0	0	0	0	0	58	0	0	0	0	0	0	0	0	105	247	0	0	46	52	0	75	47	0	0	0	52	0	0	0	0	0
Rariglobus	0	0	0	0	0	0	47	0	0	0	0	54	0	0	0	0	0	0	95	200	0	53	109	0	0	64	0	0	0	0	0	59	0	0	0	0
Oceanitalea	0	0	0	0	0	0	49	0	0	0	0	67	0	0	0	0	0	0	95	157	0	70	36	43	0	119	0	0	0	0	0	43	0	0	0	0
UBA11682	0	0	0	0	0	0	0	0	0	0	0	0	0	0	0	0	0	0	171	366	0	0	0	77	0	65	0	0	0	0	0	0	0	0	0	0
D2472	0	0	0	0	0	0	0	0	0	90	0	0	0	0	35	0	35	0	42	50	0	0	42	60	0	51	0	53	41	35	53	0	41	0	0	49
[truncated: 8,187 more rows]
